# Supplementary material for: Non-canonical transcriptional start sites in E. coli O157:H7 EDL933 are regulated and appear in surprisingly high numbers
Source: BMC Microbiol. 2023 Aug 31;23:243. doi: 10.1186/s12866-023-02988-6 (PMC10469882; doi:10.1186/s12866-023-02988-6)
Supplement: Supplementary file 2 — Supplementary Material 2 [file 12866_2023_2988_MOESM2_ESM.xlsx]

## Sheet: Legend Table S1
Supplementary Table S1. Growth conditions (A), optical density (B) at the time point of cell harvest, harvested culture volume (C) and Trizol volume (D) used for RNA isolation.

## Sheet: Growth conditions & files
A	B	C	D	Files
condition	OD for cell harvest	harvested cell material	amount of Trizol	file #	Sequencing I	file #2	Sequencing II	file #3	Sequencing IIIA	file #4	Sequencing IIIB
LB (exponential phase, exp.)	0.3	25 ml	2.4 ml	1	exponential-standard_S2_R1_001.fastq	9	exponential-standard_S16_R1_001.fastq	17	exponential-standard_S64_R1_001.fastq	25	exponential-standard_S10_R1_001.fastq
LB (early stationary phase, stat.)	3.5	1.8 ml	6 ml	2	stationary-standard_S7_R1_001.fastq	10	stationary-standard_S20_R1_001.fastq	18	stationary-standard_S68_R1_001.fastq	26	stationary-standard_S14_R1_001.fastq
M9 minimal medium (exp.)	0.2-0.3	25 ml	2.4 ml	3	exponential-minimal_S5_R1_001.fastq	11	exponential-minimal_S17_R1_001.fastq	19	exponential-minimal_S65_R1_001.fastq	27	exponential-minimal_S11_R1_001.fastq
M9 minimal medium (stat.)	1.6-1.8	1.8 ml	6 ml	4	stationary-minimal_S9_R1_001.fastq	12	stationary-minimal_S21_R1_001.fastq	20	stationary-minimal_S69_R1_001.fastq	28	stationary-minimal_S15_R1_001.fastq
LB + malic acid (4 mM) (exp.)	0.3	25 ml	2.4 ml	5	exponential-acid_S3_R1_001.fastq	13	exponential-acid_S18_R1_001.fastq	21	exponential-acid_S66_R1_001.fastq	29	exponential-acid_S12_R1_001.fastq
LB + malic acid (4 mM) (stat.)	3.9-4.0	1.8 ml	6 ml	6	stationary-acid_S8_R1_001.fastq	14	stationary-acid_S22_R1_001.fastq	22	stationary-acid_S70_R1_001.fastq	30	stationary-acid_S16_R1_001.fastq
LB + NaCl (500 mM) (exp.)	0.2-0.3	25 ml	2.4 ml	7	exponential-salt_S4_R1_001.fastq	15	exponential-salt_S19_R1_001.fastq	23	exponential-salt_S67_R1_001.fastq	31	exponential-salt_S13_R1_001.fastq
LB + NaCl (500 mM) (stat.)	1.0	1.8 ml	2.4 ml	8	stationary-salt_S6_R1_001.fastq	16	stationary-salt_S23_R1_001.fastq	24	stationary-salt_S71_R1_001.fastq	32	stationary-salt_S17_R1_001.fastq
