# Supplementary material for: Non-canonical transcriptional start sites in E. coli O157:H7 EDL933 are regulated and appear in surprisingly high numbers
Source: BMC Microbiol. 2023 Aug 31;23:243. doi: 10.1186/s12866-023-02988-6 (PMC10469882; doi:10.1186/s12866-023-02988-6)
Supplement: Supplementary file 3 — Supplementary Material 3 [file 12866_2023_2988_MOESM3_ESM.xlsx]

## Sheet: Legend Table S2
Supplementary Table S2. Details for primers used in cDNA synthesis and qPCR analysis. Primer name (A), sequence (B), primer description (C), annealing temperature in qPCR (D), and primer efficiency (E).

## Sheet: primer, Ta, primer efficiency
A	B	C	D	E
primer name	sequence (5' -> 3')	remark	Ta	primer efficiency
cysG Ec fw	TTGTCGGCGGTGGTGATGTC	qPCR Primer reference gene cysG	55 °C	91.3 %
cysG Ec rev	ATGCGGTGAACTGTGGAATAAACG
cysG+241R_RT	TGGTTAAGCGCGTCATCATC	Primer for reverse transcription, cysG
AG1675-8F	GGAAAGTAGTGACATGGCAAA	qPCR Primer annotated gene ecpR	57 °C	89.2 %
AG1675+94R	TCCTTTATAGAAGTAGGCGTC
AG1675+237R_RT	TTACCGCGGATAACCACTCA	Primer for reverse transcription, ecpR
AG14025-126F	GCTCTGCTTATTGCAGCTTA	qPCR Primer annotated gene flhD	59 °C	83.5 %
AG14025-5R	CTCGGAGGTATGCATTATTC
AG14025+145R_RT	ACCATTTGCGGAAGAGTCAG	Primer for reverse transcription, flhD
AG14325+6F	TTCACTCTATACCGCTGAAG	qPCR Primer annotated gene fliA	59 °C	83.9 %
AG14325+119R	CTGTAGCAGATCGTCAAGTT
AG14325+243R_RT	AGTCACGGCTGCGAAGTTCA	Primer for reverse transcription, fliA
asTSSNo.1-60F	TCAAGAGCCTTTGATGCTGT	qPCR Primer asTSS No. 1	61.4 °C	87.2 %
asTSSNo.1+47R	GTTGCAACCTCCATTATCAC
asTSSNo.1+129R_RT	CAGATATTTGCTCCGAGTGT	Primer for reverse transcription, asTSS No. 1
asTSSNo.2-80F	ATTCAGTGTCAGCAGCAGAG	qPCR Primer asTSS No. 2	61.4 °C	92.3 %
asTSSNo.2+13R	CGAACCGTTGAACAGCAATG
asTSSNo.2+97R_RT	GTTACTGCTGTTCCTGACAT	Primer for reverse transcription, asTSS No. 2
AG17005+127F	ACGACGCTTAAACTGGAACC	qPCR Primer gTSS AG17005	59 °C	90.0 %
AG17005+247R	TCTTCCGGCTTACTTTGGTG
AG17005+690F_iso	TGAGATAACAGAACGCGCAC	qPCR Primer iTSS AG17005	61.4 °C	90.6 %
AG17005+802R_iso	CCTTTTTCCAGCATCTCCTG
AG17005+896R_RT	CAGTTAACTCCCGGTGTTAC	Primer for reverse transcription, AG17005
AG24700+28F	AAGGCTGCCAGTTTATTCCC	qPCR Primer gTSS AG24700	61.4 °C	93.0 %
AG24700+124R	ATGGTGTCTGACTGCGATTG
AG24700+382F_senseOLO	AAGGCACTGGCAACGCATTA	qPCR Primer iTSS AG24700	61.4 °C	92.4 %
AG24700+488R_senseOLO	GAACGCCATCACCTTTGAGT
AG24700+608R_RT	TTGCAGCGGCGCAGTAATGA	Primer for reverse transcription, AG24700
