# Supplementary material for: Non-canonical transcriptional start sites in E. coli O157:H7 EDL933 are regulated and appear in surprisingly high numbers
Source: BMC Microbiol. 2023 Aug 31;23:243. doi: 10.1186/s12866-023-02988-6 (PMC10469882; doi:10.1186/s12866-023-02988-6)
Supplement: Supplementary file 4 — Supplementary Material 4 [file 12866_2023_2988_MOESM4_ESM.xlsx]

## Sheet: Legend Table S3
Supplementary Table S3. Details for primers used promoter cloning for promoter activity analysis. Primer name (A), sequence (B), primer description (C), length of PCR product (D), length of cloned promoter sequence (E).

## Sheet: primer used
A	B	C	D	E
primer name	sequence (5' -> 3')	remark	PCR product length	promoter length
asTSS_300490+SalI	AGTGTCGACCCCAACGGTGATGATTACCG	forward cloning primer for promoter of asTSS 300490	83 bp	63 bp
asTSS_300490-EcoRI	AGAGTGAATTCTTGCGCTGAATGATACTGCA	reverse cloning primer for promoter of asTSS 300490
asTSS_1985981+SalI	atggtcgacagtttcaccggacgcatatt	forward cloning primer for promoter of asTSS 1985981	120 bp	101 bp
asTSS_1985981-EcoRI	agagtgaattcacgcagaaaataatactct	reverse cloning primer for promoter of asTSS 1985981
asTSS_2285574+SalI	agtgtcgacattgtatcaagaattaggga	forward cloning primer for promoter of asTSS 2285574	80 bp	60 bp
asTSS_2285574-EcoRI	agagtgaattcgcaaaattaattttactag	reverse cloning primer for promoter of asTSS 2285574
asTSS_2285499+SalI	agtgtcgacccatacagtcaaattctagt	forward cloning primer for promoter of asTSS 2285499	80 bp	60 bp
asTSS_2285499-EcoRI	agatcgaattcagaacaatatttttgcata	reverse cloning primer for promoter of asTSS 2285499
asTSS_3226912+SalI	atggtcgacgatcactacggagctggtat	forward cloning primer for promoter of asTSS 3226912	70 bp	51 bp
asTSS_3226912-EcoRI	agagtgaattcgtcaccgtatcgtacacgg	reverse cloning primer for promoter of asTSS 3226912
oTSS_4867698+SalI	agtgtcgacaggaagttattactcaggaa	forward cloning primer for promoter of oTSS 4867698	120 bp	101 bp
oTSS_4867698-EcoRI	agagtgaattcactcgtttattatgccaca	reverse cloning primer for promoter of oTSS 4867698
