# Supplementary material for: Non-canonical transcriptional start sites in E. coli O157:H7 EDL933 are regulated and appear in surprisingly high numbers
Source: BMC Microbiol. 2023 Aug 31;23:243. doi: 10.1186/s12866-023-02988-6 (PMC10469882; doi:10.1186/s12866-023-02988-6)
Supplement: Supplementary file 5 — Supplementary Material 5 [file 12866_2023_2988_MOESM5_ESM.xlsx]

## Sheet: Legend Table S4
Supplementary Table S4. List of transcription start sites in E. coli O157:H7 EDL933 (A, B), their presence in analyzed culture conditions (C-J), and categorization in gTSS (K), subdivided in gTSS for functional annotated genes (fAG, L) and hypothetical annotated genes (hAG, M), d_gTSS (N), iTSS (O), asTSS (P), oTSS (Q). For iTSS, the number of conditions is indicated where the TSS has an increase…

## Sheet: all TSS genome positions
A	B	C	D	E	F	G	H	I	J	K	L	M	N	O	P	Q
position	strand	exp LB	exp M9	exp acid	exp salt	stat LB	stat M9	stat acid	stat salt	gTSS	fAG TSS	hAG TSS	d_gTSS	iTSS	as TSS	orphan
113	+					113		113		x	x
148	+	148	148	148	148	148	148	148	148	x	x
169	-			169											x
170	+							170		x	x
177	+					177	177	177	177	x	x
199	+					199	199			x	x
339	+	339	339		339				339	x	x
1193	-		1193			1193	1193	1193	1193						x
1413	-	1413				1413			1413						x
2274	-		2274	2274			2274								x
2408	+					2408			2408					> S/N in at least 1
2598	+	2598	2598	2598	2598	2598	2598	2598	2598	x	x			> S/N in all 8
2617	+								2617	x	x			< S/N: degradation
3746	-	3746	3746	3746	3746	3746	3746		3746						x
3772	+	3772	3772		3772	3772		3772	3772				x	> S/N in at least 1
5165	+					5165			5165	x	x
5214	+		5214	5214	5214		5214	5214	5214	x	x
5254	+					5254		5254								AG
5261	-						5261								x
5859	-		5859											> S/N in at least 1
6466	-					6466	6466	6466								AG
6498	-	6498	6498	6498	6498	6498	6498	6498	6498	x	x
6706	+			6706											x
6745	+	6745	6745	6745	6745										x
6908	-				6908									> S/N in at least 1
7415	-	7415	7415		7415				7415					> S/N in at least 1
8033	-	8033	8033	8033	8033	8033	8033	8033	8033	x	x
8059	+	8059	8059		8059		8059		8059	x	x				AG
8070	-	8070	8070	8070	8070	8070	8070	8070	8070	x	x
8208	+	8208	8208	8208	8208	8208	8208	8208	8208	x	x
8241	-	8241	8241	8241	8241	8241	8241	8241	8241						x
8336	-				8336										x
8725	+	8725			8725				8725					< S/N: degradation
8951	+	8951			8951	8951		8951						> S/N in at least 1
9294	+	9294	9294	9294	9294	9294	9294	9294	9294	x	x
9376	-	9376		9376				9376	9376						x
9799	-	9799	9799	9799		9799	9799	9799	9799						x
10391	-	10391	10391	10391									x	> S/N in at least 1
10493	-	10493	10493	10493	10493	10493	10493	10493	10493				x			d_AG
11006	-	11006	11006	11006	11006	11006	11006	11006	11006					> S/N in all 8
11107	+	11107	11107	11107	11107	11107	11107		11107						x
11560	+	11560		11560	11560				11560						x
11953	-	11953	11953	11953	11953		11953			x		x
12065	+	12065	12065	12065	12065	12065	12065	12065	12065	x	x
12140	+	12140	12140	12140	12140	12140		12140	12140	x	x
12152	-		12152	12152		12152	12152	12152	12152						x
12159	+				12159			12159		x	x
12174	+					12174			12174	x	x
12198	+		12198			12198	12198	12198	12198							AG
13100	+	13100	13100	13100	13100	13100	13100	13100	13100					> S/N in at least 1
14109	-	14109	14109	14109											x
14552	+		14552	14552	14552	14552	14552		14552					> S/N in at least 1
15097	+	15097	15097	15097	15097				15097					> S/N in at least 1
15601	-	15601	15601	15601	15601	15601	15601	15601	15601					> S/N in all 8
15617	-	15617	15617	15617		15617										AG
15620	+	15620	15620	15620	15620	15620	15620	15620	15620						x
15629	-					15629		15629		x	x
15721	-								15721	x	x
15814	-				15814		15814		15814	x	x
15892	+	15892	15892		15892	15892	15892	15892	15892							AG
15979	+						15979			x	x
16082	-	16082	16082	16082	16082	16082	16082		16082						x
16090	+	16090	16090	16090		16090		16090	16090	x	x
16122	+	16122	16122	16122	16122	16122	16122	16122	16122	x	x
16257	-	16257	16257	16257	16257				16257						x
16630	-			16630		16630		16630	16630						x
16649	+	16649	16649	16649	16649		16649	16649	16649					< S/N: degradation
16691	+	16691	16691	16691	16691	16691	16691	16691	16691					> S/N in at least 1
16793	+	16793							16793					< S/N: degradation
16935	-		16935						16935						x
16937	-					16937		16937							x
17041	+	17041	17041	17041			17041							> S/N in at least 1
17183	+			17183		17183	17183	17183		x	x			< S/N: degradation
17221	+	17221	17221	17221		17221		17221		x	x			> S/N in at least 1
17261	+		17261		17261		17261		17261	x	x			< S/N: degradation
17268	+					17268				x	x			< S/N: degradation
17823	+					17823	17823							> S/N in at least 1
18154	+			18154			18154							< S/N: degradation
18163	+						18163							< S/N: degradation
18179	-						18179		18179						x
18200	+	18200	18200	18200			18200							> S/N in at least 1
18327	-	18327	18327		18327	18327	18327		18327					> S/N in at least 1	x
18456	-						18456							< S/N: degradation
18804	-								18804					< S/N: degradation
18952	-								18952	x		x
19080	+				19080										x
19241	-								19241				x	< S/N: degradation
19629	+	19629	19629	19629	19629	19629	19629	19629	19629						x
19680	+						19680								x
19787	-						19787							< S/N: degradation
19948	-				19948		19948		19948					> S/N in at least 1
19976	+				19976		19976		19976						x
20337	+				20337		20337		20337						x
20702	-				20702		20702		20702					> S/N in at least 1
20880	+								20880						x
21006	+						21006								x
21258	+	21258	21258	21258	21258	21258	21258	21258	21258						x
21387	+						21387								x
21450	+		21450	21450	21450	21450	21450	21450	21450						x
21680	-						21680						x	< S/N: degradation
22417	+				22417				22417						x
22560	+	22560	22560	22560	22560										x
23176	+	23176		23176			23176		23176							orphan
23766	+				23766				23766						x
24750	+		24750	24750											x
25390	+	25390		25390	25390	25390	25390	25390	25390	x	x				AG
25413	+	25413	25413	25413	25413	25413	25413	25413	25413	x	x				AG
25500	-		25500		25500					x	x				AG
25509	-	25509		25509						x	x				AG
25524	-	25524	25524	25524	25524	25524	25524	25524	25524	x	x				AG
25613	-	25613	25613	25613	25613	25613	25613	25613	25613	x	x				AG
25795	+	25795	25795	25795	25795	25795	25795	25795	25795	x	x			> S/N in all 8
25968	+		25968	25968		25968		25968	25968					> S/N in at least 1
26185	+								26185					> S/N in at least 1
26247	+	26247	26247	26247	26247	26247	26247	26247	26247					> S/N in all 8
26419	+								26419					> S/N in at least 1
26641	+	26641	26641	26641	26641				26641	x	x			> S/N in at least 1
26781	+			26781					26781	x	x
26932	+				26932									< S/N: degradation
27119	-	27119	27119	27119	27119				27119						x
28066	-	28066	28066	28066			28066	28066	28066						x
29364	+		29364			29364			29364					< S/N: degradation
29426	+	29426	29426	29426	29426	29426	29426	29426	29426	x	x			> S/N in all 8
29756	-	29756		29756		29756	29756	29756	29756						x
31420	+					31420				x	x			> S/N in at least 1
31489	+					31489	31489	31489	31489	x	x			> S/N in at least 1
31638	+		31638	31638	31638	31638	31638	31638	31638	x	x
32102	-						32102	32102	32102						x
32662	+	32662	32662	32662	32662	32662	32662	32662	32662	x	x
32718	+	32718	32718	32718	32718	32718	32718	32718	32718	x	x
32974	-						32974								x
33504	+	33504	33504	33504	33504				33504					> S/N in at least 1
33588	-	33588	33588												x
33926	+	33926	33926	33926	33926		33926		33926	x	x
33996	+	33996	33996	33996	33996		33996		33996	x	x
34142	-					34142	34142	34142	34142						x
34412	-			34412	34412										x
36982	-		36982	36982	36982		36982		36982						x
36984	-							36984							x
38299	-		38299	38299		38299	38299	38299	38299						x
38568	+	38568		38568						x	x				AG
38572	-						38572						x	> S/N in at least 1
38592	+					38592	38592	38592		x	x				AG
38866	+					38866	38866	38866	38866					> S/N in at least 1
38877	+	38877	38877						38877					> S/N in at least 1
39060	+						39060							> S/N in at least 1
39096	+			39096			39096								x
39314	+		39314				39314								x
39316	+								39316						x
39599	+		39599	39599	39599		39599		39599						x
40426	+						40426								x
40568	+	40568	40568	40568	40568	40568	40568		40568						x
41886	+	41886	41886	41886	41886				41886						x
42108	-								42108				x	> S/N in at least 1
44346	-	44346	44346	44346	44346	44346	44346	44346	44346					> S/N in all 8
44359	+	44359	44359			44359	44359	44359	44359						x
44543	+	44543				44543	44543	44543	44543						x
46422	+								46422						x
46848	+			46848			46848						x	< S/N: degradation
46924	+				46924	46924			46924				x	> S/N in at least 1
50329	+	50329	50329	50329	50329	50329	50329	50329	50329				x	> S/N in all 8
50467	+	50467	50467	50467	50467		50467		50467					> S/N in at least 1
50483	+		50483											< S/N: degradation
50501	+				50501				50501					> S/N in at least 1
51630	+	51630	51630	51630		51630	51630	51630		x	x
51672	+					51672		51672								AG
51895	+					51895		51895	51895					> S/N in at least 1
53653	-						53653								x
53879	+	53879	53879	53879	53879	53879	53879	53879	53879					> S/N in all 8
53906	+						53906							< S/N: degradation
54203	+					54203	54203	54203	54203	x	x
54214	+	54214	54214	54214	54214	54214	54214	54214	54214	x	x
54351	-			54351	54351		54351								x
54740	+	54740	54740	54740	54740	54740	54740	54740	54740	x	x
54775	-					54775		54775	54775						x
54778	+	54778	54778	54778	54778	54778	54778	54778	54778	x	x
54788	-	54788	54788	54788	54788	54788	54788	54788	54788						x
54811	+	54811	54811	54811	54811	54811		54811	54811	x	x
54988	+					54988	54988			x	x			> S/N in at least 1
55347	+	55347	55347	55347	55347	55347	55347	55347	55347					> S/N in all 8	x
56151	-								56151				x	< S/N: degradation
56169	+	56169	56169	56169	56169	56169	56169		56169						x
56516	-	56516	56516	56516		56516	56516	56516	56516				x	> S/N in at least 1
56901	-	56901	56901	56901	56901	56901	56901	56901	56901					> S/N in at least 1
56926	-	56926	56926	56926	56926	56926	56926	56926	56926					> S/N in all 8
57010	-	57010	57010	57010		57010	57010	57010	57010					> S/N in at least 1
57563	-	57563	57563	57563	57563	57563	57563	57563	57563	x	x			> S/N in all 8
57880	+	57880	57880	57880	57880	57880	57880	57880	57880						x
58752	-	58752	58752			58752	58752	58752	58752					> S/N in at least 1
58800	-						58800							< S/N: degradation
58868	-					58868								< S/N: degradation
58881	+		58881						58881						x
59304	+					59304			59304						x
59581	-						59581						x	< S/N: degradation
59980	-		59980				59980							< S/N: degradation
60282	-	60282	60282	60282	60282	60282	60282	60282	60282					> S/N in at least 1
60313	+	60313							60313						x
60334	+				60334										x
60334	-	60334	60334	60334	60334	60334	60334	60334	60334					> S/N in all 8
60738	-				60738	60738			60738					< S/N: degradation
61309	+	61309		61309					61309						x
61356	+	61356	61356			61356	61356	61356	61356						x
61700	-							61700						< S/N: degradation
61864	+					61864			61864						x
62126	+	62126	62126	62126	62126				62126	x	x				AG
62132	-	62132	62132	62132	62132		62132	62132	62132	x	x
62179	+					62179			62179	x	x				AG
62217	-	62217	62217	62217	62217	62217	62217	62217	62217	x	x
62229	-	62229	62229	62229	62229	62229	62229	62229	62229	x	x
62235	+	62235	62235	62235		62235	62235	62235	62235	x	x
62468	+			62468	62468									> S/N in at least 1
63334	-						63334									orphan
63492	+					63492	63492						x	> S/N in at least 1
63702	-								63702						x
63909	+						63909		63909					> S/N in at least 1
64032	+					64032	64032	64032	64032					> S/N in at least 1
64047	+	64047	64047		64047	64047	64047	64047	64047					> S/N in at least 1
64395	-							64395					x	> S/N in at least 1
64432	+			64432					64432						x
64602	+					64602									x
66312	+	66312	66312	66312	66312	66312	66312	66312	66312						x
68178	-	68178		68178		68178										AG
68289	-	68289	68289	68289	68289		68289		68289	x	x
68520	-	68520	68520	68520	68520	68520	68520	68520	68520					> S/N in all 8
70044	-					70044		70044						> S/N in at least 1
70735	-	70735	70735	70735	70735	70735	70735	70735	70735	x	x
70786	+	70786					70786		70786						x
70878	-	70878		70878	70878					x	x			> S/N in at least 1
71245	+	71245		71245	71245	71245			71245						x
71489	+				71489	71489	71489		71489						x
72624	-							72624	72624					< S/N: degradation
72680	+					72680			72680						x
73501	+	73501		73501	73501										x
74730	-	74730	74730	74730	74730									> S/N in at least 1
74924	-					74924	74924		74924	x	x
75068	+	75068	75068	75068	75068	75068	75068	75068	75068	x	x
75821	-					75821		75821							x
76118	+	76118	76118	76118	76118	76118	76118	76118	76118	x	x
76162	+				76162	76162				x	x
76175	+	76175		76175						x	x
76176	+						76176		76176	x	x
76210	-					76210									x
76293	-		76293												x
76726	+					76726	76726							> S/N in at least 1
79946	+		79946		79946	79946	79946								x
80428	-	80428	80428	80428	80428	80428	80428	80428	80428	x	x
80573	+	80573	80573	80573	80573	80573	80573	80573	80573	x		x
80626	+		80626			80626		80626	80626	x		x
80628	+			80628			80628			x		x
80704	-	80704			80704		80704		80704						x
80795	+	80795	80795	80795	80795	80795	80795	80795	80795					> S/N in all 8
80985	+				80985	80985	80985		80985					> S/N in at least 1
81191	+	81191	81191		81191	81191	81191	81191	81191					> S/N in at least 1
81398	-					81398	81398									orphan
81407	-	81407	81407	81407	81407	81407	81407	81407	81407							orphan
81424	+				81424				81424						x
81798	-					81798								> S/N in at least 1
83140	+								83140	x	x				AG
83165	-				83165				83165	x	x				AG
83168	-					83168		83168		x	x				AG
83196	+	83196	83196	83196	83196	83196	83196	83196	83196	x	x				AG
83232	-								83232	x	x				AG
83449	+				83449	83449	83449	83449							x
83463	+	83463	83463	83463	83463	83463	83463	83463	83463						x
84284	-							84284		x	x			> S/N in at least 1
84467	-	84467												> S/N in at least 1
84486	+	84486		84486	84486										x
84846	+					84846	84846	84846							x
84939	+								84939						x
85966	+		85966												x
86610	+	86610			86610		86610	86610	86610						x
87075	-					87075	87075	87075						> S/N in at least 1
87087	+						87087								x
87090	-					87090								> S/N in at least 1
88343	-	88343	88343	88343	88343	88343	88343	88343	88343	x	x
88353	+					88353			88353						x
88761	+				88761				88761	x	x
88912	+		88912			88912	88912	88912	88912	x	x
89357	+	89357		89357	89357	89357	89357		89357					> S/N in at least 1
89375	-				89375	89375	89375		89375						x
89414	+						89414							> S/N in at least 1
89509	-		89509		89509		89509		89509						x
89969	-					89969		89969							x
90205	+	90205	90205	90205	90205	90205	90205	90205	90205	x	x
91144	-								91144						x
91319	-	91319	91319	91319	91319	91319	91319	91319	91319						x
91712	-								91712						x
92144	-	92144	92144	92144	92144	92144	92144	92144	92144						x
92167	+	92167	92167	92167		92167	92167	92167	92167					> S/N in at least 1
92259	-	92259	92259		92259	92259	92259	92259	92259						x
92568	-		92568			92568	92568	92568							x
92575	+	92575	92575	92575	92575	92575	92575	92575	92575	x	x
92605	+	92605	92605	92605	92605	92605	92605		92605	x	x
93090	-				93090				93090						x
93431	+	93431		93431	93431									> S/N in at least 1
93731	-	93731													x
93839	+	93839	93839	93839	93839	93839	93839	93839	93839							orphan
93966	+	93966	93966	93966	93966				93966						x
94195	+	94195	94195	94195		94195	94195	94195		x	x				AG
94196	+								94196	x	x				AG
94707	+					94707							x			d_AG
94710	-		94710			94710		94710							x
95293	+			95293										< S/N: degradation
95434	-			95434			95434		95434						x
96000	+			96000						x	x			> S/N in at least 1
96064	-	96064			96064				96064						x
96148	-		96148				96148								x
96856	-	96856	96856	96856	96856	96856	96856	96856	96856						x
97065	+					97065	97065	97065						> S/N in at least 1
97091	+	97091	97091	97091	97091	97091	97091	97091	97091					> S/N in all 8
97129	+						97129							< S/N: degradation
99053	+					99053		99053		x	x			> S/N in at least 1
100432	-								100432						x
100549	+					100549	100549	100549	100549	x	x			> S/N in at least 1
100624	+								100624							AG
100946	-	100946	100946	100946	100946	100946	100946	100946	100946						x
101578	+							101578		x	x			> S/N in at least 1
101580	-						101580								x
102297	+				102297									> S/N in at least 1
103200	+	103200	103200	103200	103200	103200	103200		103200				x	> S/N in at least 1
103496	+					103496	103496		103496					< S/N: degradation
103977	+				103977									> S/N in at least 1
104243	+					104243				x	x			< S/N: degradation
104468	+	104468	104468	104468			104468	104468	104468					> S/N in at least 1
106682	+	106682	106682	106682	106682	106682		106682	106682	x	x			> S/N in at least 1
106777	+	106777	106777	106777	106777	106777	106777		106777	x	x			> S/N in at least 1
106860	+	106860							106860					> S/N in at least 1
107060	+	107060	107060	107060	107060	107060			107060					> S/N in at least 1
107139	+	107139	107139	107139	107139		107139		107139					> S/N in at least 1
107349	+	107349		107349	107349	107349		107349	107349					> S/N in at least 1
107351	+						107351							> S/N in at least 1
107367	+					107367		107367	107367					< S/N: degradation
107478	+	107478	107478	107478	107478	107478	107478	107478	107478					> S/N in at least 1
107625	+								107625	x	x			< S/N: degradation
107769	+						107769		107769							AG
107980	+						107980							< S/N: degradation
108167	+	108167	108167	108167	108167	108167		108167	108167					> S/N in at least 1
108370	-					108370	108370		108370						x
108865	-		108865		108865	108865	108865		108865						x
109146	+		109146		109146		109146							< S/N: degradation
109242	+	109242	109242	109242	109242	109242	109242	109242	109242					> S/N in all 8
109280	+	109280												< S/N: degradation
109299	+	109299	109299	109299	109299	109299	109299	109299	109299					> S/N in at least 1
109653	+	109653					109653		109653					< S/N: degradation
109852	+					109852	109852			x	x
111108	+		111108							x	x
111114	+	111114		111114		111114	111114	111114	111114	x	x
111136	+	111136	111136	111136	111136	111136	111136	111136	111136	x	x
111178	+						111178									AG
111296	+				111296	111296	111296							> S/N in at least 1
111352	+	111352	111352	111352	111352	111352	111352	111352	111352					> S/N in at least 1
111546	+		111546		111546	111546								< S/N: degradation
111564	+	111564			111564	111564	111564		111564					> S/N in at least 1
111718	+		111718	111718	111718		111718							> S/N in at least 1
112169	+			112169						x	x
112274	+	112274	112274	112274	112274	112274	112274	112274	112274	x	x
112536	-			112536											x
112722	-							112722	112722						x
112731	-	112731	112731	112731	112731	112731	112731	112731	112731						x
115351	+					115351		115351						> S/N in at least 1
116318	-	116318	116318	116318	116318	116318	116318	116318	116318				x			d_AG
116530	+						116530	116530							x
117178	-	117178	117178	117178	117178		117178		117178	x	x			> S/N in at least 1
117689	-	117689	117689	117689	117689	117689	117689	117689	117689							AG
117812	-	117812	117812	117812	117812	117812	117812	117812	117812	x	x
117884	+	117884	117884	117884	117884	117884	117884	117884	117884	x	x
118416	+								118416					> S/N in at least 1
119528	-	119528	119528	119528	119528	119528	119528	119528	119528					> S/N in all 8
120136	+	120136							120136						x
121086	+	121086	121086	121086	121086	121086	121086	121086	121086						x
122275	-						122275			x	x			< S/N: degradation	x
122277	-					122277		122277		x	x			> S/N in at least 1	AG
123153	-	123153	123153	123153	123153		123153	123153	123153	x	x				AG
123169	-	123169	123169	123169	123169	123169	123169	123169	123169	x	x				AG
123193	+				123193	123193	123193	123193	123193	x	x				AG
123480	+					123480	123480	123480	123480					> S/N in at least 1
123489	+	123489	123489	123489	123489									> S/N in at least 1
123608	+	123608		123608			123608			x	x			< S/N: degradation
124211	+	124211	124211	124211	124211				124211					> S/N in at least 1
125187	-		125187											< S/N: degradation
126166	-	126166	126166	126166	126166	126166	126166	126166	126166	x	x
126393	-								126393							orphan
126515	+		126515			126515		126515	126515	x	x
126524	+	126524	126524	126524	126524	126524	126524	126524	126524	x	x
126543	+								126543	x	x
127102	+	127102	127102	127102	127102			127102	127102					> S/N in at least 1
127342	+		127342		127342					x	x			> S/N in at least 1	AG
127350	+	127350	127350	127350	127350	127350		127350		x	x				AG
127459	+	127459	127459	127459	127459	127459	127459	127459	127459	x	x				AG
128338	+			128338				128338	128338					> S/N in at least 1
129507	-	129507	129507	129507	129507	129507	129507	129507	129507						x
130511	-			130511											x
130712	+			130712										< S/N: degradation
131750	+					131750			131750					> S/N in at least 1
132127	+	132127	132127	132127	132127	132127	132127	132127	132127	x	x
132208	+	132208		132208	132208	132208	132208	132208	132208	x	x
132238	+		132238							x	x
132540	+		132540		132540		132540	132540						> S/N in at least 1
132921	+				132921				132921					< S/N: degradation
133377	+					133377	133377							> S/N in at least 1
133873	+	133873	133873	133873	133873	133873	133873	133873	133873						x
134526	-					134526	134526	134526	134526					> S/N in at least 1
134572	+			134572		134572		134572							x
134573	+		134573		134573				134573						x
134603	+					134603		134603							x
134885	-					134885	134885	134885						> S/N in at least 1
135308	+	135308	135308	135308	135308	135308	135308	135308	135308						x
135892	+	135892	135892	135892	135892				135892	x	x		x
135893	+							135893		x	x		x
135927	+					135927		135927	135927	x	x		x	> S/N in at least 1
136116	+		136116			136116	136116	136116						> S/N in at least 1
136144	+					136144	136144	136144	136144					> S/N in at least 1
136185	+						136185							< S/N: degradation
136326	+								136326					< S/N: degradation
137213	+					137213		137213						< S/N: degradation
137351	+					137351								< S/N: degradation
137443	+						137443							< S/N: degradation
137796	-	137796		137796	137796	137796	137796		137796						x
137849	+					137849								< S/N: degradation
137946	+								137946					< S/N: degradation
138452	-						138452								x
138712	+	138712	138712	138712	138712	138712	138712	138712	138712	x	x
138768	+		138768													AG
138961	+	138961	138961	138961	138961	138961	138961	138961	138961					> S/N in all 8
139919	-		139919			139919	139919	139919	139919				x	> S/N in at least 1
140750	-					140750		140750	140750					> S/N in at least 1
140845	-	140845	140845	140845	140845	140845	140845	140845	140845	x	x
140877	-	140877	140877	140877						x	x
140892	+	140892	140892	140892		140892	140892	140892							x
140923	-		140923			140923		140923	140923	x	x
141313	-	141313	141313	141313	141313	141313	141313	141313	141313	x	x
141416	+		141416	141416	141416				141416	x	x
141733	+	141733	141733	141733	141733	141733	141733	141733	141733					> S/N in all 8
143237	-			143237					143237					> S/N in at least 1
144589	+	144589	144589	144589	144589	144589			144589						x
145013	-					145013		145013						> S/N in at least 1
145603	-	145603	145603	145603	145603	145603	145603	145603	145603	x	x
145619	-					145619		145619	145619	x	x
145636	-	145636	145636	145636	145636	145636	145636	145636	145636	x	x
145733	+	145733	145733	145733	145733	145733	145733	145733	145733	x	x
146023	+	146023	146023	146023	146023	146023	146023	146023	146023					> S/N in all 8
146133	+		146133				146133		146133					> S/N in at least 1
146523	-						146523	146523						> S/N in at least 1
146665	+					146665	146665	146665	146665						x
146805	+					146805	146805								x
146807	+				146807										x
147005	-	147005	147005	147005	147005				147005					< S/N: degradation
147016	-	147016	147016	147016	147016		147016							> S/N in at least 1
147042	+	147042		147042	147042				147042	x	x				AG
147076	-	147076	147076	147076	147076	147076	147076	147076	147076	x	x				AG
147139	-	147139	147139	147139	147139	147139	147139	147139	147139	x	x				AG
147362	+			147362										> S/N in at least 1
147766	-		147766			147766	147766		147766						x
148356	+	148356	148356			148356		148356	148356					> S/N in at least 1
148713	+	148713	148713	148713	148713	148713	148713	148713	148713	x	x			> S/N in at least 1
148933	+		148933			148933	148933	148933	148933	x	x
148954	-						148954								x
149080	+						149080							> S/N in at least 1
149173	-					149173	149173	149173	149173						x
149428	+	149428	149428	149428	149428	149428	149428	149428	149428	x	x
149472	+						149472									AG
149483	+	149483	149483	149483	149483		149483		149483					> S/N in at least 1
149586	+								149586					> S/N in at least 1
149983	+	149983	149983	149983	149983	149983	149983	149983	149983					> S/N in at least 1
150210	-							150210							x
150497	+		150497	150497			150497		150497					> S/N in at least 1
150782	-	150782	150782	150782	150782	150782	150782	150782	150782					> S/N in at least 1	x
151056	-								151056						x
151127	-	151127	151127	151127	151127	151127	151127	151127	151127	x	x				AG
151150	-	151150	151150	151150		151150	151150	151150	151150	x	x				AG
151379	-							151379		x		x			AG
151489	+		151489						151489				x	< S/N: degradation
151807	-								151807						x
151956	+	151956	151956	151956	151956	151956	151956	151956	151956					> S/N in all 8
152020	+					152020	152020	152020						< S/N: degradation
152034	+	152034				152034			152034					> S/N in at least 1
152262	+		152262			152262	152262	152262	152262	x		x
152339	+	152339	152339	152339	152339	152339	152339	152339	152339	x		x
152516	-					152516	152516	152516							x
152541	+								152541						x
152542	+						152542								x
152895	-	152895	152895	152895	152895	152895		152895	152895					> S/N in at least 1
153388	+					153388	153388		153388						x
153446	-		153446	153446	153446		153446	153446	153446	x	x			> S/N in at least 1
153860	-	153860	153860	153860	153860	153860	153860	153860	153860					> S/N in at least 1
153999	+	153999	153999	153999	153999	153999	153999	153999	153999						x
154168	+	154168	154168	154168		154168	154168	154168							x
154210	+		154210												x
154211	+			154211											x
154221	-	154221	154221	154221		154221	154221	154221	154221	x	x
154349	-						154349			x	x			< S/N: degradation
154398	-						154398			x	x			< S/N: degradation
154484	-	154484	154484	154484	154484	154484	154484	154484	154484					> S/N in all 8
154508	+		154508		154508	154508	154508	154508	154508						x
154517	+		154517		154517		154517		154517						x
154517	-		154517	154517			154517							> S/N in at least 1
154536	+	154536	154536	154536	154536		154536		154536						x
154595	-	154595	154595	154595	154595	154595	154595		154595					> S/N in at least 1
154606	-	154606	154606	154606	154606	154606	154606	154606	154606					> S/N in at least 1
154831	-	154831	154831	154831	154831	154831	154831	154831	154831					> S/N in all 8
154877	+	154877	154877	154877	154877	154877	154877	154877	154877						x
155049	-		155049		155049	155049			155049					> S/N in at least 1
155067	+						155067								x
155262	+						155262								x
155333	-	155333	155333	155333	155333	155333	155333	155333	155333				x	> S/N in at least 1
155377	-						155377		155377				x	< S/N: degradation
155389	+	155389	155389		155389		155389	155389	155389						x
155467	+	155467		155467		155467		155467							x
155468	+								155468						x
155776	-	155776	155776	155776	155776	155776	155776	155776	155776					> S/N in all 8
156283	+	156283	156283	156283	156283		156283		156283						x
156349	-	156349	156349	156349	156349				156349					> S/N in at least 1
156419	-						156419							< S/N: degradation
156467	-						156467						x	< S/N: degradation
156506	-	156506	156506	156506	156506	156506	156506	156506	156506				x	> S/N in all 8
156513	+	156513	156513	156513	156513	156513	156513	156513	156513						x
156531	+						156531		156531						x
156667	+						156667		156667						x
156959	+	156959	156959	156959		156959	156959	156959	156959						x
157231	-	157231	157231	157231	157231	157231	157231	157231	157231				x			d_AG
157252	+						157252								x
157277	+	157277	157277		157277										x
157279	+					157279		157279							x
157293	+		157293				157293								x
158019	+			158019											x
158209	-	158209	158209	158209	158209	158209	158209	158209	158209					> S/N in at least 1
158739	+	158739	158739	158739	158739	158739	158739	158739	158739						x
159814	-						159814						x	> S/N in at least 1
159897	+	159897	159897	159897	159897	159897	159897	159897	159897						x
161186	-								161186					> S/N in at least 1
161188	-		161188		161188		161188							> S/N in at least 1
161218	+	161218	161218	161218	161218	161218	161218		161218						x
161305	-					161305			161305	x	x
161332	-	161332							161332	x	x
161417	-						161417			x	x
161512	+	161512	161512	161512	161512	161512	161512	161512							x
161527	+	161527	161527	161527	161527	161527	161527	161527	161527						x
161559	+	161559	161559	161559	161559		161559		161559						x
161902	+						161902								x
162685	-					162685			162685					< S/N: degradation
162947	+					162947	162947	162947	162947						x
163332	+	163332	163332	163332		163332	163332	163332	163332						x
163495	-	163495	163495	163495		163495	163495	163495	163495	x	x
163713	-	163713	163713				163713		163713	x	x			> S/N in at least 1
164279	+						164279								x
164378	-		164378				164378		164378					> S/N in at least 1
164578	-					164578		164578		x	x			> S/N in at least 1
164639	-					164639				x	x			< S/N: degradation
164790	-	164790	164790	164790	164790	164790	164790	164790	164790					> S/N in at least 1
164801	-						164801							< S/N: degradation
164860	-				164860		164860							< S/N: degradation
164980	-	164980	164980	164980	164980	164980	164980	164980	164980	x	x
165017	-								165017	x	x
165071	+						165071		165071						x
165075	-						165075			x	x
165091	-	165091	165091	165091	165091		165091		165091	x	x
165095	+						165095								x
165381	-	165381	165381	165381	165381	165381	165381	165381	165381					> S/N in all 8
165401	-	165401	165401	165401	165401	165401	165401	165401	165401					> S/N in all 8
165465	-	165465	165465	165465	165465	165465	165465	165465	165465					> S/N in all 8
165522	-	165522	165522	165522	165522	165522	165522	165522	165522					> S/N in all 8
165700	-	165700	165700	165700	165700	165700	165700	165700	165700				x	> S/N in all 8
165988	+	165988	165988	165988	165988	165988	165988	165988	165988						x
166376	-	166376	166376	166376	166376	166376	166376	166376	166376	x	x				AG
166398	+	166398	166398							x	x				AG
166400	+							166400	166400	x	x				AG
168338	+							168338	168338					< S/N: degradation
168558	+	168558	168558	168558	168558	168558	168558	168558	168558					> S/N in all 8
168766	+	168766	168766	168766	168766		168766		168766	x		x		> S/N in at least 1
168975	-	168975	168975	168975	168975		168975		168975						x
169023	+	169023	169023	169023	169023	169023	169023	169023	169023	x	x			> S/N in all 8
170846	+	170846	170846	170846	170846	170846		170846	170846					> S/N in at least 1
171734	-						171734								x
171735	-	171735			171735										x
171747	-	171747	171747	171747	171747	171747	171747	171747	171747						x
171751	+	171751	171751	171751	171751	171751	171751	171751	171751	x	x
171766	-		171766						171766						x
171777	-	171777	171777	171777	171777		171777		171777						x
171790	+	171790	171790	171790	171790	171790	171790	171790	171790	x	x
172880	-	172880	172880	172880	172880	172880	172880	172880	172880						x
173247	+	173247	173247	173247										< S/N: degradation
173447	+	173447	173447	173447	173447	173447	173447	173447	173447					> S/N in all 8
173538	+	173538	173538	173538	173538	173538	173538	173538	173538					> S/N in all 8
173829	+	173829	173829	173829	173829	173829	173829	173829	173829					> S/N in at least 1
173869	+	173869	173869	173869			173869	173869	173869	x	x			> S/N in at least 1
173908	+	173908	173908	173908	173908		173908			x	x			< S/N: degradation
174138	-		174138				174138	174138							x
175080	-					175080	175080	175080	175080						x
177569	+	177569												< S/N: degradation
177650	+					177650	177650	177650	177650					> S/N in at least 1
177918	-							177918						> S/N in at least 1
178541	-					178541		178541						> S/N in at least 1
179119	-	179119	179119	179119	179119	179119	179119	179119	179119	x	x
179133	+	179133	179133	179133	179133	179133	179133	179133	179133	x	x				AG
179142	+	179142	179142	179142	179142	179142	179142	179142	179142	x	x				AG
179192	-	179192	179192	179192	179192	179192	179192	179192	179192	x	x
179212	+	179212	179212	179212	179212	179212	179212	179212	179212	x	x
179274	+	179274	179274	179274	179274	179274	179274	179274	179274	x	x
179915	+					179915			179915					< S/N: degradation
179977	-						179977								x
180176	+	180176	180176	180176	180176	180176	180176	180176	180176					> S/N in all 8
180383	+						180383		180383					< S/N: degradation
180614	+	180614	180614	180614	180614	180614	180614	180614	180614	x	x			> S/N in at least 1
180650	+	180650	180650	180650	180650				180650	x	x			> S/N in at least 1
180758	+		180758			180758	180758	180758		x	x
180761	+	180761		180761	180761				180761	x	x
180772	+								180772	x	x
180783	+	180783	180783	180783	180783	180783	180783		180783	x	x
180792	+				180792			180792		x	x
180865	+						180865							> S/N in at least 1
180916	+						180916							> S/N in at least 1
180953	+						180953	180953						> S/N in at least 1
180998	+						180998							> S/N in at least 1
181188	+		181188		181188										x
181285	-	181285												> S/N in at least 1
181350	-	181350	181350	181350	181350	181350	181350	181350	181350					> S/N in at least 1
181900	-	181900	181900	181900	181900	181900	181900	181900	181900	x		x		> S/N in all 8
182337	+						182337								x
182795	-	182795	182795	182795	182795	182795	182795	182795	182795	x	x			> S/N in all 8
182802	-					182802				x	x			> S/N in at least 1
183131	-					183131		183131	183131					> S/N in at least 1
183366	+								183366	x	x				AG
183381	-	183381	183381	183381	183381	183381	183381	183381	183381	x	x				AG
183398	+	183398	183398	183398	183398	183398	183398	183398		x	x				AG
183797	+	183797	183797	183797	183797	183797	183797	183797	183797					> S/N in at least 1
184243	-				184243		184243		184243						x
184483	+	184483	184483	184483	184483		184483		184483					> S/N in at least 1
184548	+				184548	184548	184548	184548	184548					> S/N in at least 1
185044	+	185044	185044	185044	185044	185044	185044	185044	185044	x	x
185248	-	185248	185248	185248	185248	185248	185248		185248						x
185836	-		185836	185836	185836	185836	185836		185836						x
185903	+	185903												< S/N: degradation
186432	+						186432			x	x			< S/N: degradation
186440	+				186440	186440				x	x			> S/N in at least 1
186450	+						186450			x	x			< S/N: degradation
186575	-					186575									x
186647	+	186647	186647	186647	186647	186647	186647	186647	186647	x	x
186708	+		186708	186708				186708	186708					> S/N in at least 1
188052	-		188052			188052	188052	188052						> S/N in at least 1
188200	-					188200		188200	188200					< S/N: degradation
188323	-				188323					x		x
188324	-	188324	188324	188324		188324	188324	188324	188324	x		x
188331	+		188331		188331		188331		188331						x
188393	-	188393	188393	188393	188393	188393	188393	188393	188393	x		x
188445	+						188445									orphan
188449	-					188449	188449		188449	x		x
189404	-						189404		189404					> S/N in at least 1
189450	+		189450			189450	189450	189450	189450						x
189465	-	189465	189465			189465	189465	189465	189465	x	x			> S/N in at least 1
189746	-	189746		189746										< S/N: degradation
189872	+	189872			189872		189872		189872						x
190873	+	190873	190873	190873	190873	190873	190873		190873						x
191817	+	191817	191817	191817	191817	191817	191817	191817	191817						x
192153	-	192153	192153		192153	192153		192153	192153	x	x
192270	-					192270	192270	192270	192270	x	x			> S/N in at least 1
192271	-	192271								x	x			< S/N: degradation
192699	-				192699									< S/N: degradation
192727	-	192727	192727			192727			192727					> S/N in at least 1
193019	-	193019	193019	193019	193019	193019	193019	193019	193019	x	x			> S/N in all 8
193035	+								193035						x
193040	-	193040	193040	193040	193040	193040	193040	193040	193040	x	x			> S/N in all 8
193127	+	193127	193127	193127	193127	193127		193127		x	x				AG
193199	+	193199	193199	193199	193199		193199	193199	193199	x	x				AG
193330	-					193330		193330		x		x			AG
193568	+								193568					< S/N: degradation
193669	+	193669	193669	193669	193669				193669					> S/N in at least 1
193783	+		193783											< S/N: degradation
193928	+	193928	193928	193928	193928	193928		193928	193928					> S/N in at least 1
194100	-					194100		194100	194100					> S/N in at least 1	x
194413	+								194413				x	> S/N in at least 1	x
194737	+	194737	194737	194737		194737	194737	194737	194737					> S/N in at least 1
194915	-	194915	194915		194915	194915	194915	194915	194915						x
195299	+	195299	195299	195299	195299	195299	195299	195299	195299	x	x
195378	+	195378							195378					< S/N: degradation
195431	-	195431	195431	195431	195431	195431	195431	195431	195431						x
196104	+	196104	196104	196104	196104	196104	196104	196104	196104	x	x
196110	-		196110	196110	196110										x
196159	+	196159	196159	196159	196159	196159	196159	196159	196159	x	x
197060	-	197060		197060		197060			197060						x
197315	-	197315	197315	197315	197315	197315	197315	197315	197315						x
197324	-		197324		197324	197324			197324						x
197385	+				197385				197385					> S/N in at least 1
197547	+	197547	197547	197547	197547	197547		197547	197547					> S/N in at least 1
197777	+								197777					> S/N in at least 1
197992	+		197992			197992	197992		197992					> S/N in at least 1
198014	+		198014			198014		198014	198014	x	x			> S/N in at least 1
198109	+	198109	198109			198109	198109	198109	198109	x	x
198129	+	198129	198129	198129	198129	198129	198129	198129	198129	x	x
198195	+				198195					x	x
198267	+						198267									AG
198310	-		198310	198310	198310	198310	198310	198310	198310						x
198584	+	198584		198584										< S/N: degradation
198923	+								198923	x	x			< S/N: degradation
199023	-		199023				199023								x
199070	+	199070		199070		199070			199070					> S/N in at least 1
199148	-	199148	199148	199148	199148				199148						x
199201	+								199201					> S/N in at least 1
199504	+	199504	199504	199504	199504	199504	199504	199504	199504					> S/N in all 8
199811	+	199811	199811	199811	199811	199811	199811	199811	199811	x	x			> S/N in at least 1
199898	+	199898		199898												AG
199899	+				199899											AG
200371	+	200371	200371	200371	200371	200371	200371	200371	200371					> S/N in all 8
200564	-		200564			200564	200564	200564	200564						x
200644	+	200644	200644	200644	200644	200644	200644	200644	200644					> S/N in all 8
201030	+	201030	201030			201030	201030	201030	201030	x	x			> S/N in at least 1
201075	+		201075							x	x			< S/N: degradation
201326	+						201326							< S/N: degradation
201530	+	201530	201530	201530	201530	201530	201530	201530	201530					> S/N in at least 1
201720	+				201720				201720					> S/N in at least 1
202191	+					202191		202191						< S/N: degradation
202334	-	202334	202334	202334	202334	202334	202334		202334						x
202644	+		202644		202644	202644	202644	202644	202644					> S/N in at least 1
203064	+								203064					< S/N: degradation
203093	+					203093	203093							< S/N: degradation
203325	+	203325	203325	203325	203325	203325	203325	203325	203325					> S/N in all 8
203341	+					203341		203341						> S/N in at least 1
203557	+	203557	203557		203557									> S/N in at least 1
203644	+					203644	203644	203644		x	x			< S/N: degradation
203723	+		203723				203723			x	x
203744	+	203744	203744	203744	203744	203744	203744	203744	203744	x	x
203834	+							203834	203834							AG
204720	+	204720	204720	204720	204720	204720	204720	204720	204720					> S/N in all 8
204828	+	204828	204828	204828	204828	204828	204828	204828	204828					> S/N in all 8
205059	+	205059	205059	205059	205059	205059	205059	205059	205059					> S/N in all 8
205093	+						205093							< S/N: degradation
205216	+						205216			x	x			< S/N: degradation
205223	+							205223		x	x			< S/N: degradation
205327	-								205327						x
205417	+	205417	205417	205417	205417	205417	205417	205417	205417	x	x
205419	-			205419		205419		205419							x
205454	+	205454	205454	205454	205454	205454	205454	205454	205454							AG
205474	-			205474			205474								x
205480	+	205480	205480						205480					> S/N in at least 1
205481	+						205481							< S/N: degradation
205623	+						205623							< S/N: degradation
205862	+	205862	205862	205862	205862				205862	x	x			> S/N in at least 1
206020	-				206020				206020						x
206078	+								206078					< S/N: degradation
206460	-	206460		206460											x
207003	-		207003												x
207094	+	207094												< S/N: degradation
208075	-		208075		208075		208075		208075						x
210151	-						210151								x
210770	+							210770						< S/N: degradation
210774	-		210774	210774		210774	210774	210774	210774						x
210978	+	210978	210978	210978	210978	210978	210978	210978	210978					> S/N in at least 1
211454	+		211454	211454	211454									< S/N: degradation
211620	+	211620	211620	211620	211620	211620	211620	211620	211620					> S/N in at least 1
211670	+	211670	211670	211670	211670	211670	211670	211670	211670					> S/N in at least 1
211756	+	211756		211756	211756	211756	211756	211756		x	x			> S/N in at least 1
212055	-	212055	212055	212055	212055		212055		212055						x
213002	+					213002				x	x
213031	-	213031	213031	213031	213031	213031	213031	213031	213031						x
213412	+			213412	213412				213412					> S/N in at least 1
214627	-					214627	214627	214627	214627						x
214962	+				214962		214962		214962					> S/N in at least 1
215202	+	215202	215202	215202	215202	215202	215202	215202	215202	x	x
215232	+	215232	215232		215232	215232		215232	215232							AG
215247	-	215247	215247			215247	215247	215247	215247						x
215311	+	215311	215311	215311	215311	215311	215311	215311	215311					> S/N in all 8
215317	-						215317		215317						x
215650	+	215650	215650	215650	215650	215650	215650		215650	x	x
215672	+	215672	215672	215672	215672	215672	215672		215672	x	x
216925	-		216925				216925								x
216963	-						216963								x
217441	-								217441	x	x			< S/N: degradation
217508	-	217508	217508	217508	217508	217508	217508	217508	217508	x	x	x
217541	+			217541	217541				217541	x		x			AG
217542	-	217542	217542	217542	217542	217542	217542	217542	217542	x		x			AG
217614	+	217614	217614	217614	217614	217614	217614	217614	217614	x		x
217948	-					217948	217948	217948	217948						x
217966	+	217966	217966	217966	217966		217966		217966	x	x			> S/N in at least 1
218068	-								218068						x
218334	+	218334	218334	218334	218334	218334	218334	218334	218334					> S/N in all 8
218628	+	218628	218628		218628	218628		218628	218628				x	> S/N in at least 1
218921	-					218921									x
218938	+	218938	218938			218938	218938	218938	218938					> S/N in at least 1
219070	+					219070	219070							> S/N in at least 1
219499	-	219499		219499												orphan
219659	-								219659					< S/N: degradation
219946	+			219946											x
219952	-	219952		219952	219952									< S/N: degradation
220328	-	220328	220328	220328	220328	220328	220328	220328	220328				x			d_AG
220613	-	220613	220613	220613	220613	220613	220613	220613	220613					> S/N in all 8
220630	+		220630				220630	220630	220630						x
221006	-	221006	221006	221006		221006	221006	221006	221006					> S/N in at least 1
222168	-	222168	222168	222168	222168	222168	222168	222168	222168	x	x
222319	-	222319	222319	222319	222319	222319	222319	222319	222319	x	x			> S/N in all 8
223322	-								223322							AG
223331	-	223331	223331	223331		223331	223331	223331	223331	x	x
223338	+	223338	223338	223338											x
223353	-	223353	223353	223353	223353	223353	223353	223353	223353	x	x
223354	+	223354	223354	223354	223354	223354		223354	223354						x
223577	+	223577		223577	223577	223577		223577	223577						x
223597	-		223597	223597			223597							> S/N in at least 1
223717	-						223717							< S/N: degradation
224042	-								224042					< S/N: degradation
224057	-	224057	224057	224057	224057				224057					> S/N in at least 1
224339	-	224339	224339	224339	224339	224339	224339	224339	224339	x	x			> S/N in all 8
224698	-	224698	224698	224698	224698	224698	224698	224698	224698					> S/N in all 8
224960	-	224960	224960	224960	224960	224960	224960	224960	224960	x	x			> S/N in all 8
225012	-						225012			x	x			< S/N: degradation
225710	-								225710					> S/N in at least 1
225746	-	225746	225746	225746	225746	225746	225746	225746	225746					> S/N in all 8
225960	-	225960	225960	225960	225960	225960	225960	225960	225960							AG
226000	+						226000		226000	x	x				AG
226045	-	226045	226045	226045	226045	226045	226045	226045	226045	x	x
226137	+	226137	226137	226137	226137	226137	226137	226137	226137	x	x
226582	+					226582								< S/N: degradation
226584	+								226584					< S/N: degradation
226692	+						226692							< S/N: degradation
226797	-					226797	226797	226797	226797						x
226816	+	226816	226816	226816	226816		226816		226816							rRNA/tRNA
226926	+	226926	226926	226926	226926	226926	226926	226926	226926							rRNA/tRNA
226975	+	226975														rRNA/tRNA
226988	+	226988	226988	226988	226988		226988		226988							rRNA/tRNA
227037	+		227037	227037	227037		227037		227037							rRNA/tRNA
227084	+						227084									rRNA/tRNA
227103	+	227103	227103	227103	227103	227103	227103	227103	227103							rRNA/tRNA
227168	+				227168											rRNA/tRNA
227215	+		227215	227215	227215		227215									rRNA/tRNA
227230	+							227230								rRNA/tRNA
227294	+		227294				227294									rRNA/tRNA
227306	+							227306	227306							rRNA/tRNA
227316	+		227316			227316	227316	227316								rRNA/tRNA
227385	+							227385								rRNA/tRNA
227396	+						227396									rRNA/tRNA
227411	+					227411	227411	227411								rRNA/tRNA
227422	+					227422	227422									rRNA/tRNA
227481	+							227481								rRNA/tRNA
227491	+						227491									rRNA/tRNA
227537	+		227537													rRNA/tRNA
227575	+						227575									rRNA/tRNA
227583	+	227583		227583												rRNA/tRNA
227593	+		227593													rRNA/tRNA
227646	+	227646		227646	227646											rRNA/tRNA
227662	+		227662													rRNA/tRNA
227691	+						227691									rRNA/tRNA
227716	+						227716									rRNA/tRNA
227730	+					227730	227730	227730								rRNA/tRNA
227765	+				227765											rRNA/tRNA
227783	+							227783								rRNA/tRNA
227787	+	227787		227787	227787											rRNA/tRNA
227811	+					227811		227811								rRNA/tRNA
227888	+					227888										rRNA/tRNA
227900	+					227900		227900								rRNA/tRNA
227933	+							227933								rRNA/tRNA
227977	+						227977									rRNA/tRNA
228021	+	228021	228021	228021	228021	228021	228021	228021	228021							rRNA/tRNA
228061	+						228061									rRNA/tRNA
228070	+	228070	228070	228070	228070	228070	228070	228070								rRNA/tRNA
228130	+						228130									rRNA/tRNA
228142	+							228142								rRNA/tRNA
228151	+							228151								rRNA/tRNA
228164	+					228164	228164	228164								rRNA/tRNA
228207	+					228207		228207								rRNA/tRNA
228254	+							228254								rRNA/tRNA
228268	+				228268											rRNA/tRNA
228275	+					228275		228275								rRNA/tRNA
228282	+								228282							rRNA/tRNA
228296	+					228296	228296	228296	228296							rRNA/tRNA
228348	+	228348		228348		228348										rRNA/tRNA
228350	+				228350				228350							rRNA/tRNA
228442	+							228442								rRNA/tRNA
228515	+				228515		228515									rRNA/tRNA
228602	+	228602		228602			228602									rRNA/tRNA
228678	+	228678	228678	228678	228678	228678	228678	228678	228678							rRNA/tRNA
228713	+				228713				228713							rRNA/tRNA
228832	+	228832		228832	228832	228832	228832	228832	228832							rRNA/tRNA
228938	+	228938	228938	228938	228938		228938		228938							rRNA/tRNA
228966	+	228966	228966	228966	228966				228966							rRNA/tRNA
228997	+	228997														rRNA/tRNA
229004	+	229004														rRNA/tRNA
229019	+						229019									rRNA/tRNA
229091	+	229091	229091	229091	229091	229091		229091	229091							rRNA/tRNA
229118	+			229118	229118											rRNA/tRNA
229150	+	229150		229150	229150											rRNA/tRNA
229209	+						229209									rRNA/tRNA
229223	+							229223								rRNA/tRNA
229260	+						229260									rRNA/tRNA
229300	+					229300		229300								rRNA/tRNA
229323	+						229323									rRNA/tRNA
229327	+					229327										rRNA/tRNA
229362	+					229362										rRNA/tRNA
229378	+							229378								rRNA/tRNA
229405	+						229405	229405								rRNA/tRNA
229455	+							229455								rRNA/tRNA
229492	+	229492	229492	229492	229492		229492		229492							rRNA/tRNA
229672	+					229672		229672								rRNA/tRNA
229693	+							229693								rRNA/tRNA
229836	+							229836								rRNA/tRNA
229846	+					229846		229846								rRNA/tRNA
229886	+							229886								rRNA/tRNA
229900	+		229900		229900		229900									rRNA/tRNA
229915	+		229915				229915									rRNA/tRNA
229923	+							229923								rRNA/tRNA
229944	+							229944								rRNA/tRNA
230040	+							230040								rRNA/tRNA
230057	+					230057		230057								rRNA/tRNA
230071	+						230071		230071							rRNA/tRNA
230108	+				230108											rRNA/tRNA
230128	+							230128								rRNA/tRNA
230209	+					230209										rRNA/tRNA
230306	+					230306	230306	230306								rRNA/tRNA
230380	+							230380								rRNA/tRNA
230394	+	230394	230394		230394	230394	230394	230394	230394							rRNA/tRNA
230425	+							230425								rRNA/tRNA
230441	+					230441		230441								rRNA/tRNA
230454	+		230454													rRNA/tRNA
230461	+							230461								rRNA/tRNA
230465	+						230465									rRNA/tRNA
230492	+	230492	230492	230492	230492	230492	230492	230492								rRNA/tRNA
230521	+					230521		230521								rRNA/tRNA
230552	+							230552								rRNA/tRNA
230565	+					230565		230565								rRNA/tRNA
230574	+							230574								rRNA/tRNA
230593	+		230593			230593		230593								rRNA/tRNA
230667	+					230667		230667								rRNA/tRNA
230690	+		230690			230690										rRNA/tRNA
230703	+						230703									rRNA/tRNA
230744	+				230744		230744									rRNA/tRNA
230751	+					230751		230751								rRNA/tRNA
230772	+							230772								rRNA/tRNA
230794	+							230794								rRNA/tRNA
230824	+					230824		230824								rRNA/tRNA
230846	+						230846		230846							rRNA/tRNA
230866	+							230866								rRNA/tRNA
230876	+						230876									rRNA/tRNA
231027	+		231027		231027	231027	231027		231027							rRNA/tRNA
231059	+				231059		231059									rRNA/tRNA
231122	+				231122		231122									rRNA/tRNA
231164	+				231164		231164									rRNA/tRNA
231184	+						231184									rRNA/tRNA
231191	+						231191									rRNA/tRNA
231238	+								231238							rRNA/tRNA
231281	+							231281								rRNA/tRNA
231306	+							231306								rRNA/tRNA
231322	+							231322								rRNA/tRNA
231332	+				231332		231332		231332							rRNA/tRNA
231338	+					231338										rRNA/tRNA
231362	+	231362														rRNA/tRNA
231370	+					231370	231370	231370								rRNA/tRNA
231380	+					231380										rRNA/tRNA
231394	+							231394								rRNA/tRNA
231400	+	231400														rRNA/tRNA
231429	+							231429								rRNA/tRNA
231439	+					231439	231439									rRNA/tRNA
231488	+					231488										rRNA/tRNA
231506	+					231506										rRNA/tRNA
231519	+					231519										rRNA/tRNA
231567	+	231567														rRNA/tRNA
231578	+					231578	231578	231578								rRNA/tRNA
231630	+							231630								rRNA/tRNA
231661	+						231661									rRNA/tRNA
231724	+						231724									rRNA/tRNA
232002	+	232002	232002	232002	232002	232002	232002	232002	232002							rRNA/tRNA
232086	+	232086	232086	232086	232086	232086	232086	232086	232086							rRNA/tRNA
232209	+			232209	232209											rRNA/tRNA
232251	+	232251		232251					232251	x	x
232258	+	232258	232258	232258	232258	232258	232258	232258	232258	x	x
232434	-		232434				232434								x
232464	+	232464	232464	232464	232464		232464			x	x
232503	+					232503	232503	232503								AG
232605	-	232605	232605	232605	232605	232605	232605	232605	232605						x
232608	+	232608	232608	232608	232608	232608	232608	232608	232608					> S/N in all 8
233707	+					233707									x
234254	-			234254						x	x
234369	+	234369	234369	234369			234369			x	x
234393	+	234393	234393	234393	234393	234393		234393	234393	x	x
234402	+	234402	234402	234402	234402	234402	234402	234402	234402	x	x
234903	-	234903		234903	234903	234903	234903	234903							x
235047	-						235047								x
235360	-					235360	235360	235360							x
235394	-	235394	235394	235394	235394	235394	235394	235394	235394						x
235461	-					235461									x
235663	+			235663										< S/N: degradation
235817	-					235817	235817								x
235917	+					235917								< S/N: degradation
235965	+	235965	235965	235965	235965		235965		235965					> S/N in at least 1
236057	-					236057	236057	236057							x
236170	+		236170	236170	236170	236170	236170		236170						x
236308	+			236308		236308	236308	236308	236308						x
236458	+	236458		236458		236458	236458								x
236777	-	236777	236777	236777	236777	236777	236777	236777	236777					> S/N in at least 1
237133	-	237133	237133	237133	237133	237133	237133		237133					> S/N in at least 1
237183	+			237183	237183		237183		237183						x
237232	-		237232		237232									> S/N in at least 1
237533	-	237533	237533	237533		237533	237533	237533	237533	x	x
237752	-								237752	x	x			< S/N: degradation
237769	+	237769	237769	237769					237769						x
237839	+								237839						x
237840	-				237840				237840					> S/N in at least 1
238034	+				238034				238034						x
238081	-					238081	238081		238081					< S/N: degradation
238328	+	238328	238328	238328	238328	238328	238328	238328	238328	x	x				AG
238336	+	238336	238336	238336	238336	238336	238336	238336	238336	x	x				AG
238488	+				238488	238488			238488					> S/N in at least 1
238498	-	238498		238498	238498	238498	238498		238498	x	x				AG
238507	-						238507			x	x				AG
238753	-			238753	238753	238753	238753	238753	238753						x
239405	+			239405						x	x				AG
239488	+	239488	239488	239488	239488	239488	239488	239488	239488	x	x				AG
239537	-				239537										x
239572	+	239572	239572	239572	239572	239572	239572	239572	239572	x	x				AG
239591	-	239591	239591	239591	239591	239591	239591	239591	239591	x	x				AG
239600	+	239600	239600	239600	239600	239600	239600	239600	239600	x	x				AG
240461	+	240461	240461	240461	240461		240461	240461	240461							rRNA/tRNA
240482	+	240482	240482	240482	240482	240482	240482	240482	240482							rRNA/tRNA
240626	+	240626														rRNA/tRNA
240832	+	240832	240832						240832	x		x
240833	+						240833			x		x
241188	-	241188	241188	241188	241188	241188	241188	241188	241188						x
242243	-	242243		242243	242243				242243	x		x		> S/N in at least 1
242780	+	242780			242780				242780						x
244092	+	244092		244092	244092		244092		244092						x
244887	-						244887							> S/N in at least 1
245942	-	245942							245942					< S/N: degradation
246099	+	246099	246099	246099	246099		246099								x
248508	-					248508	248508							< S/N: degradation
249010	+					249010									x
249079	+	249079					249079								x
250026	+	250026	250026		250026		250026		250026						x
252806	+					252806	252806	252806	252806						x
254992	+	254992	254992		254992	254992		254992	254992						x
255127	-					255127								> S/N in at least 1
255139	+	255139	255139	255139		255139	255139	255139	255139						x
255421	-	255421	255421	255421	255421	255421	255421	255421	255421					> S/N in all 8
258121	+	258121	258121	258121	258121	258121	258121	258121	258121						x
258961	+	258961													x
258963	+		258963				258963	258963	258963						x
260411	+	260411	260411	260411	260411	260411	260411	260411	260411						x
260687	+				260687				260687						x
260830	+	260830	260830		260830	260830	260830		260830						x
261129	-	261129							261129				x			d_AG
261152	+				261152				261152						x
261220	+					261220									x
261458	+	261458	261458	261458		261458	261458	261458	261458						x
262130	+					262130		262130							x
263219	+	263219	263219	263219	263219	263219	263219	263219	263219						x
263553	-	263553	263553	263553	263553	263553	263553	263553	263553	x	x
264097	-		264097		264097	264097	264097	264097							x
264161	+		264161				264161	264161	264161				x	> S/N in at least 1
264783	-		264783			264783	264783	264783	264783						x
265039	+				265039		265039						x	> S/N in at least 1
266026	-	266026	266026		266026	266026	266026	266026	266026						x
266523	-					266523		266523	266523						x
266848	-					266848	266848	266848							x
267066	+	267066		267066	267066	267066		267066		x	x
270010	-	270010	270010	270010	270010	270010	270010	270010	270010						x
270209	-	270209	270209	270209	270209		270209		270209						x
270737	+	270737	270737	270737	270737	270737	270737	270737	270737					> S/N in all 8
270875	-								270875						x
270885	-							270885							x
271039	+	271039	271039	271039	271039	271039	271039	271039	271039					> S/N in all 8
271131	+						271131	271131	271131	x	x			> S/N in at least 1
271167	-	271167	271167	271167	271167	271167	271167	271167	271167						x
271184	+	271184	271184	271184	271184	271184	271184	271184	271184	x	x			> S/N in all 8
271203	+	271203	271203	271203	271203	271203	271203	271203	271203	x	x			> S/N in all 8
271261	-	271261	271261	271261	271261	271261	271261	271261	271261						x
271331	+	271331	271331	271331	271331	271331	271331	271331	271331					> S/N in at least 1
271342	+	271342	271342	271342		271342	271342	271342	271342					> S/N in at least 1
271352	+		271352	271352		271352		271352	271352					> S/N in at least 1
271353	+				271353									< S/N: degradation
271378	+						271378							< S/N: degradation
271400	+						271400							< S/N: degradation
271508	+						271508							< S/N: degradation
271520	-	271520	271520	271520	271520	271520	271520	271520	271520						x
272163	-						272163		272163						x
272452	+				272452		272452		272452	x	x			> S/N in at least 1
272633	+				272633					x	x
273122	-								273122						x
273450	-		273450		273450	273450	273450	273450	273450						x
273468	+	273468	273468	273468	273468	273468	273468	273468	273468					> S/N in all 8
273493	-				273493										x
273494	-						273494								x
274260	-						274260		274260						x
274984	+	274984		274984					274984					> S/N in at least 1
275002	+	275002	275002	275002	275002	275002	275002		275002					> S/N in at least 1
275051	-	275051	275051	275051	275051	275051	275051	275051	275051						x
275220	+		275220	275220		275220	275220							> S/N in at least 1
275385	-		275385	275385	275385	275385	275385		275385						x
275505	+	275505		275505	275505					x		x		> S/N in at least 1
275626	+				275626					x		x		> S/N in at least 1
275763	+	275763	275763	275763	275763		275763									AG
275824	+								275824					< S/N: degradation
276041	-					276041	276041	276041	276041						x
276476	+	276476	276476	276476	276476	276476	276476		276476					> S/N in at least 1
276503	-						276503								x
277034	-				277034		277034		277034						x
277824	-	277824			277824		277824		277824					> S/N in at least 1
277952	+					277952									x
278285	-		278285	278285		278285	278285	278285	278285	x	x
278293	-		278293		278293	278293	278293	278293		x	x
278349	+							278349		x	x				AG
278370	+	278370	278370	278370	278370	278370	278370	278370	278370	x	x
278388	+	278388	278388	278388	278388	278388	278388	278388	278388	x	x
278402	+		278402			278402		278402		x	x
278403	+	278403		278403	278403		278403		278403	x	x
278447	+								278447					< S/N: degradation
278867	-						278867								x
279039	-	279039	279039	279039	279039	279039	279039	279039	279039					> S/N in at least 1
279752	-					279752			279752					< S/N: degradation
279858	+					279858		279858							x
279862	-	279862		279862	279862		279862		279862					> S/N in at least 1
281361	-								281361							AG
281415	-				281415	281415	281415	281415	281415	x	x
281433	-					281433				x	x
281453	-					281453				x	x
281469	+	281469	281469		281469	281469	281469	281469	281469	x	x				AG
281581	+	281581	281581	281581	281581	281581	281581	281581	281581	x	x
282074	+						282074		282074	x	x			> S/N in at least 1
283756	-				283756				283756							AG
283802	+					283802									x
283851	-						283851			x	x
283852	-			283852						x	x
283960	-	283960	283960	283960	283960	283960	283960	283960	283960	x	x			> S/N in all 8
284212	-	284212	284212	284212	284212	284212		284212	284212	x	x			> S/N in at least 1
284498	-					284498	284498	284498		x	x
284499	-	284499	284499	284499	284499				284499	x	x
284608	+				284608				284608	x	x
284611	+		284611			284611	284611	284611		x	x
284820	-					284820			284820						x
285589	+						285589			x	x
285927	-	285927	285927	285927	285927		285927		285927						x
285936	-					285936			285936						x
285956	+	285956	285956	285956	285956	285956	285956	285956	285956							orphan
285978	+	285978	285978	285978	285978	285978	285978	285978	285978							orphan
286100	+	286100	286100	286100		286100	286100	286100	286100							orphan
286254	-	286254	286254	286254	286254	286254	286254	286254	286254					> S/N in at least 1
286472	-	286472	286472	286472		286472	286472	286472	286472					> S/N in at least 1
288627	+	288627	288627	288627	288627					x	x			> S/N in at least 1
288751	-	288751	288751	288751	288751	288751	288751	288751	288751						x
288770	+	288770			288770	288770	288770	288770	288770	x	x
289027	-			289027											x
289031	+						289031							< S/N: degradation
289089	-	289089	289089	289089	289089	289089	289089	289089	289089						x
289244	+	289244	289244	289244	289244		289244		289244					> S/N in at least 1
289659	+					289659		289659	289659	x	x			> S/N in at least 1
289860	+	289860	289860	289860	289860		289860			x	x
289893	-						289893								x
290459	+					290459	290459	290459	290459	x	x			> S/N in at least 1
290590	-						290590								x
290618	+						290618							< S/N: degradation
291239	+						291239			x		x
291331	-						291331								x
291341	-						291341								x
291366	-						291366								x
291443	-		291443		291443	291443	291443		291443						x
293437	-	293437		293437			293437		293437					> S/N in at least 1
293602	-						293602									AG
293697	-	293697	293697	293697		293697	293697	293697		x	x
293704	-	293704	293704			293704	293704			x	x
293713	+	293713	293713	293713	293713	293713	293713	293713	293713	x	x
293806	+	293806	293806	293806	293806	293806	293806	293806	293806	x	x
293969	+	293969	293969			293969		293969	293969					> S/N in at least 1
294063	+	294063	294063	294063	294063	294063	294063	294063	294063					> S/N in at least 1
294163	-						294163								x
294390	+	294390	294390	294390	294390	294390	294390		294390	x	x
294682	+					294682	294682							> S/N in at least 1
295324	-		295324			295324									x
295577	-					295577			295577						x
295681	+				295681				295681	x	x
295698	+	295698	295698	295698	295698	295698	295698	295698	295698	x	x
295711	+					295711				x	x
295794	-	295794							295794						x
295813	+	295813	295813		295813									> S/N in at least 1
296066	+					296066	296066							< S/N: degradation	x
296252	+						296252		296252						x
297296	-						297296			x	x
297315	+						297315			x	x
297332	+	297332	297332	297332	297332	297332	297332	297332	297332	x	x
297349	+	297349	297349	297349	297349	297349	297349	297349	297349	x	x
297461	+	297461	297461	297461	297461				297461	x	x
297479	+			297479	297479				297479	x	x
297490	+					297490				x	x
298554	+	298554	298554	298554		298554				x	x			> S/N in at least 1
299302	+					299302	299302	299302	299302					> S/N in at least 1
299951	+	299951		299951	299951		299951	299951	299951							rRNA/tRNA
299983	+						299983								x
300490	+	300490	300490	300490	300490	300490	300490	300490	300490						x
300823	-	300823		300823	300823		300823							> S/N in at least 1
301076	-					301076	301076	301076		x	x			> S/N in at least 1
301184	-					301184	301184	301184		x	x
301272	-	301272	301272	301272	301272	301272	301272	301272	301272	x	x
301683	+	301683	301683	301683	301683	301683	301683	301683							x
301699	-	301699	301699			301699	301699	301699						> S/N in at least 1
301886	-	301886	301886	301886	301886	301886	301886	301886	301886	x		x
302072	-					302072								> S/N in at least 1
302096	+	302096	302096	302096	302096	302096	302096	302096							x
302289	-					302289	302289							> S/N in at least 1
302653	-	302653	302653	302653	302653	302653	302653	302653	302653	x	x
302736	+					302736	302736	302736	302736	x		x			AG
303008	-	303008		303008	303008	303008	303008	303008	303008						x
303065	+						303065			x		x
303359	-	303359	303359	303359	303359	303359	303359	303359	303359						x
303388	-	303388	303388	303388	303388	303388	303388	303388	303388						x
303680	-								303680							orphan
303701	+					303701	303701	303701								orphan
303774	+			303774												orphan
304634	+	304634	304634	304634	304634	304634	304634		304634				x			d_AG
305026	-						305026								x
305428	+						305428						x			d_AG
305529	+						305529						x	< S/N: degradation
305697	+					305697								> S/N in at least 1
307405	+	307405	307405	307405	307405	307405	307405	307405	307405					> S/N in all 8	x
307406	-						307406								x
307418	+		307418											> S/N in at least 1	x
307694	-		307694	307694	307694	307694	307694		307694					< S/N: degradation
307741	-	307741	307741											> S/N in at least 1
307749	-	307749	307749	307749	307749									> S/N in at least 1
307886	+					307886	307886	307886	307886						x
308268	-	308268	308268	308268	308268	308268	308268	308268	308268							AG
308302	-	308302	308302	308302	308302	308302	308302	308302	308302	x		x
308429	+	308429		308429			308429									orphan
308471	-						308471			x		x
308571	-	308571	308571	308571	308571	308571	308571	308571	308571							orphan
308631	+				308631				308631							orphan
308891	+	308891	308891		308891				308891	x	x
309055	+	309055	309055	309055	309055	309055	309055		309055	x	x
309074	+		309074							x	x
309353	+								309353					> S/N in at least 1
309686	+		309686	309686	309686	309686	309686		309686					> S/N in at least 1
309730	-	309730		309730	309730		309730		309730						x
310090	+						310090									orphan
310195	-	310195														orphan
310253	+	310253		310253			310253		310253	x		x
310279	-	310279	310279	310279	310279		310279		310279							orphan
310396	+	310396	310396													AG
310624	-						310624								x
310682	-	310682		310682	310682	310682	310682	310682	310682							orphan
310683	-		310683													orphan
310730	+						310730			x	x
310774	+							310774		x	x
310776	+	310776	310776	310776	310776		310776		310776	x	x
311277	+	311277	311277				311277	311277						> S/N in at least 1
311599	+	311599	311599	311599	311599	311599	311599	311599	311599					> S/N in at least 1
311663	+	311663	311663	311663	311663	311663	311663	311663	311663					> S/N in all 8
311723	+					311723								< S/N: degradation
311900	+					311900				x		x		< S/N: degradation
311982	+					311982			311982	x		x		< S/N: degradation
312033	+					312033								> S/N in at least 1
314830	+				314830								x	< S/N: degradation
315161	+							315161						> S/N in at least 1
315392	-	315392	315392	315392	315392	315392	315392									orphan
315798	-	315798	315798	315798	315798	315798	315798	315798	315798					> S/N in all 8
315854	+	315854		315854	315854										x
315945	-	315945	315945	315945	315945	315945	315945	315945	315945				x			d_AG
316693	+					316693									x
317737	+								317737					> S/N in at least 1
317779	+						317779							< S/N: degradation
317804	+					317804	317804							< S/N: degradation
318025	-						318025									orphan
318131	+					318131	318131	318131		x	x
318134	+								318134	x	x
318471	-		318471			318471									x
318522	+	318522	318522	318522	318522				318522				x	> S/N in at least 1
318583	+						318583		318583				x	> S/N in at least 1
318584	+				318584								x	> S/N in at least 1
319238	+	319238	319238	319238	319238	319238	319238	319238	319238				x			d_AG
319607	-	319607	319607	319607	319607	319607	319607	319607	319607						x
320049	-	320049				320049									x
320527	-	320527	320527	320527	320527		320527		320527						x
321093	+	321093	321093			321093		321093						< S/N: degradation
321663	-	321663	321663	321663	321663	321663	321663	321663							x
323140	+	323140	323140	323140	323140	323140	323140		323140							orphan
323511	-						323511									orphan
323785	-					323785	323785							< S/N: degradation
324181	-	324181	324181		324181	324181	324181	324181	324181					> S/N in at least 1
324344	-	324344		324344	324344		324344		324344					> S/N in at least 1
324586	-	324586	324586	324586		324586	324586		324586	x	x				AG
324632	+	324632							324632	x	x				AG
325098	-	325098	325098	325098		325098	325098								x
325335	-	325335	325335	325335	325335	325335	325335	325335	325335						x
325746	+	325746		325746	325746	325746	325746	325746	325746					> S/N in at least 1
325772	-				325772				325772						x
325844	+	325844		325844		325844		325844	325844							orphan
325943	-						325943									orphan
326266	+	326266	326266	326266	326266	326266	326266		326266							orphan
326319	+	326319	326319	326319	326319	326319	326319	326319	326319							orphan
326499	+	326499	326499	326499	326499	326499	326499	326499	326499						x
326630	-								326630					> S/N in at least 1
326647	+	326647	326647	326647	326647	326647	326647	326647	326647						x
326786	+						326786								x
327439	-						327439		327439	x	x
327460	-	327460	327460	327460	327460	327460	327460	327460	327460	x	x
327691	+	327691	327691	327691		327691	327691	327691	327691				x	> S/N in at least 1
327733	+			327733			327733						x	> S/N in at least 1
328216	-						328216								x
328411	-					328411		328411							x
329007	-	329007	329007	329007					329007						x
329573	-			329573											x
330251	-	330251	330251	330251	330251	330251	330251		330251					> S/N in at least 1
332671	-					332671	332671		332671					> S/N in at least 1
334859	+					334859		334859							x
335008	+	335008	335008	335008	335008	335008	335008	335008	335008						x
335189	+					335189	335189			x		x			AG
335368	+		335368		335368		335368		335368	x		x			AG
335383	+	335383	335383	335383	335383	335383	335383	335383	335383	x		x
335416	+						335416									AG
335760	+		335760				335760							> S/N in at least 1
336093	+	336093	336093	336093	336093	336093	336093	336093	336093				x			d_AG
336095	-				336095		336095								x
336107	+	336107	336107	336107	336107	336107	336107	336107	336107				x			d_AG
336136	+	336136	336136	336136	336136	336136	336136	336136	336136				x	> S/N in all 8
336143	+						336143						x	> S/N in at least 1
336270	+	336270	336270		336270		336270	336270	336270						x
336380	-						336380		336380					> S/N in at least 1
336936	-	336936	336936	336936	336936				336936					> S/N in at least 1
337513	-	337513			337513				337513				x	> S/N in at least 1
337667	+	337667	337667	337667	337667	337667	337667	337667	337667						x
338059	-		338059			338059								< S/N: degradation
338222	+	338222	338222	338222	338222	338222	338222	338222	338222						x
338429	-							338429						< S/N: degradation
338436	-	338436		338436					338436					> S/N in at least 1
338445	+	338445	338445	338445		338445	338445	338445							x
338839	-	338839		338839										> S/N in at least 1
338840	-		338840						338840					< S/N: degradation
338851	-		338851		338851	338851		338851	338851					< S/N: degradation
339591	+	339591	339591	339591	339591	339591	339591	339591	339591						x
340098	+	340098	340098	340098	340098	340098	340098	340098	340098						x
340199	+	340199	340199	340199	340199	340199	340199	340199	340199						x
340212	+	340212	340212		340212	340212	340212	340212	340212						x
341052	-						341052							> S/N in at least 1
342595	+	342595	342595	342595	342595				342595						x
342649	+		342649	342649	342649	342649	342649		342649						x
343184	+					343184	343184		343184						x
343216	-						343216			x	x			< S/N: degradation
343228	+						343228								x
343500	-								343500					> S/N in at least 1
343800	-	343800	343800		343800		343800		343800	x	x
343867	-						343867			x	x
344035	-				344035											orphan
344142	+				344142				344142	x		x			AG
344150	+				344150					x		x			AG
344172	+	344172		344172			344172		344172	x		x			AG
344206	+	344206			344206				344206	x		x			AG
344476	-	344476	344476	344476		344476	344476	344476	344476	x		x			AG
344486	-	344486	344486	344486	344486	344486	344486	344486	344486	x		x			AG
344493	-	344493	344493		344493				344493	x		x			AG
344508	-	344508				344508	344508	344508		x		x			AG
345096	-	345096	345096	345096	345096	345096	345096	345096	345096	x	x			> S/N in at least 1
345212	-	345212	345212	345212	345212		345212	345212	345212	x	x
345217	+	345217		345217	345217	345217	345217	345217	345217	x		x			AG
345430	-	345430	345430	345430	345430	345430	345430	345430	345430	x	x				AG
345610	+					345610	345610	345610	345610	x		x		> S/N in at least 1
346224	+	346224	346224	346224	346224	346224	346224	346224	346224	x	x
347115	-	347115	347115	347115	347115	347115	347115	347115	347115						x
347502	+						347502	347502	347502					> S/N in at least 1
347546	+				347546				347546					> S/N in at least 1
347824	+			347824	347824	347824	347824	347824	347824							orphan
347896	+						347896									orphan
348142	-					348142	348142		348142							orphan
348213	+								348213							orphan
348389	+						348389									orphan
348436	-					348436			348436							orphan
348622	-				348622									< S/N: degradation
348823	-	348823	348823	348823	348823	348823	348823	348823	348823					> S/N in at least 1
348836	-						348836							< S/N: degradation
349286	-	349286	349286	349286	349286		349286		349286					> S/N in at least 1
349316	-				349316		349316		349316					< S/N: degradation
349723	+						349723								x
350026	+						350026		350026						x
350254	-			350254	350254									< S/N: degradation
350587	+		350587			350587	350587	350587							x
350662	-	350662				350662	350662	350662	350662					> S/N in at least 1
350775	-	350775		350775	350775	350775	350775	350775	350775					> S/N in at least 1
350953	-				350953		350953	350953	350953	x	x				AG
350972	+						350972		350972	x	x
351007	+	351007	351007	351007	351007	351007	351007	351007	351007	x	x
351034	+	351034	351034	351034		351034	351034	351034								AG
351037	+				351037											AG
351341	+						351341							< S/N: degradation
352096	+						352096									orphan
352119	+				352119		352119	352119	352119							orphan
352408	-						352408							< S/N: degradation
352613	-							352613		x		x
352623	-	352623	352623	352623	352623	352623	352623	352623	352623	x		x
352943	+						352943								x
353384	+	353384	353384	353384	353384	353384	353384		353384						x
353390	-								353390	x	x
355143	-						355143		355143						x
355834	+								355834					< S/N: degradation
357385	+	357385												< S/N: degradation
357484	-		357484		357484		357484		357484						x
357843	+							357843						< S/N: degradation
358057	+	358057	358057	358057			358057							> S/N in at least 1
358178	-		358178		358178		358178		358178						x
358200	-	358200	358200		358200	358200	358200		358200						x
358265	+						358265								x
358555	-	358555	358555	358555	358555		358555		358555					> S/N in at least 1
358660	+						358660								x
358790	+	358790	358790	358790	358790		358790		358790						x
359213	-	359213	359213	359213	359213		359213		359213	x	x
359301	-	359301	359301	359301	359301		359301		359301	x	x				AG
359376	-				359376		359376		359376	x	x				AG
360918	+	360918	360918		360918		360918		360918						x
361199	-								361199	x	x			> S/N in at least 1
361244	-				361244				361244	x	x			> S/N in at least 1
361492	-				361492		361492	361492	361492	x	x			> S/N in at least 1
361541	-						361541							> S/N in at least 1
361799	+	361799	361799	361799	361799		361799	361799	361799						x
362096	-				362096									< S/N: degradation
362188	+				362188		362188								x
362833	+				362833				362833	x	x
362910	+								362910	x	x
363223	+	363223			363223				363223					> S/N in at least 1
363690	-	363690	363690	363690	363690	363690	363690	363690	363690						x
364200	+	364200		364200		364200	364200	364200		x	x
364463	-	364463													x
366655	+	366655	366655										x	> S/N in at least 1
366657	+						366657		366657				x	> S/N in at least 1
367455	-					367455	367455	367455		x		x
367561	+								367561							orphan
368042	+				368042				368042						x
368371	+						368371		368371						x
368591	-					368591	368591	368591		x	x			> S/N in at least 1
369399	+						369399								x
369510	+		369510	369510			369510		369510						x
370256	+		370256				370256								x
370301	+						370301								x
370479	-					370479				x		x		> S/N in at least 1
370614	+	370614	370614	370614	370614	370614	370614	370614	370614						x
370694	+	370694	370694	370694	370694		370694		370694						x
371246	+	371246							371246							orphan
371561	+	371561	371561	371561	371561	371561	371561	371561	371561							orphan
371580	+	371580		371580	371580	371580										orphan
371802	-						371802		371802							orphan
371918	-					371918	371918	371918								orphan
372239	-	372239	372239	372239	372239	372239	372239	372239	372239							orphan
372981	+	372981	372981	372981	372981	372981	372981	372981	372981				x			d_AG
373066	-		373066		373066		373066								x
373097	-				373097				373097						x
373099	-	373099	373099	373099											x
373336	-			373336										> S/N in at least 1
373337	-		373337											< S/N: degradation
373400	+	373400	373400			373400	373400	373400	373400						x
374699	+	374699			374699		374699		374699						x
377025	-	377025	377025	377025	377025	377025	377025	377025	377025	x	x				AG
377052	-								377052	x	x				AG
377076	+		377076		377076	377076	377076	377076	377076	x	x			> S/N in at least 1	AG
377085	+	377085	377085	377085	377085	377085	377085	377085	377085	x	x			> S/N in all 8	AG
377093	+						377093			x	x			< S/N: degradation	x
377108	+				377108					x	x			< S/N: degradation
377116	+								377116	x	x			< S/N: degradation
377206	+					377206	377206	377206	377206					> S/N in at least 1
378762	+	378762	378762	378762	378762	378762	378762	378762	378762					> S/N in all 8
379088	-				379088		379088		379088						x
379218	-	379218	379218	379218	379218	379218	379218	379218	379218						x
379230	-	379230	379230	379230	379230	379230	379230	379230	379230						x
379244	+					379244										orphan
379246	+								379246							orphan
379291	-					379291	379291	379291								orphan
379500	+				379500		379500		379500	x	x
379516	-				379516				379516							orphan
379540	+				379540				379540	x	x
379718	+								379718	x	x
380027	-	380027	380027	380027	380027	380027	380027	380027	380027						x
380397	+								380397					< S/N: degradation
380444	+				380444		380444		380444					> S/N in at least 1
380447	-					380447									x
380489	+				380489		380489		380489					> S/N in at least 1
380853	+								380853					> S/N in at least 1
381849	-						381849								x
382193	+	382193							382193					< S/N: degradation
382322	+	382322	382322	382322	382322	382322	382322	382322	382322					> S/N in at least 1
382355	+				382355		382355							> S/N in at least 1
382820	-	382820	382820	382820	382820		382820		382820						x
383685	+	383685	383685	383685	383685	383685	383685	383685	383685	x	x			> S/N in all 8
383812	-		383812	383812			383812								x
383989	-	383989	383989	383989	383989	383989	383989	383989	383989						x
384545	+	384545	384545	384545	384545		384545		384545					> S/N in at least 1
384777	+						384777							< S/N: degradation
384897	+	384897	384897	384897	384897	384897								> S/N in at least 1
385331	+					385331										orphan
385333	+							385333								orphan
385710	-						385710									orphan
385929	-			385929	385929											orphan
385958	-	385958	385958	385958												orphan
387127	-								387127						x
391496	-					391496		391496							x
391588	-					391588		391588							x
391681	-					391681	391681	391681							x
392361	-	392361			392361										x
392684	-						392684								x
394204	+	394204	394204	394204	394204		394204		394204	x	x
394222	-					394222										orphan
394314	-						394314								x
394367	+		394367			394367	394367	394367	394367							AG
394772	-					394772	394772								x
394808	-					394808	394808								x
394837	-						394837								x
394930	+						394930			x	x
394977	+					394977	394977			x	x
395487	+	395487		395487	395487	395487	395487		395487					> S/N in at least 1
395680	+					395680		395680	395680					> S/N in at least 1
395806	+	395806	395806	395806	395806	395806	395806	395806	395806					> S/N in all 8
395869	+			395869			395869			x	x			< S/N: degradation
396896	-	396896	396896	396896	396896	396896	396896	396896	396896						x
397138	-	397138	397138	397138	397138	397138	397138	397138	397138						x
397397	-	397397	397397			397397		397397	397397						x
397712	+					397712			397712				x	> S/N in at least 1
397970	+					397970								< S/N: degradation
397977	+								397977					< S/N: degradation
398440	+					398440				x	x			> S/N in at least 1
398695	-	398695	398695	398695	398695	398695	398695	398695	398695						x
398731	-						398731								x
398932	+	398932	398932	398932	398932	398932	398932	398932	398932					> S/N in all 8
398959	+	398959			398959	398959		398959	398959					> S/N in at least 1
399380	+					399380	399380	399380		x	x			> S/N in at least 1
399514	+					399514	399514	399514	399514	x	x
399962	+					399962	399962	399962						> S/N in at least 1
400330	-	400330	400330	400330	400330	400330	400330		400330						x
400865	-						400865								x
401264	-						401264								x
401634	-				401634		401634								x
401679	+						401679		401679					> S/N in at least 1
401689	+					401689	401689	401689	401689							orphan
401708	-								401708						x
401951	+	401951	401951	401951	401951	401951	401951	401951	401951							orphan
402276	+	402276		402276											x
402278	-					402278		402278								orphan
402295	-			402295		402295	402295	402295								orphan
402342	-						402342									orphan
402571	-	402571							402571					> S/N in at least 1
402783	+						402783								x
403015	-					403015		403015					x	< S/N: degradation
403025	-		403025			403025	403025	403025	403025				x			d_AG
403131	+	403131	403131	403131	403131	403131	403131	403131	403131	x		x			AG
403166	+	403166	403166	403166	403166	403166	403166	403166	403166	x		x
403191	+	403191	403191	403191	403191	403191	403191									AG
405168	-					405168	405168	405168	405168	x	x
406396	-	406396	406396	406396	406396				406396						x
406432	-		406432												x
409129	-		409129			409129		409129							x
409675	+						409675							> S/N in at least 1
411845	-	411845	411845	411845	411845										x
411863	+	411863	411863	411863	411863		411863		411863	x	x
412732	+					412732			412732					> S/N in at least 1
412760	-					412760		412760							x
412853	+					412853								> S/N in at least 1
412984	+	412984	412984	412984	412984	412984	412984	412984	412984	x	x			> S/N in all 8
413226	+	413226	413226	413226	413226	413226			413226					> S/N in at least 1
414346	+	414346	414346	414346	414346	414346	414346	414346	414346					> S/N in at least 1
415454	-				415454		415454		415454							AG
415490	-	415490	415490	415490	415490	415490	415490	415490	415490	x	x				AG
416009	-			416009											x
416501	+						416501		416501	x	x			> S/N in at least 1
416809	+	416809		416809			416809		416809					> S/N in at least 1
417855	-						417855								x
417919	+						417919							> S/N in at least 1
417994	-	417994	417994	417994	417994	417994	417994	417994	417994						x
418015	-	418015	418015			418015	418015	418015	418015						x
418588	-	418588	418588	418588	418588	418588	418588	418588	418588					> S/N in all 8
418668	+	418668	418668	418668	418668	418668	418668	418668	418668						x
418835	-	418835	418835	418835	418835	418835	418835	418835	418835	x	x			> S/N in at least 1
419197	+		419197												x
419419	+						419419								x
419648	-					419648	419648	419648	419648					> S/N in at least 1
419658	+						419658								x
419851	+	419851	419851	419851	419851	419851	419851	419851	419851						x
419881	-						419881						x	> S/N in at least 1
419889	-						419889						x	< S/N: degradation
419965	+		419965			419965	419965		419965						x
420015	+					420015			420015						x
422386	+	422386	422386	422386	422386	422386	422386	422386	422386						x
423120	-						423120		423120	x	x
424743	+	424743	424743	424743	424743	424743	424743	424743	424743						x
424859	+					424859									x
425058	-					425058								< S/N: degradation
425343	-		425343					425343		x	x			< S/N: degradation
425458	+					425458		425458	425458						x
425536	-								425536					< S/N: degradation
425545	-	425545		425545	425545									< S/N: degradation
425766	+	425766	425766	425766	425766		425766		425766						x
426530	+	426530	426530	426530	426530	426530	426530	426530	426530						x
426806	+						426806								x
427002	-						427002		427002					> S/N in at least 1
427078	-		427078				427078		427078					> S/N in at least 1
427136	-		427136			427136	427136	427136	427136	x	x				AG
429256	-						429256								x
430036	-	430036	430036	430036	430036	430036	430036	430036	430036						x
430487	-	430487	430487	430487	430487	430487	430487		430487						x
434940	+	434940	434940	434940	434940	434940	434940	434940	434940	x	x
434993	+								434993					< S/N: degradation
435640	-					435640	435640							< S/N: degradation
435690	-			435690		435690	435690	435690	435690					> S/N in at least 1
436101	-					436101		436101						< S/N: degradation
436137	+			436137		436137	436137	436137	436137						x
436656	-			436656						x	x			> S/N in at least 1
437680	-								437680	x	x
437998	-	437998	437998	437998	437998	437998	437998	437998	437998	x	x
438013	-						438013			x	x
438146	+	438146	438146	438146	438146		438146		438146						x
438519	+					438519									x
438616	-						438616							> S/N in at least 1
438635	+	438635	438635	438635	438635	438635	438635	438635	438635						x
440177	+	440177	440177	440177	440177	440177	440177	440177	440177						x
441537	-	441537	441537	441537		441537	441537	441537	441537					> S/N in at least 1
443185	-						443185							< S/N: degradation
443222	-						443222							< S/N: degradation
443688	-	443688	443688		443688	443688	443688	443688	443688	x	x
443715	+	443715	443715	443715	443715	443715	443715	443715	443715						x
444093	+	444093	444093	444093	444093	444093	444093	444093	444093						x
444645	-						444645							> S/N in at least 1
445955	-	445955	445955	445955	445955	445955	445955	445955	445955	x	x
446033	+								446033	x	x
446045	-	446045	446045	446045	446045	446045	446045	446045	446045	x	x
446239	+			446239												AG
447230	-	447230	447230	447230	447230	447230	447230	447230	447230						x
448073	-	448073	448073	448073	448073	448073	448073	448073	448073						x
448892	-	448892		448892		448892	448892	448892	448892						x
448893	+	448893				448893		448893	448893				x	> S/N in at least 1
449492	+								449492					> S/N in at least 1
449857	-		449857			449857	449857	449857	449857					> S/N in at least 1
449886	-			449886		449886	449886	449886						> S/N in at least 1
450172	+	450172	450172	450172	450172		450172								x
450756	-	450756	450756	450756	450756	450756	450756	450756	450756	x	x
451666	+						451666							< S/N: degradation
451702	-	451702	451702	451702	451702	451702	451702	451702	451702						x
451722	-	451722	451722	451722	451722	451722	451722	451722	451722						x
451777	+			451777	451777	451777	451777	451777	451777					< S/N: degradation
452085	-		452085	452085	452085		452085								x
452099	-						452099								x
452109	+					452109								< S/N: degradation
452458	-	452458	452458	452458	452458		452458		452458						x
452554	+					452554								< S/N: degradation
452614	+	452614	452614	452614	452614	452614	452614	452614	452614					> S/N in at least 1
452707	+	452707	452707	452707	452707	452707	452707		452707					> S/N in at least 1
453474	-	453474	453474	453474	453474	453474	453474	453474	453474						x
453484	+					453484	453484							< S/N: degradation
453950	+		453950			453950	453950	453950						> S/N in at least 1
454332	+		454332		454332	454332	454332		454332				x	> S/N in at least 1
454514	-						454514								x
454549	-				454549		454549								x
454702	+						454702							< S/N: degradation
454767	-						454767								x
454787	+						454787		454787					> S/N in at least 1
455126	-							455126						> S/N in at least 1
455176	-	455176						455176						> S/N in at least 1
456098	-	456098	456098	456098		456098	456098			x	x
456121	+					456121									x
456142	-	456142	456142	456142		456142	456142	456142	456142	x	x
456160	+	456160	456160	456160	456160	456160	456160	456160	456160						x
456172	+		456172							x	x
456333	+						456333			x	x
456334	+			456334						x	x
456335	+				456335				456335	x	x
456347	+						456347			x	x
456798	-							456798							x
456809	-	456809	456809	456809	456809	456809	456809	456809	456809						x
457465	+				457465				457465	x	x			< S/N: degradation
457617	+	457617	457617	457617		457617	457617	457617		x	x			> S/N in at least 1
457637	+					457637				x	x			> S/N in at least 1
457648	+		457648			457648	457648	457648	457648	x	x
457994	-								457994						x
458001	+						458001							> S/N in at least 1
458022	+	458022	458022	458022	458022	458022	458022		458022					> S/N in at least 1
458281	-						458281		458281						x
458300	-		458300			458300		458300							x
458581	-								458581						x
459095	-						459095									AG
459163	-		459163	459163	459163	459163	459163	459163	459163	x		x			AG
459194	-					459194		459194		x		x			AG
459223	+		459223							x	x
459293	+				459293	459293			459293					> S/N in at least 1
459343	+	459343		459343										> S/N in at least 1
459351	+	459351	459351	459351	459351	459351	459351	459351	459351					> S/N in all 8
459444	+	459444	459444	459444	459444	459444	459444	459444	459444					> S/N in all 8
460163	-					460163								> S/N in at least 1
460270	-	460270	460270	460270	460270	460270	460270	460270	460270					> S/N in all 8
460694	-	460694	460694	460694	460694	460694	460694	460694	460694						x
460730	-	460730	460730	460730	460730	460730	460730	460730	460730	x	x				AG
461098	+					461098				x	x
461142	+	461142	461142	461142	461142	461142	461142	461142	461142	x	x
461301	+	461301	461301	461301	461301	461301	461301	461301	461301	x	x			> S/N in all 8
461444	+		461444		461444		461444		461444	x	x
461486	+				461486		461486		461486	x	x
461508	+						461508	461508	461508	x	x
461528	+						461528									AG
461577	+						461577							< S/N: degradation
463010	+					463010		463010		x	x
463475	-	463475	463475	463475	463475	463475	463475	463475	463475						x
463480	+								463480	x	x
463483	-	463483	463483	463483	463483		463483		463483						x
464015	-					464015		464015							x
464205	+	464205			464205		464205		464205					> S/N in at least 1
464420	-						464420								x
465465	-	465465	465465	465465	465465	465465	465465	465465	465465	x	x				AG
465476	-	465476	465476	465476	465476	465476	465476	465476	465476	x	x				AG
465521	+	465521	465521	465521	465521	465521	465521	465521	465521	x	x				AG
466055	+	466055	466055	466055	466055	466055	466055	466055	466055	x	x
466106	+		466106				466106			x	x
466133	+	466133	466133	466133	466133	466133			466133	x	x
466134	+						466134	466134		x	x
466469	+	466469	466469	466469	466469	466469	466469	466469	466469					> S/N in all 8
466619	-				466619				466619						x
466733	+	466733	466733	466733	466733	466733	466733	466733	466733	x	x	x
466740	+		466740	466740						x	x	x
466784	-			466784											x
466806	+	466806	466806	466806	466806	466806	466806	466806	466806	x		x		> S/N in all 8
466850	-			466850			466850	466850	466850						x
466851	-	466851													x
467058	+		467058						467058	x		x		> S/N in at least 1
467119	-	467119	467119	467119	467119	467119			467119						x
467268	-		467268		467268	467268	467268	467268	467268						x
467298	-	467298				467298									x
467479	-					467479	467479		467479						x
467755	-		467755				467755		467755						x
467927	+	467927	467927	467927	467927	467927	467927	467927	467927	x		x
468295	-		468295		468295	468295	468295	468295	468295						x
468377	+						468377		468377							orphan
468410	+	468410	468410		468410	468410	468410	468410	468410							orphan
469056	+				469056											orphan
469750	-				469750		469750		469750							orphan
469761	-	469761	469761	469761	469761		469761		469761							orphan
470115	+						470115									orphan
470935	-		470935	470935	470935		470935								x
470967	-						470967		470967						x
470978	+	470978	470978	470978	470978	470978		470978	470978					> S/N in at least 1
471083	+				471083		471083		471083					> S/N in at least 1
471805	-			471805										> S/N in at least 1
472121	+	472121		472121						x	x				AG
472135	-			472135		472135	472135	472135		x	x				AG
472136	-		472136		472136				472136	x	x				AG
472141	+		472141			472141	472141	472141	472141	x	x				AG
472206	+	472206	472206	472206	472206	472206	472206	472206	472206	x	x
472999	-						472999								x
473331	-	473331	473331		473331			473331	473331					> S/N in at least 1
473519	-	473519	473519		473519	473519		473519	473519					> S/N in at least 1
473737	-	473737	473737	473737	473737	473737	473737	473737	473737					> S/N in at least 1
474391	-					474391								< S/N: degradation
474492	-					474492	474492	474492	474492	x	x
474514	-	474514	474514	474514	474514	474514	474514	474514	474514	x	x
474532	+					474532	474532								x
474567	-								474567	x	x
475848	+			475848	475848	475848	475848	475848	475848						x
477536	+	477536		477536											x
478343	+	478343	478343	478343	478343	478343	478343	478343	478343						x
478736	+		478736	478736	478736	478736	478736		478736						x
478957	-	478957	478957	478957	478957		478957		478957	x	x
479082	+	479082	479082	479082	479082	479082	479082	479082	479082	x	x
479222	+						479222							> S/N in at least 1
479856	-	479856	479856	479856	479856	479856			479856						x
481085	-					481085									x
481237	-						481237								x
481400	+	481400	481400	481400	481400	481400	481400	481400	481400	x	x
481405	-	481405			481405											orphan
481423	+	481423		481423	481423	481423			481423	x	x
481495	+					481495	481495	481495	481495	x	x
481575	+	481575														AG
481576	+		481576		481576		481576		481576							AG
481658	+	481658	481658	481658	481658		481658							> S/N in at least 1
482202	+					482202		482202	482202					< S/N: degradation
482650	-	482650			482650	482650		482650	482650						x
482677	+	482677	482677	482677	482677	482677		482677	482677					> S/N in at least 1
482729	+	482729	482729	482729	482729	482729	482729	482729	482729	x	x			> S/N in all 8
483103	-			483103											x
483583	+	483583	483583	483583	483583	483583	483583	483583	483583					> S/N in at least 1
483977	+					483977		483977	483977					> S/N in at least 1
484097	+								484097					< S/N: degradation
484466	+		484466	484466	484466		484466		484466	x	x
484476	+		484476		484476					x	x
484508	+		484508			484508	484508	484508								AG
485123	-						485123		485123						x
487331	+	487331												< S/N: degradation
487650	-	487650	487650	487650	487650		487650		487650						x
487948	+					487948		487948							x
488047	-						488047							> S/N in at least 1
488050	+	488050	488050	488050	488050		488050								x
488549	-					488549	488549	488549	488549	x	x				AG
488615	+	488615	488615	488615	488615	488615	488615	488615	488615	x	x				AG
488756	-	488756	488756	488756	488756		488756	488756	488756	x	x				AG
489477	-					489477			489477						x
489523	+								489523	x	x			< S/N: degradation
489623	-					489623	489623								x
489672	+		489672							x	x			< S/N: degradation
489685	+	489685	489685	489685	489685	489685	489685	489685	489685	x	x			> S/N in all 8
490330	+	490330	490330	490330	490330	490330	490330		490330					> S/N in at least 1
490406	+								490406					> S/N in at least 1
490648	+						490648	490648						< S/N: degradation
490744	+	490744	490744		490744	490744	490744	490744	490744	x	x			> S/N in at least 1
490833	+	490833	490833	490833	490833	490833	490833	490833	490833	x	x			> S/N in all 8
490844	+				490844				490844	x	x			< S/N: degradation
490904	+					490904		490904		x	x
491264	+					491264		491264		x	x
491293	+	491293	491293	491293	491293	491293	491293	491293	491293							AG
491300	+					491300		491300						> S/N in at least 1
491301	+				491301		491301							> S/N in at least 1
492322	-	492322		492322		492322									x
493188	+				493188								x	< S/N: degradation
493191	+						493191						x	< S/N: degradation
493262	+					493262			493262				x	< S/N: degradation
494231	+	494231	494231	494231	494231	494231	494231	494231	494231	x	x
494508	+			494508									x			d_AG
494781	+					494781	494781	494781		x	x
494783	+		494783		494783					x	x
494831	+	494831	494831	494831	494831	494831	494831	494831	494831	x	x
494859	-					494859		494859							x
495200	-	495200	495200	495200	495200		495200								x
495246	+					495246										orphan
495265	-					495265									x
495457	-							495457						> S/N in at least 1
496346	-	496346	496346	496346	496346	496346	496346	496346	496346	x	x
496440	-	496440	496440	496440	496440		496440		496440	x	x
496486	+	496486		496486	496486	496486	496486	496486	496486						x
496510	+						496510		496510						x
496690	-						496690							< S/N: degradation
496719	-			496719	496719				496719					> S/N in at least 1
496740	-	496740	496740	496740										> S/N in at least 1
497109	+	497109	497109	497109	497109	497109	497109		497109	x	x				AG
497131	-	497131	497131	497131	497131	497131	497131	497131	497131	x		x
497214	+	497214							497214	x	x
497230	+	497230	497230		497230	497230	497230	497230	497230	x	x
497282	-			497282					497282	x		x			AG
497822	-	497822	497822	497822	497822		497822		497822						x
498760	+								498760	x	x			> S/N in at least 1
498867	+						498867			x	x
498869	+	498869		498869	498869				498869	x	x
498946	-	498946	498946	498946	498946	498946	498946	498946	498946						x
499678	+					499678	499678	499678		x	x			> S/N in at least 1
499915	-						499915								x
500197	-						500197								x
500831	-				500831		500831	500831	500831						x
500841	+	500841	500841	500841	500841	500841	500841	500841	500841	x	x			> S/N in all 8
500843	-		500843				500843		500843						x
501316	-					501316									x
501866	+		501866												x
501867	+			501867	501867				501867						x
502304	+	502304	502304	502304	502304	502304	502304	502304	502304						x
502363	+	502363	502363	502363			502363	502363							x
502366	+								502366						x
502533	+			502533	502533				502533						x
502740	+	502740	502740	502740	502740	502740			502740						x
503328	+	503328	503328	503328	503328	503328	503328	503328	503328						x
503954	+	503954	503954	503954	503954	503954	503954	503954	503954						x
504276	+	504276	504276	504276			504276								x
504337	-	504337	504337	504337		504337	504337	504337	504337	x	x
504683	-								504683					< S/N: degradation
505613	-	505613												< S/N: degradation
505700	-		505700		505700				505700					< S/N: degradation
506452	-		506452		506452				506452	x	x			> S/N in at least 1
507024	-		507024		507024	507024	507024	507024	507024				x	> S/N in at least 1
507052	+	507052	507052	507052	507052				507052						x
507406	+	507406	507406	507406	507406	507406			507406	x	x				AG
507426	-	507426	507426	507426	507426	507426	507426	507426	507426	x	x
507522	+	507522	507522	507522	507522	507522	507522	507522	507522	x	x
507598	-	507598	507598	507598	507598	507598	507598	507598	507598	x	x				AG
508007	+	508007	508007	508007		508007	508007	508007						> S/N in at least 1
508609	-	508609	508609												x
509449	+		509449	509449	509449		509449		509449						x
509843	+						509843								x
509940	-	509940	509940	509940		509940		509940	509940	x	x			> S/N in at least 1
510176	+		510176		510176		510176								x
510613	-	510613	510613	510613	510613	510613	510613	510613	510613	x	x
510656	+	510656	510656	510656	510656	510656	510656	510656	510656	x	x				AG
510711	+	510711	510711	510711	510711	510711	510711	510711	510711	x	x
510726	+					510726				x	x
510875	-	510875	510875	510875	510875		510875		510875						x
510937	+								510937					> S/N in at least 1
512740	-	512740	512740	512740	512740	512740	512740	512740	512740	x	x
512993	-							512993						< S/N: degradation
513131	-			513131										< S/N: degradation
513747	-					513747										AG
513776	-								513776	x	x			< S/N: degradation
514602	-					514602							x	< S/N: degradation
515873	-				515873	515873		515873	515873					> S/N in at least 1
515979	-					515979	515979	515979	515979					> S/N in at least 1
516223	-								516223					< S/N: degradation
516253	-	516253	516253	516253	516253	516253	516253		516253					> S/N in at least 1
516344	-					516344		516344						> S/N in at least 1
516454	-					516454		516454						< S/N: degradation
516675	-								516675				x			d_AG
516693	+		516693			516693	516693								x
517637	-		517637			517637								< S/N: degradation
517669	+	517669			517669		517669								x
517687	-								517687	x	x
517706	-	517706	517706	517706	517706	517706	517706	517706	517706	x	x
517717	-					517717	517717		517717	x	x
517751	+		517751		517751	517751	517751	517751	517751						x
517760	+			517760	517760	517760		517760	517760						x
517798	+								517798							orphan
517893	+				517893				517893							orphan
517961	+								517961							orphan
518757	-		518757			518757		518757						> S/N in at least 1
518799	-	518799	518799	518799	518799	518799	518799		518799					> S/N in at least 1
519026	-	519026												< S/N: degradation
519420	-				519420		519420							< S/N: degradation
519800	-							519800		x	x			< S/N: degradation
520262	-	520262	520262	520262	520262	520262	520262	520262	520262					> S/N in all 8
520384	-				520384			520384	520384	x		x	x
520404	+	520404	520404	520404		520404	520404	520404	520404	x	x				AG
520443	+	520443				520443		520443	520443	x	x				AG
520457	+	520457	520457	520457	520457	520457	520457	520457	520457	x	x				AG
520476	+	520476	520476	520476	520476	520476	520476	520476	520476	x	x				AG
520487	+	520487	520487	520487	520487	520487	520487	520487	520487	x	x				AG
520703	+					520703				x		x		< S/N: degradation
520717	+	520717	520717	520717	520717	520717	520717	520717	520717	x		x		> S/N in all 8
520768	+			520768		520768	520768	520768		x		x		> S/N in at least 1
520887	+	520887	520887	520887	520887		520887		520887					> S/N in at least 1
520967	-		520967		520967				520967						x
520994	+				520994		520994		520994	x	x			> S/N in at least 1
521046	+	521046	521046	521046	521046	521046	521046	521046	521046	x	x
521092	-	521092							521092						x
521527	+		521527											< S/N: degradation
521562	+						521562							> S/N in at least 1
522607	+	522607	522607	522607	522607	522607	522607	522607	522607	x	x
522629	+	522629	522629	522629	522629	522629	522629	522629	522629	x	x
522657	+	522657	522657	522657	522657	522657	522657	522657	522657	x	x
522695	+	522695	522695	522695	522695	522695	522695	522695	522695	x	x
523254	+		523254				523254			x	x			> S/N in at least 1
523255	+			523255	523255					x	x			> S/N in at least 1
523388	+		523388	523388		523388		523388		x	x
524117	-	524117	524117	524117			524117	524117	524117						x
524377	-		524377	524377	524377	524377	524377	524377	524377						x
524643	+					524643	524643	524643						> S/N in at least 1
524766	-					524766			524766						x
524785	-				524785										x
524859	-			524859											x
524865	+	524865	524865	524865	524865				524865	x	x
524867	+					524867	524867	524867		x	x
525070	-	525070		525070											x
526625	-	526625	526625	526625	526625	526625	526625	526625	526625						x
527264	+					527264	527264			x	x			< S/N: degradation
527384	+	527384	527384	527384	527384	527384	527384	527384	527384	x	x
527447	+	527447	527447	527447	527447	527447	527447	527447	527447	x	x
527474	-	527474	527474	527474	527474	527474	527474	527474	527474						x
527482	+				527482					x	x
527489	+	527489								x	x
527490	+								527490	x	x
527530	+					527530	527530	527530	527530					> S/N in at least 1
527596	+	527596	527596	527596	527596	527596	527596	527596	527596					> S/N in all 8
527604	+		527604			527604		527604						> S/N in at least 1
527885	+						527885			x	x
527905	+	527905	527905	527905	527905	527905	527905	527905	527905	x	x
527960	-					527960									x
528399	+	528399	528399	528399	528399	528399	528399	528399	528399					> S/N in at least 1
529471	+							529471						< S/N: degradation
529962	+							529962	529962	x		x
530114	-						530114		530114						x
530463	+	530463	530463	530463	530463		530463		530463	x	x
530692	-						530692								x
531035	-		531035				531035							> S/N in at least 1
531072	-		531072											> S/N in at least 1
531636	-	531636	531636	531636	531636	531636	531636	531636	531636	x	x
531784	+					531784									x
532130	+					532130	532130	532130	532130						x
532294	+					532294									x
532758	+	532758	532758			532758									x
532796	-					532796		532796						< S/N: degradation
533412	-		533412			533412	533412	533412	533412	x		x			AG
533433	+						533433			x	x				AG
533444	+	533444	533444			533444	533444	533444	533444	x	x				AG
533929	-	533929	533929	533929	533929	533929			533929						x
534420	+	534420	534420	534420	534420	534420	534420	534420		x	x
534455	+					534455		534455								AG
534467	+	534467	534467	534467	534467	534467	534467	534467	534467					> S/N in all 8
534542	+	534542	534542	534542	534542	534542			534542					> S/N in at least 1
536833	-		536833			536833	536833	536833							x
536848	-	536848	536848	536848	536848	536848	536848	536848	536848						x
538322	+	538322	538322	538322	538322	538322	538322	538322	538322					> S/N in all 8
538339	+	538339	538339	538339	538339	538339	538339	538339	538339					> S/N in all 8
538350	+		538350	538350			538350		538350					> S/N in at least 1
538620	+		538620							x	x
539143	+								539143				x	> S/N in at least 1
539289	+								539289					> S/N in at least 1
539515	+			539515		539515			539515					> S/N in at least 1
540003	+	540003	540003	540003	540003	540003	540003	540003	540003					> S/N in at least 1
540073	+		540073			540073	540073		540073					> S/N in at least 1
540084	+	540084	540084	540084		540084	540084		540084					> S/N in at least 1
540167	+	540167	540167	540167	540167	540167	540167	540167	540167					> S/N in at least 1
540495	+	540495	540495	540495	540495		540495								x
540622	+					540622		540622	540622						x
541264	-	541264	541264	541264	541264	541264	541264	541264	541264	x	x
541309	-						541309			x	x
541369	+	541369	541369	541369	541369	541369	541369	541369	541369	x		x
542376	-	542376	542376	542376	542376	542376	542376	542376	542376				x	> S/N in all 8
542487	+	542487	542487	542487	542487	542487	542487	542487	542487	x	x				AG
542513	+	542513	542513	542513	542513				542513	x	x				AG
542538	+				542538					x	x
542681	+					542681	542681	542681	542681	x	x
543309	-		543309											< S/N: degradation
543402	+		543402												x
544014	+	544014		544014		544014									x
544164	+			544164											x
544205	+							544205	544205						x
544436	+	544436			544436		544436								x
544677	-	544677	544677	544677	544677	544677	544677	544677	544677							AG
544696	-					544696				x	x
544707	-	544707	544707	544707	544707	544707	544707	544707	544707	x	x
544836	-		544836				544836			x	x
544899	-						544899			x	x			< S/N: degradation
545020	+			545020											x
545101	-		545101	545101	545101	545101	545101	545101	545101					> S/N in at least 1
545353	-	545353	545353	545353	545353	545353	545353	545353	545353	x		x
545366	-	545366	545366	545366	545366	545366	545366	545366	545366	x		x
545377	-	545377	545377	545377	545377	545377	545377	545377	545377	x		x
545413	+				545413	545413	545413		545413						x
545445	+					545445	545445	545445	545445						x
[truncated: 17,977 more rows]
