# Supplementary material for: Non-canonical transcriptional start sites in E. coli O157:H7 EDL933 are regulated and appear in surprisingly high numbers
Source: BMC Microbiol. 2023 Aug 31;23:243. doi: 10.1186/s12866-023-02988-6 (PMC10469882; doi:10.1186/s12866-023-02988-6)
Supplement: Supplementary file 6 — Supplementary Material 6 [file 12866_2023_2988_MOESM6_ESM.xlsx]

## Sheet: Legend Table S5
Supplementary Table S5. Gene specific TSS. Detailed lists (sheets 1 and 2) of annotated genes with gTSS and d_gTSS showing identifier, strand and TSS position of the annotated gene (A-C), TSS presence in analyzed culture conditions (D-K) and gene annotation status (L). Additionally, the TSS comparison between EHEC and E. coli MG1655 is included (sheet 3) with the name of the gene (gene number for…

## Sheet: sheet 1-- AGs with gTSS
A	B	C	D	E	F	G	H	I	J	K	L
annotated gene number	strand	gTSS	exp LB	exp M9	exp acid	exp salt	stat LB	stat M9	stat acid	stat salt	gene annotation
5	+	113					113		113		thr operon leader peptide
5	+	148	148	148	148	148	148	148	148	148	thr operon leader peptide
5	+	170							170		thr operon leader peptide
5	+	177					177	177	177	177	thr operon leader peptide
10	+	113					113		113		bifunctional aspartate kinase/homoserine dehydrogenase I
10	+	148	148	148	148	148	148	148	148	148	bifunctional aspartate kinase/homoserine dehydrogenase I
10	+	170							170		bifunctional aspartate kinase/homoserine dehydrogenase I
10	+	177					177	177	177	177	bifunctional aspartate kinase/homoserine dehydrogenase I
10	+	199					199	199			bifunctional aspartate kinase/homoserine dehydrogenase I
10	+	339	339	339		339				339	bifunctional aspartate kinase/homoserine dehydrogenase I
15	+	2598	2598	2598	2598	2598	2598	2598	2598	2598	homoserine kinase
15	+	2617								2617	homoserine kinase
30	+	5165					5165			5165	DUF2502 domain-containing protein
30	+	5214		5214	5214	5214		5214	5214	5214	DUF2502 domain-containing protein
35	-	6498	6498	6498	6498	6498	6498	6498	6498	6498	peroxide stress protein YaaA
40	-	8033	8033	8033	8033	8033	8033	8033	8033	8033	sodium:alanine symporter family protein
40	-	8070	8070	8070	8070	8070	8070	8070	8070	8070	sodium:alanine symporter family protein
45	+	8059	8059	8059		8059		8059		8059	transaldolase 1
45	+	8208	8208	8208	8208	8208	8208	8208	8208	8208	transaldolase 1
50	+	9294	9294	9294	9294	9294	9294	9294	9294	9294	molybdopterin adenylyltransferase
65	-	11953	11953	11953	11953	11953		11953			hypothetical protein
70	+	12065	12065	12065	12065	12065	12065	12065	12065	12065	molecular chaperone DnaK
70	+	12140	12140	12140	12140	12140	12140		12140	12140	molecular chaperone DnaK
70	+	12159				12159			12159		molecular chaperone DnaK
70	+	12174					12174			12174	molecular chaperone DnaK
80	-	15629					15629		15629		Hok/Gef family protein
80	-	15721								15721	Hok/Gef family protein
80	-	15814				15814		15814		15814	Hok/Gef family protein
85	+	15979						15979			Na+/H+ antiporter NhaA
85	+	16090	16090	16090	16090		16090		16090	16090	Na+/H+ antiporter NhaA
85	+	16122	16122	16122	16122	16122	16122	16122	16122	16122	Na+/H+ antiporter NhaA
90	+	17183			17183		17183	17183	17183		transcriptional activator NhaR
90	+	17221	17221	17221	17221		17221		17221		transcriptional activator NhaR
90	+	17261		17261		17261		17261		17261	transcriptional activator NhaR
90	+	17268					17268				transcriptional activator NhaR
95	-	18952								18952	hypothetical protein
125	-	25500		25500		25500					30S ribosomal protein S20
125	-	25509	25509		25509						30S ribosomal protein S20
125	-	25524	25524	25524	25524	25524	25524	25524	25524	25524	30S ribosomal protein S20
125	-	25613	25613	25613	25613	25613	25613	25613	25613	25613	30S ribosomal protein S20
130	+	25390	25390		25390	25390	25390	25390	25390	25390	DUF2575 domain-containing protein
130	+	25413	25413	25413	25413	25413	25413	25413	25413	25413	DUF2575 domain-containing protein
135	+	25795	25795	25795	25795	25795	25795	25795	25795	25795	bifunctional riboflavin kinase/FMN adenylyltransferase
140	+	26641	26641	26641	26641	26641				26641	isoleucine--tRNA ligase
140	+	26781			26781					26781	isoleucine--tRNA ligase
145	+	29426	29426	29426	29426	29426	29426	29426	29426	29426	lipoprotein signal peptidase
160	+	31420					31420				non-specific ribonucleoside hydrolase RihC
160	+	31489					31489	31489	31489	31489	non-specific ribonucleoside hydrolase RihC
160	+	31638		31638	31638	31638	31638	31638	31638	31638	non-specific ribonucleoside hydrolase RihC
165	+	32662	32662	32662	32662	32662	32662	32662	32662	32662	4-hydroxy-tetrahydrodipicolinate reductase
165	+	32718	32718	32718	32718	32718	32718	32718	32718	32718	4-hydroxy-tetrahydrodipicolinate reductase
180	+	33926	33926	33926	33926	33926		33926		33926	carbamoyl-phosphate synthase small subunit
180	+	33996	33996	33996	33996	33996		33996		33996	carbamoyl-phosphate synthase small subunit
195	+	38568	38568		38568						transcriptional activatory protein CaiF
195	+	38592					38592	38592	38592		transcriptional activatory protein CaiF
255	+	51630	51630	51630	51630		51630	51630	51630		glutathione-regulated potassium-efflux system ancillary protein KefF
265	+	54203					54203	54203	54203	54203	type 3 dihydrofolate reductase
265	+	54214	54214	54214	54214	54214	54214	54214	54214	54214	type 3 dihydrofolate reductase
270	+	54740	54740	54740	54740	54740	54740	54740	54740	54740	antitoxin
270	+	54778	54778	54778	54778	54778	54778	54778	54778	54778	antitoxin
275	+	54811	54811	54811	54811	54811	54811		54811	54811	plasmid maintenance protein CcdB
275	+	54988					54988	54988			plasmid maintenance protein CcdB
290	-	57563	57563	57563	57563	57563	57563	57563	57563	57563	ribosomal RNA small subunit methyltransferase A
305	-	62132	62132	62132	62132	62132		62132	62132	62132	LPS-assembly protein LptD
305	-	62217	62217	62217	62217	62217	62217	62217	62217	62217	LPS-assembly protein LptD
305	-	62229	62229	62229	62229	62229	62229	62229	62229	62229	LPS-assembly protein LptD
310	+	62126	62126	62126	62126	62126				62126	molecular chaperone DjlA
310	+	62179					62179			62179	molecular chaperone DjlA
310	+	62235	62235	62235	62235		62235	62235	62235	62235	molecular chaperone DjlA
325	-	68289	68289	68289	68289	68289		68289		68289	RNA polymerase-associated protein RapA
330	-	70735	70735	70735	70735	70735	70735	70735	70735	70735	DNA polymerase II
330	-	70878	70878		70878	70878					DNA polymerase II
345	-	74924					74924	74924		74924	ribulokinase
350	+	75068	75068	75068	75068	75068	75068	75068	75068	75068	arabinose operon regulatory protein
355	+	76118	76118	76118	76118	76118	76118	76118	76118	76118	DedA family protein
355	+	76162				76162	76162				DedA family protein
355	+	76175	76175		76175						DedA family protein
355	+	76176						76176		76176	DedA family protein
370	-	80428	80428	80428	80428	80428	80428	80428	80428	80428	thiamine ABC transporter substrate binding subunit
375	+	80573	80573	80573	80573	80573	80573	80573	80573	80573	hypothetical protein
375	+	80626		80626			80626		80626	80626	hypothetical protein
375	+	80628			80628			80628			hypothetical protein
380	-	83165				83165				83165	transcriptional regulator
380	-	83168					83168		83168		transcriptional regulator
380	-	83232								83232	transcriptional regulator
385	+	83140								83140	glucose uptake inhibitor SgrT
385	+	83196	83196	83196	83196	83196	83196	83196	83196	83196	glucose uptake inhibitor SgrT
390	-	84284							84284		3-isopropylmalate dehydratase small subunit
405	-	88343	88343	88343	88343	88343	88343	88343	88343	88343	2-isopropylmalate synthase
410	-	88343	88343	88343	88343	88343	88343	88343	88343	88343	leu operon leader peptide
415	+	88761				88761				88761	transcriptional regulator LeuO
415	+	88912		88912			88912	88912	88912	88912	transcriptional regulator LeuO
420	+	90205	90205	90205	90205	90205	90205	90205	90205	90205	acetolactate synthase 3 large subunit
435	+	92575	92575	92575	92575	92575	92575	92575	92575	92575	catabolite repressor/activator
435	+	92605	92605	92605	92605	92605	92605	92605		92605	catabolite repressor/activator
440	+	94195	94195	94195	94195		94195	94195	94195		division/cell wall cluster transcriptional repressor MraZ
440	+	94196								94196	division/cell wall cluster transcriptional repressor MraZ
455	+	96000			96000						peptidoglycan synthase FtsI
465	+	99053					99053		99053		UDP-N-acetylmuramoyl-tripeptide--D-alanyl-D- alanine ligase
470	+	100549					100549	100549	100549	100549	phospho-N-acetylmuramoyl-pentapeptide- transferase
475	+	101578							101578		UDP-N-acetylmuramoyl-L-alanine--D-glutamate ligase
485	+	104243					104243				undecaprenyldiphospho-muramoylpentapeptide beta-N- acetylglucosaminyltransferase
495	+	106682	106682	106682	106682	106682	106682		106682	106682	D-alanine--D-alanine ligase B
495	+	106777	106777	106777	106777	106777	106777	106777		106777	D-alanine--D-alanine ligase B
500	+	107625								107625	cell division protein FtsQ
510	+	109852					109852	109852			cell division protein FtsZ
515	+	111108		111108							UDP-3-O-[3-hydroxymyristoyl] N-acetylglucosamine deacetylase
515	+	111114	111114		111114		111114	111114	111114	111114	UDP-3-O-[3-hydroxymyristoyl] N-acetylglucosamine deacetylase
515	+	111136	111136	111136	111136	111136	111136	111136	111136	111136	UDP-3-O-[3-hydroxymyristoyl] N-acetylglucosamine deacetylase
520	+	112169			112169						SecA regulator SecM
520	+	112274	112274	112274	112274	112274	112274	112274	112274	112274	SecA regulator SecM
545	-	117178	117178	117178	117178	117178		117178		117178	cell division protein ZapD
550	-	117812	117812	117812	117812	117812	117812	117812	117812	117812	dephospho-CoA kinase
555	+	117884	117884	117884	117884	117884	117884	117884	117884	117884	guanosine monophosphate reductase
570	-	122275						122275			major pilin subunit
570	-	122277					122277		122277		major pilin subunit
580	-	123153	123153	123153	123153	123153		123153	123153	123153	carboxylating nicotinate-nucleotide diphosphorylase
580	-	123169	123169	123169	123169	123169	123169	123169	123169	123169	carboxylating nicotinate-nucleotide diphosphorylase
585	+	123193				123193	123193	123193	123193	123193	1,6-anhydro-N-acetylmuramyl-L-alanine amidase AmpD
590	+	123608	123608		123608			123608			regulatory signaling modulator protein AmpE
595	-	126166	126166	126166	126166	126166	126166	126166	126166	126166	aromatic amino acid transporter AroP
600	+	126515		126515			126515		126515	126515	pyruvate dehydrogenase complex repressor
600	+	126524	126524	126524	126524	126524	126524	126524	126524	126524	pyruvate dehydrogenase complex repressor
600	+	126543								126543	pyruvate dehydrogenase complex repressor
605	+	127342		127342		127342					pyruvate dehydrogenase E1 component
605	+	127350	127350	127350	127350	127350	127350		127350		pyruvate dehydrogenase E1 component
605	+	127459	127459	127459	127459	127459	127459	127459	127459	127459	pyruvate dehydrogenase E1 component
615	+	132127	132127	132127	132127	132127	132127	132127	132127	132127	dihydrolipoyl dehydrogenase
615	+	132208	132208		132208	132208	132208	132208	132208	132208	dihydrolipoyl dehydrogenase
615	+	132238		132238							dihydrolipoyl dehydrogenase
625	+	135892	135892	135892	135892	135892				135892	aconitate hydratase B
625	+	135893							135893		aconitate hydratase B
625	+	135927					135927		135927	135927	aconitate hydratase B
630	+	138712	138712	138712	138712	138712	138712	138712	138712	138712	UPF0231 family protein
640	-	140845	140845	140845	140845	140845	140845	140845	140845	140845	polyamine aminopropyltransferase
640	-	140877	140877	140877	140877						polyamine aminopropyltransferase
640	-	140923		140923			140923		140923	140923	polyamine aminopropyltransferase
645	-	141313	141313	141313	141313	141313	141313	141313	141313	141313	PulS family protein
650	+	141416		141416	141416	141416				141416	multicopper oxidase
655	-	145603	145603	145603	145603	145603	145603	145603	145603	145603	membrane-bound PQQ-dependent dehydrogenase, glucose/quinate/shikimate family
655	-	145619					145619		145619	145619	membrane-bound PQQ-dependent dehydrogenase, glucose/quinate/shikimate family
655	-	145636	145636	145636	145636	145636	145636	145636	145636	145636	membrane-bound PQQ-dependent dehydrogenase, glucose/quinate/shikimate family
660	+	145733	145733	145733	145733	145733	145733	145733	145733	145733	hypoxanthine phosphoribosyltransferase
665	-	147076	147076	147076	147076	147076	147076	147076	147076	147076	carbonate dehydratase
665	-	147139	147139	147139	147139	147139	147139	147139	147139	147139	carbonate dehydratase
670	+	147042	147042		147042	147042				147042	ABC transporter ATP-binding protein
680	+	148713	148713	148713	148713	148713	148713	148713	148713	148713	PTS sugar transporter subunit IIA
680	+	148933		148933			148933	148933	148933	148933	PTS sugar transporter subunit IIA
685	+	149428	149428	149428	149428	149428	149428	149428	149428	149428	polysaccharide deacetylase familiy protein
690	-	151127	151127	151127	151127	151127	151127	151127	151127	151127	aspartate 1-decarboxylase
690	-	151150	151150	151150	151150		151150	151150	151150	151150	aspartate 1-decarboxylase
700	-	153446		153446	153446	153446		153446	153446	153446	pantoate--beta-alanine ligase
705	-	154221	154221	154221	154221		154221	154221	154221	154221	3-methyl-2-oxobutanoate hydroxymethyltransferase
705	-	154349						154349			3-methyl-2-oxobutanoate hydroxymethyltransferase
705	-	154398						154398			3-methyl-2-oxobutanoate hydroxymethyltransferase
740	-	161305					161305			161305	fimbrial protein
740	-	161332	161332							161332	fimbrial protein
740	-	161417						161417			fimbrial protein
750	-	163495	163495	163495	163495		163495	163495	163495	163495	polynucleotide adenylyltransferase PcnB
750	-	163713	163713	163713				163713		163713	polynucleotide adenylyltransferase PcnB
755	-	164578					164578		164578		glutamyl-Q tRNA(Asp) synthetase
755	-	164639					164639				glutamyl-Q tRNA(Asp) synthetase
760	-	164980	164980	164980	164980	164980	164980	164980	164980	164980	RNA polymerase-binding transcription factor DksA
760	-	165017								165017	RNA polymerase-binding transcription factor DksA
760	-	165075						165075			RNA polymerase-binding transcription factor DksA
760	-	165091	165091	165091	165091	165091		165091		165091	RNA polymerase-binding transcription factor DksA
770	-	166376	166376	166376	166376	166376	166376	166376	166376	166376	RNA 2',3'-cyclic phosphodiesterase
775	+	166398	166398	166398							ATP-dependent helicase HrpB
775	+	166400							166400	166400	ATP-dependent helicase HrpB
785	+	169023	169023	169023	169023	169023	169023	169023	169023	169023	bifunctional glycosyl transferase/transpeptidase
790	+	171751	171751	171751	171751	171751	171751	171751	171751	171751	ferrichrome porin FhuA
790	+	171790	171790	171790	171790	171790	171790	171790	171790	171790	ferrichrome porin FhuA
795	+	173869	173869	173869	173869			173869	173869	173869	iron(3+)-hydroxamate import ATP-binding protein FhuC
795	+	173908	173908	173908	173908	173908		173908			iron(3+)-hydroxamate import ATP-binding protein FhuC
810	-	179119	179119	179119	179119	179119	179119	179119	179119	179119	glutamate-1-semialdehyde 2,1-aminomutase
810	-	179192	179192	179192	179192	179192	179192	179192	179192	179192	glutamate-1-semialdehyde 2,1-aminomutase
815	+	179133	179133	179133	179133	179133	179133	179133	179133	179133	ClC family H(+)/Cl(-) exchange transporter
815	+	179142	179142	179142	179142	179142	179142	179142	179142	179142	ClC family H(+)/Cl(-) exchange transporter
815	+	179212	179212	179212	179212	179212	179212	179212	179212	179212	ClC family H(+)/Cl(-) exchange transporter
815	+	179274	179274	179274	179274	179274	179274	179274	179274	179274	ClC family H(+)/Cl(-) exchange transporter
820	+	180614	180614	180614	180614	180614	180614	180614	180614	180614	iron-sulfur cluster insertion protein ErpA
820	+	180650	180650	180650	180650	180650				180650	iron-sulfur cluster insertion protein ErpA
820	+	180758		180758			180758	180758	180758		iron-sulfur cluster insertion protein ErpA
820	+	180761	180761		180761	180761				180761	iron-sulfur cluster insertion protein ErpA
820	+	180772								180772	iron-sulfur cluster insertion protein ErpA
820	+	180783	180783	180783	180783	180783	180783	180783		180783	iron-sulfur cluster insertion protein ErpA
820	+	180792				180792			180792		iron-sulfur cluster insertion protein ErpA
825	-	181900	181900	181900	181900	181900	181900	181900	181900	181900	hypothetical protein
830	-	182795	182795	182795	182795	182795	182795	182795	182795	182795	cobalamin-binding protein
830	-	182802					182802				cobalamin-binding protein
835	-	183381	183381	183381	183381	183381	183381	183381	183381	183381	5'-methylthioadenosine/S-adenosylhomocysteine nucleosidase
840	+	183366								183366	deoxyguanosinetriphosphate triphosphohydrolase
840	+	183398	183398	183398	183398	183398	183398	183398	183398		deoxyguanosinetriphosphate triphosphohydrolase
845	+	185044	185044	185044	185044	185044	185044	185044	185044	185044	periplasmic serine endoprotease DegP
850	+	186432						186432			CdaR family transcriptional regulator
850	+	186440				186440	186440				CdaR family transcriptional regulator
850	+	186450						186450			CdaR family transcriptional regulator
850	+	186647	186647	186647	186647	186647	186647	186647	186647	186647	CdaR family transcriptional regulator
855	-	188323				188323					hypothetical protein
855	-	188324	188324	188324	188324		188324	188324	188324	188324	hypothetical protein
855	-	188393	188393	188393	188393	188393	188393	188393	188393	188393	hypothetical protein
855	-	188449					188449	188449		188449	hypothetical protein
860	-	189465	189465	189465			189465	189465	189465	189465	2,3,4,5-tetrahydropyridine-2,6-dicarboxylate N-succinyltransferase
865	-	192153	192153	192153		192153	192153		192153	192153	bifunctional uridylyltransferase/uridylyl-removing protein
865	-	192270					192270	192270	192270	192270	bifunctional uridylyltransferase/uridylyl-removing protein
865	-	192271	192271								bifunctional uridylyltransferase/uridylyl-removing protein
870	-	193019	193019	193019	193019	193019	193019	193019	193019	193019	methionine aminopeptidase
870	-	193040	193040	193040	193040	193040	193040	193040	193040	193040	methionine aminopeptidase
875	+	193127	193127	193127	193127	193127	193127		193127		30S ribosomal protein S2
875	+	193199	193199	193199	193199	193199		193199	193199	193199	30S ribosomal protein S2
885	+	195299	195299	195299	195299	195299	195299	195299	195299	195299	UMP kinase
890	+	196104	196104	196104	196104	196104	196104	196104	196104	196104	ribosome-recycling factor
890	+	196159	196159	196159	196159	196159	196159	196159	196159	196159	ribosome-recycling factor
900	+	198014		198014			198014		198014	198014	ditrans,polycis-undecaprenyl-diphosphate synthase ((2E,6E)-farnesyl-diphosphate specific)
900	+	198109	198109	198109			198109	198109	198109	198109	ditrans,polycis-undecaprenyl-diphosphate synthase ((2E,6E)-farnesyl-diphosphate specific)
900	+	198129	198129	198129	198129	198129	198129	198129	198129	198129	ditrans,polycis-undecaprenyl-diphosphate synthase ((2E,6E)-farnesyl-diphosphate specific)
900	+	198195				198195					ditrans,polycis-undecaprenyl-diphosphate synthase ((2E,6E)-farnesyl-diphosphate specific)
905	+	198923								198923	phosphatidate cytidylyltransferase
910	+	199811	199811	199811	199811	199811	199811	199811	199811	199811	zinc metalloprotease RseP
915	+	201030	201030	201030			201030	201030	201030	201030	outer membrane protein assembly factor BamA
915	+	201075		201075							outer membrane protein assembly factor BamA
920	+	203644					203644	203644	203644		chaperone protein Skp
920	+	203723		203723				203723			chaperone protein Skp
920	+	203744	203744	203744	203744	203744	203744	203744	203744	203744	chaperone protein Skp
930	+	205216						205216			beta-hydroxyacyl-ACP dehydratase
930	+	205223							205223		beta-hydroxyacyl-ACP dehydratase
930	+	205417	205417	205417	205417	205417	205417	205417	205417	205417	beta-hydroxyacyl-ACP dehydratase
935	+	205862	205862	205862	205862	205862				205862	acyl-[acyl-carrier-protein]--UDP-N- acetylglucosamine O-acyltransferase
955	+	211756	211756		211756	211756	211756	211756	211756		acetyl-CoA carboxylase carboxyl transferase subunit alpha
960	+	213002					213002				lysine decarboxylase CadA
965	+	215202	215202	215202	215202	215202	215202	215202	215202	215202	VOC family protein
970	+	215650	215650	215650	215650	215650	215650	215650		215650	tRNA(Ile)-lysidine synthetase
970	+	215672	215672	215672	215672	215672	215672	215672		215672	tRNA(Ile)-lysidine synthetase
975	-	217441								217441	protein rof
975	-	217508	217508	217508	217508	217508	217508	217508	217508	217508	protein rof
980	-	217508	217508	217508	217508	217508	217508	217508	217508	217508	hypothetical protein
980	-	217542	217542	217542	217542	217542	217542	217542	217542	217542	hypothetical protein
985	+	217541			217541	217541				217541	hypothetical protein
985	+	217614	217614	217614	217614	217614	217614	217614	217614	217614	hypothetical protein
990	+	217966	217966	217966	217966	217966		217966		217966	aminoacyl-tRNA hydrolase
1005	-	222168	222168	222168	222168	222168	222168	222168	222168	222168	proline--tRNA ligase
1005	-	222319	222319	222319	222319	222319	222319	222319	222319	222319	proline--tRNA ligase
1015	-	223331	223331	223331	223331		223331	223331	223331	223331	Rcs stress response system protein RcsF
1015	-	223353	223353	223353	223353	223353	223353	223353	223353	223353	Rcs stress response system protein RcsF
1020	-	224339	224339	224339	224339	224339	224339	224339	224339	224339	methionine ABC transporter substrate-binding protein MetQ
1025	-	224960	224960	224960	224960	224960	224960	224960	224960	224960	methionine ABC transporter
1025	-	225012						225012			methionine ABC transporter
1030	-	226045	226045	226045	226045	226045	226045	226045	226045	226045	methionine import ATP-binding protein MetN
1035	+	226000						226000		226000	D-glycero-beta-D-manno-heptose 1,7-bisphosphate 7-phosphatase
1035	+	226137	226137	226137	226137	226137	226137	226137	226137	226137	D-glycero-beta-D-manno-heptose 1,7-bisphosphate 7-phosphatase
1070	+	232251	232251		232251					232251	2,5-diketo-D-gluconic acid reductase B
1070	+	232258	232258	232258	232258	232258	232258	232258	232258	232258	2,5-diketo-D-gluconic acid reductase B
1070	+	232464	232464	232464	232464	232464		232464			2,5-diketo-D-gluconic acid reductase B
1075	-	234254			234254						LysR family transcriptional regulator
1080	+	234369	234369	234369	234369			234369			EEP domain-containing protein
1080	+	234393	234393	234393	234393	234393	234393		234393	234393	EEP domain-containing protein
1080	+	234402	234402	234402	234402	234402	234402	234402	234402	234402	EEP domain-containing protein
1090	-	237533	237533	237533	237533		237533	237533	237533	237533	murein transglycosylase D
1090	-	237752								237752	murein transglycosylase D
1095	-	238498	238498		238498	238498	238498	238498		238498	hydroxyacylglutathione hydrolase
1095	-	238507						238507			hydroxyacylglutathione hydrolase
1100	+	238328	238328	238328	238328	238328	238328	238328	238328	238328	SAM-dependent methyltransferase
1100	+	238336	238336	238336	238336	238336	238336	238336	238336	238336	SAM-dependent methyltransferase
1105	-	239591	239591	239591	239591	239591	239591	239591	239591	239591	ribonuclease HI
1110	+	239405			239405						DNA polymerase III subunit epsilon
1110	+	239488	239488	239488	239488	239488	239488	239488	239488	239488	DNA polymerase III subunit epsilon
1110	+	239572	239572	239572	239572	239572	239572	239572	239572	239572	DNA polymerase III subunit epsilon
1110	+	239600	239600	239600	239600	239600	239600	239600	239600	239600	DNA polymerase III subunit epsilon
1120	+	240832	240832	240832						240832	hypothetical protein
1120	+	240833						240833			hypothetical protein
1125	-	242243	242243		242243	242243				242243	hypothetical protein
1220	-	263553	263553	263553	263553	263553	263553	263553	263553	263553	type VI secretion system contractile sheath small subunit
1245	+	267066	267066		267066	267066	267066		267066		type IV secretion protein Rhs
1250	+	271131						271131	271131	271131	sel1 repeat family protein
1250	+	271184	271184	271184	271184	271184	271184	271184	271184	271184	sel1 repeat family protein
1250	+	271203	271203	271203	271203	271203	271203	271203	271203	271203	sel1 repeat family protein
1265	+	272452				272452		272452		272452	ISAs1 family transposase
1265	+	272633				272633					ISAs1 family transposase
1275	+	275505	275505		275505	275505					hypothetical protein
1280	+	275505	275505		275505	275505					hypothetical protein
1280	+	275626				275626					hypothetical protein
1290	-	278285		278285	278285		278285	278285	278285	278285	amidohydrolase
1290	-	278293		278293		278293	278293	278293	278293		amidohydrolase
1295	+	278349							278349		inhibitor of vertebrate lysozyme
1295	+	278370	278370	278370	278370	278370	278370	278370	278370	278370	inhibitor of vertebrate lysozyme
1295	+	278388	278388	278388	278388	278388	278388	278388	278388	278388	inhibitor of vertebrate lysozyme
1295	+	278402		278402			278402		278402		inhibitor of vertebrate lysozyme
1295	+	278403	278403		278403	278403		278403		278403	inhibitor of vertebrate lysozyme
1300	-	281415				281415	281415	281415	281415	281415	acyl-CoA dehydrogenase
1300	-	281433					281433				acyl-CoA dehydrogenase
1300	-	281453					281453				acyl-CoA dehydrogenase
1305	+	281469	281469	281469		281469	281469	281469	281469	281469	phosphoheptose isomerase
1305	+	281581	281581	281581	281581	281581	281581	281581	281581	281581	phosphoheptose isomerase
1310	+	282074						282074		282074	class II glutamine amidotransferase
1315	-	283851						283851			transpeptidase
1315	-	283852			283852						transpeptidase
1315	-	283960	283960	283960	283960	283960	283960	283960	283960	283960	transpeptidase
1320	-	284212	284212	284212	284212	284212	284212		284212	284212	type II toxin-antitoxin system mRNA interferase toxin YafQ
1325	-	284498					284498	284498	284498		type II toxin-antitoxin system antitoxin DinJ
1325	-	284499	284499	284499	284499	284499				284499	type II toxin-antitoxin system antitoxin DinJ
1330	+	284608				284608				284608	peptidoglycan endopeptidase
1330	+	284611		284611			284611	284611	284611		peptidoglycan endopeptidase
1350	+	288627	288627	288627	288627	288627					DNA polymerase IV
1350	+	288770	288770			288770	288770	288770	288770	288770	DNA polymerase IV
1355	+	289659					289659		289659	289659	antitoxin YafN
1355	+	289860	289860	289860	289860	289860		289860			antitoxin YafN
1365	+	290459					290459	290459	290459	290459	acyltransferase
1370	+	291239						291239			hypothetical protein
1380	-	293697	293697	293697	293697		293697	293697	293697		cytosol nonspecific dipeptidase
1380	-	293704	293704	293704			293704	293704			cytosol nonspecific dipeptidase
1385	+	293713	293713	293713	293713	293713	293713	293713	293713	293713	xanthine phosphoribosyltransferase
1385	+	293806	293806	293806	293806	293806	293806	293806	293806	293806	xanthine phosphoribosyltransferase
1390	+	294390	294390	294390	294390	294390	294390	294390		294390	esterase
1395	+	295681				295681				295681	sigma factor-binding protein Crl
1395	+	295698	295698	295698	295698	295698	295698	295698	295698	295698	sigma factor-binding protein Crl
1395	+	295711					295711				sigma factor-binding protein Crl
1400	-	297296						297296			phosphoporin PhoE
1405	+	297315						297315			glutamate 5-kinase
1405	+	297332	297332	297332	297332	297332	297332	297332	297332	297332	glutamate 5-kinase
1405	+	297349	297349	297349	297349	297349	297349	297349	297349	297349	glutamate 5-kinase
1405	+	297461	297461	297461	297461	297461				297461	glutamate 5-kinase
1405	+	297479			297479	297479				297479	glutamate 5-kinase
1405	+	297490					297490				glutamate 5-kinase
1410	+	298554	298554	298554	298554		298554				gamma-glutamyl-phosphate reductase
1420	-	301076					301076	301076	301076		site-specific integrase
1420	-	301184					301184	301184	301184		site-specific integrase
1420	-	301272	301272	301272	301272	301272	301272	301272	301272	301272	site-specific integrase
1425	-	301184					301184	301184	301184		transcription antitermination protein
1425	-	301272	301272	301272	301272	301272	301272	301272	301272	301272	transcription antitermination protein
1430	-	301886	301886	301886	301886	301886	301886	301886	301886	301886	hypothetical protein
1435	-	302653	302653	302653	302653	302653	302653	302653	302653	302653	LexA family transcriptional repressor
1440	+	302736					302736	302736	302736	302736	hypothetical protein
1445	+	303065						303065			hypothetical protein
1485	-	308302	308302	308302	308302	308302	308302	308302	308302	308302	hypothetical protein
1485	-	308471						308471			hypothetical protein
1490	+	308891	308891	308891		308891				308891	transcriptional regulator
1490	+	309055	309055	309055	309055	309055	309055	309055		309055	transcriptional regulator
1490	+	309074		309074							transcriptional regulator
1500	+	310253	310253		310253			310253		310253	hypothetical protein
1505	+	310730						310730			integrase
1505	+	310774							310774		integrase
1505	+	310776	310776	310776	310776	310776		310776		310776	integrase
1510	+	311900					311900				hypothetical protein
1510	+	311982					311982			311982	hypothetical protein
1560	+	318131					318131	318131	318131		AlpA family transcriptional regulator
1560	+	318134								318134	AlpA family transcriptional regulator
1590	-	324586	324586	324586	324586		324586	324586		324586	LysR family transcriptional regulator
1595	+	324632	324632							324632	NAD(P)-dependent oxidoreductase
1605	-	327439						327439		327439	LysR family transcriptional regulator
1605	-	327460	327460	327460	327460	327460	327460	327460	327460	327460	LysR family transcriptional regulator
1640	+	335189					335189	335189			hypothetical protein
1640	+	335368		335368		335368		335368		335368	hypothetical protein
1640	+	335383	335383	335383	335383	335383	335383	335383	335383	335383	hypothetical protein
1670	-	343216						343216			common pilus major fimbrillin subunit EcpA
1675	-	343800	343800	343800		343800		343800		343800	helix-turn-helix transcriptional regulator
1675	-	343867						343867			helix-turn-helix transcriptional regulator
1685	-	345096	345096	345096	345096	345096	345096	345096	345096	345096	50S ribosomal protein L36
1690	-	345212	345212	345212	345212	345212		345212	345212	345212	50S ribosomal protein L31 type B
1690	-	345430	345430	345430	345430	345430	345430	345430	345430	345430	50S ribosomal protein L31 type B
1695	+	345217	345217		345217	345217	345217	345217	345217	345217	IS66 family insertion sequence hypothetical protein
1700	+	345610					345610	345610	345610	345610	IS66 family insertion sequence hypothetical protein
1705	+	346224	346224	346224	346224	346224	346224	346224	346224	346224	IS66 family transposase ISEc8
1720	-	350953				350953		350953	350953	350953	alpha/beta hydrolase
1725	+	350972						350972		350972	LysR family transcriptional regulator
1725	+	351007	351007	351007	351007	351007	351007	351007	351007	351007	LysR family transcriptional regulator
1730	-	352613							352613		hypothetical protein
1730	-	352623	352623	352623	352623	352623	352623	352623	352623	352623	hypothetical protein
1735	-	353390								353390	aldo/keto reductase
1745	-	359213	359213	359213	359213	359213		359213		359213	transcriptional regulator
1745	-	359301	359301	359301	359301	359301		359301		359301	transcriptional regulator
1745	-	359376				359376		359376		359376	transcriptional regulator
1755	-	361199								361199	DUF417 domain-containing protein
1755	-	361244				361244				361244	DUF417 domain-containing protein
1760	-	361492				361492		361492	361492	361492	DUF1471 domain-containing protein
1770	+	362833				362833				362833	AraC family transcriptional regulator
1770	+	362910								362910	AraC family transcriptional regulator
1775	+	364200	364200		364200		364200	364200	364200		(Fe-S)-binding protein
1800	-	368591					368591	368591	368591		autotransporter outer membrane beta-barrel domain-containing protein
1810	-	370479					370479				hypothetical protein
1845	-	377025	377025	377025	377025	377025	377025	377025	377025	377025	transcriptional regulator
1845	-	377052								377052	transcriptional regulator
1850	+	377076		377076		377076	377076	377076	377076	377076	choline transporter
1850	+	377085	377085	377085	377085	377085	377085	377085	377085	377085	choline transporter
1850	+	377093						377093			choline transporter
1850	+	377108				377108					choline transporter
1850	+	377116								377116	choline transporter
1855	+	379500				379500		379500		379500	outer membrane autotransporter barrel domain-containing protein
1855	+	379540				379540				379540	outer membrane autotransporter barrel domain-containing protein
1855	+	379718								379718	outer membrane autotransporter barrel domain-containing protein
1860	+	383685	383685	383685	383685	383685	383685	383685	383685	383685	cyclic di-GMP phosphodiesterase
1910	+	394204	394204	394204	394204	394204		394204		394204	ASCH domain-containing protein
1915	+	394930						394930			autoinducer 2 ABC transporter substrate-binding protein
1915	+	394977					394977	394977			autoinducer 2 ABC transporter substrate-binding protein
1920	+	395869			395869			395869			sugar ABC transporter ATP-binding protein
1935	+	398440					398440				ABC transporter permease
1940	+	399380					399380	399380	399380		NAD(P)-dependent alcohol dehydrogenase
1940	+	399514					399514	399514	399514	399514	NAD(P)-dependent alcohol dehydrogenase
1960	+	403131	403131	403131	403131	403131	403131	403131	403131	403131	hypothetical protein
1960	+	403166	403166	403166	403166	403166	403166	403166	403166	403166	hypothetical protein
1965	-	405168					405168	405168	405168	405168	propionate catabolism operon regulatory protein PrpR
1990	+	411863	411863	411863	411863	411863		411863		411863	cytosine permease
1995	+	412984	412984	412984	412984	412984	412984	412984	412984	412984	cytosine deaminase
2000	-	415490	415490	415490	415490	415490	415490	415490	415490	415490	transcriptional regulator
2015	+	416501						416501		416501	cyanate MFS transporter
2020	-	418835	418835	418835	418835	418835	418835	418835	418835	418835	galactoside O-acetyltransferase
2030	-	423120						423120		423120	beta-galactosidase
2040	-	425343		425343					425343		GlxA family transcriptional regulator
2050	-	427136		427136			427136	427136	427136	427136	transcriptional regulator
2090	+	434940	434940	434940	434940	434940	434940	434940	434940	434940	DUF2058 domain-containing protein
2095	-	436656			436656						S-formylglutathione hydrolase FrmB
2100	-	437680								437680	S-(hydroxymethyl)glutathione dehydrogenase
2105	-	437998	437998	437998	437998	437998	437998	437998	437998	437998	transcriptional regulator
2105	-	438013						438013			transcriptional regulator
2125	-	443688	443688	443688		443688	443688	443688	443688	443688	MFS transporter family glucose-6-phosphate receptor UhpC
2135	-	445955	445955	445955	445955	445955	445955	445955	445955	445955	DNA-binding response regulator
2135	-	446045	446045	446045	446045	446045	446045	446045	446045	446045	DNA-binding response regulator
2140	+	446033								446033	taurine ABC transporter substrate-binding protein
2160	-	450756	450756	450756	450756	450756	450756	450756	450756	450756	delta-aminolevulinic acid dehydratase
2175	-	456098	456098	456098	456098		456098	456098			D-alanyl-D-alanine- carboxypeptidase/endopeptidase AmpH
2175	-	456142	456142	456142	456142		456142	456142	456142	456142	D-alanyl-D-alanine- carboxypeptidase/endopeptidase AmpH
2185	+	456172		456172							peptide antibiotic transporter SbmA
2185	+	456333						456333			peptide antibiotic transporter SbmA
2185	+	456334			456334						peptide antibiotic transporter SbmA
2185	+	456335				456335				456335	peptide antibiotic transporter SbmA
2185	+	456347						456347			peptide antibiotic transporter SbmA
2190	+	457465				457465				457465	DUF1615 domain-containing protein
2190	+	457617	457617	457617	457617		457617	457617	457617		DUF1615 domain-containing protein
2190	+	457637					457637				DUF1615 domain-containing protein
2190	+	457648		457648			457648	457648	457648	457648	DUF1615 domain-containing protein
2195	-	459163		459163	459163	459163	459163	459163	459163	459163	hypothetical protein
2195	-	459194					459194		459194		hypothetical protein
2210	-	460730	460730	460730	460730	460730	460730	460730	460730	460730	D-alanine--D-alanine ligase A
2220	+	461098					461098				anti-adapter protein IraP
2220	+	461142	461142	461142	461142	461142	461142	461142	461142	461142	anti-adapter protein IraP
2225	+	461301	461301	461301	461301	461301	461301	461301	461301	461301	alkaline phosphatase
2225	+	461444		461444		461444		461444		461444	alkaline phosphatase
2225	+	461486				461486		461486		461486	alkaline phosphatase
2225	+	461508						461508	461508	461508	alkaline phosphatase
2230	+	463010					463010		463010		phosphate starvation-inducible protein PsiF
2235	+	463480								463480	diguanylate cyclase AdrA
2240	-	465465	465465	465465	465465	465465	465465	465465	465465	465465	pyrroline-5-carboxylate reductase
2240	-	465476	465476	465476	465476	465476	465476	465476	465476	465476	pyrroline-5-carboxylate reductase
2245	+	465521	465521	465521	465521	465521	465521	465521	465521	465521	DUF188 domain-containing protein
2250	+	466055	466055	466055	466055	466055	466055	466055	466055	466055	shikimate kinase
2250	+	466106		466106				466106			shikimate kinase
2250	+	466133	466133	466133	466133	466133	466133			466133	shikimate kinase
2250	+	466134						466134	466134		shikimate kinase
2255	+	466733	466733	466733	466733	466733	466733	466733	466733	466733	protein YaiA
2255	+	466740		466740	466740						protein YaiA
2260	+	466733	466733	466733	466733	466733	466733	466733	466733	466733	hypothetical protein
2260	+	466740		466740	466740						hypothetical protein
2260	+	466806	466806	466806	466806	466806	466806	466806	466806	466806	hypothetical protein
2265	+	467058		467058						467058	hypothetical protein
2270	+	467927	467927	467927	467927	467927	467927	467927	467927	467927	hypothetical protein
2285	-	472135			472135		472135	472135	472135		recombination-associated protein RdgC
2285	-	472136		472136		472136				472136	recombination-associated protein RdgC
2290	+	472121	472121		472121						fructokinase
2290	+	472141		472141			472141	472141	472141	472141	fructokinase
2290	+	472206	472206	472206	472206	472206	472206	472206	472206	472206	fructokinase
2295	-	474492					474492	474492	474492	474492	MFS transporter AraJ
2295	-	474514	474514	474514	474514	474514	474514	474514	474514	474514	MFS transporter AraJ
2295	-	474567								474567	MFS transporter AraJ
2305	-	478957	478957	478957	478957	478957		478957		478957	exonuclease sbcCD subunit D
2310	+	479082	479082	479082	479082	479082	479082	479082	479082	479082	DNA-binding response regulator
2320	+	481400	481400	481400	481400	481400	481400	481400	481400	481400	branched-chain amino acid transport system 2 carrier protein
2320	+	481423	481423		481423	481423	481423			481423	branched-chain amino acid transport system 2 carrier protein
2320	+	481495					481495	481495	481495	481495	branched-chain amino acid transport system 2 carrier protein
2325	+	482729	482729	482729	482729	482729	482729	482729	482729	482729	proline-specific permease ProY
2330	+	484466		484466	484466	484466		484466		484466	alpha-glycosidase
2330	+	484476		484476		484476					alpha-glycosidase
2340	-	488549					488549	488549	488549	488549	ACP phosphodiesterase
2340	-	488756	488756	488756	488756	488756		488756	488756	488756	ACP phosphodiesterase
2345	+	488615	488615	488615	488615	488615	488615	488615	488615	488615	tRNA preQ1(34) S-adenosylmethionine ribosyltransferase-isomerase QueA
2350	+	489523								489523	tRNA guanosine(34) transglycosylase Tgt
2350	+	489672		489672							tRNA guanosine(34) transglycosylase Tgt
2350	+	489685	489685	489685	489685	489685	489685	489685	489685	489685	tRNA guanosine(34) transglycosylase Tgt
2355	+	490744	490744	490744		490744	490744	490744	490744	490744	preprotein translocase subunit YajC
2355	+	490833	490833	490833	490833	490833	490833	490833	490833	490833	preprotein translocase subunit YajC
2355	+	490844				490844				490844	preprotein translocase subunit YajC
2355	+	490904					490904		490904		preprotein translocase subunit YajC
2360	+	491264					491264		491264		protein translocase subunit SecD
2370	+	494231	494231	494231	494231	494231	494231	494231	494231	494231	type II toxin-antitoxin system ParD family antitoxin
2380	+	494781					494781	494781	494781		HNH endonuclease
2380	+	494783		494783		494783					HNH endonuclease
2380	+	494831	494831	494831	494831	494831	494831	494831	494831	494831	HNH endonuclease
2390	-	496346	496346	496346	496346	496346	496346	496346	496346	496346	nucleoside-specific channel-forming protein Tsx
2390	-	496440	496440	496440	496440	496440		496440		496440	nucleoside-specific channel-forming protein Tsx
2395	-	497131	497131	497131	497131	497131	497131	497131	497131	497131	hypothetical protein
2395	-	497282			497282					497282	hypothetical protein
2400	+	497109	497109	497109	497109	497109	497109	497109		497109	transcriptional regulator NrdR
2400	+	497214	497214							497214	transcriptional regulator NrdR
2400	+	497230	497230	497230		497230	497230	497230	497230	497230	transcriptional regulator NrdR
2410	+	498760								498760	6,7-dimethyl-8-ribityllumazine synthase
2410	+	498867						498867			6,7-dimethyl-8-ribityllumazine synthase
2410	+	498869	498869		498869	498869				498869	6,7-dimethyl-8-ribityllumazine synthase
2420	+	499678					499678	499678	499678		thiamine-monophosphate kinase
2425	+	500841	500841	500841	500841	500841	500841	500841	500841	500841	phosphatidylglycerophosphatase A
2435	-	504337	504337	504337	504337		504337	504337	504337	504337	oxidoreductase
2440	-	506452		506452		506452				506452	1-deoxy-D-xylulose-5-phosphate synthase
2450	-	507426	507426	507426	507426	507426	507426	507426	507426	507426	exodeoxyribonuclease 7 small subunit
2450	-	507598	507598	507598	507598	507598	507598	507598	507598	507598	exodeoxyribonuclease 7 small subunit
2455	+	507406	507406	507406	507406	507406	507406			507406	tRNA 4-thiouridine(8) synthase ThiI
2455	+	507522	507522	507522	507522	507522	507522	507522	507522	507522	tRNA 4-thiouridine(8) synthase ThiI
2460	-	509940	509940	509940	509940		509940		509940	509940	protein deglycase YajL
2465	-	510613	510613	510613	510613	510613	510613	510613	510613	510613	2-dehydropantoate 2-reductase
2470	+	510656	510656	510656	510656	510656	510656	510656	510656	510656	nucleotide-binding protein
2470	+	510711	510711	510711	510711	510711	510711	510711	510711	510711	nucleotide-binding protein
2470	+	510726					510726				nucleotide-binding protein
2475	-	512740	512740	512740	512740	512740	512740	512740	512740	512740	MFS transporter
2480	-	513776								513776	protoheme IX farnesyltransferase
2500	-	517687								517687	cytochrome o ubiquinol oxidase subunit II
2500	-	517706	517706	517706	517706	517706	517706	517706	517706	517706	cytochrome o ubiquinol oxidase subunit II
2500	-	517717					517717	517717		517717	cytochrome o ubiquinol oxidase subunit II
2505	-	519800							519800		muropeptide MFS transporter AmpG
2510	-	520384				520384			520384	520384	hypothetical protein
2515	+	520404	520404	520404	520404		520404	520404	520404	520404	protein BolA
2515	+	520443	520443				520443		520443	520443	protein BolA
2515	+	520457	520457	520457	520457	520457	520457	520457	520457	520457	protein BolA
2515	+	520476	520476	520476	520476	520476	520476	520476	520476	520476	protein BolA
2515	+	520487	520487	520487	520487	520487	520487	520487	520487	520487	protein BolA
2520	+	520703					520703				hypothetical protein
2520	+	520717	520717	520717	520717	520717	520717	520717	520717	520717	hypothetical protein
2520	+	520768			520768		520768	520768	520768		hypothetical protein
2525	+	520994				520994		520994		520994	trigger factor
2525	+	521046	521046	521046	521046	521046	521046	521046	521046	521046	trigger factor
2530	+	522607	522607	522607	522607	522607	522607	522607	522607	522607	ATP-dependent Clp protease proteolytic subunit
2530	+	522629	522629	522629	522629	522629	522629	522629	522629	522629	ATP-dependent Clp protease proteolytic subunit
2530	+	522657	522657	522657	522657	522657	522657	522657	522657	522657	ATP-dependent Clp protease proteolytic subunit
2530	+	522695	522695	522695	522695	522695	522695	522695	522695	522695	ATP-dependent Clp protease proteolytic subunit
2535	+	523254		523254				523254			ATP-dependent Clp protease ATP-binding subunit ClpX
2535	+	523255			523255	523255					ATP-dependent Clp protease ATP-binding subunit ClpX
2535	+	523388		523388	523388		523388		523388		ATP-dependent Clp protease ATP-binding subunit ClpX
2540	+	524865	524865	524865	524865	524865				524865	peptidase
2540	+	524867					524867	524867	524867		peptidase
2545	+	527264					527264	527264			DNA-binding protein HU-beta
2545	+	527384	527384	527384	527384	527384	527384	527384	527384	527384	DNA-binding protein HU-beta
2545	+	527447	527447	527447	527447	527447	527447	527447	527447	527447	DNA-binding protein HU-beta
2545	+	527482				527482					DNA-binding protein HU-beta
2545	+	527489	527489								DNA-binding protein HU-beta
2545	+	527490								527490	DNA-binding protein HU-beta
2550	+	527885						527885			folding chaperone
2550	+	527905	527905	527905	527905	527905	527905	527905	527905	527905	folding chaperone
2555	+	529962							529962	529962	hypothetical protein
2560	+	530463	530463	530463	530463	530463		530463		530463	thioesterase
2565	-	531636	531636	531636	531636	531636	531636	531636	531636	531636	7-cyano-7-deazaguanine synthase QueC
2570	-	533412		533412			533412	533412	533412	533412	hypothetical protein
2575	+	533433						533433			HMP-PP phosphatase
2575	+	533444	533444	533444			533444	533444	533444	533444	HMP-PP phosphatase
2580	+	534420	534420	534420	534420	534420	534420	534420	534420		transcriptional regulator
2595	+	538620		538620							nitrogen regulatory protein P-II 2
2605	-	541264	541264	541264	541264	541264	541264	541264	541264	541264	acyl-CoA thioesterase II
2605	-	541309						541309			acyl-CoA thioesterase II
2610	+	541369	541369	541369	541369	541369	541369	541369	541369	541369	hypothetical protein
2620	+	542487	542487	542487	542487	542487	542487	542487	542487	542487	DUF1428 domain-containing protein
2620	+	542513	542513	542513	542513	542513				542513	DUF1428 domain-containing protein
2620	+	542538				542538					DUF1428 domain-containing protein
2620	+	542681					542681	542681	542681	542681	DUF1428 domain-containing protein
2625	-	544696					544696				EAL domain-containing protein
2625	-	544707	544707	544707	544707	544707	544707	544707	544707	544707	EAL domain-containing protein
2625	-	544836		544836				544836			EAL domain-containing protein
2625	-	544899						544899			EAL domain-containing protein
2630	-	545353	545353	545353	545353	545353	545353	545353	545353	545353	hypothetical protein
2630	-	545366	545366	545366	545366	545366	545366	545366	545366	545366	hypothetical protein
2630	-	545377	545377	545377	545377	545377	545377	545377	545377	545377	hypothetical protein
2630	-	545516								545516	hypothetical protein
2635	-	546009	546009	546009	546009	546009	546009	546009	546009	546009	maltose O-acetyltransferase
2635	-	546178								546178	maltose O-acetyltransferase
2640	-	546389				546389		546389		546389	hemolysin expression-modulating protein Hha
2640	-	546397							546397		hemolysin expression-modulating protein Hha
2640	-	546488	546488	546488	546488	546488	546488	546488	546488	546488	hemolysin expression-modulating protein Hha
2640	-	546500					546500		546500		hemolysin expression-modulating protein Hha
2640	-	546566	546566	546566	546566	546566	546566	546566	546566	546566	hemolysin expression-modulating protein Hha
2645	-	546827					546827		546827		Hha toxicity modulator TomB
2645	-	546860	546860	546860	546860	546860	546860	546860	546860	546860	Hha toxicity modulator TomB
2645	-	546945	546945	546945	546945	546945	546945	546945	546945	546945	Hha toxicity modulator TomB
2655	-	551763		551763		551763		551763		551763	MexE family multidrug efflux RND transporter periplasmic adaptor subunit
2655	-	551764			551764						MexE family multidrug efflux RND transporter periplasmic adaptor subunit
2655	-	551904					551904				MexE family multidrug efflux RND transporter periplasmic adaptor subunit
2655	-	551905	551905	551905	551905	551905		551905		551905	MexE family multidrug efflux RND transporter periplasmic adaptor subunit
2660	+	551781	551781	551781	551781	551781	551781	551781	551781	551781	DNA-binding transcriptional repressor AcrR
2660	+	551810				551810				551810	DNA-binding transcriptional repressor AcrR
2665	+	552554	552554	552554	552554	552554	552554	552554	552554	552554	mechanosensitive channel MscK
2675	-	556783	556783	556783	556783	556783	556783	556783	556783	556783	primosomal replication protein N''
2680	+	556754	556754	556754	556754	556754	556754	556754	556754	556754	hypothetical protein
2685	+	557117		557117	557117	557117		557117			adenine phosphoribosyltransferase
2685	+	557206	557206	557206	557206	557206	557206	557206	557206	557206	adenine phosphoribosyltransferase
2690	+	557950	557950	557950	557950	557950	557950	557950	557950	557950	DNA polymerase III subunit gamma/tau
2695	+	559760					559760	559760	559760	559760	YbaB/EbfC family nucleoid-associated protein
2695	+	559772	559772	559772	559772	559772	559772	559772	559772	559772	YbaB/EbfC family nucleoid-associated protein
2695	+	559860	559860	559860	559860		559860	559860	559860	559860	YbaB/EbfC family nucleoid-associated protein
2705	+	560971	560971	560971	560971	560971	560971	560971	560971	560971	molecular chaperone HtpG
2705	+	560999	560999	560999	560999		560999	560999	560999	560999	molecular chaperone HtpG
2705	+	561007	561007	561007	561007	561007	561007	561007	561007	561007	molecular chaperone HtpG
2710	+	563028	563028	563028	563028	563028	563028	563028	563028	563028	adenylate kinase
2715	+	563822	563822	563822	563822	563822	563822	563822	563822	563822	ferrochelatase
2720	-	565782						565782	565782		acetylesterase
2720	-	565933					565933			565933	acetylesterase
2725	+	565890	565890	565890	565890	565890		565890	565890	565890	inosine/guanosine kinase
2730	-	569045	569045	569045	569045	569045	569045			569045	cation:proton antiport protein
2730	-	569086	569086	569086	569086	569086	569086	569086	569086	569086	cation:proton antiport protein
2730	-	569131	569131		569131	569131				569131	cation:proton antiport protein
2735	-	570544	570544	570544	570544	570544	570544	570544	570544	570544	MFS transporter
2740	+	570673	570673		570673		570673	570673	570673		bifunctional UDP-sugar hydrolase/5'-nucleotidase
2745	-	572901	572901	572901	572901	572901				572901	Cys-tRNA(Pro) deacylase
2750	-	573887	573887	573887	573887	573887	573887	573887	573887	573887	hypothetical protein
2755	+	573972	573972	573972	573972	573972	573972	573972	573972	573972	transcriptional regulator
2760	-	577100			577100	577100					copper-exporting P-type ATPase A
2760	-	577102						577102			copper-exporting P-type ATPase A
2765	+	577261					577261				glutaminase 1
2770	+	578254					578254		578254		amino acid permease
2775	+	579751		579751		579751	579751	579751	579751	579751	transporter
2775	+	579769						579769			transporter
2800	+	604687	604687	604687	604687	604687	604687	604687	604687	604687	transcriptional regulator
2820	+	607294		607294			607294	607294	607294		hypothetical protein
2830	-	609280					609280			609280	paraslipin
2830	-	609313	609313	609313	609313	609313	609313	609313	609313	609313	paraslipin
2830	-	609357		609357							paraslipin
2835	+	609380	609380	609380	609380	609380	609380	609380	609380	609380	iron export ATP-binding protein FetA
2845	-	611794	611794		611794		611794				co-chaperone YbbN
2845	-	611935					611935				co-chaperone YbbN
2850	-	612815	612815	612815	612815	612815	612815	612815	612815	612815	oxidoreductase
2855	-	613285	613285	613285	613285	613285	613285	613285	613285	613285	arylesterase
2885	-	623537	623537	623537	623537	623537	623537	623537	623537	623537	tRNA 2-selenouridine(34) synthase MnmH
2890	-	624561							624561		HTH-type transcriptional activator AllS
2895	+	624674			624674	624674	624674	624674		624674	ureidoglycolate lyase
2900	+	625248					625248		625248		transcriptional regulator
2900	+	625249	625249			625249				625249	transcriptional regulator
2900	+	625267	625267	625267	625267	625267	625267	625267	625267	625267	transcriptional regulator
2905	+	625976							625976	625976	glyoxylate carboligase
2930	+	632546					632546	632546	632546		uracil/xanthine transporter
2950	-	638598						638598			ureidoglycolate dehydrogenase (NAD(+))
2980	-	645285	645285	645285	645285	645285		645285		645285	5-(carboxyamino)imidazole ribonucleotide mutase
2990	-	646633	646633	646633	646633	646633	646633	646633	646633	646633	peptidyl-prolyl cis-trans isomerase
2990	-	646701	646701				646701		646701	646701	peptidyl-prolyl cis-trans isomerase
2990	-	646765		646765	646765	646765				646765	peptidyl-prolyl cis-trans isomerase
2995	+	646559		646559			646559			646559	cysteine--tRNA ligase
2995	+	646720	646720	646720	646720	646720		646720	646720	646720	cysteine--tRNA ligase
3000	-	648715				648715				648715	metal-dependent hydrolase
3000	-	648914						648914	648914		metal-dependent hydrolase
3005	-	649035				649035	649035			649035	ribosome-associated protein
3005	-	649167	649167	649167	649167	649167	649167	649167	649167	649167	ribosome-associated protein
3010	-	649924	649924	649924	649924	649924	649924	649924	649924	649924	bifunctional methylenetetrahydrofolate dehydrogenase/methenyltetrahydrofolate cyclohydrolase
3050	-	657865	657865	657865		657865					porin thermoregulatory protein EnvY
3065	-	664060				664060					bacteriophage N4 adsorption protein B
3065	-	664063	664063	664063							bacteriophage N4 adsorption protein B
3065	-	664083	664083	664083	664083	664083				664083	bacteriophage N4 adsorption protein B
3070	-	665448				665448					ISAs1 family transposase
3070	-	665634	665634								ISAs1 family transposase
3110	-	677899	677899	677899	677899	677899		677899	677899	677899	DNA-binding response regulator
3135	+	684137						684137			phenylalanine transporter
3135	+	684236	684236	684236	684236	684236		684236	684236	684236	phenylalanine transporter
3140	-	686979	686979		686979		686979		686979		mechanosensitive ion channel family protein
3145	-	687747	687747	687747	687747	687747	687747	687747	687747	687747	oxygen-insensitive NAD(P)H nitroreductase
3150	-	688206	688206	688206	688206	688206	688206	688206	688206	688206	DUF419 domain-containing protein
3155	-	688496					688496	688496	688496		DUF1158 domain-containing protein
3155	-	688517	688517	688517	688517	688517	688517	688517	688517	688517	DUF1158 domain-containing protein
3155	-	688697	688697	688697	688697	688697	688697	688697	688697	688697	DUF1158 domain-containing protein
3160	-	689701				689701	689701	689701	689701	689701	carboxylate--amine ligase
3190	-	694073	694073			694073					TonB-dependent siderophore receptor
3190	-	694100	694100								TonB-dependent siderophore receptor
3190	-	694102		694102				694102			TonB-dependent siderophore receptor
3195	+	694122	694122	694122	694122	694122		694122		694122	enterochelin esterase
3195	+	694149								694149	enterochelin esterase
3195	+	694156						694156			enterochelin esterase
3210	+	699645	699645	699645		699645		699645			LPS O-antigen length regulator
3225	-	703627	703627	703627	703627	703627	703627	703627	703627	703627	iron-enterobactin transporter membrane protein
3225	-	703668	703668	703668	703668	703668	703668	703668	703668	703668	iron-enterobactin transporter membrane protein
3225	-	703688		703688				703688	703688	703688	iron-enterobactin transporter membrane protein
3230	+	703692	703692	703692	703692	703692	703692	703692	703692	703692	MFS transporter
3235	-	705975	705975	705975	705975	705975	705975	705975	705975	705975	Fe2+-enterobactin ABC transporter substrate-binding protein
3235	-	705982							705982		Fe2+-enterobactin ABC transporter substrate-binding protein
3235	-	706041	706041		706041	706041					Fe2+-enterobactin ABC transporter substrate-binding protein
3235	-	706060	706060		706060	706060		706060		706060	Fe2+-enterobactin ABC transporter substrate-binding protein
3235	-	706074						706074			Fe2+-enterobactin ABC transporter substrate-binding protein
3235	-	706083						706083		706083	Fe2+-enterobactin ABC transporter substrate-binding protein
3240	+	706079	706079	706079	706079	706079		706079		706079	isochorismate synthase EntC
3240	+	706124	706124	706124	706124	706124	706124	706124		706124	isochorismate synthase EntC
3265	+	711029	711029	711029	711029	711029				711029	carbon starvation protein
3265	+	711043						711043			carbon starvation protein
3265	+	711106		711106		711106	711106	711106	711106	711106	carbon starvation protein
3275	-	714770	714770	714770	714770	714770		714770		714770	oxidoreductase
3280	+	714804	714804	714804	714804	714804	714804	714804	714804	714804	pyridoxal phosphate-dependent aminotransferase
3290	-	717860				717860		717860		717860	phosphoadenosine phosphosulfate reductase
3300	-	719881						719881			thiol:disulfide interchange protein DsbG
3305	+	719980	719980	719980	719980	719980	719980		719980	719980	alkyl hydroperoxide reductase subunit C
3305	+	720079					720079		720079		alkyl hydroperoxide reductase subunit C
3305	+	720114			720114						alkyl hydroperoxide reductase subunit C
3305	+	720129	720129	720129	720129	720129	720129	720129	720129	720129	alkyl hydroperoxide reductase subunit C
3305	+	720157	720157	720157	720157	720157		720157			alkyl hydroperoxide reductase subunit C
3305	+	720169	720169	720169	720169	720169	720169	720169	720169	720169	alkyl hydroperoxide reductase subunit C
3315	-	723035	723035	723035	723035	723035	723035	723035	723035	723035	universal stress protein G
3320	+	722991		722991	722991			722991			glutathione-dependent formaldehyde dehydrogenase
3320	+	722992				722992					glutathione-dependent formaldehyde dehydrogenase
3320	+	723056						723056		723056	glutathione-dependent formaldehyde dehydrogenase
3330	-	725119				725119				725119	nucleoside diphosphate kinase regulator
3330	-	725185	725185	725185		725185				725185	nucleoside diphosphate kinase regulator
3330	-	725186						725186			nucleoside diphosphate kinase regulator
3330	-	725284	725284	725284		725284	725284	725284	725284	725284	nucleoside diphosphate kinase regulator
3335	-	726157	726157	726157	726157	726157		726157		726157	ribonuclease I
3335	-	726166	726166	726166	726166	726166	726166	726166	726166	726166	ribonuclease I
3375	+	733294					733294	733294		733294	sensor histidine kinase
3385	-	737156	737156				737156		737156		anaerobic C4-dicarboxylate transporter DcuC
3390	+	737440				737440				737440	phospholipid:lipid A palmitoyltransferase
3390	+	737646				737646				737646	phospholipid:lipid A palmitoyltransferase
3390	+	737660	737660	737660	737660	737660	737660	737660		737660	phospholipid:lipid A palmitoyltransferase
3395	+	738349	738349	738349	738349	738349	738349	738349	738349	738349	cold-shock protein CspE
3395	+	738373	738373								cold-shock protein CspE
3395	+	738382	738382	738382	738382		738382	738382	738382	738382	cold-shock protein CspE
3395	+	738410		738410							cold-shock protein CspE
3400	-	739099	739099	739099	739099	739099	739099	739099	739099	739099	fluoride efflux transporter CrcB
3405	+	739066					739066				hydrolase YbeM
3405	+	739096	739096		739096			739096	739096		hydrolase YbeM
3410	+	739956	739956	739956	739956		739956	739956	739956	739956	twin-arginine translocase subunit TatA
3410	+	740006	740006	740006	740006	740006	740006	740006	740006	740006	twin-arginine translocase subunit TatA
3410	+	740031					740031	740031			twin-arginine translocase subunit TatA
3410	+	740033	740033								twin-arginine translocase subunit TatA
3415	-	741434	741434	741434	741434	741434	741434	741434	741434	741434	lipoyl synthase
3420	-	742676	742676	742676	742676	742676		742676	742676	742676	LysR family transcriptional regulator
3430	-	743445				743445				743445	octanoyltransferase
3430	-	743446	743446	743446			743446	743446			octanoyltransferase
3435	-	743790						743790			hypothetical protein
3435	-	743838						743838			hypothetical protein
3435	-	743840			743840	743840	743840		743840	743840	hypothetical protein
3440	-	745136	745136	745136	745136	745136	745136	745136	745136	745136	D-alanyl-D-alanine carboxypeptidase
3445	-	746467	746467	746467	746467	746467	746467	746467	746467	746467	septal ring lytic transglycosylase RlpA
3445	-	746499	746499	746499	746499	746499	746499	746499	746499	746499	septal ring lytic transglycosylase RlpA
3450	-	747666						747666			rod shape-determining protein RodA
3465	-	750207	750207	750207	750207	750207	750207	750207	750207	750207	ribosome silencing factor RsfS
3465	-	750270				750270				750270	ribosome silencing factor RsfS
3465	-	750272	750272		750272			750272			ribosome silencing factor RsfS
3465	-	750359								750359	ribosome silencing factor RsfS
3465	-	750360		750360							ribosome silencing factor RsfS
3485	-	753380							753380	753380	hypothetical protein
3485	-	753381						753381			hypothetical protein
3485	-	753471	753471	753471	753471	753471	753471	753471	753471	753471	hypothetical protein
3490	-	755981	755981	755981	755981	755981	755981	755981	755981	755981	leucine--tRNA ligase
3490	-	756058	756058	756058	756058	756058	756058	756058	756058	756058	leucine--tRNA ligase
3490	-	756112		756112	756112	756112	756112	756112	756112	756112	leucine--tRNA ligase
3495	+	755950	755950	755950	755950	755950	755950	755950	755950	755950	hypothetical protein
3495	+	756071	756071	756071				756071	756071	756071	hypothetical protein
3495	+	756129	756129	756129	756129	756129	756129	756129	756129	756129	hypothetical protein
3505	+	757718								757718	DUF1266 domain-containing protein
3505	+	757719						757719			DUF1266 domain-containing protein
3515	-	760577						760577			hypothetical protein
3520	+	760601				760601		760601			hypothetical protein
3530	-	764706	764706	764706	764706	764706	764706	764706	764706	764706	molecular chaperone HscC
3535	-	765575	765575	765575	765575	765575	765575	765575	765575	765575	pyrimidine-specific ribonucleoside hydrolase RihA
3535	-	765745	765745	765745	765745	765745		765745		765745	pyrimidine-specific ribonucleoside hydrolase RihA
3545	-	767135					767135				glutamate ABC transporter permease
3550	-	767980					767980		767980		amino acid ABC transporter permease
3550	-	767995					767995		767995		amino acid ABC transporter permease
3550	-	768040					768040		768040		amino acid ABC transporter permease
3555	-	768978	768978	768978	768978	768978	768978	768978	768978	768978	amino acid ABC transporter substrate-binding protein
3555	-	768989					768989	768989	768989	768989	amino acid ABC transporter substrate-binding protein
3560	-	770873		770873			770873	770873	770873	770873	apolipoprotein N-acyltransferase
3560	-	770892	770892	770892	770892	770892	770892	770892	770892	770892	apolipoprotein N-acyltransferase
3565	-	771820	771820	771820	771820	771820	771820	771820	771820	771820	magnesium and cobalt efflux protein CorC
3565	-	771909		771909		771909		771909	771909	771909	magnesium and cobalt efflux protein CorC
3575	-	773367	773367	773367	773367	773367	773367	773367		773367	PhoH-like protein
3575	-	773407	773407	773407	773407	773407	773407	773407	773407	773407	PhoH-like protein
3580	-	774929	774929		774929	774929		774929			tRNA (N6-isopentenyl adenosine(37)-C2)-methylthiotransferase MiaB
3580	-	774930								774930	tRNA (N6-isopentenyl adenosine(37)-C2)-methylthiotransferase MiaB
3580	-	774958	774958	774958	774958	774958	774958	774958	774958	774958	tRNA (N6-isopentenyl adenosine(37)-C2)-methylthiotransferase MiaB
3585	+	775015	775015	775015	775015	775015	775015	775015	775015	775015	2-octaprenyl-3-methyl-6-methoxy-1,4-benzoquinol hydroxylase
3625	-	779140		779140							asparagine synthase B
3625	-	779162	779162	779162	779162	779162	779162	779162	779162	779162	asparagine synthase B
3630	-	780152	780152	780152	780152	780152				780152	ribonucleotide monophosphatase NagD
3630	-	780154					780154	780154	780154		ribonucleotide monophosphatase NagD
3635	-	781576		781576						781576	N-acetylglucosamine repressor
3645	-	783455					783455		783455	783455	glucosamine-6-phosphate deaminase
3645	-	783506				783506				783506	glucosamine-6-phosphate deaminase
3645	-	783510					783510				glucosamine-6-phosphate deaminase
3650	+	783640	783640	783640	783640		783640	783640	783640	783640	PTS N-acetyl glucosamine transporter subunit IIABC
3655	+	785798				785798	785798	785798		785798	glutamine--tRNA ligase
3655	+	785863	785863	785863	785863	785863	785863	785863	785863	785863	glutamine--tRNA ligase
3675	-	790458						790458			transcriptional repressor
3675	-	790517	790517	790517	790517	790517					transcriptional repressor
3675	-	790523					790523	790523	790523		transcriptional repressor
3675	-	790629	790629	790629	790629	790629	790629	790629	790629	790629	transcriptional repressor
3675	-	790660								790660	transcriptional repressor
3680	-	790629	790629	790629	790629	790629	790629	790629	790629	790629	Fur leader peptide
3680	-	790660								790660	Fur leader peptide
3690	-	791322	791322	791322	791322	791322	791322	791322	791322	791322	flavodoxin-1
3695	-	791753	791753	791753	791753	791753		791753	791753	791753	LexA-regulated protein, CopB family
3700	-	792636	792636	792636	792636	792636		792636			acyl-CoA esterase
3700	-	792644	792644	792644	792644	792644	792644	792644	792644	792644	acyl-CoA esterase
3700	-	792808			792808						acyl-CoA esterase
3705	+	792652	792652	792652	792652	792652	792652	792652	792652	792652	replication initiation regulator SeqA
3705	+	792681	792681				792681				replication initiation regulator SeqA
3705	+	792689	792689								replication initiation regulator SeqA
3705	+	792747	792747	792747	792747		792747	792747	792747	792747	replication initiation regulator SeqA
3730	-	799976	799976	799976	799976	799976	799976	799976	799976	799976	two-component system response regulator KdpE
3735	-	802693	802693	802693	802693	802693	802693	802693	802693	802693	two-component system sensor histidine kinase KdbD
3750	-	807053				807053					potassium-transporting ATPase A chain
3755	-	807053				807053					K(+)-transporting ATPase subunit F
3760	+	807192				807192					DUF2517 domain-containing protein
3760	+	807254								807254	DUF2517 domain-containing protein
3760	+	807276	807276	807276	807276	807276	807276	807276	807276	807276	DUF2517 domain-containing protein
3760	+	807286		807286		807286	807286			807286	DUF2517 domain-containing protein
3765	+	807747								807747	RHS element protein RhsA
3770	+	811958				811958				811958	hypothetical protein
3780	+	814119				814119				814119	ISAs1 family transposase
3785	+	815321	815321	815321	815321	815321	815321	815321	815321	815321	hypothetical protein
3785	+	815403	815403	815403	815403	815403	815403	815403	815403	815403	hypothetical protein
3790	+	815846	815846	815846	815846			815846			deoxyribodipyrimidine photo-lyase
3790	+	815848				815848					deoxyribodipyrimidine photo-lyase
3790	+	815917	815917	815917	815917	815917		815917		815917	deoxyribodipyrimidine photo-lyase
3795	-	819092	819092	819092	819092	819092		819092			dipeptide permease D
3800	+	819052	819052	819052	819052	819052		819052		819052	Nif3-like dinuclear metal center hexameric protein
3800	+	819092		819092							Nif3-like dinuclear metal center hexameric protein
3800	+	819221	819221	819221	819221	819221	819221	819221	819221	819221	Nif3-like dinuclear metal center hexameric protein
3815	+	821457	821457	821457		821457					LamB/YcsF family protein
3815	+	821555	821555	821555	821555	821555	821555		821555	821555	LamB/YcsF family protein
3820	+	822327				822327		822327			endonuclease VIII
3820	+	822350						822350			endonuclease VIII
3825	-	824226	824226	824226	824226	824226	824226	824226	824226	824226	AbrB family transcriptional regulator
3825	-	824438		824438	824438	824438	824438	824438	824438	824438	AbrB family transcriptional regulator
3830	-	825608	825608	825608	825608	825608	825608	825608	825608	825608	hypothetical protein
3845	-	829240	829240	829240		829240	829240	829240		829240	type 1 fimbrial protein
3845	-	829397				829397				829397	type 1 fimbrial protein
3850	-	830913					830913	830913	830913		citrate (Si)-synthase
3850	-	831046					831046	831046	831046		citrate (Si)-synthase
3850	-	831061					831061		831061		citrate (Si)-synthase
3850	-	831093		831093				831093			citrate (Si)-synthase
3850	-	831105	831105	831105	831105	831105	831105	831105	831105	831105	citrate (Si)-synthase
3860	+	831349								831349	succinate dehydrogenase cytochrome b556 subunit
3860	+	831351						831351			succinate dehydrogenase cytochrome b556 subunit
3860	+	831358					831358			831358	succinate dehydrogenase cytochrome b556 subunit
3860	+	831377	831377	831377	831377	831377	831377	831377	831377	831377	succinate dehydrogenase cytochrome b556 subunit
3860	+	831401							831401		succinate dehydrogenase cytochrome b556 subunit
3860	+	831430						831430			succinate dehydrogenase cytochrome b556 subunit
3860	+	831467						831467			succinate dehydrogenase cytochrome b556 subunit
3860	+	831524							831524		succinate dehydrogenase cytochrome b556 subunit
3860	+	831579					831579	831579	831579	831579	succinate dehydrogenase cytochrome b556 subunit
3865	+	831811						831811			succinate dehydrogenase hydrophobic membrane anchor subunit
3865	+	831823						831823	831823		succinate dehydrogenase hydrophobic membrane anchor subunit
3865	+	831871					831871	831871	831871	831871	succinate dehydrogenase hydrophobic membrane anchor subunit
3865	+	831882						831882	831882		succinate dehydrogenase hydrophobic membrane anchor subunit
3865	+	831944					831944	831944			succinate dehydrogenase hydrophobic membrane anchor subunit
3870	+	832131							832131		succinate dehydrogenase flavoprotein subunit
3870	+	832305					832305	832305	832305	832305	succinate dehydrogenase flavoprotein subunit
3875	+	833921					833921				succinate dehydrogenase iron-sulfur subunit
3885	+	834976					834976				2-oxoglutarate dehydrogenase subunit E1
3885	+	835007		835007			835007	835007	835007	835007	2-oxoglutarate dehydrogenase subunit E1
3885	+	835093	835093	835093	835093	835093				835093	2-oxoglutarate dehydrogenase subunit E1
3890	+	837810						837810			dihydrolipoyllysine-residue succinyltransferase component of 2-oxoglutarate dehydrogenase complex
3895	+	839171					839171				succinyl-CoA ligase subunit beta
3895	+	839232					839232		839232		succinyl-CoA ligase subunit beta
3900	+	840208					840208	840208			succinyl-CoA ligase subunit alpha
3905	+	841944					841944				transcriptional regulator
3965	-	855177	855177		855177						hypothetical protein
3970	+	855493	855493	855493	855493	855493	855493	855493	855493	855493	cytochrome bd-I ubiquinol oxidase subunit 1
3970	+	855563	855563	855563		855563	855563		855563	855563	cytochrome bd-I ubiquinol oxidase subunit 1
3970	+	855668					855668				cytochrome bd-I ubiquinol oxidase subunit 1
3980	+	858472	858472	858472	858472		858472		858472	858472	cytochrome bd-I oxidase subunit CydX
3985	+	858472	858472	858472	858472		858472		858472	858472	cyd operon protein YbgE
3985	+	858497						858497			cyd operon protein YbgE
3990	+	858994	858994	858994	858994	858994	858994	858994	858994	858994	acyl-CoA thioester hydrolase YbgC
4010	+	861740	861740	861740	861740	861740	861740	861740	861740	861740	protein TolB
4010	+	861851					861851				protein TolB
4010	+	861861					861861	861861	861861		protein TolB
4010	+	861903	861903	861903	861903	861903	861903	861903	861903	861903	protein TolB
4010	+	861915					861915		861915	861915	protein TolB
4015	+	863026	863026	863026	863026	863026	863026	863026	863026	863026	peptidoglycan-associated lipoprotein
4015	+	863119	863119	863119	863119	863119	863119	863119	863119	863119	peptidoglycan-associated lipoprotein
4015	+	863247	863247	863247	863247	863247	863247	863247	863247	863247	peptidoglycan-associated lipoprotein
4020	+	863667		863667						863667	cell division protein CpoB
4055	+	865644	865644	865644	865644	865644		865644	865644	865644	quinolinate synthase
4060	+	866766				866766	866766	866766	866766	866766	nicotinamide riboside transporter PnuC
4065	-	868482	868482	868482			868482	868482		868482	zinc transporter ZitB
4065	-	868493	868493	868493	868493	868493	868493	868493	868493	868493	zinc transporter ZitB
4070	-	869006						869006			hypothetical protein
4070	-	869097				869097	869097		869097	869097	hypothetical protein
4080	+	869227	869227	869227	869227	869227	869227	869227	869227	869227	phospho-2-dehydro-3-deoxyheptonate aldolase Phe-sensitive
4080	+	869251		869251			869251	869251		869251	phospho-2-dehydro-3-deoxyheptonate aldolase Phe-sensitive
4080	+	869264	869264	869264	869264			869264	869264		phospho-2-dehydro-3-deoxyheptonate aldolase Phe-sensitive
4080	+	869265				869265				869265	phospho-2-dehydro-3-deoxyheptonate aldolase Phe-sensitive
4085	-	871254						871254			2,3-bisphosphoglycerate-dependent phosphoglycerate mutase
4085	-	871275	871275	871275	871275		871275	871275	871275	871275	2,3-bisphosphoglycerate-dependent phosphoglycerate mutase
4085	-	871313	871313	871313	871313	871313	871313	871313	871313	871313	2,3-bisphosphoglycerate-dependent phosphoglycerate mutase
4085	-	871325	871325	871325	871325	871325	871325	871325		871325	2,3-bisphosphoglycerate-dependent phosphoglycerate mutase
4090	-	872653	872653	872653	872653	872653	872653	872653	872653	872653	galactose-1-epimerase
4105	-	875724		875724			875724	875724	875724	875724	UDP-glucose 4-epimerase GalE
4105	-	875729			875729						UDP-glucose 4-epimerase GalE
4105	-	875820	875820	875820	875820	875820	875820	875820	875820	875820	UDP-glucose 4-epimerase GalE
4110	-	877458	877458	877458	877458	877458	877458	877458	877458	877458	molybdate ABC transporter ATP-binding protein ModF
4110	-	877661	877661	877661	877661	877661	877661		877661	877661	molybdate ABC transporter ATP-binding protein ModF
4120	-	878306	878306	878306	878306	878306	878306	878306	878306	878306	molybdenum-dependent transcriptional regulator
4120	-	878391		878391							molybdenum-dependent transcriptional regulator
4125	+	878224	878224	878224	878224	878224	878224	878224	878224	878224	multidrug efflux pump accessory protein AcrZ
4125	+	878395	878395	878395	878395	878395	878395	878395	878395	878395	multidrug efflux pump accessory protein AcrZ
4130	+	878640	878640	878640	878640			878640	878640		molybdate ABC transporter substrate-binding protein
4130	+	878706	878706	878706	878706	878706	878706	878706	878706	878706	molybdate ABC transporter substrate-binding protein
4135	+	879458	879458	879458	879458	879458	879458	879458	879458	879458	molybdenum ABC transporter permease
4145	-	882110	882110	882110	882110	882110		882110		882110	Cof-type HAD-IIB family hydrolase
4150	+	882199		882199		882199	882199	882199	882199	882199	6-phosphogluconolactonase
4170	+	886978	886978	886978	886978	886978	886978	886978	886978	886978	hydratase
4175	-	890874	890874		890874	890874		890874		890874	pectinesterase
4195	+	892672	892672	892672	892672	892672	892672	892672		892672	hypothetical protein
4255	-	898650	898650	898650	898650	898650	898650	898650	898650	898650	DUF2219 domain-containing protein
4260	+	899083	899083	899083	899083	899083	899083	899083	899083	899083	Q antiterminator encoded by prophage CP-933P
4265	+	899803	899803	899803	899803	899803	899803	899803	899803	899803	hypothetical protein
4265	+	899915						899915			hypothetical protein
4265	+	899964	899964	899964	899964	899964	899964	899964	899964	899964	hypothetical protein
4265	+	899984	899984	899984	899984		899984	899984	899984	899984	hypothetical protein
4275	+	901429						901429			holin
4275	+	901504	901504	901504	901504	901504		901504		901504	holin
4405	+	921719	921719	921719	921719			921719		921719	outer membrane protein
4415	+	923901	923901			923901	923901		923901	923901	phage tail protein
4420	+	924293		924293			924293				type III secretion system effector NleB
4420	+	924344	924344	924344	924344	924344	924344	924344	924344	924344	type III secretion system effector NleB
4425	+	925402						925402		925402	peptidase M85
4430	+	927112								927112	hypothetical protein
4440	+	928149					928149	928149	928149		hypothetical protein
4440	+	928276						928276		928276	hypothetical protein
4445	-	930065	930065	930065	930065	930065	930065	930065	930065	930065	kinase inhibitor
4450	-	931405		931405				931405			adenosylmethionine--8-amino-7-oxononanoate aminotransferase BioA
4450	-	931427	931427	931427	931427	931427		931427		931427	adenosylmethionine--8-amino-7-oxononanoate aminotransferase BioA
4450	-	931439						931439			adenosylmethionine--8-amino-7-oxononanoate aminotransferase BioA
4450	-	931617						931617			adenosylmethionine--8-amino-7-oxononanoate aminotransferase BioA
4455	+	931438		931438				931438			biotin synthase
4475	+	935474								935474	excinuclease ABC subunit B
4475	+	935599	935599	935599	935599	935599	935599	935599	935599	935599	excinuclease ABC subunit B
4475	+	935611						935611		935611	excinuclease ABC subunit B
4475	+	935632	935632	935632	935632	935632	935632	935632		935632	excinuclease ABC subunit B
4480	-	938807	938807	938807	938807	938807	938807	938807	938807	938807	hypothetical protein
4480	-	938937	938937	938937	938937	938937	938937	938937		938937	hypothetical protein
4490	+	938964	938964	938964	938964		938964	938964	938964	938964	cyclic pyranopterin monophosphate synthase
4490	+	939050	939050	939050	939050	939050	939050	939050	939050	939050	cyclic pyranopterin monophosphate synthase
4515	+	941780	941780	941780	941780		941780	941780			BAX inhibitor (BI)-1/YccA family protein
4515	+	941993	941993	941993	941993	941993	941993	941993	941993	941993	BAX inhibitor (BI)-1/YccA family protein
4520	+	942818						942818			BAX inhibitor (BI)-1/YccA family protein
4520	+	942913						942913			BAX inhibitor (BI)-1/YccA family protein
4535	-	946662								946662	EEP domain-containing protein
4535	-	946664						946664			EEP domain-containing protein
4540	+	946645								946645	hypothetical protein
4540	+	946730		946730	946730		946730	946730			hypothetical protein
4540	+	946739					946739		946739	946739	hypothetical protein
4540	+	946741				946741		946741			hypothetical protein
4540	+	946749						946749		946749	hypothetical protein
4555	-	951131	951131	951131	951131	951131	951131	951131	951131	951131	ABC transporter ATP-binding protein
4565	-	952808	952808	952808	952808	952808	952808	952808	952808	952808	DUF1956 domain-containing tetR family transcriptional regulator
4565	-	952835								952835	DUF1956 domain-containing tetR family transcriptional regulator
4570	+	952923	952923	952923	952923	952923		952923	952923	952923	ATP-dependent RNA helicase RhlE
4570	+	952969						952969	952969		ATP-dependent RNA helicase RhlE
4585	+	957254	957254	957254	957254	957254	957254	957254	957254	957254	ATP-dependent helicase DinG
4590	+	959392		959392						959392	DNA-binding protein YbiB
4595	+	960529	960529	960529	960529	960529	960529	960529	960529	960529	dehydrogenase
4600	-	962186	962186	962186	962186	962186	962186	962186		962186	hypothetical protein
4605	-	962695	962695	962695		962695	962695	962695	962695	962695	DksA/TraR family C4-type zinc finger protein
4605	-	962705	962705	962705	962705	962705	962705		962705	962705	DksA/TraR family C4-type zinc finger protein
4630	-	969732				969732	969732	969732	969732	969732	mechanosensitive channel protein
4645	-	971335						971335			glutamine ABC transporter permease
4645	-	971370			971370		971370				glutamine ABC transporter permease
4650	-	972124	972124	972124	972124	972124	972124	972124	972124	972124	amino acid ABC transporter substrate-binding protein
4650	-	972275		972275		972275	972275	972275	972275	972275	amino acid ABC transporter substrate-binding protein
4660	-	973027	973027	973027	973027	973027	973027	973027	973027	973027	DNA starvation/stationary phase protection protein
4665	-	974207	974207	974207	974207	974207		974207	974207	974207	threonine/homoserine exporter RhtA
4670	+	974290	974290	974290	974290	974290	974290	974290	974290	974290	outer membrane protein X
4670	+	974299		974299	974299		974299	974299		974299	outer membrane protein X
4670	+	974367				974367	974367	974367	974367	974367	outer membrane protein X
4670	+	974494	974494	974494	974494	974494	974494	974494	974494	974494	outer membrane protein X
4675	-	976790	976790	976790	976790	976790		976790	976790	976790	phosphoethanolamine transferase
4680	-	977124	977124	977124	977124	977124	977124	977124	977124	977124	manganase accumulation protein MntS
4680	-	977139	977139		977139	977139	977139		977139	977139	manganase accumulation protein MntS
4685	+	977154	977154	977154		977154	977154			977154	transcriptional regulator MntR
4685	+	977196						977196			transcriptional regulator MntR
4685	+	977214	977214	977214	977214	977214	977214	977214	977214	977214	transcriptional regulator MntR
4695	-	979859						979859			transpeptidase
4695	-	979876	979876	979876	979876	979876	979876	979876	979876	979876	transpeptidase
4700	+	980010	980010	980010	980010	980010	980010	980010	980010	980010	ABC-F family ATPase
4705	-	983107	983107	983107	983107	983107	983107	983107	983107	983107	DUF1479 domain-containing protein
4710	-	984059	984059	984059	984059	984059	984059	984059	984059	984059	HAD family hydrolase
4710	-	984089				984089					HAD family hydrolase
4725	+	987616	987616	987616		987616	987616	987616	987616	987616	fructose-6-phosphate aldolase 1
4735	-	990499	990499	990499	990499	990499	990499	990499	990499	990499	molybdopterin molybdotransferase
4740	+	990601					990601			990601	L-asparaginase
4740	+	990639	990639	990639	990639		990639	990639	990639	990639	L-asparaginase
4760	+	994934	994934	994934	994934						glutathione ABC transporter permease
4770	+	997003					997003				cyclic di-GMP phosphodiesterase
4770	+	997004			997004			997004			cyclic di-GMP phosphodiesterase
4770	+	997005				997005					cyclic di-GMP phosphodiesterase
4780	-	1001294						1001294			transcriptional regulator
4780	-	1001320						1001320			transcriptional regulator
4785	-	1001560	1001560	1001560	1001560	1001560	1001560	1001560	1001560	1001560	type II toxin-antitoxin system RelE/ParE family toxin
4790	-	1003128	1003128	1003128	1003128	1003128		1003128		1003128	30S ribosomal protein S12 methylthiotransferase RimO
4790	-	1003257						1003257			30S ribosomal protein S12 methylthiotransferase RimO
4795	+	1003167					1003167		1003167		biofilm regulator BssR
4795	+	1003276	1003276	1003276	1003276	1003276	1003276	1003276	1003276	1003276	biofilm regulator BssR
4800	+	1003781					1003781		1003781	1003781	dehydrogenase
4805	-	1005578	1005578	1005578	1005578	1005578	1005578	1005578	1005578	1005578	glutathione S-transferase
4810	+	1005677	1005677	1005677	1005677	1005677	1005677	1005677	1005677	1005677	D-alanyl-D-alanine carboxypeptidase
4810	+	1005730	1005730	1005730	1005730	1005730	1005730	1005730	1005730	1005730	D-alanyl-D-alanine carboxypeptidase
4810	+	1005745		1005745	1005745			1005745			D-alanyl-D-alanine carboxypeptidase
4815	-	1007821	1007821	1007821	1007821	1007821	1007821	1007821	1007821	1007821	DeoR family transcriptional regulator
4820	-	1008490		1008490	1008490	1008490		1008490		1008490	undecaprenyl-diphosphate phosphatase
4820	-	1008563	1008563	1008563	1008563	1008563	1008563	1008563	1008563	1008563	undecaprenyl-diphosphate phosphatase
4825	+	1008628					1008628	1008628			multidrug transporter MdfA
4825	+	1008645	1008645	1008645				1008645			multidrug transporter MdfA
4825	+	1008707	1008707	1008707	1008707	1008707		1008707		1008707	multidrug transporter MdfA
4830	-	1010318	1010318		1010318	1010318					hypothetical protein
4840	-	1012422	1012422	1012422	1012422	1012422	1012422	1012422	1012422	1012422	MFS transporter
4845	+	1012459	1012459	1012459	1012459	1012459	1012459	1012459	1012459	1012459	DNA-binding transcriptional regulator
4850	-	1014910								1014910	transporter
4850	-	1015003	1015003	1015003	1015003	1015003	1015003	1015003	1015003	1015003	transporter
4850	-	1015051	1015051	1015051	1015051	1015051	1015051	1015051	1015051	1015051	transporter
4855	+	1014934	1014934	1014934	1014934	1014934		1014934		1014934	hypothetical protein
4855	+	1014946	1014946		1014946			1014946			hypothetical protein
4855	+	1015000						1015000			hypothetical protein
4855	+	1015021					1015021				hypothetical protein
4855	+	1015074		1015074		1015074	1015074		1015074	1015074	hypothetical protein
4860	-	1015834	1015834	1015834	1015834	1015834	1015834	1015834	1015834	1015834	GrxA family glutaredoxin
4860	-	1015958					1015958				GrxA family glutaredoxin
4865	+	1015864	1015864	1015864	1015864	1015864	1015864	1015864	1015864	1015864	hypothetical protein
4865	+	1015921	1015921	1015921	1015921	1015921	1015921	1015921	1015921	1015921	hypothetical protein
4865	+	1015930	1015930		1015930						hypothetical protein
4865	+	1015950	1015950	1015950	1015950	1015950	1015950	1015950	1015950	1015950	hypothetical protein
4875	+	1016993	1016993	1016993	1016993	1016993		1016993	1016993	1016993	30S ribosomal protein S6--L-glutamate ligase
4880	+	1017984	1017984	1017984	1017984	1017984	1017984	1017984	1017984	1017984	YbjN domain-containing protein
4885	+	1018694					1018694		1018694		hypothetical protein
4890	+	1018694					1018694		1018694		spermidine/putrescine ABC transporter substrate-binding protein PotF
4890	+	1018699	1018699	1018699	1018699	1018699		1018699			spermidine/putrescine ABC transporter substrate-binding protein PotF
4910	+	1023006	1023006	1023006	1023006	1023006	1023006	1023006	1023006	1023006	hypothetical protein
4915	+	1023552	1023552	1023552	1023552	1023552		1023552		1023552	23S rRNA (uracil(747)-C(5))-methyltransferase RlmC
4920	+	1024881					1024881	1024881	1024881	1024881	PTS ascorbate transporter subunit IIC
4935	-	1028994	1028994	1028994	1028994	1028994		1028994	1028994	1028994	arginine ABC transporter substrate-binding protein
4955	-	1032138	1032138	1032138	1032138	1032138	1032138	1032138	1032138	1032138	arginine ABC transporter ATP-binding protein ArtP
4955	-	1032159		1032159							arginine ABC transporter ATP-binding protein ArtP
4955	-	1032211	1032211	1032211	1032211	1032211	1032211	1032211	1032211	1032211	arginine ABC transporter ATP-binding protein ArtP
4960	-	1033012	1033012	1033012		1033012				1033012	lipoprotein
4960	-	1033014					1033014		1033014		lipoprotein
4960	-	1033043				1033043		1033043		1033043	lipoprotein
4965	-	1033043				1033043		1033043		1033043	hypothetical protein
4985	+	1035398					1035398		1035398	1035398	hypothetical protein
4985	+	1035442	1035442	1035442		1035442	1035442		1035442	1035442	hypothetical protein
4995	-	1037664	1037664	1037664	1037664	1037664		1037664	1037664	1037664	NAD(P)-dependent oxidoreductase
4995	-	1037706								1037706	NAD(P)-dependent oxidoreductase
5005	-	1040182	1040182	1040182	1040182	1040182	1040182	1040182	1040182	1040182	low-specificity L-threonine aldolase
5005	-	1040203	1040203	1040203	1040203	1040203	1040203	1040203	1040203	1040203	low-specificity L-threonine aldolase
5010	-	1041959		1041959		1041959	1041959	1041959	1041959	1041959	pyruvate oxidase
5010	-	1042140	1042140	1042140	1042140	1042140	1042140	1042140	1042140	1042140	pyruvate oxidase
5025	-	1045779	1045779	1045779	1045779	1045779	1045779	1045779	1045779	1045779	membrane protein
5025	-	1045852						1045852			membrane protein
5030	-	1046977	1046977	1046977	1046977	1046977				1046977	aquaporin
5030	-	1047077					1047077	1047077	1047077		aquaporin
5040	+	1047146		1047146							ATP-dependent endonuclease
5040	+	1047147					1047147				ATP-dependent endonuclease
5040	+	1047241					1047241	1047241	1047241		ATP-dependent endonuclease
5040	+	1047286	1047286	1047286	1047286	1047286	1047286	1047286	1047286	1047286	ATP-dependent endonuclease
5050	+	1049983	1049983	1049983		1049983				1049983	MacA family efflux pump subunit
5055	+	1051061					1051061		1051061	1051061	macrolide ABC transporter ATP-binding protein/permease MacB
5060	-	1053456					1053456	1053456	1053456		cold-shock protein CspD
5060	-	1053471							1053471		cold-shock protein CspD
5060	-	1053481					1053481		1053481		cold-shock protein CspD
5060	-	1053522	1053522	1053522	1053522	1053522	1053522	1053522	1053522	1053522	cold-shock protein CspD
5065	+	1053677					1053677	1053677	1053677	1053677	ATP-dependent Clp protease adaptor ClpS
5065	+	1053693	1053693	1053693	1053693	1053693	1053693	1053693	1053693	1053693	ATP-dependent Clp protease adaptor ClpS
5070	+	1053924	1053924	1053924	1053924	1053924	1053924	1053924	1053924	1053924	ATP-dependent Clp protease ATP-binding subunit ClpA
5070	+	1053937		1053937			1053937	1053937	1053937	1053937	ATP-dependent Clp protease ATP-binding subunit ClpA
5070	+	1054057		1054057			1054057	1054057	1054057	1054057	ATP-dependent Clp protease ATP-binding subunit ClpA
5070	+	1054094						1054094			ATP-dependent Clp protease ATP-binding subunit ClpA
5075	+	1056796								1056796	integrase
5075	+	1056852								1056852	integrase
5075	+	1056881	1056881		1056881	1056881	1056881		1056881	1056881	integrase
5080	-	1060134					1060134	1060134	1060134		hypothetical protein
5080	-	1060313						1060313			hypothetical protein
5095	+	1061197	1061197	1061197	1061197	1061197	1061197	1061197	1061197	1061197	AlpA family transcriptional regulator
5165	+	1073675	1073675	1073675	1073675	1073675			1073675	1073675	diacylglycerol kinase
5175	-	1076418					1076418			1076418	hypothetical protein
5175	-	1076435	1076435	1076435	1076435	1076435	1076435	1076435	1076435	1076435	hypothetical protein
5175	-	1076544	1076544	1076544	1076544	1076544	1076544	1076544	1076544	1076544	hypothetical protein
5180	+	1076508		1076508		1076508	1076508		1076508	1076508	urease accessory protein
5195	+	1077948	1077948	1077948	1077948	1077948	1077948		1077948	1077948	urease subunit alpha
5195	+	1078168		1078168			1078168			1078168	urease subunit alpha
5220	-	1082274						1082274	1082274	1082274	transposase
5220	-	1082421	1082421			1082421			1082421	1082421	transposase
5225	-	1082626								1082626	hypothetical protein
5225	-	1082674				1082674		1082674		1082674	hypothetical protein
5230	+	1082645					1082645				50S ribosomal protein L31
5230	+	1082766	1082766	1082766	1082766	1082766	1082766	1082766	1082766	1082766	50S ribosomal protein L31
5230	+	1082776	1082776	1082776	1082776		1082776	1082776			50S ribosomal protein L31
5230	+	1082778								1082778	50S ribosomal protein L31
5230	+	1082787	1082787		1082787	1082787	1082787	1082787	1082787	1082787	50S ribosomal protein L31
5230	+	1082846	1082846	1082846	1082846	1082846	1082846	1082846	1082846	1082846	50S ribosomal protein L31
5235	+	1083282								1083282	hok/gef family protein
5235	+	1083293						1083293		1083293	hok/gef family protein
5235	+	1083385					1083385		1083385		hok/gef family protein
5235	+	1083387						1083387			hok/gef family protein
5245	-	1085146		1085146	1085146						hypothetical protein
5270	+	1087824	1087824	1087824	1087824	1087824		1087824		1087824	IS66 family insertion sequence hypothetical protein
5275	+	1088264	1088264	1088264	1088264	1088264	1088264	1088264	1088264	1088264	IS66 family transposase IS682
5290	-	1091507							1091507		IS66 family insertion sequence hypothetical protein
5290	-	1091658						1091658			IS66 family insertion sequence hypothetical protein
5325	-	1098496				1098496		1098496		1098496	hypothetical protein
5330	+	1098720	1098720	1098720		1098720	1098720	1098720	1098720	1098720	tellurium resistance protein TerZ
5365	+	1103551		1103551						1103551	protein TerF
5365	+	1103553			1103553			1103553			protein TerF
5370	-	1104609				1104609		1104609			hypothetical protein
5375	-	1106765	1106765		1106765	1106765		1106765		1106765	ligand-gated channel
5425	+	1112400					1112400	1112400	1112400	1112400	glucosyl transferase
5440	-	1115462					1115462	1115462	1115462	1115462	hypothetical protein
5455	+	1116399	1116399		1116399						hypothetical protein
5455	+	1116400					1116400	1116400	1116400	1116400	hypothetical protein
5460	+	1117109	1117109	1117109	1117109	1117109	1117109	1117109	1117109	1117109	hypothetical protein
5460	+	1117118		1117118	1117118	1117118				1117118	hypothetical protein
5465	-	1117815				1117815					DUF4222 domain-containing protein
5495	+	1123901						1123901		1123901	phosphoadenosine phosphosulfate reductase
5505	+	1125966	1125966	1125966	1125966	1125966	1125966	1125966	1125966	1125966	PerC family transcriptional regulator
5530	+	1127925	1127925								IS66 family insertion sequence hypothetical protein
5530	+	1127944		1127944	1127944	1127944		1127944			IS66 family insertion sequence hypothetical protein
5535	-	1128887					1128887				hypothetical protein
5540	+	1128956		1128956		1128956	1128956	1128956	1128956	1128956	50S ribosome-binding GTPase
5570	-	1138048					1138048	1138048	1138048	1138048	hypothetical protein
5575	+	1137841					1137841				DUF945 domain-containing protein
5595	+	1140150		1140150	1140150						hypothetical protein
5645	-	1144857						1144857			translation initiation factor IF-1
5645	-	1144887	1144887	1144887	1144887	1144887	1144887	1144887	1144887	1144887	translation initiation factor IF-1
5645	-	1144908				1144908				1144908	translation initiation factor IF-1
5645	-	1144916	1144916	1144916	1144916	1144916					translation initiation factor IF-1
5645	-	1144956	1144956	1144956	1144956						translation initiation factor IF-1
5645	-	1145077	1145077		1145077			1145077			translation initiation factor IF-1
5645	-	1145093	1145093	1145093	1145093	1145093	1145093	1145093	1145093	1145093	translation initiation factor IF-1
5650	-	1145868	1145868	1145868	1145868	1145868	1145868	1145868	1145868	1145868	leucyl/phenylalanyl-tRNA--protein transferase
5650	-	1145936	1145936	1145936	1145936	1145936	1145936	1145936	1145936	1145936	leucyl/phenylalanyl-tRNA--protein transferase
5660	-	1149407	1149407	1149407	1149407	1149407	1149407	1149407	1149407	1149407	thiol reductant ABC exporter subunit CydD
5665	-	1150487	1150487	1150487	1150487	1150487	1150487	1150487	1150487	1150487	thioredoxin reductase
5665	-	1150585		1150585							thioredoxin reductase
5665	-	1150626		1150626			1150626	1150626			thioredoxin reductase
5665	-	1150656					1150656				thioredoxin reductase
5665	-	1150666	1150666	1150666	1150666	1150666	1150666	1150666	1150666	1150666	thioredoxin reductase
5670	+	1150766				1150766				1150766	leucine-responsive regulatory protein
5670	+	1150840								1150840	leucine-responsive regulatory protein
5675	+	1151544	1151544	1151544	1151544	1151544	1151544	1151544	1151544	1151544	DNA translocase FtsK
5675	+	1151627	1151627	1151627		1151627				1151627	DNA translocase FtsK
5680	+	1155583	1155583	1155583	1155583		1155583	1155583	1155583	1155583	outer membrane lipoprotein carrier protein LolA
5680	+	1155772	1155772	1155772		1155772	1155772		1155772	1155772	outer membrane lipoprotein carrier protein LolA
5690	+	1157692					1157692	1157692			serine--tRNA ligase
5690	+	1157764		1157764							serine--tRNA ligase
5690	+	1157797	1157797	1157797	1157797	1157797	1157797	1157797	1157797	1157797	serine--tRNA ligase
5690	+	1157809	1157809	1157809	1157809	1157809	1157809	1157809	1157809	1157809	serine--tRNA ligase
5695	+	1159267	1159267				1159267	1159267	1159267	1159267	dimethylsulfoxide reductase subunit A
5710	-	1164061					1164061	1164061	1164061	1164061	hydrolase
5710	-	1164197			1164197			1164197			hydrolase
5715	+	1164215					1164215		1164215		MFS transporter
5715	+	1164287	1164287	1164287	1164287	1164287	1164287	1164287	1164287	1164287	MFS transporter
5720	+	1165591				1165591					amino acid permease
5720	+	1165635	1165635	1165635			1165635	1165635	1165635	1165635	amino acid permease
5725	-	1168122					1168122				pyruvate formate lyase-activating protein
5725	-	1168130	1168130	1168130	1168130	1168130	1168130	1168130	1168130	1168130	pyruvate formate lyase-activating protein
5725	-	1168137					1168137			1168137	pyruvate formate lyase-activating protein
5725	-	1168201		1168201	1168201	1168201					pyruvate formate lyase-activating protein
5740	-	1173632	1173632	1173632	1173632	1173632		1173632		1173632	30S ribosomal protein S12 methylthiotransferase accessory protein YcaO
5740	-	1173811						1173811			30S ribosomal protein S12 methylthiotransferase accessory protein YcaO
5745	+	1173650		1173650	1173650		1173650	1173650	1173650	1173650	DUF421 domain-containing protein
5750	+	1174544		1174544		1174544	1174544	1174544	1174544		3-phosphoserine/phosphohydroxythreonine aminotransferase
5750	+	1174554	1174554	1174554	1174554	1174554	1174554	1174554	1174554	1174554	3-phosphoserine/phosphohydroxythreonine aminotransferase
5755	+	1175653	1175653	1175653				1175653	1175653		3-phosphoshikimate 1-carboxyvinyltransferase
5765	+	1178055	1178055	1178055		1178055	1178055	1178055	1178055	1178055	cytidylate kinase
5765	+	1178139	1178139	1178139	1178139	1178139		1178139		1178139	cytidylate kinase
5770	+	1178837	1178837	1178837	1178837	1178837	1178837	1178837	1178837	1178837	30S ribosomal protein S1
5770	+	1178868	1178868	1178868	1178868	1178868			1178868	1178868	30S ribosomal protein S1
5775	+	1180725		1180725							integration host factor subunit beta
5775	+	1180726	1180726		1180726						integration host factor subunit beta
5775	+	1180727					1180727		1180727	1180727	integration host factor subunit beta
5775	+	1180756	1180756	1180756	1180756	1180756				1180756	integration host factor subunit beta
5780	+	1181278					1181278	1181278	1181278		ComEC family protein
5785	+	1183374	1183374		1183374			1183374			lipid A export ATP-binding/permease MsbA
5785	+	1183568	1183568	1183568		1183568	1183568		1183568	1183568	lipid A export ATP-binding/permease MsbA
5790	+	1185227					1185227	1185227	1185227	1185227	tetraacyldisaccharide 4'-kinase
5795	+	1186296					1186296	1186296	1186296		winged helix-turn-helix domain-containing protein
5800	+	1187618	1187618	1187618	1187618	1187618	1187618	1187618	1187618	1187618	protein YcaR
5805	+	1187618	1187618	1187618	1187618	1187618	1187618	1187618	1187618	1187618	3-deoxy-manno-octulosonate cytidylyltransferase
5810	+	1188701	1188701	1188701			1188701	1188701	1188701	1188701	protein kinase-like domain protein
5815	-	1190413	1190413	1190413		1190413					envelope biogenesis factor ElyC
5820	+	1190472	1190472	1190472	1190472	1190472	1190472	1190472	1190472	1190472	tRNA uridine 5-oxyacetic acid(34) methyltransferase CmoM
5830	+	1192346				1192346		1192346			condensin subunit E
5830	+	1192455				1192455					condensin subunit E
5840	+	1197862	1197862	1197862	1197862	1197862	1197862	1197862		1197862	L,D-transpeptidase
5840	+	1197872	1197872		1197872	1197872	1197872			1197872	L,D-transpeptidase
5840	+	1197905	1197905	1197905	1197905	1197905	1197905	1197905	1197905	1197905	L,D-transpeptidase
5840	+	1197983	1197983	1197983	1197983	1197983		1197983		1197983	L,D-transpeptidase
5840	+	1198014	1198014	1198014		1198014	1198014	1198014	1198014	1198014	L,D-transpeptidase
5845	+	1199906					1199906	1199906	1199906	1199906	DUF882 domain-containing protein
5845	+	1199997	1199997	1199997	1199997	1199997	1199997	1199997	1199997	1199997	DUF882 domain-containing protein
5850	+	1200549	1200549	1200549	1200549	1200549	1200549	1200549	1200549	1200549	MBL fold metallo-hydrolase
5855	-	1202517					1202517	1202517			aspartate/tyrosine/aromatic aminotransferase
5855	-	1202547	1202547	1202547	1202547	1202547	1202547	1202547	1202547	1202547	aspartate/tyrosine/aromatic aminotransferase
5855	-	1202753			1202753		1202753	1202753	1202753		aspartate/tyrosine/aromatic aminotransferase
5865	-	1203806					1203806				phosphoporin PhoE
5865	-	1203895	1203895	1203895	1203895	1203895	1203895	1203895	1203895	1203895	phosphoporin PhoE
5870	-	1205798					1205798				asparagine--tRNA ligase
5870	-	1205847	1205847	1205847	1205847					1205847	asparagine--tRNA ligase
5875	-	1207217	1207217	1207217	1207217	1207217	1207217	1207217	1207217	1207217	nicotinate phosphoribosyltransferase
5875	-	1207250	1207250	1207250	1207250	1207250	1207250	1207250	1207250	1207250	nicotinate phosphoribosyltransferase
5875	-	1207305					1207305				nicotinate phosphoribosyltransferase
5880	+	1207318	1207318	1207318	1207318	1207318	1207318	1207318	1207318	1207318	aminopeptidase N
5880	+	1207394	1207394	1207394			1207394	1207394	1207394	1207394	aminopeptidase N
5905	-	1214318								1214318	NADPH-dependent FMN reductase
5910	+	1214620				1214620	1214620		1214620	1214620	fimbrial protein
5945	+	1221541	1221541	1221541	1221541	1221541		1221541		1221541	dihydroorotate dehydrogenase (quinone)
5950	+	1222620	1222620	1222620	1222620	1222620		1222620		1222620	cell division protein ZapC
5950	+	1222656	1222656		1222656	1222656	1222656	1222656	1222656	1222656	cell division protein ZapC
5950	+	1222692		1222692	1222692						cell division protein ZapC
5955	-	1224428	1224428	1224428	1224428	1224428	1224428	1224428	1224428	1224428	hypothetical protein
5955	-	1224439	1224439	1224439	1224439	1224439	1224439	1224439		1224439	hypothetical protein
5960	+	1224475	1224475	1224475	1224475	1224475	1224475	1224475	1224475	1224475	ribosomal RNA large subunit methyltransferase K/L
5960	+	1224525						1224525			ribosomal RNA large subunit methyltransferase K/L
5960	+	1224633	1224633	1224633		1224633			1224633	1224633	ribosomal RNA large subunit methyltransferase K/L
5970	+	1228740					1228740				paraquat-inducible protein A
5970	+	1228790			1228790	1228790					paraquat-inducible protein A
5970	+	1228798	1228798	1228798	1228798	1228798	1228798	1228798	1228798	1228798	paraquat-inducible protein A
5975	+	1229985	1229985	1229985	1229985		1229985	1229985		1229985	paraquat-inducible protein B
5985	+	1232406							1232406		ribosome modulation factor
5985	+	1232452					1232452		1232452	1232452	ribosome modulation factor
5985	+	1232485					1232485				ribosome modulation factor
5985	+	1232506					1232506				ribosome modulation factor
5990	-	1233300	1233300	1233300	1233300	1233300	1233300	1233300	1233300	1233300	beta-hydroxydecanoyl-ACP dehydratase
5995	-	1235130	1235130	1235130	1235130	1235130	1235130	1235130	1235130	1235130	ATP-dependent protease
6000	+	1235262	1235262	1235262	1235262	1235262	1235262	1235262	1235262	1235262	macrodomain Ter protein
6000	+	1235285								1235285	macrodomain Ter protein
6005	-	1236871					1236871		1236871	1236871	outer membrane protein A
6005	-	1236882				1236882					outer membrane protein A
6005	-	1236921				1236921		1236921		1236921	outer membrane protein A
6005	-	1236942		1236942		1236942	1236942	1236942	1236942	1236942	outer membrane protein A
6005	-	1236960						1236960		1236960	outer membrane protein A
6005	-	1236989	1236989	1236989	1236989	1236989	1236989	1236989	1236989	1236989	outer membrane protein A
6005	-	1236997				1236997				1236997	outer membrane protein A
6010	+	1237007	1237007	1237007		1237007				1237007	hypothetical protein
6015	-	1237724						1237724			cell division inhibitor SulA
6015	-	1237743							1237743		cell division inhibitor SulA
6015	-	1237752	1237752	1237752	1237752	1237752	1237752	1237752	1237752	1237752	cell division inhibitor SulA
6020	+	1237886	1237886	1237886	1237886	1237886	1237886	1237886	1237886	1237886	Crp/Fnr family transcriptional regulator
6020	+	1237932	1237932	1237932	1237932	1237932	1237932	1237932	1237932	1237932	Crp/Fnr family transcriptional regulator
6030	-	1241182			1241182						YccF domain-containing protein
6030	-	1241184		1241184				1241184		1241184	YccF domain-containing protein
6035	+	1241246	1241246	1241246	1241246	1241246	1241246	1241246	1241246	1241246	DNA helicase IV
6040	-	1243841	1243841	1243841	1243841	1243841	1243841	1243841	1243841	1243841	methylglyoxal synthase
6040	-	1243968	1243968	1243968							methylglyoxal synthase
6045	-	1244638					1244638	1244638			hypothetical protein
6055	+	1244730	1244730	1244730	1244730	1244730	1244730	1244730	1244730	1244730	CoA-binding protein
6060	-	1245546	1245546	1245546	1245546	1245546	1245546	1245546	1245546	1245546	heat-shock protein HspQ
6060	-	1245670		1245670	1245670	1245670		1245670		1245670	heat-shock protein HspQ
6065	-	1246801	1246801		1246801	1246801					ribosomal RNA large subunit methyltransferase I
6065	-	1246802		1246802				1246802			ribosomal RNA large subunit methyltransferase I
6070	+	1246765	1246765	1246765	1246765	1246765	1246765	1246765	1246765	1246765	acylphosphatase
6070	+	1246775	1246775	1246775							acylphosphatase
6070	+	1246780								1246780	acylphosphatase
6075	-	1247495	1247495	1247495	1247495	1247495	1247495	1247495	1247495	1247495	sulfurtransferase TusE
6075	-	1247614						1247614			sulfurtransferase TusE
6075	-	1247686	1247686	1247686	1247686	1247686	1247686	1247686	1247686	1247686	sulfurtransferase TusE
6075	-	1247709							1247709		sulfurtransferase TusE
6080	-	1248249	1248249	1248249	1248249	1248249	1248249	1248249	1248249	1248249	BAX inhibitor protein
6100	-	1252855				1252855					DUF1482 domain-containing protein
6125	-	1254684	1254684	1254684	1254684	1254684		1254684		1254684	DUF1391 domain-containing protein
6140	-	1255694	1255694	1255694	1255694	1255694	1255694	1255694	1255694	1255694	hypothetical protein
6140	-	1255881						1255881			hypothetical protein
6145	+	1255781	1255781			1255781	1255781	1255781	1255781	1255781	hypothetical protein
6150	+	1255812	1255812	1255812	1255812	1255812	1255812	1255812	1255812	1255812	Rha family transcriptional regulator
6150	+	1255851						1255851			Rha family transcriptional regulator
6180	-	1261534	1261534	1261534	1261534	1261534	1261534	1261534	1261534	1261534	hypothetical protein
6185	+	1261851	1261851	1261851	1261851	1261851	1261851	1261851	1261851	1261851	Hok/Gef family protein
6185	+	1261962	1261962	1261962	1261962	1261962	1261962	1261962	1261962	1261962	Hok/Gef family protein
6210	+	1264465								1264465	CPBP family intramembrane metalloprotease
6210	+	1264544	1264544	1264544	1264544	1264544	1264544	1264544	1264544	1264544	CPBP family intramembrane metalloprotease
6220	+	1265979	1265979	1265979	1265979	1265979	1265979	1265979	1265979	1265979	transcriptional regulator
6220	+	1266040				1266040				1266040	transcriptional regulator
6240	+	1267354						1267354			9-O-acetyl-N-acetylneuraminic acid deacetylase
6240	+	1267390						1267390			9-O-acetyl-N-acetylneuraminic acid deacetylase
6260	-	1271038	1271038							1271038	PerC family transcriptional regulator
6260	-	1271048						1271048			PerC family transcriptional regulator
6260	-	1271063	1271063	1271063	1271063	1271063	1271063	1271063	1271063	1271063	PerC family transcriptional regulator
6275	-	1272896			1272896						lysozyme
6275	-	1272908						1272908			lysozyme
6280	+	1272853	1272853	1272853	1272853	1272853	1272853	1272853	1272853	1272853	hypothetical protein
6280	+	1272864					1272864		1272864		hypothetical protein
6280	+	1272998						1272998			hypothetical protein
6285	+	1272998						1272998			hypothetical protein
6285	+	1273071					1273071				hypothetical protein
6315	+	1274968					1274968	1274968	1274968	1274968	IS66 family insertion sequence hypothetical protein
6320	+	1275582	1275582	1275582	1275582	1275582	1275582	1275582	1275582	1275582	IS66 family transposase ISEc8
6355	+	1283071					1283071				tail fiber protein
6405	+	1290656					1290656	1290656	1290656		host specificity protein J
6425	-	1297387		1297387			1297387	1297387	1297387	1297387	molecular chaperone Tir
6435	-	1298152	1298152	1298152	1298152	1298152	1298152	1298152	1298152	1298152	hypothetical protein
6435	-	1298165	1298165	1298165	1298165	1298165					hypothetical protein
6435	-	1298192		1298192	1298192	1298192					hypothetical protein
6435	-	1298310	1298310	1298310	1298310	1298310	1298310	1298310	1298310	1298310	hypothetical protein
6460	+	1302351	1302351	1302351	1302351	1302351	1302351	1302351	1302351	1302351	hydrogenase 1 maturation protease
6465	+	1302875						1302875			hydrogenase-1 operon protein HyaE
6475	+	1304299		1304299							cytochrome bd-II ubiquinol oxidase subunit I
6485	+	1306956	1306956	1306956	1306956	1306956	1306956	1306956		1306956	cytochrome bd-II oxidase subunit CbdX
6525	-	1316349					1316349		1316349		threonine-rich inner membrane protein GfcA
6525	-	1316377		1316377			1316377	1316377	1316377	1316377	threonine-rich inner membrane protein GfcA
6525	-	1316403	1316403	1316403	1316403	1316403	1316403	1316403	1316403	1316403	threonine-rich inner membrane protein GfcA
6525	-	1316429					1316429	1316429	1316429		threonine-rich inner membrane protein GfcA
6525	-	1316446					1316446		1316446		threonine-rich inner membrane protein GfcA
6525	-	1316475	1316475	1316475	1316475		1316475	1316475	1316475	1316475	threonine-rich inner membrane protein GfcA
6525	-	1316525	1316525	1316525	1316525		1316525		1316525	1316525	threonine-rich inner membrane protein GfcA
6525	-	1316538	1316538	1316538	1316538	1316538				1316538	threonine-rich inner membrane protein GfcA
6530	-	1317024	1317024	1317024	1317024	1317024	1317024	1317024	1317024	1317024	cold-shock protein CspH
6535	+	1317131	1317131	1317131	1317131	1317131	1317131	1317131	1317131	1317131	cold-shock protein CspG
6535	+	1317170		1317170				1317170	1317170	1317170	cold-shock protein CspG
6535	+	1317244	1317244								cold-shock protein CspG
6535	+	1317273	1317273	1317273							cold-shock protein CspG
6545	-	1319220							1319220		electron transporter YccM
6550	-	1322048	1322048	1322048	1322048	1322048	1322048	1322048	1322048	1322048	hybrid sensor histidine kinase/response regulator
6555	+	1322066	1322066	1322066	1322066	1322066	1322066	1322066	1322066	1322066	TMAO reductase system periplasmic protein TorT
6555	+	1322080					1322080		1322080		TMAO reductase system periplasmic protein TorT
6560	-	1323809	1323809	1323809	1323809	1323809	1323809	1323809	1323809	1323809	two-component system response regulator TorR
6560	-	1323997		1323997	1323997		1323997	1323997	1323997	1323997	two-component system response regulator TorR
6585	-	1329660	1329660	1329660	1329660	1329660			1329660	1329660	curved DNA-binding protein
6595	+	1331384		1331384	1331384	1331384	1331384	1331384	1331384	1331384	bifunctional glucose-1-phosphatase/inositol phosphatase
6600	-	1332940	1332940	1332940		1332940				1332940	hypothetical protein
6605	-	1333636				1333636					NAD(P)H:quinone oxidoreductase
6605	-	1333637	1333637	1333637	1333637		1333637		1333637		NAD(P)H:quinone oxidoreductase
6610	-	1334844	1334844	1334844	1334844	1334844	1334844	1334844	1334844	1334844	integrase
6700	-	1341975							1341975		hypothetical protein
6705	-	1342522							1342522		hypothetical protein
6710	-	1342952		1342952			1342952	1342952	1342952	1342952	hypothetical protein
6710	-	1343075						1343075			hypothetical protein
6710	-	1343173	1343173	1343173	1343173	1343173	1343173	1343173	1343173	1343173	hypothetical protein
6725	-	1345564							1345564		DUF3024 domain-containing protein
6725	-	1345609	1345609	1345609	1345609	1345609	1345609	1345609	1345609	1345609	DUF3024 domain-containing protein
6725	-	1345644		1345644	1345644	1345644	1345644	1345644	1345644	1345644	DUF3024 domain-containing protein
6730	-	1346265	1346265	1346265	1346265	1346265	1346265	1346265	1346265	1346265	phage repressor protein C
6735	+	1346320	1346320	1346320	1346320	1346320	1346320	1346320	1346320	1346320	transcriptional regulator
6800	+	1353622	1353622	1353622	1353622	1353622	1353622	1353622	1353622	1353622	antitermination protein
6810	+	1354183	1354183	1354183	1354183	1354183	1354183	1354183	1354183	1354183	hypothetical protein
6810	+	1354192	1354192	1354192	1354192	1354192	1354192	1354192	1354192	1354192	hypothetical protein
6810	+	1354356	1354356			1354356	1354356		1354356	1354356	hypothetical protein
6810	+	1354359						1354359			hypothetical protein
6835	+	1355732						1355732			Shiga toxin Stx2 subunit B
6835	+	1355835					1355835		1355835		Shiga toxin Stx2 subunit B
6840	+	1356573					1356573	1356573	1356573		hypothetical protein
6890	+	1362813	1362813	1362813			1362813	1362813	1362813	1362813	terminase
6900	+	1366951		1366951			1366951	1366951	1366951		hypothetical protein
6910	+	1369191					1369191	1369191	1369191		hypothetical protein
6935	+	1373311					1373311		1373311		phage tail protein
6940	+	1373736					1373736	1373736	1373736	1373736	hypothetical protein
6945	+	1374143					1374143		1374143		hypothetical protein
6945	+	1374155					1374155	1374155			hypothetical protein
6955	+	1377120	1377120	1377120	1377120	1377120	1377120	1377120	1377120	1377120	outer membrane protein
6960	+	1377363				1377363	1377363		1377363	1377363	hypothetical protein
6980	+	1378994	1378994	1378994	1378994	1378994	1378994	1378994	1378994	1378994	Hok/Gef family protein
6980	+	1379067		1379067			1379067	1379067	1379067	1379067	Hok/Gef family protein
6980	+	1379091	1379091	1379091	1379091	1379091	1379091	1379091	1379091	1379091	Hok/Gef family protein
6980	+	1379103	1379103	1379103	1379103	1379103	1379103	1379103		1379103	Hok/Gef family protein
6980	+	1379129					1379129	1379129	1379129	1379129	Hok/Gef family protein
6985	+	1379091	1379091	1379091	1379091	1379091	1379091	1379091	1379091	1379091	hypothetical protein
6985	+	1379103	1379103	1379103	1379103	1379103	1379103	1379103		1379103	hypothetical protein
6985	+	1379129					1379129	1379129	1379129	1379129	hypothetical protein
6985	+	1379181	1379181	1379181	1379181	1379181	1379181	1379181	1379181	1379181	hypothetical protein
6985	+	1379219						1379219	1379219		hypothetical protein
6985	+	1379237					1379237	1379237	1379237		hypothetical protein
7025	-	1392156	1392156	1392156	1392156	1392156	1392156	1392156	1392156	1392156	Hok/Gef family protein
7025	-	1392267	1392267	1392267	1392267	1392267	1392267	1392267	1392267	1392267	Hok/Gef family protein
7025	-	1392302					1392302				Hok/Gef family protein
7045	-	1394692					1394692	1394692	1394692		phage antirepressor Ant
7045	-	1394707						1394707			phage antirepressor Ant
7045	-	1394790	1394790	1394790	1394790	1394790	1394790	1394790	1394790	1394790	phage antirepressor Ant
7085	+	1401345	1401345	1401345	1401345	1401345	1401345	1401345	1401345	1401345	transcriptional regulator
7085	+	1401467	1401467	1401467	1401467	1401467	1401467	1401467	1401467	1401467	transcriptional regulator
7090	-	1406158					1406158		1406158	1406158	trifunctional transcriptional regulator/proline dehydrogenase/L-glutamate gamma-semialdehyde dehydrogenase
7090	-	1406169	1406169	1406169		1406169	1406169	1406169	1406169	1406169	trifunctional transcriptional regulator/proline dehydrogenase/L-glutamate gamma-semialdehyde dehydrogenase
7100	+	1406328					1406328				sodium/proline symporter PutP
7100	+	1406365	1406365	1406365	1406365	1406365				1406365	sodium/proline symporter PutP
7100	+	1406416					1406416	1406416	1406416	1406416	sodium/proline symporter PutP
7100	+	1406427						1406427		1406427	sodium/proline symporter PutP
7100	+	1406458	1406458	1406458	1406458	1406458	1406458	1406458	1406458	1406458	sodium/proline symporter PutP
7100	+	1406471					1406471				sodium/proline symporter PutP
7100	+	1406535					1406535		1406535		sodium/proline symporter PutP
7100	+	1406546							1406546		sodium/proline symporter PutP
7115	+	1410675	1410675	1410675	1410675	1410675	1410675	1410675	1410675	1410675	ferrous iron permease EfeU
7125	+	1412594						1412594			deferrochelatase/peroxidase EfeB
7125	+	1412606		1412606			1412606	1412606	1412606		deferrochelatase/peroxidase EfeB
7135	+	1414243				1414243		1414243		1414243	phosphate starvation protein PhoH
7135	+	1414275			1414275	1414275	1414275	1414275	1414275	1414275	phosphate starvation protein PhoH
7135	+	1414287					1414287	1414287	1414287	1414287	phosphate starvation protein PhoH
7135	+	1414321	1414321	1414321	1414321	1414321	1414321	1414321	1414321	1414321	phosphate starvation protein PhoH
7135	+	1414332					1414332		1414332		phosphate starvation protein PhoH
7145	-	1417406						1417406			poly-beta-1,6 N-acetyl-D-glucosamine synthase
7155	-	1421819						1421819			poly-beta-1,6 N-acetyl-D-glucosamine export porin PgaA
7155	-	1421899		1421899		1421899	1421899	1421899		1421899	poly-beta-1,6 N-acetyl-D-glucosamine export porin PgaA
7160	+	1422217	1422217	1422217	1422217	1422217	1422217	1422217			GGDEF domain-containing protein
7165	+	1423706				1423706	1423706	1423706			cyclic diguanylate phosphodiesterase
7175	-	1426796			1426796	1426796		1426796		1426796	transcriptional regulator
7185	-	1429122					1429122	1429122		1429122	molecular chaperone
7185	-	1429178	1429178	1429178			1429178	1429178	1429178	1429178	molecular chaperone
7275	+	1451202	1451202		1451202		1451202	1451202			ABC transporter permease
7300	+	1457032	1457032		1457032		1457032	1457032	1457032	1457032	integrase
7305	-	1460285					1460285	1460285	1460285	1460285	hypothetical protein
7345	-	1470505					1470505	1470505	1470505	1470505	IS66 family insertion sequence hypothetical protein
7350	-	1470698			1470698						IS66 family insertion sequence hypothetical protein
7375	+	1473819	1473819	1473819	1473819	1473819	1473819			1473819	diacylglycerol kinase
7385	-	1476562					1476562		1476562	1476562	hypothetical protein
7385	-	1476579	1476579	1476579	1476579	1476579	1476579	1476579	1476579	1476579	hypothetical protein
7385	-	1476688	1476688	1476688	1476688	1476688	1476688	1476688	1476688	1476688	hypothetical protein
7390	+	1476652		1476652		1476652		1476652	1476652	1476652	urease accessory protein
7405	+	1478092	1478092	1478092	1478092	1478092	1478092	1478092	1478092	1478092	urease subunit alpha
7405	+	1478312						1478312	1478312	1478312	urease subunit alpha
7430	-	1482451					1482451				transposase
7430	-	1482565						1482565		1482565	transposase
7430	-	1482639					1482639	1482639		1482639	transposase
7435	-	1482639					1482639	1482639		1482639	hypothetical protein
7435	-	1482770								1482770	hypothetical protein
7435	-	1482818				1482818		1482818		1482818	hypothetical protein
7440	+	1482789					1482789				50S ribosomal protein L31
7440	+	1482910	1482910	1482910	1482910	1482910	1482910	1482910	1482910	1482910	50S ribosomal protein L31
7440	+	1482920	1482920		1482920			1482920			50S ribosomal protein L31
7440	+	1482922								1482922	50S ribosomal protein L31
7440	+	1482931	1482931	1482931	1482931	1482931	1482931	1482931	1482931	1482931	50S ribosomal protein L31
7440	+	1482990	1482990	1482990	1482990	1482990	1482990	1482990	1482990	1482990	50S ribosomal protein L31
7445	+	1483437	1483437	1483437			1483437	1483437		1483437	hok/gef family protein
7445	+	1483529					1483529		1483529		hok/gef family protein
7445	+	1483531						1483531			hok/gef family protein
7450	-	1485290		1485290	1485290			1485290			hypothetical protein
7465	+	1487968	1487968	1487968	1487968	1487968				1487968	IS66 family insertion sequence hypothetical protein
7470	+	1488408	1488408	1488408	1488408	1488408	1488408	1488408	1488408	1488408	IS66 family transposase IS682
7485	-	1491651							1491651		IS66 family insertion sequence hypothetical protein
7485	-	1491802					1491802	1491802		1491802	IS66 family insertion sequence hypothetical protein
7520	-	1498640				1498640		1498640		1498640	hypothetical protein
7525	+	1498864	1498864	1498864		1498864	1498864	1498864	1498864	1498864	tellurium resistance protein TerZ
7555	+	1503697			1503697			1503697			protein TerF
7560	-	1506909	1506909		1506909	1506909		1506909		1506909	ligand-gated channel
7595	+	1512544					1512544	1512544	1512544	1512544	glucosyl transferase
7610	+	1516543		1516543	1516543						hypothetical protein
7610	+	1516544					1516544	1516544	1516544	1516544	hypothetical protein
7615	+	1517253	1517253	1517253	1517253	1517253	1517253	1517253	1517253	1517253	hypothetical protein
7615	+	1517262			1517262					1517262	hypothetical protein
7650	+	1524045								1524045	phosphoadenosine phosphosulfate reductase
7660	+	1526110	1526110	1526110	1526110	1526110	1526110	1526110	1526110	1526110	PerC family transcriptional regulator
7680	+	1528069			1528069						IS66 family insertion sequence hypothetical protein
7680	+	1528088	1528088	1528088	1528088	1528088		1528088		1528088	IS66 family insertion sequence hypothetical protein
7690	+	1529100		1529100			1529100	1529100		1529100	50S ribosome-binding GTPase
7695	+	1530270								1530270	autotransporter adhesin Ag43
7715	-	1538195					1538195	1538195	1538195	1538195	hypothetical protein
7720	+	1537988		1537988		1537988					DUF945 domain-containing protein
7740	+	1540297	1540297	1540297							hypothetical protein
7790	+	1544701	1544701	1544701	1544701	1544701	1544701	1544701	1544701	1544701	glyoxylate/hydroxypyruvate reductase A
7790	+	1544720					1544720		1544720	1544720	glyoxylate/hydroxypyruvate reductase A
7795	+	1545733	1545733	1545733	1545733	1545733	1545733	1545733	1545733	1545733	phosphatase
7805	+	1547171	1547171	1547171	1547171	1547171	1547171	1547171	1547171	1547171	DUF1097 domain-containing protein
7825	-	1550157					1550157				transcriptional regulator CsgD
7825	-	1550218		1550218	1550218	1550218	1550218	1550218	1550218	1550218	transcriptional regulator CsgD
7850	+	1552080	1552080	1552080	1552080						type 1 fimbrial protein
7855	+	1552674	1552674	1552674	1552674	1552674	1552674	1552674	1552674	1552674	O-acetyl-ADP-ribose deacetylase
7855	+	1552683							1552683		O-acetyl-ADP-ribose deacetylase
7860	+	1553169	1553169	1553169	1553169	1553169	1553169	1553169	1553169	1553169	cardiolipin synthase C
7860	+	1553181	1553181	1553181	1553181	1553181	1553181	1553181	1553181	1553181	cardiolipin synthase C
7865	-	1555999	1555999	1555999	1555999	1555999		1555999		1555999	glucan biosynthesis protein C
7870	-	1556183				1556183	1556183	1556183			hypothetical protein
7875	+	1556131	1556131	1556131	1556131	1556131	1556131	1556131	1556131	1556131	glucan biosynthesis protein G
7875	+	1556153		1556153							glucan biosynthesis protein G
7875	+	1556154				1556154	1556154				glucan biosynthesis protein G
7890	-	1561088		1561088	1561088	1561088	1561088	1561088	1561088	1561088	acidic protein MsyB
7905	-	1563491	1563491	1563491	1563491	1563491	1563491	1563491	1563491	1563491	lipid A biosynthesis lauroyltransferase
7905	-	1563532	1563532	1563532	1563532	1563532		1563532		1563532	lipid A biosynthesis lauroyltransferase
7905	-	1563584				1563584					lipid A biosynthesis lauroyltransferase
7905	-	1563585			1563585						lipid A biosynthesis lauroyltransferase
7910	+	1563612	1563612	1563612	1563612	1563612	1563612	1563612	1563612	1563612	sulfurtransferase
7910	+	1563647	1563647	1563647	1563647	1563647	1563647	1563647	1563647	1563647	sulfurtransferase
7920	-	1565947				1565947				1565947	cytochrome b
7920	-	1565948		1565948				1565948			cytochrome b
7920	-	1565991						1565991			cytochrome b
7930	-	1567485	1567485	1567485	1567485	1567485	1567485	1567485	1567485	1567485	N-methyl-L-tryptophan oxidase
7935	-	1567896	1567896	1567896	1567896		1567896	1567896	1567896		biofilm formation regulatory protein BssS
7935	-	1567905	1567905	1567905	1567905	1567905	1567905	1567905	1567905	1567905	biofilm formation regulatory protein BssS
7940	-	1568386	1568386	1568386	1568386	1568386	1568386	1568386	1568386	1568386	DNA-damage-inducible protein I
7940	-	1568399						1568399			DNA-damage-inducible protein I
7945	-	1569524		1569524				1569524			dihydroorotase
7950	-	1570176	1570176	1570176	1570176	1570176	1570176	1570176	1570176	1570176	lipoprotein
7950	-	1570190				1570190				1570190	lipoprotein
7950	-	1570292	1570292	1570292	1570292	1570292		1570292			lipoprotein
7955	-	1570960	1570960	1570960	1570960	1570960	1570960	1570960	1570960	1570960	glutaredoxin 2
7960	-	1572233	1572233	1572233	1572233	1572233	1572233	1572233	1572233	1572233	MFS transporter
7965	+	1572346	1572346	1572346	1572346	1572346	1572346	1572346	1572346	1572346	30S ribosomal protein S5 alanine N-acetyltransferase
7965	+	1572401	1572401	1572401	1572401	1572401	1572401	1572401	1572401	1572401	30S ribosomal protein S5 alanine N-acetyltransferase
7980	+	1574629		1574629				1574629			lipid II flippase MurJ
7980	+	1574662	1574662	1574662	1574662	1574662	1574662	1574662	1574662	1574662	lipid II flippase MurJ
7990	-	1577043		1577043		1577043		1577043	1577043	1577043	anti-sigma-28 factor FlgM
7990	-	1577072	1577072		1577072		1577072		1577072		anti-sigma-28 factor FlgM
7990	-	1577073		1577073							anti-sigma-28 factor FlgM
7995	-	1577764	1577764	1577764	1577764	1577764	1577764	1577764	1577764	1577764	flagellar basal body P-ring formation protein FlgA
7995	-	1577778	1577778	1577778	1577778	1577778	1577778	1577778	1577778	1577778	flagellar basal body P-ring formation protein FlgA
8000	+	1577871	1577871	1577871	1577871		1577871	1577871	1577871		flagellar basal body rod protein FlgB
8005	+	1578240			1578240						flagellar basal body rod protein FlgC
8045	+	1585195	1585195	1585195	1585195			1585195	1585195		flagellar hook-associated protein FlgK
8055	-	1591410								1591410	ribonuclease E
8065	+	1591616	1591616	1591616	1591616	1591616	1591616	1591616	1591616	1591616	ribosomal large subunit pseudouridine synthase C
8065	+	1591693					1591693	1591693	1591693	1591693	ribosomal large subunit pseudouridine synthase C
8065	+	1591727		1591727	1591727	1591727	1591727	1591727	1591727	1591727	ribosomal large subunit pseudouridine synthase C
8065	+	1591781	1591781	1591781	1591781	1591781		1591781	1591781	1591781	ribosomal large subunit pseudouridine synthase C
8070	-	1593455	1593455	1593455	1593455	1593455	1593455	1593455	1593455	1593455	septum formation inhibitor Maf
8070	-	1593530			1593530		1593530	1593530	1593530		septum formation inhibitor Maf
8075	+	1593420	1593420	1593420	1593420	1593420	1593420	1593420	1593420	1593420	hypothetical protein
8075	+	1593479	1593479	1593479	1593479	1593479		1593479	1593479	1593479	hypothetical protein
8075	+	1593622	1593622	1593622	1593622	1593622	1593622	1593622	1593622	1593622	hypothetical protein
8080	+	1594045		1594045	1594045	1594045	1594045	1594045	1594045	1594045	50S ribosomal protein L32
8080	+	1594130				1594130				1594130	50S ribosomal protein L32
8080	+	1594138								1594138	50S ribosomal protein L32
8080	+	1594180	1594180	1594180	1594180	1594180					50S ribosomal protein L32
8085	+	1594213		1594213							phosphate acyltransferase
8085	+	1594226	1594226	1594226	1594226	1594226	1594226	1594226		1594226	phosphate acyltransferase
8095	+	1596347		1596347				1596347		1596347	malonyl CoA-ACP transacylase
8105	+	1598299		1598299		1598299	1598299	1598299	1598299	1598299	acyl carrier protein
8105	+	1598311				1598311			1598311	1598311	acyl carrier protein
8105	+	1598342	1598342	1598342	1598342	1598342	1598342	1598342	1598342	1598342	acyl carrier protein
8105	+	1598353	1598353	1598353	1598353	1598353	1598353	1598353	1598353	1598353	acyl carrier protein
8105	+	1598365								1598365	acyl carrier protein
8105	+	1598388	1598388			1598388					acyl carrier protein
8105	+	1598390					1598390		1598390		acyl carrier protein
8105	+	1598406	1598406	1598406	1598406	1598406	1598406	1598406	1598406	1598406	acyl carrier protein
8105	+	1598435		1598435	1598435						acyl carrier protein
8105	+	1598443						1598443			acyl carrier protein
8110	+	1598607		1598607	1598607		1598607	1598607			beta-ketoacyl-[acyl-carrier-protein] synthase II
8115	+	1600111	1600111	1600111	1600111	1600111	1600111	1600111	1600111	1600111	aminodeoxychorismate lyase
8120	+	1600770				1600770	1600770		1600770	1600770	cell division protein YceG
8120	+	1600789				1600789		1600789			cell division protein YceG
8125	+	1601718	1601718	1601718	1601718		1601718	1601718	1601718		thymidylate kinase
8125	+	1601720				1601720				1601720	thymidylate kinase
8125	+	1601935	1601935	1601935	1601935	1601935	1601935	1601935	1601935	1601935	thymidylate kinase
8135	+	1603466		1603466	1603466		1603466	1603466	1603466	1603466	DNAse
8140	+	1604459	1604459	1604459	1604459	1604459					PTS glucose EIICB component
8140	+	1604524				1604524					PTS glucose EIICB component
8140	+	1604598	1604598	1604598	1604598	1604598	1604598	1604598	1604598	1604598	PTS glucose EIICB component
8145	-	1608494						1608494			TonB-dependent siderophore receptor
8150	+	1608589	1608589	1608589	1608589	1608589	1608589	1608589		1608589	histidine triad nucleotide-binding protein
8150	+	1608644					1608644		1608644		histidine triad nucleotide-binding protein
8150	+	1608673	1608673	1608673	1608673	1608673	1608673	1608673	1608673	1608673	histidine triad nucleotide-binding protein
8150	+	1608703	1608703	1608703	1608703	1608703	1608703	1608703	1608703	1608703	histidine triad nucleotide-binding protein
8170	+	1610733		1610733	1610733		1610733	1610733	1610733	1610733	beta-hexosaminidase
8175	+	1611792								1611792	hypothetical protein
8175	+	1611864	1611864	1611864	1611864	1611864	1611864	1611864	1611864	1611864	hypothetical protein
8180	+	1612839		1612839	1612839	1612839					NAD(P)/FAD-dependent oxidoreductase
8180	+	1612900	1612900	1612900		1612900					NAD(P)/FAD-dependent oxidoreductase
8185	+	1614440		1614440	1614440	1614440	1614440	1614440	1614440	1614440	glycine zipper 2TM domain-containing protein
8190	-	1615727	1615727	1615727	1615727	1615727	1615727	1615727	1615727	1615727	TetR/AcrR family transcriptional regulator
8195	+	1615884	1615884	1615884	1615884	1615884	1615884	1615884	1615884	1615884	multiple stress resistance protein BhsA
8195	+	1615899						1615899			multiple stress resistance protein BhsA
8200	-	1617284	1617284	1617284	1617284	1617284	1617284	1617284	1617284	1617284	peptidoglycan-binding protein LysM
8205	-	1620858	1620858	1620858	1620858	1620858	1620858	1620858		1620858	transcription-repair coupling factor
8205	-	1620894	1620894	1620894	1620894	1620894	1620894	1620894	1620894	1620894	transcription-repair coupling factor
8210	-	1622061				1622061				1622061	membrane protein
8215	+	1622267	1622267	1622267	1622267	1622267	1622267	1622267	1622267	1622267	lipoprotein-releasing system protein LolC
8230	+	1625407	1625407	1625407	1625407	1625407	1625407	1625407	1625407	1625407	N-acetyl-D-glucosamine kinase
8240	-	1628426					1628426		1628426		spermidine/putrescine ABC transporter substrate-binding protein
8340	-	1638863	1638863	1638863	1638863	1638863	1638863	1638863	1638863	1638863	hypothetical protein
8345	+	1638685					1638685	1638685		1638685	Hok/Gef family protein
8345	+	1638808					1638808	1638808	1638808		Hok/Gef family protein
8345	+	1638836						1638836		1638836	Hok/Gef family protein
8345	+	1638854	1638854	1638854	1638854	1638854	1638854	1638854	1638854	1638854	Hok/Gef family protein
8390	+	1642629	1642629	1642629							9-O-acetyl-N-acetylneuraminic acid deacetylase
8390	+	1642630								1642630	9-O-acetyl-N-acetylneuraminic acid deacetylase
8390	+	1642675					1642675				9-O-acetyl-N-acetylneuraminic acid deacetylase
8415	+	1646010					1646010		1646010	1646010	lysozyme
8515	+	1659107					1659107	1659107		1659107	tail assembly protein
8610	-	1677500	1677500	1677500	1677500	1677500	1677500	1677500		1677500	Fe3+/spermidine/putrescine ABC transporter ATP-binding protein
8620	+	1677578	1677578	1677578	1677578	1677578	1677578	1677578	1677578	1677578	peptidase T
8620	+	1677663	1677663	1677663			1677663	1677663	1677663	1677663	peptidase T
8625	-	1680105	1680105	1680105	1680105	1680105	1680105	1680105	1680105	1680105	50S ribosomal protein L16 arginine hydroxylase
8625	-	1680136					1680136				50S ribosomal protein L16 arginine hydroxylase
8625	-	1680147		1680147			1680147			1680147	50S ribosomal protein L16 arginine hydroxylase
8630	+	1680288	1680288	1680288	1680288	1680288	1680288		1680288	1680288	integrase
8635	+	1681879	1681879	1681879	1681879		1681879	1681879	1681879	1681879	AlpA family transcriptional regulator
8635	+	1681887	1681887	1681887	1681887	1681887				1681887	AlpA family transcriptional regulator
8635	+	1681896							1681896		AlpA family transcriptional regulator
8700	+	1687918	1687918	1687918		1687918	1687918	1687918	1687918	1687918	phage major capsid protein
8740	+	1692589					1692589	1692589			terminase large subunit
8755	-	1697129	1697129	1697129	1697129	1697129	1697129	1697129	1697129	1697129	two-component system sensor histidine kinase PhoQ
8755	-	1697209					1697209	1697209	1697209	1697209	two-component system sensor histidine kinase PhoQ
8760	-	1697773	1697773	1697773	1697773	1697773	1697773	1697773	1697773	1697773	two-component system response regulator PhoP
8760	-	1697784	1697784	1697784	1697784	1697784	1697784	1697784	1697784	1697784	two-component system response regulator PhoP
8760	-	1697792			1697792	1697792				1697792	two-component system response regulator PhoP
8760	-	1697809	1697809	1697809	1697809	1697809	1697809	1697809	1697809	1697809	two-component system response regulator PhoP
8775	-	1701102				1701102		1701102		1701102	tRNA 2-thiouridine(34) synthase MnmA
8775	-	1701104					1701104				tRNA 2-thiouridine(34) synthase MnmA
8785	-	1702423					1702423	1702423		1702423	23S rRNA pseudouridine synthase E
8790	+	1702262	1702262	1702262	1702262	1702262	1702262	1702262	1702262	1702262	isocitrate dehydrogenase (NADP(+))
8790	+	1702271					1702271	1702271	1702271		isocitrate dehydrogenase (NADP(+))
8790	+	1702309	1702309	1702309	1702309	1702309	1702309	1702309	1702309	1702309	isocitrate dehydrogenase (NADP(+))
8790	+	1702320					1702320		1702320		isocitrate dehydrogenase (NADP(+))
8790	+	1702334					1702334		1702334		isocitrate dehydrogenase (NADP(+))
8790	+	1702342								1702342	isocitrate dehydrogenase (NADP(+))
8820	+	1707125	1707125	1707125	1707125	1707125	1707125	1707125	1707125	1707125	multidrug SMR transporter
8880	-	1713744								1713744	hypothetical protein
8880	-	1713745	1713745	1713745	1713745	1713745		1713745	1713745		hypothetical protein
8885	-	1714446	1714446			1714446					DUF1398 domain-containing protein
8890	+	1714533	1714533	1714533	1714533	1714533	1714533	1714533		1714533	hypothetical protein
8895	-	1715296	1715296				1715296	1715296			DUF3950 domain-containing protein
8905	+	1716133		1716133					1716133		terminase
9035	-	1742036					1742036	1742036			class I SAM-dependent methyltransferase
9035	-	1742080						1742080			class I SAM-dependent methyltransferase
9035	-	1742099	1742099	1742099	1742099	1742099		1742099	1742099	1742099	class I SAM-dependent methyltransferase
9035	-	1742245	1742245	1742245	1742245		1742245	1742245		1742245	class I SAM-dependent methyltransferase
9040	+	1742102					1742102			1742102	tail fiber assembly protein
9045	+	1742354		1742354		1742354	1742354			1742354	IS66 family insertion sequence hypothetical protein
9050	+	1742627					1742627	1742627	1742627	1742627	IS66 family insertion sequence hypothetical protein
9055	+	1743241	1743241	1743241	1743241	1743241	1743241	1743241	1743241	1743241	IS66 family transposase ISEc8
9060	-	1746649				1746649		1746649		1746649	alpha/beta hydrolase
9060	-	1746684				1746684		1746684			alpha/beta hydrolase
9065	-	1747710						1747710	1747710		protease 7
9065	-	1747723							1747723		protease 7
9065	-	1747737	1747737	1747737	1747737	1747737	1747737	1747737	1747737	1747737	protease 7
9070	+	1747994	1747994	1747994	1747994	1747994	1747994	1747994	1747994	1747994	XRE family transcriptional regulator
9070	+	1748006						1748006			XRE family transcriptional regulator
9070	+	1748186					1748186		1748186	1748186	XRE family transcriptional regulator
9070	+	1748187	1748187		1748187	1748187					XRE family transcriptional regulator
9085	+	1749761							1749761		autotransporter outer membrane beta-barrel domain-containing protein
9085	+	1749792	1749792	1749792	1749792	1749792	1749792	1749792	1749792	1749792	autotransporter outer membrane beta-barrel domain-containing protein
9095	-	1752041					1752041	1752041	1752041		septum site-determining protein MinD
9095	-	1752067					1752067				septum site-determining protein MinD
9100	-	1752770		1752770				1752770			septum site-determining protein MinC
9100	-	1752815	1752815	1752815	1752815	1752815	1752815	1752815	1752815	1752815	septum site-determining protein MinC
9100	-	1752877					1752877			1752877	septum site-determining protein MinC
9105	+	1753127								1753127	hypothetical protein
9105	+	1753155	1753155	1753155	1753155	1753155	1753155	1753155	1753155	1753155	hypothetical protein
9105	+	1753261					1753261			1753261	hypothetical protein
9110	-	1754180	1754180	1754180	1754180	1754180	1754180	1754180	1754180	1754180	hypothetical protein
9110	-	1754342					1754342	1754342			hypothetical protein
9115	+	1754008	1754008	1754008		1754008	1754008	1754008	1754008	1754008	hypothetical protein
9120	+	1754196	1754196	1754196	1754196	1754196	1754196	1754196	1754196	1754196	hypothetical protein
9120	+	1754359	1754359	1754359	1754359	1754359	1754359	1754359	1754359	1754359	hypothetical protein
9130	+	1755470	1755470	1755470	1755470	1755470	1755470	1755470	1755470	1755470	YcgN family cysteine cluster protein
9130	+	1755478	1755478	1755478	1755478	1755478	1755478	1755478	1755478	1755478	YcgN family cysteine cluster protein
9140	+	1757411	1757411	1757411	1757411	1757411	1757411	1757411	1757411	1757411	protein UmuD
9150	-	1759729	1759729	1759729	1759729	1759729	1759729	1759729	1759729	1759729	disulfide bond formation protein B
9155	-	1761439	1761439	1761439	1761439	1761439	1761439	1761439		1761439	Na+/H+ antiporter NhaB
9160	+	1761415		1761415							fatty acid metabolism transcriptional regulator FadR
9160	+	1761431	1761431	1761431	1761431		1761431		1761431	1761431	fatty acid metabolism transcriptional regulator FadR
9160	+	1761579	1761579	1761579	1761579	1761579	1761579	1761579	1761579	1761579	fatty acid metabolism transcriptional regulator FadR
9165	-	1763992					1763992	1763992	1763992	1763992	SpoVR family protein
9170	+	1764216		1764216			1764216	1764216	1764216	1764216	D-amino acid dehydrogenase small subunit
9170	+	1764232	1764232	1764232	1764232	1764232	1764232	1764232	1764232	1764232	D-amino acid dehydrogenase small subunit
9170	+	1764251		1764251		1764251					D-amino acid dehydrogenase small subunit
9170	+	1764263		1764263		1764263				1764263	D-amino acid dehydrogenase small subunit
9180	-	1768815	1768815	1768815	1768815	1768815	1768815	1768815	1768815	1768815	K+/H+ antiporter NhaP2
9180	-	1768823	1768823	1768823	1768823	1768823	1768823	1768823	1768823	1768823	K+/H+ antiporter NhaP2
9185	-	1769824	1769824	1769824	1769824	1769824	1769824	1769824	1769824	1769824	murein tetrapeptide carboxypeptidase
9185	-	1769911						1769911			murein tetrapeptide carboxypeptidase
9190	+	1769842	1769842	1769842	1769842	1769842		1769842	1769842	1769842	murein transglycosylase
9190	+	1769890					1769890			1769890	murein transglycosylase
9205	-	1772582	1772582	1772582	1772582			1772582	1772582		flagellar brake protein YcgR
9205	-	1772789						1772789			flagellar brake protein YcgR
9210	+	1772705		1772705			1772705	1772705	1772705	1772705	GlsB/YeaQ/YmgE family stress response membrane protein
9245	-	1779509				1779509				1779509	iron ABC transporter substrate-binding protein
9265	-	1785036					1785036	1785036	1785036	1785036	dihydroxyacetone kinase subunit DhaK
9265	-	1785072					1785072	1785072			dihydroxyacetone kinase subunit DhaK
9265	-	1785084					1785084		1785084		dihydroxyacetone kinase subunit DhaK
9280	-	1788950	1788950	1788950	1788950	1788950	1788950	1788950	1788950		redox-regulated ATPase YchF
9285	-	1789610	1789610	1789610	1789610	1789610		1789610			peptidyl-tRNA hydrolase
9290	+	1789806	1789806	1789806	1789806		1789806	1789806	1789806	1789806	membrane protein
9290	+	1789834								1789834	membrane protein
9290	+	1789844					1789844	1789844	1789844		membrane protein
9295	-	1792050	1792050	1792050		1792050				1792050	sodium-independent anion transporter
9305	-	1794040	1794040	1794040	1794040	1794040	1794040	1794040	1794040	1794040	4-diphosphocytidyl-2C-methyl-D-erythritol kinase
9305	-	1794082	1794082	1794082			1794082	1794082	1794082	1794082	4-diphosphocytidyl-2C-methyl-D-erythritol kinase
9310	-	1794603	1794603	1794603	1794603	1794603	1794603	1794603	1794603	1794603	outer membrane lipoprotein LolB
9310	-	1794650			1794650		1794650		1794650	1794650	outer membrane lipoprotein LolB
9315	+	1794651	1794651	1794651	1794651	1794651	1794651	1794651	1794651	1794651	glutamyl-tRNA reductase
9315	+	1794743	1794743	1794743	1794743	1794743	1794743	1794743	1794743	1794743	glutamyl-tRNA reductase
9315	+	1794778	1794778	1794778	1794778	1794778	1794778	1794778	1794778	1794778	glutamyl-tRNA reductase
9335	+	1798158	1798158	1798158	1798158	1798158	1798158	1798158	1798158	1798158	protein sirB1
9335	+	1798250	1798250	1798250	1798250	1798250	1798250	1798250	1798250	1798250	protein sirB1
9350	-	1800929					1800929				small toxic polypeptide LdrB
9355	-	1802392	1802392	1802392	1802392	1802392	1802392	1802392			sodium-potassium/proton antiporter ChaA
9355	-	1802424	1802424	1802424	1802424	1802424	1802424	1802424	1802424	1802424	sodium-potassium/proton antiporter ChaA
9355	-	1802456		1802456	1802456			1802456		1802456	sodium-potassium/proton antiporter ChaA
9360	+	1802623			1802623	1802623	1802623	1802623	1802623	1802623	cation transport regulator ChaB
9365	+	1802952	1802952	1802952	1802952		1802952	1802952	1802952	1802952	transporter
9370	-	1804159					1804159	1804159	1804159		hypothetical protein
9370	-	1804163	1804163		1804163	1804163					hypothetical protein
9375	+	1804140			1804140		1804140	1804140		1804140	YchO family inverse autotransporter domain-containing protein
9375	+	1804278	1804278	1804278		1804278		1804278		1804278	YchO family inverse autotransporter domain-containing protein
9385	-	1808217	1808217	1808217	1808217	1808217	1808217			1808217	nitrate/nitrite two-component system sensor histidine kinase NarX
9385	-	1808236	1808236	1808236		1808236	1808236	1808236	1808236	1808236	nitrate/nitrite two-component system sensor histidine kinase NarX
9385	-	1808309	1808309	1808309	1808309	1808309		1808309			nitrate/nitrite two-component system sensor histidine kinase NarX
9385	-	1808352					1808352		1808352		nitrate/nitrite two-component system sensor histidine kinase NarX
9385	-	1808395						1808395			nitrate/nitrite two-component system sensor histidine kinase NarX
9395	+	1808353					1808353		1808353		NarK family nitrate/nitrite MFS transporter
9395	+	1808464	1808464		1808464		1808464		1808464	1808464	NarK family nitrate/nitrite MFS transporter
9400	+	1810216	1810216		1810216				1810216	1810216	nitrate reductase subunit alpha
9405	+	1814000	1814000	1814000	1814000			1814000			nitrate reductase subunit beta
9435	-	1818982	1818982	1818982			1818982	1818982	1818982	1818982	formyltetrahydrofolate deformylase
9435	-	1819029				1819029				1819029	formyltetrahydrofolate deformylase
9440	-	1819408	1819408	1819408	1819408	1819408	1819408	1819408	1819408	1819408	hypothetical protein
9445	+	1819325	1819325	1819325	1819325	1819325	1819325	1819325	1819325		patatin family protein
9445	+	1819337	1819337	1819337	1819337	1819337	1819337	1819337	1819337	1819337	patatin family protein
9450	+	1820408	1820408	1820408			1820408	1820408	1820408	1820408	two-component system response regulator RssB
9450	+	1820451	1820451	1820451	1820451	1820451	1820451	1820451	1820451	1820451	two-component system response regulator RssB
9455	+	1821552	1821552	1821552	1821552	1821552		1821552			UTP--glucose-1-phosphate uridylyltransferase
9455	+	1821637	1821637	1821637	1821637	1821637	1821637	1821637	1821637	1821637	UTP--glucose-1-phosphate uridylyltransferase
9460	-	1823159								1823159	DNA-binding protein H-NS
9460	-	1823161							1823161		DNA-binding protein H-NS
9460	-	1823162					1823162				DNA-binding protein H-NS
9460	-	1823189	1823189	1823189	1823189	1823189	1823189	1823189	1823189	1823189	DNA-binding protein H-NS
9465	+	1823723	1823723	1823723	1823723	1823723	1823723	1823723	1823723	1823723	thymidine kinase
9470	-	1827380	1827380	1827380			1827380	1827380			bifunctional acetaldehyde-CoA/alcohol dehydrogenase
9470	-	1827483		1827483							bifunctional acetaldehyde-CoA/alcohol dehydrogenase
9470	-	1827538	1827538	1827538	1827538		1827538	1827538	1827538		bifunctional acetaldehyde-CoA/alcohol dehydrogenase
9475	+	1827640	1827640	1827640	1827640	1827640					MarC family protein
9475	+	1827668	1827668	1827668	1827668	1827668	1827668	1827668	1827668	1827668	MarC family protein
9475	+	1827711					1827711				MarC family protein
9475	+	1827771	1827771	1827771	1827771	1827771		1827771		1827771	MarC family protein
9480	+	1829041		1829041			1829041	1829041	1829041	1829041	oligopeptide ABC transporter substrate-binding protein OppA
9480	+	1829106					1829106		1829106		oligopeptide ABC transporter substrate-binding protein OppA
9480	+	1829118					1829118				oligopeptide ABC transporter substrate-binding protein OppA
9480	+	1829160							1829160		oligopeptide ABC transporter substrate-binding protein OppA
9480	+	1829200								1829200	oligopeptide ABC transporter substrate-binding protein OppA
9505	-	1835205	1835205	1835205	1835205	1835205	1835205	1835205	1835205	1835205	hypothetical protein
9510	-	1836702	1836702	1836702	1836702	1836702		1836702		1836702	cardiolipin synthase A
9520	-	1838379	1838379	1838379	1838379	1838379	1838379	1838379	1838379	1838379	voltage-gated potassium channel
9520	-	1838466					1838466				voltage-gated potassium channel
9520	-	1838489						1838489			voltage-gated potassium channel
9525	-	1838912							1838912		hypothetical protein
9525	-	1838923	1838923	1838923	1838923	1838923	1838923	1838923	1838923	1838923	hypothetical protein
9530	+	1839088	1839088	1839088	1839088	1839088	1839088	1839088	1839088	1839088	TonB system transport protein TonB
9530	+	1839115						1839115			TonB system transport protein TonB
9535	-	1840305	1840305	1840305	1840305	1840305	1840305	1840305	1840305	1840305	acyl-CoA thioesterase
9545	-	1841727							1841727		UPF0259 family protein
9545	-	1841729	1841729	1841729		1841729	1841729			1841729	UPF0259 family protein
9545	-	1841854						1841854			UPF0259 family protein
9550	+	1842022	1842022	1842022		1842022	1842022	1842022	1842022	1842022	outer membrane protein OmpW
9575	-	1847188					1847188		1847188		cell division inhibition protein DicB
9575	-	1847251						1847251			cell division inhibition protein DicB
9580	+	1847453						1847453			hypothetical protein
9595	-	1848930	1848930	1848930	1848930	1848930	1848930	1848930	1848930	1848930	hypothetical protein
9600	-	1849474	1849474	1849474	1849474	1849474	1849474	1849474	1849474	1849474	transcriptional regulator
9605	+	1849529		1849529							transcriptional regulator
9605	+	1849530				1849530				1849530	transcriptional regulator
9610	+	1849529		1849529							hypothetical protein
9610	+	1849530				1849530				1849530	hypothetical protein
9640	+	1854439						1854439			Hok/Gef family protein
9645	+	1854667					1854667	1854667	1854667		hypothetical protein
9645	+	1854800	1854800	1854800			1854800	1854800	1854800	1854800	hypothetical protein
9675	+	1857982						1857982			site-specific DNA-methyltransferase
9690	+	1859673					1859673				9-O-acetyl-N-acetylneuraminic acid deacetylase
9690	+	1859683					1859683	1859683			9-O-acetyl-N-acetylneuraminic acid deacetylase
9690	+	1859704					1859704	1859704			9-O-acetyl-N-acetylneuraminic acid deacetylase
9690	+	1859727	1859727	1859727	1859727						9-O-acetyl-N-acetylneuraminic acid deacetylase
9690	+	1859792					1859792	1859792	1859792		9-O-acetyl-N-acetylneuraminic acid deacetylase
9705	+	1862399		1862399		1862399	1862399		1862399	1862399	lysozyme
9725	-	1865113	1865113	1865113	1865113	1865113	1865113	1865113	1865113	1865113	DUF3950 domain-containing protein
9835	+	1885621	1885621	1885621	1885621	1885621	1885621	1885621	1885621	1885621	DUF1076 domain-containing protein
9840	+	1886488					1886488	1886488			hypothetical protein
9855	-	1889712	1889712	1889712	1889712	1889712	1889712	1889712	1889712	1889712	IS66 family transposase ISEc8
9860	-	1890326					1890326	1890326	1890326	1890326	IS66 family insertion sequence hypothetical protein
9895	-	1894339						1894339			cell division inhibitor
9915	-	1895862	1895862	1895862	1895862	1895862		1895862		1895862	DUF1391 domain-containing protein
9920	-	1896522							1896522		LexA family transcriptional repressor
9920	-	1896559		1896559			1896559	1896559	1896559		LexA family transcriptional repressor
9920	-	1896603					1896603		1896603		LexA family transcriptional repressor
9920	-	1896620	1896620	1896620	1896620	1896620	1896620	1896620	1896620	1896620	LexA family transcriptional repressor
9925	+	1896690				1896690				1896690	hypothetical protein
9930	+	1896690				1896690				1896690	Rha family transcriptional regulator
9960	+	1900145		1900145	1900145	1900145	1900145	1900145	1900145		hypothetical protein
9970	+	1900732						1900732			DUF551 domain-containing protein
9975	+	1901548	1901548	1901548	1901548	1901548	1901548	1901548	1901548	1901548	Hok/Gef family protein
9975	+	1901573							1901573		Hok/Gef family protein
9975	+	1901579						1901579			Hok/Gef family protein
9975	+	1901613					1901613	1901613	1901613		Hok/Gef family protein
9975	+	1901659	1901659	1901659	1901659	1901659	1901659	1901659	1901659	1901659	Hok/Gef family protein
9980	+	1901860					1901860		1901860		TIGR00156 family protein
9980	+	1901874					1901874		1901874		TIGR00156 family protein
9985	+	1902247		1902247							hypothetical protein
9985	+	1902249			1902249	1902249	1902249	1902249	1902249	1902249	hypothetical protein
9985	+	1902265						1902265			hypothetical protein
9985	+	1902415	1902415	1902415	1902415	1902415	1902415	1902415	1902415	1902415	hypothetical protein
10005	+	1904741	1904741	1904741	1904741	1904741	1904741	1904741	1904741	1904741	hypothetical protein
10010	+	1905245	1905245	1905245	1905245	1905245	1905245	1905245	1905245	1905245	AraC family transcriptional regulator
10010	+	1905305		1905305	1905305						AraC family transcriptional regulator
10010	+	1905306								1905306	AraC family transcriptional regulator
10045	+	1909473						1909473			holin
10055	+	1910148				1910148	1910148		1910148	1910148	lysozyme
10075	+	1912636	1912636	1912636	1912636	1912636	1912636	1912636	1912636	1912636	PerC family transcriptional regulator
10075	+	1912653	1912653	1912653	1912653	1912653	1912653	1912653	1912653	1912653	PerC family transcriptional regulator
10080	-	1913351	1913351				1913351	1913351	1913351	1913351	DUF3950 domain-containing protein
10090	+	1914186		1914186					1914186		terminase
10200	+	1934828					1934828	1934828			DUF1076 domain-containing protein
10200	+	1935034	1935034	1935034		1935034	1935034	1935034	1935034	1935034	DUF1076 domain-containing protein
10210	+	1936367								1936367	DUF1076 domain-containing protein
10230	-	1940722	1940722								hypothetical protein
10235	-	1941564	1941564	1941564	1941564	1941564	1941564	1941564	1941564	1941564	transcriptional regulator
10240	-	1942389					1942389		1942389		NAD(P)-dependent oxidoreductase
10240	-	1942399	1942399	1942399	1942399	1942399	1942399	1942399	1942399	1942399	NAD(P)-dependent oxidoreductase
10245	+	1942486	1942486	1942486				1942486			peptidyl-dipeptidase Dcp
10245	+	1942488								1942488	peptidyl-dipeptidase Dcp
10250	-	1945168						1945168			hypothetical protein
10255	+	1945365					1945365		1945365		TIGR00156 family protein
10255	+	1945366								1945366	TIGR00156 family protein
10260	+	1946014	1946014	1946014	1946014	1946014	1946014	1946014	1946014	1946014	diguanylate cyclase
10265	-	1947270		1947270							hypothetical protein
10265	-	1947276					1947276		1947276		hypothetical protein
10265	-	1947285					1947285		1947285		hypothetical protein
10265	-	1947304	1947304	1947304	1947304	1947304	1947304	1947304	1947304	1947304	hypothetical protein
10270	-	1948378	1948378	1948378	1948378	1948378	1948378	1948378	1948378	1948378	transcriptional regulator FtrA
10270	-	1948427	1948427	1948427	1948427	1948427	1948427	1948427	1948427	1948427	transcriptional regulator FtrA
10275	+	1948390		1948390			1948390	1948390	1948390		rhodanese
10280	-	1950084	1950084	1950084	1950084	1950084	1950084	1950084	1950084	1950084	MFS transporter
10285	+	1950207	1950207	1950207	1950207	1950207	1950207	1950207	1950207	1950207	O-acetylserine/cysteine exporter
10300	-	1952281	1952281	1952281	1952281	1952281	1952281	1952281	1952281	1952281	multiple antibiotic resistance transcriptional regulator MarR
10305	+	1952434	1952434	1952434	1952434	1952434	1952434	1952434	1952434	1952434	stress protection protein MarC
10310	-	1954379	1954379	1954379	1954379	1954379	1954379	1954379	1954379	1954379	sugar efflux transporter
10325	-	1956595	1956595	1956595	1956595	1956595	1956595	1956595	1956595	1956595	LysR family transcriptional regulator
10325	-	1956603						1956603			LysR family transcriptional regulator
10330	+	1956612								1956612	succinate-semialdehyde dehydrogenase
10330	+	1956648	1956648	1956648	1956648	1956648	1956648	1956648	1956648	1956648	succinate-semialdehyde dehydrogenase
10335	+	1958094	1958094	1958094	1958094	1958094	1958094	1958094		1958094	glutaminase 2
10345	+	1959854					1959854				GGDEF domain-containing protein
10345	+	1959968						1959968			GGDEF domain-containing protein
10350	+	1961149	1961149					1961149			altronate oxidoreductase
10350	+	1961150								1961150	altronate oxidoreductase
10355	-	1962891	1962891	1962891	1962891	1962891	1962891	1962891	1962891	1962891	hypothetical protein
10360	+	1962817	1962817	1962817	1962817	1962817		1962817		1962817	hypothetical protein
10365	-	1964540		1964540		1964540	1964540	1964540	1964540	1964540	trans-aconitate 2-methyltransferase
10395	-	1970432					1970432	1970432	1970432	1970432	autoinducer 2 import ATP-binding protein LsrA
10395	-	1970474					1970474	1970474	1970474	1970474	autoinducer 2 import ATP-binding protein LsrA
10395	-	1970488						1970488			autoinducer 2 import ATP-binding protein LsrA
10400	+	1970587		1970587			1970587	1970587	1970587	1970587	LsrR family transcriptional regulator
10400	+	1970599					1970599	1970599			LsrR family transcriptional regulator
10400	+	1970615	1970615	1970615		1970615	1970615	1970615	1970615	1970615	LsrR family transcriptional regulator
10425	+	1980492								1980492	AraC family transcriptional regulator
10430	+	1981322		1981322							fimbrial protein
10460	+	1987876				1987876		1987876			hypothetical protein
10475	+	1991876								1991876	sulfatase
10475	+	1991986					1991986	1991986	1991986	1991986	sulfatase
10480	+	1993505					1993505	1993505	1993505		anaerobic sulfatase maturase
10485	+	1995193	1995193	1995193	1995193	1995193	1995193	1995193	1995193	1995193	ABC transporter ATP-binding protein
10505	+	2002467					2002467	2002467	2002467		glutamate decarboxylase beta
10515	+	2005690	2005690	2005690	2005690	2005690	2005690	2005690	2005690	2005690	glycoside hydrolase family 10 protein
10520	+	2007259					2007259	2007259	2007259	2007259	diguanylate cyclase
10520	+	2007284	2007284	2007284	2007284	2007284	2007284	2007284	2007284	2007284	diguanylate cyclase
10530	+	2011347					2011347		2011347		D-alanyl-D-alanine dipeptidase
10560	-	2017942	2017942		2017942		2017942	2017942	2017942		peroxiredoxin
10560	-	2017945				2017945				2017945	peroxiredoxin
10560	-	2017990					2017990	2017990		2017990	peroxiredoxin
10560	-	2018049				2018049		2018049		2018049	peroxiredoxin
10560	-	2018078								2018078	peroxiredoxin
10560	-	2018101				2018101				2018101	peroxiredoxin
10565	+	2018203	2018203	2018203		2018203	2018203	2018203	2018203	2018203	protein bdm
10565	+	2018241				2018241				2018241	protein bdm
10570	+	2018360				2018360				2018360	stationary-phase-induced ribosome-associated protein
10570	+	2018418				2018418				2018418	stationary-phase-induced ribosome-associated protein
10570	+	2018454	2018454	2018454		2018454	2018454	2018454		2018454	stationary-phase-induced ribosome-associated protein
10570	+	2018481					2018481		2018481		stationary-phase-induced ribosome-associated protein
10570	+	2018495	2018495	2018495	2018495	2018495	2018495	2018495	2018495	2018495	stationary-phase-induced ribosome-associated protein
10570	+	2018523								2018523	stationary-phase-induced ribosome-associated protein
10575	+	2018803	2018803	2018803	2018803	2018803	2018803	2018803	2018803	2018803	NAD-dependent malic enzyme
10585	+	2021829	2021829	2021829	2021829	2021829	2021829	2021829	2021829	2021829	addiction module antidote protein, HigA family
10600	-	2026991	2026991								formate dehydrogenase-N subunit alpha
10610	+	2027157			2027157	2027157				2027157	drug/metabolite DMT transporter permease
10610	+	2027160					2027160		2027160		drug/metabolite DMT transporter permease
10635	+	2032387						2032387			NarK family nitrate/nitrite MFS transporter
10660	+	2040671		2040671	2040671	2040671	2040671	2040671	2040671	2040671	hypothetical protein
10675	+	2042646					2042646	2042646	2042646	2042646	flavin reductase family protein
10675	+	2042671					2042671		2042671		flavin reductase family protein
10675	+	2042811						2042811			flavin reductase family protein
10680	-	2043519	2043519	2043519	2043519	2043519	2043519	2043519	2043519	2043519	tautomerase PptA
10700	-	2045609				2045609		2045609		2045609	hypothetical protein
10705	-	2045783								2045783	hypothetical protein
10715	-	2052061		2052061	2052061	2052061	2052061	2052061	2052061	2052061	type VI secretion system tip protein VgrG
10730	+	2053926	2053926	2053926	2053926	2053926				2053926	L-asparagine permease
10735	-	2056795	2056795	2056795	2056795	2056795	2056795	2056795	2056795	2056795	hypothetical protein
10735	-	2056849		2056849		2056849	2056849	2056849	2056849	2056849	hypothetical protein
10740	+	2056824	2056824		2056824		2056824	2056824		2056824	TonB-dependent siderophore receptor
10740	+	2056865	2056865	2056865	2056865	2056865	2056865	2056865		2056865	TonB-dependent siderophore receptor
10740	+	2056928	2056928	2056928	2056928	2056928	2056928	2056928	2056928	2056928	TonB-dependent siderophore receptor
10750	-	2061023	2061023	2061023		2061023	2061023	2061023	2061023	2061023	NADP-dependent oxidoreductase
10755	+	2061149	2061149	2061149	2061149	2061149	2061149	2061149	2061149	2061149	L-amino acid N-acyltransferase MnaT
10765	-	2062399					2062399	2062399	2062399		DUF2526 domain-containing protein
10765	-	2062410	2062410	2062410	2062410	2062410	2062410	2062410	2062410	2062410	DUF2526 domain-containing protein
10770	-	2062759	2062759	2062759	2062759	2062759	2062759	2062759	2062759	2062759	GhoT/OrtT family toxin
10795	-	2067310	2067310	2067310	2067310	2067310	2067310	2067310	2067310	2067310	ABC transporter ATP-binding protein
10800	-	2068426					2068426	2068426	2068426	2068426	transporter
10805	-	2070044	2070044	2070044	2070044	2070044		2070044		2070044	PLP-dependent aminotransferase family protein
10810	-	2070747	2070747	2070747	2070747	2070747	2070747	2070747	2070747	2070747	antitoxin HicB
10815	-	2070747	2070747	2070747	2070747	2070747	2070747	2070747	2070747	2070747	mRNA interferase HicA
10815	-	2070801					2070801	2070801	2070801		mRNA interferase HicA
10820	+	2070818		2070818			2070818	2070818		2070818	DUF2554 domain-containing protein
10820	+	2070901					2070901				DUF2554 domain-containing protein
10820	+	2070934	2070934	2070934	2070934	2070934	2070934	2070934	2070934	2070934	DUF2554 domain-containing protein
10825	-	2073265	2073265		2073265	2073265		2073265			collagenase-like protease
10825	-	2073266		2073266							collagenase-like protease
10830	-	2073868	2073868	2073868	2073868	2073868	2073868			2073868	XRE family transcriptional regulator
10840	-	2075829	2075829	2075829	2075829	2075829	2075829	2075829	2075829	2075829	lipoprotein
10840	-	2075845	2075845	2075845	2075845	2075845	2075845	2075845	2075845	2075845	lipoprotein
10840	-	2075927						2075927			lipoprotein
10850	-	2077740	2077740	2077740	2077740	2077740		2077740			dicarboxylate transporter/tellurite-resistance protein TehA
10850	-	2077793	2077793	2077793	2077793	2077793	2077793	2077793	2077793	2077793	dicarboxylate transporter/tellurite-resistance protein TehA
10855	+	2077805					2077805	2077805	2077805	2077805	acetyltransferase
10865	-	2079671					2079671	2079671	2079671	2079671	hypothetical protein
10875	-	2081489						2081489			glucan biosynthesis protein D
10875	-	2081497	2081497		2081497		2081497	2081497	2081497		glucan biosynthesis protein D
10875	-	2081498		2081498							glucan biosynthesis protein D
10875	-	2081514						2081514	2081514	2081514	glucan biosynthesis protein D
10880	-	2083011					2083011	2083011	2083011	2083011	DUF1338 domain-containing protein
10880	-	2083081		2083081		2083081	2083081		2083081	2083081	DUF1338 domain-containing protein
10880	-	2083142					2083142				DUF1338 domain-containing protein
10885	+	2083117		2083117		2083117	2083117	2083117	2083117	2083117	LysR family transcriptional regulator
10885	+	2083141					2083141	2083141			LysR family transcriptional regulator
10885	+	2083160	2083160	2083160	2083160	2083160	2083160	2083160	2083160	2083160	LysR family transcriptional regulator
10885	+	2083205		2083205	2083205	2083205	2083205	2083205	2083205	2083205	LysR family transcriptional regulator
10890	-	2085839		2085839	2085839			2085839	2085839		methyl-accepting chemotaxis protein
10895	+	2085972								2085972	type I toxin-antitoxin system hok family toxin
10895	+	2086146					2086146		2086146		type I toxin-antitoxin system hok family toxin
10895	+	2086182		2086182		2086182	2086182	2086182	2086182	2086182	type I toxin-antitoxin system hok family toxin
10900	-	2086604					2086604				hypothetical protein
10900	-	2086631					2086631	2086631	2086631	2086631	hypothetical protein
10905	-	2087377	2087377	2087377		2087377	2087377	2087377	2087377	2087377	cytochrome b561
10905	-	2087400	2087400	2087400	2087400	2087400	2087400	2087400	2087400	2087400	cytochrome b561
10910	+	2087416	2087416	2087416	2087416	2087416					aldehyde dehydrogenase
10910	+	2087481					2087481		2087481		aldehyde dehydrogenase
10915	-	2090061							2090061		aldehyde dehydrogenase
10915	-	2090086		2090086		2090086	2090086	2090086	2090086	2090086	aldehyde dehydrogenase
10915	-	2090099	2090099	2090099	2090099	2090099	2090099	2090099	2090099	2090099	aldehyde dehydrogenase
10920	-	2091059		2091059	2091059	2091059	2091059	2091059	2091059	2091059	YdcF family protein
10920	-	2091073	2091073	2091073	2091073	2091073		2091073		2091073	YdcF family protein
10925	-	2091732								2091732	hypothetical protein
10935	-	2092517								2092517	hypothetical protein
10945	-	2096941	2096941	2096941	2096941	2096941	2096941	2096941	2096941	2096941	ATP-dependent RNA helicase HrpA
10945	-	2097126	2097126	2097126	2097126	2097126		2097126		2097126	ATP-dependent RNA helicase HrpA
10945	-	2097137							2097137		ATP-dependent RNA helicase HrpA
10950	+	2097051	2097051	2097051	2097051	2097051	2097051	2097051	2097051	2097051	FMN-dependent NADH-azoreductase
10965	-	2101962						2101962			phosphatidate cytidylyltransferase
10975	-	2104816					2104816				DUF2773 domain-containing protein
10975	-	2104891	2104891	2104891		2104891		2104891			DUF2773 domain-containing protein
10980	-	2105764		2105764			2105764	2105764	2105764	2105764	oxidoreductase
10985	-	2108530						2108530		2108530	autotransporter domain-containing protein
11000	-	2112665	2112665	2112665	2112665	2112665	2112665	2112665	2112665	2112665	YnbE family lipoprotein
11005	-	2115275	2115275	2115275	2115275	2115275	2115275	2115275	2115275	2115275	YdbH family protein
11005	-	2115446	2115446		2115446	2115446					YdbH family protein
11010	+	2115400	2115400	2115400	2115400					2115400	lactate dehydrogenase
11015	+	2116512	2116512	2116512	2116512	2116512	2116512	2116512	2116512	2116512	heat-inducible protein
11020	-	2117260	2117260	2117260	2117260	2117260	2117260	2117260	2117260	2117260	DUF333 domain-containing protein
11025	+	2117376					2117376				pyruvate:ferredoxin (flavodoxin) oxidoreductase
11025	+	2117438	2117438	2117438	2117438	2117438	2117438	2117438	2117438	2117438	pyruvate:ferredoxin (flavodoxin) oxidoreductase
11035	+	2122434						2122434			universal stress protein F
11035	+	2122552	2122552								universal stress protein F
11035	+	2122571					2122571		2122571		universal stress protein F
11035	+	2122621	2122621	2122621	2122621	2122621	2122621	2122621	2122621	2122621	universal stress protein F
11050	-	2125692		2125692		2125692	2125692	2125692	2125692	2125692	DUF1076 domain-containing protein
11110	-	2138637				2138637	2138637	2138637	2138637	2138637	tail assembly protein
11205	-	2151884					2151884		2151884	2151884	lysozyme
11220	-	2154557					2154557		2154557		9-O-acetyl-N-acetylneuraminic acid deacetylase
11220	-	2154565		2154565			2154565	2154565	2154565	2154565	9-O-acetyl-N-acetylneuraminic acid deacetylase
11390	-	2177448	2177448	2177448	2177448	2177448		2177448		2177448	ATP-dependent RNA helicase DbpA
11390	-	2177640					2177640	2177640	2177640	2177640	ATP-dependent RNA helicase DbpA
11395	-	2177640					2177640	2177640	2177640	2177640	hypothetical protein
11395	-	2177794	2177794				2177794	2177794	2177794	2177794	hypothetical protein
11400	-	2178896	2178896	2178896	2178896	2178896		2178896		2178896	zinc transporter ZntB
11400	-	2178899							2178899		zinc transporter ZntB
11400	-	2178962	2178962	2178962	2178962	2178962	2178962	2178962	2178962	2178962	zinc transporter ZntB
11405	+	2179054					2179054	2179054	2179054		sensor domain-containing diguanylate cyclase
11405	+	2179121		2179121			2179121	2179121	2179121	2179121	sensor domain-containing diguanylate cyclase
11410	-	2180967	2180967			2180967				2180967	DNA endonuclease SmrA
11410	-	2180969		2180969				2180969			DNA endonuclease SmrA
11410	-	2181088	2181088	2181088	2181088	2181088				2181088	DNA endonuclease SmrA
11410	-	2181151		2181151	2181151	2181151		2181151		2181151	DNA endonuclease SmrA
11420	-	2182222	2182222	2182222	2182222	2182222	2182222	2182222		2182222	LysR family transcriptional regulator
11420	-	2182246								2182246	LysR family transcriptional regulator
11420	-	2182392						2182392			LysR family transcriptional regulator
11425	+	2182265					2182265		2182265	2182265	amidohydrolase
11460	+	2187951	2187951	2187951	2187951	2187951	2187951	2187951	2187951	2187951	methylated-DNA--[protein]-cysteine S-methyltransferase
11465	+	2188546	2188546	2188546	2188546	2188546		2188546		2188546	transcriptional regulator FNR
11465	+	2188612					2188612				transcriptional regulator FNR
11465	+	2188684	2188684	2188684	2188684	2188684	2188684	2188684	2188684	2188684	transcriptional regulator FNR
11470	+	2189388						2189388			universal stress protein E
11470	+	2189577	2189577	2189577	2189577	2189577	2189577	2189577	2189577	2189577	universal stress protein E
11475	-	2190879		2190879			2190879				DUF2534 domain-containing protein
11475	-	2190907	2190907	2190907	2190907	2190907	2190907	2190907		2190907	DUF2534 domain-containing protein
11480	+	2191064	2191064	2191064	2191064	2191064	2191064	2191064	2191064	2191064	low conductance mechanosensitive channel YnaI
11485	-	2193841	2193841	2193841	2193841	2193841	2193841	2193841	2193841	2193841	peptide ABC transporter substrate-binding protein
11485	-	2193922	2193922	2193922	2193922	2193922	2193922	2193922	2193922	2193922	peptide ABC transporter substrate-binding protein
11495	-	2195072	2195072	2195072	2195072	2195072	2195072	2195072	2195072	2195072	LysR family transcriptional regulator
11520	+	2197755				2197755		2197755		2197755	murein peptide amidase A
11520	+	2197900	2197900	2197900	2197900	2197900	2197900	2197900	2197900	2197900	murein peptide amidase A
11520	+	2197958	2197958	2197958	2197958	2197958	2197958	2197958	2197958	2197958	murein peptide amidase A
11525	-	2199684						2199684			L-Ala-D/L-Glu epimerase
11525	-	2199709					2199709	2199709	2199709	2199709	L-Ala-D/L-Glu epimerase
11525	-	2199713	2199713	2199713	2199713	2199713					L-Ala-D/L-Glu epimerase
11530	+	2199737	2199737	2199737	2199737	2199737	2199737	2199737	2199737	2199737	2-Cys peroxiredoxin
11530	+	2199747					2199747				2-Cys peroxiredoxin
11535	-	2201890	2201890	2201890	2201890	2201890	2201890	2201890	2201890	2201890	transcriptional regulator TyrR
11535	-	2201901		2201901			2201901	2201901			transcriptional regulator TyrR
11535	-	2201994				2201994				2201994	transcriptional regulator TyrR
11545	-	2204510	2204510	2204510	2204510	2204510	2204510	2204510		2204510	hypothetical protein
11550	+	2204591	2204591	2204591	2204591	2204591	2204591	2204591	2204591	2204591	LacI family transcriptional regulator
11555	-	2206835	2206835	2206835	2206835	2206835	2206835	2206835	2206835	2206835	outer membrane protein
11615	-	2218389				2218389		2218389		2218389	hypothetical protein
11620	-	2218914	2218914	2218914	2218914	2218914	2218914	2218914	2218914	2218914	thiosulfate sulfurtransferase PspE
11635	-	2220009	2220009	2220009	2220009	2220009	2220009	2220009	2220009	2220009	envelope stress response membrane protein PspB
11640	-	2220538		2220538		2220538	2220538	2220538	2220538	2220538	phage shock protein A
11645	+	2220631	2220631		2220631			2220631			phage shock protein operon transcriptional activator
11645	+	2220632								2220632	phage shock protein operon transcriptional activator
11665	-	2226627	2226627	2226627	2226627	2226627		2226627		2226627	XRE family transcriptional regulator
11665	-	2226795	2226795	2226795	2226795	2226795	2226795	2226795	2226795	2226795	XRE family transcriptional regulator
11670	-	2227410		2227410		2227410	2227410	2227410	2227410	2227410	gamma-glutamyl-gamma-aminobutyrate hydrolase
11670	-	2227499								2227499	gamma-glutamyl-gamma-aminobutyrate hydrolase
11675	+	2227467								2227467	gamma-glutamylputrescine synthetase PuuA
[truncated: 3,937 more rows]

## Sheet: sheet 2-- AGs with d_gTSS
A	B	C	D	E	F	G	H	I	J	K	L
annotated gene number	strand	d_gTSS	exp LB	exp M9	exp acid	exp salt	stat LB	stat M9	stat acid	stat salt	gene annotation
20	+	3772	3772	3772		3772	3772		3772	3772	threonine synthase
55	-	10391	10391	10391	10391						succinate-acetate/proton symporter SatP
55	-	10493	10493	10493	10493	10493	10493	10493	10493	10493	succinate-acetate/proton symporter SatP
31950	-	19241								19241	hypothetical protein
105	-	21680						21680			fimbrial biogenesis outer membrane usher protein
190	-	38572						38572			hypothetical protein
210	-	42108								42108	ATP-dependent acyl-CoA ligase
230	+	46848			46848			46848			protein FixA
230	+	46924				46924	46924			46924	protein FixA
250	+	50329	50329	50329	50329	50329	50329	50329	50329	50329	MFS transporter
280	-	56151								56151	bis(5'-nucleosyl)-tetraphosphatase (symmetrical)
285	-	56516	56516	56516	56516		56516	56516	56516	56516	Co2+/Mg2+ efflux protein ApaG
300	-	59581						59581			chaperone SurA
315	+	63492					63492	63492			UDP pyrophosphate phosphatase
29335	-	64395							64395		hypothetical protein
445	+	94707					94707				ribosomal RNA small subunit methyltransferase H
480	+	103200	103200	103200	103200	103200	103200	103200		103200	lipid II flippase FtsW
540	-	116318	116318	116318	116318	116318	116318	116318	116318	116318	DNA gyrase inhibitor YacG
29365	+	135892	135892	135892	135892	135892				135892	hypothetical protein
29365	+	135893							135893		hypothetical protein
29365	+	135927					135927		135927	135927	hypothetical protein
635	-	139919		139919			139919	139919	139919	139919	S-adenosylmethionine decarboxylase proenzyme
695	+	151489		151489						151489	ISNCY family transposase
710	-	155333	155333	155333	155333	155333	155333	155333	155333	155333	fimbrial protein
710	-	155377						155377		155377	fimbrial protein
720	-	156467						156467			fimbrial protein
720	-	156506	156506	156506	156506	156506	156506	156506	156506	156506	fimbrial protein
725	-	157231	157231	157231	157231	157231	157231	157231	157231	157231	fimbrial protein
730	-	159814						159814			outer membrane usher protein
765	-	165700	165700	165700	165700	165700	165700	165700	165700	165700	DNA/RNA nuclease SfsA
880	+	194413								194413	elongation factor Ts
995	+	218628	218628	218628		218628	218628		218628	218628	copper homeostasis/adhesion lipoprotein NlpE
1000	-	220328	220328	220328	220328	220328	220328	220328	220328	220328	hypothetical protein
1205	-	261129	261129							261129	type VI secretion system baseplate subunit TssE
1230	+	264161		264161				264161	264161	264161	type VI secretion system tube protein Hcp
1240	+	265039				265039		265039			type VI secretion system tip protein VgrG
1460	+	304634	304634	304634	304634	304634	304634	304634		304634	tail fiber protein
1465	+	305428						305428			tail assembly protein
1465	+	305529						305529			tail assembly protein
1535	+	314830				314830					hypothetical protein
1540	-	315945	315945	315945	315945	315945	315945	315945	315945	315945	hypothetical protein
1565	+	318522	318522	318522	318522	318522				318522	Ash-like/host cell division inhibitor Icd-like protein
1565	+	318583						318583		318583	Ash-like/host cell division inhibitor Icd-like protein
1565	+	318584				318584					Ash-like/host cell division inhibitor Icd-like protein
1575	+	319238	319238	319238	319238	319238	319238	319238	319238	319238	endopeptidase ClpB
1610	+	327691	327691	327691	327691		327691	327691	327691	327691	alpha/beta hydrolase
1610	+	327733			327733			327733			alpha/beta hydrolase
29420	+	336093	336093	336093	336093	336093	336093	336093	336093	336093	hypothetical protein
29420	+	336107	336107	336107	336107	336107	336107	336107	336107	336107	hypothetical protein
29420	+	336136	336136	336136	336136	336136	336136	336136	336136	336136	hypothetical protein
29420	+	336143						336143			hypothetical protein
1650	-	337513	337513			337513				337513	fimbrial chaperone EcpE
1785	+	366655	366655	366655							lactate utilization protein C
1785	+	366657						366657		366657	lactate utilization protein C
1830	+	372981	372981	372981	372981	372981	372981	372981	372981	372981	hypothetical protein
1930	+	397712					397712			397712	ABC transporter permease
1955	-	403015					403015		403015		membrane protein
1955	-	403025		403025			403025	403025	403025	403025	membrane protein
2025	-	419881						419881			MFS transporter
2025	-	419889						419889			MFS transporter
2155	+	448893	448893				448893		448893	448893	taurine dioxygenase
2170	+	454332		454332		454332	454332	454332		454332	transcriptional regulator
2365	+	493188				493188					protein translocase subunit SecF
2365	+	493191						493191			protein translocase subunit SecF
2365	+	493262					493262			493262	protein translocase subunit SecF
2375	+	494508			494508						type II toxin-antitoxin system RelE/ParE family toxin
2445	-	507024		507024		507024	507024	507024	507024	507024	(2E,6E)-farnesyl diphosphate synthase
2490	-	514602					514602				cytochrome o ubiquinol oxidase subunit III
2495	-	516675								516675	cytochrome ubiquinol oxidase subunit I
29460	-	520384				520384			520384	520384	hypothetical protein
2600	+	539143								539143	ammonia channel
2615	-	542376	542376	542376	542376	542376	542376	542376	542376	542376	6-O-methylguanine DNA methyltransferase
2650	-	550417						550417	550417		multidrug efflux RND transporter permease subunit
2670	-	556124					556124				DUF2496 domain-containing protein
2670	-	556125		556125							DUF2496 domain-containing protein
2780	+	581361					581361	581361			Ig-like domain repeat protein
2780	+	581395					581395	581395	581395		Ig-like domain repeat protein
2790	+	601588	601588	601588	601588	601588		601588		601588	type I secretion system permease/ATPase
2805	-	605413							605413		hypothetical protein
2910	+	628112						628112			hydroxypyruvate isomerase
2920	+	630104					630104	630104	630104		allantoin permease
2935	+	634148					634148				glycerate kinase
2960	+	640573								640573	DUF1116 domain-containing protein
3035	+	655611	655611	655611	655611	655611		655611		655611	fimbriae assembly protein
3040	-	656449						656449			DNA-binding response regulator
3170	+	690118	690118	690118			690118	690118	690118	690118	hok/gef family protein
3175	+	690621							690621		protein HokE
3180	-	691511		691511			691511	691511	691511	691511	4'-phosphopantetheinyl transferase
3255	+	709826								709826	2,3-dihydro-2,3-dihydroxybenzoate dehydrogenase
3260	+	710608		710608			710608			710608	proofreading thioesterase EntH
3285	-	716604	716604	716604	716604		716604	716604	716604		hypothetical protein
3470	-	750913						750913		750913	adenosylcobalamin/alpha-ribazole phosphatase
3475	-	751650	751650	751650	751650	751650	751650	751650	751650	751650	nicotinate-nicotinamide nucleotide adenylyltransferase
3540	-	766194								766194	glutamate/aspartate transport ATP-binding protein GltL
3670	+	789646		789646							hypothetical protein
3715	-	796249			796249		796249				putrescine-ornithine antiporter
29570	-	799079				799079	799079	799079	799079	799079	hypothetical protein
3960	-	853892				853892		853892			hypothetical protein
3975	+	857342					857342		857342		cytochrome bd-I ubiquinol oxidase subunit 2
3995	+	859498								859498	protein TolQ
4005	+	860744	860744	860744	860744	860744	860744	860744	860744	860744	cell envelope integrity protein TolA
4165	+	885594						885594			anion permease
4185	-	892216	892216		892216						excisionase
29615	+	892672	892672	892672	892672	892672	892672	892672		892672	hypothetical protein
4230	-	895599					895599	895599	895599	895599	phage recombination protein Bet
4495	+	940243			940243					940243	molybdenum cofactor biosynthesis protein
4510	+	941438	941438	941438	941438	941438			941438	941438	molybdopterin synthase catalytic subunit MoaE
4610	-	963417	963417	963417	963417	963417		963417		963417	PKHD-type hydroxylase
32030	-	966310					966310		966310		DUF1471 domain-containing protein
4625	+	966537						966537		966537	23S rRNA (adenine(1618)-N(6))-methyltransferase RlmF
4690	+	977865	977865	977865	977865	977865				977865	anion transporter
4750	+	991717						991717			glutathione import ATP-binding protein GsiA
4755	+	993524		993524	993524		993524	993524			glutathione-binding protein GsiB
4755	+	993628								993628	glutathione-binding protein GsiB
5045	-	1049886						1049886			DUF535 domain-containing protein
5045	-	1049926						1049926			DUF535 domain-containing protein
5045	-	1049930					1049930				DUF535 domain-containing protein
5045	-	1049949	1049949	1049949	1049949	1049949	1049949	1049949	1049949	1049949	DUF535 domain-containing protein
5110	+	1064384				1064384		1064384			inovirus Gp2 family protein
5185	+	1077593						1077593			urease subunit gamma
5190	+	1077948	1077948	1077948	1077948	1077948	1077948		1077948	1077948	urease subunit beta
5200	+	1079997			1079997	1079997	1079997	1079997	1079997	1079997	urease accessory protein UreE
5210	+	1081049					1081049		1081049		urease accessory protein UreG
29690	-	1083398	1083398	1083398	1083398	1083398	1083398	1083398	1083398	1083398	hypothetical protein
5300	-	1093423								1093423	DUF4236 domain-containing protein
5300	-	1093424				1093424					DUF4236 domain-containing protein
29740	+	1109115			1109115	1109115		1109115		1109115	hypothetical protein
29740	+	1109148				1109148	1109148	1109148	1109148	1109148	hypothetical protein
5480	+	1119637						1119637			ShlB/FhaC/HecB family hemolysin secretion/activation protein
5490	+	1121553				1121553				1121553	helicase
5655	-	1147567		1147567		1147567	1147567			1147567	cysteine/glutathione ABC transporter ATP-binding protein/permease CydC
5655	-	1147578				1147578		1147578		1147578	cysteine/glutathione ABC transporter ATP-binding protein/permease CydC
5825	+	1191299		1191299					1191299	1191299	chromosome partition protein MukF
5925	+	1218689	1218689	1218689	1218689	1218689		1218689		1218689	fimbrial protein
6120	-	1254092						1254092			hypothetical protein
6130	-	1255064	1255064	1255064	1255064	1255064		1255064		1255064	type II toxin-antitoxin system RelE/ParE family toxin
6130	-	1255065							1255065		type II toxin-antitoxin system RelE/ParE family toxin
6350	+	1283071					1283071				minor capsid protein E
6380	+	1287903							1287903		phage minor tail protein L
6520	-	1315863		1315863	1315863	1315863		1315863		1315863	YjbF family lipoprotein
6540	+	1317729		1317729		1317729					cold-shock protein
32120	-	1335899							1335899		ASCH domain-containing protein
29885	-	1354354		1354354							hypothetical protein
6830	+	1355036						1355036			Shiga toxin Stx2 subunit A
6925	+	1370900	1370900	1370900			1370900	1370900	1370900	1370900	hypothetical protein
6950	+	1375951		1375951		1375951	1375951	1375951	1375951	1375951	host specificity protein J
7005	+	1381377					1381377				hypothetical protein
7030	-	1392757	1392757	1392757	1392757	1392757	1392757	1392757	1392757	1392757	hypothetical protein
7105	-	1409435		1409435						1409435	hypothetical protein
7130	-	1414242		1414242		1414242	1414242	1414242	1414242	1414242	hypothetical protein
7130	-	1414253								1414253	hypothetical protein
7130	-	1414258					1414258				hypothetical protein
7150	-	1419088					1419088		1419088		poly-beta-1,6-N-acetyl-D-glucosamine N-deacetylase PgaB
7180	+	1427594				1427594					oxidoreductase
7200	-	1433493					1433493				molecular chaperone
7215	+	1436432					1436432			1436432	hemagglutinin
7255	+	1447756	1447756	1447756	1447756		1447756	1447756	1447756		beta-ketoacyl synthase
7295	+	1455770						1455770			hypothetical protein
7295	+	1455879				1455879		1455879			hypothetical protein
7325	+	1464535						1464535			inovirus Gp2 family protein
7395	+	1477737						1477737			urease subunit gamma
7400	+	1478092	1478092	1478092	1478092	1478092	1478092	1478092	1478092	1478092	urease subunit beta
7410	+	1480141		1480141	1480141		1480141	1480141	1480141	1480141	urease accessory protein UreE
7420	+	1481193					1481193		1481193		urease accessory protein UreG
30020	-	1483542	1483542	1483542	1483542	1483542	1483542	1483542	1483542	1483542	hypothetical protein
7495	-	1493567								1493567	DUF4236 domain-containing protein
30090	+	1509259				1509259		1509259		1509259	hypothetical protein
30090	+	1509292				1509292	1509292			1509292	hypothetical protein
7635	+	1519781						1519781			ShlB/FhaC/HecB family hemolysin secretion/activation protein
7645	+	1521697				1521697				1521697	helicase
7685	-	1528986	1528986			1528986				1528986	hypothetical protein
7705	+	1536036					1536036		1536036		chemotaxis protein
8050	+	1586948	1586948	1586948			1586948	1586948	1586948		flagellar hook-filament junction protein FlgL
8605	-	1676170					1676170				spermidine/putrescine ABC transporter permease PotB
8695	+	1687581	1687581	1687581	1687581	1687581	1687581	1687581	1687581	1687581	hypothetical protein
8730	+	1692213						1692213			hypothetical protein
30240	-	1695302		1695302		1695302	1695302	1695302	1695302	1695302	hypothetical protein
8765	-	1699279					1699279	1699279			adenylosuccinate lyase
8770	-	1699908	1699908	1699908	1699908	1699908		1699908		1699908	lysogenization protein HflD
8795	-	1704842						1704842			integrase
8870	+	1712575						1712575			lysozyme
9015	-	1739556	1739556	1739556	1739556	1739556	1739556	1739556	1739556	1739556	catalase
9090	-	1751174						1751174			cell division topological specificity factor
9090	-	1751211								1751211	cell division topological specificity factor
9090	-	1751214	1751214	1751214	1751214			1751214			cell division topological specificity factor
9240	-	1778281	1778281	1778281	1778281			1778281			iron ABC transporter permease
9255	-	1783150	1783150	1783150			1783150	1783150	1783150	1783150	dihydroxyacetone kinase subunit DhaM
9255	-	1783220						1783220			dihydroxyacetone kinase subunit DhaM
9345	-	1800310					1800310				hypothetical protein
30305	+	1800390	1800390	1800390	1800390	1800390	1800390	1800390	1800390	1800390	hypothetical protein
9515	+	1836793	1836793	1836793	1836793	1836793	1836793	1836793	1836793	1836793	hypothetical protein
9540	-	1840913								1840913	intracellular septation protein A
9665	+	1856927					1856927	1856927	1856927		DUF1133 domain-containing protein
9700	+	1862170		1862170			1862170	1862170			DUF1327 domain-containing protein
9805	+	1879329					1879329		1879329		phage minor tail protein L
9885	-	1893478						1893478		1893478	exonuclease
9885	-	1893605						1893605			exonuclease
32335	-	1897526						1897526			hypothetical protein
10000	+	1904180						1904180			late gene antiterminator protein
10035	+	1907374	1907374	1907374	1907374	1907374	1907374		1907374	1907374	9-O-acetyl-N-acetylneuraminic acid deacetylase
10050	+	1909919								1909919	DUF1327 domain-containing protein
10140	+	1922537						1922537			tail protein
10145	+	1923292	1923292	1923292	1923292	1923292	1923292			1923292	phage minor tail protein G
10145	+	1923293							1923293		phage minor tail protein G
10410	+	1973795				1973795				1973795	lipoprotein
10510	+	2004057		2004057	2004057						glutamate:gamma-aminobutyrate antiporter
10615	+	2028453				2028453					phosphoporin PhoE
10640	+	2033978						2033978			nitrate reductase subunit alpha
10655	+	2039942					2039942				respiratory nitrate reductase subunit gamma
10725	-	2053762		2053762			2053762	2053762	2053762		glutathione S-transferase family protein
32370	+	2056824	2056824		2056824		2056824	2056824		2056824	tonB-dependent receptor yncD
10745	-	2059752	2059752	2059752	2059752	2059752	2059752	2059752		2059752	transcriptional regulator
10835	+	2073919	2073919	2073919	2073919	2073919	2073919	2073919	2073919	2073919	BenE family transporter YdcO
10930	-	2092061		2092061	2092061	2092061		2092061		2092061	hypothetical protein
11450	+	2186393	2186393	2186393	2186393	2186393	2186393	2186393	2186393	2186393	IS3 family transposase
32400	+	2196534	2196534			2196534					alpha/beta hydrolase
11515	+	2197046	2197046	2197046		2197046				2197046	NAD-dependent dehydratase
11610	-	2217805						2217805			sucrose phosphorylase (Sucroseglucosyltransferase)
11660	-	2225836					2225836		2225836		aldehyde dehydrogenase PuuC
11875	+	2267430	2267430		2267430	2267430		2267430		2267430	cob(I)yrinic acid a,c-diamide adenosyltransferase
12210	-	2331285					2331285	2331285			DUF1327 domain-containing protein
12290	-	2340071				2340071		2340071			DUF1627 domain-containing protein
12330	+	2343626					2343626				type II toxin-antitoxin system RelE/ParE family toxin
12330	+	2343636					2343636	2343636			type II toxin-antitoxin system RelE/ParE family toxin
30655	-	2349433					2349433	2349433	2349433	2349433	hypothetical protein
12380	+	2350479	2350479	2350479	2350479	2350479		2350479		2350479	spermidine N1-acetyltransferase
12410	+	2357881								2357881	dimethyl sulfoxide reductase anchor subunit
12465	-	2367743						2367743			multidrug transporter subunit MdtJ
12510	+	2377187	2377187	2377187	2377187	2377187		2377187		2377187	two-component sensor histidine kinase
12615	+	2401033					2401033	2401033	2401033		electron transport complex subunit RsxC
12655	-	2410025	2410025	2410025	2410025	2410025		2410025		2410025	pyridoxamine kinase
30680	+	2431813		2431813		2431813	2431813	2431813	2431813	2431813	hypothetical protein
30680	+	2431860	2431860	2431860	2431860	2431860	2431860	2431860	2431860	2431860	hypothetical protein
12825	-	2443695					2443695			2443695	hypothetical protein
12840	-	2445880	2445880	2445880	2445880		2445880	2445880	2445880	2445880	hypothetical protein
12845	-	2447966		2447966	2447966	2447966	2447966	2447966	2447966	2447966	aldehyde ferredoxin oxidoreductase
12895	-	2458172	2458172	2458172							Fe-S cluster assembly protein SufB
12905	-	2459319	2459319	2459319	2459319	2459319	2459319	2459319	2459319	2459319	hypothetical protein
12975	+	2474733					2474733				electron transfer flavoprotein subunit alpha
13035	-	2487708					2487708		2487708	2487708	vitamin B12 import ATP-binding protein BtuD
13035	-	2487719						2487719			vitamin B12 import ATP-binding protein BtuD
13035	-	2487727			2487727						vitamin B12 import ATP-binding protein BtuD
13075	-	2494164			2494164	2494164	2494164	2494164	2494164	2494164	50S ribosomal protein L35
13170	-	2513766	2513766	2513766	2513766	2513766	2513766	2513766	2513766	2513766	N,N'-diacetylchitobiose-specific phosphotransferase enzyme IIA component
13255	+	2528816	2528816	2528816	2528816	2528816	2528816	2528816	2528816	2528816	TVP38/TMEM64 family protein
13625	+	2599381		2599381			2599381	2599381	2599381	2599381	PTS mannose/fructose/sorbose transporter subunit IIC
13625	+	2599426					2599426			2599426	PTS mannose/fructose/sorbose transporter subunit IIC
13625	+	2599493	2599493	2599493	2599493	2599493	2599493	2599493	2599493	2599493	PTS mannose/fructose/sorbose transporter subunit IIC
13735	+	2618378	2618378	2618378	2618378	2618378	2618378	2618378	2618378	2618378	DUF1482 domain-containing protein
13735	+	2618390	2618390	2618390	2618390	2618390	2618390	2618390	2618390	2618390	DUF1482 domain-containing protein
13755	-	2620872					2620872	2620872	2620872	2620872	membrane protein
13860	+	2639718	2639718	2639718	2639718	2639718	2639718	2639718	2639718	2639718	zinc ABC transporter permease
13860	+	2639729						2639729			zinc ABC transporter permease
32500	-	2642557								2642557	hypothetical protein
13885	-	2644465		2644465	2644465	2644465	2644465	2644465	2644465	2644465	YebC/PmpR family DNA-binding transcriptional regulator
14100	-	2688583		2688583	2688583	2688583					integrase
14215	-	2700792		2700792			2700792	2700792		2700792	tail protein
32515	-	2730380								2730380	leucine-rich repeat domain-containing protein
14420	+	2733871						2733871			flagellar motor switch protein FliG
14485	-	2743852	2743852	2743852	2743852	2743852	2743852	2743852	2743852	2743852	hypothetical protein
14495	+	2744531					2744531	2744531	2744531	2744531	mannosyl-3-phosphoglycerate phosphatase-related protein
14625	-	2765405		2765405						2765405	phage tail protein
14680	-	2777635						2777635			tail fiber protein
32545	-	2786364					2786364				hypothetical protein
14745	-	2787401								2787401	DUF1327 domain-containing protein
14795	-	2793318						2793318			antiterminator
14840	-	2797368					2797368		2797368		hypothetical protein
14900	+	2805499						2805499			integrase
15050	+	2838792	2838792	2838792	2838792	2838792	2838792	2838792	2838792	2838792	hypothetical protein
15125	+	2851659						2851659			histidinol dehydrogenase
15150	+	2856301					2856301			2856301	imidazole glycerol phosphate synthase cyclase subunit
15155	+	2856998	2856998	2856998	2856998	2856998	2856998	2856998	2856998	2856998	bifunctional phosphoribosyl-AMP cyclohydrolase/phosphoribosyl-ATP diphosphatase
15220	-	2872854	2872854		2872854	2872854					O157 family O-antigen flippase
15250	-	2879469						2879469			colanic acid biosynthesis protein WcaM
15255	-	2880758								2880758	colanic acid biosynthesis glycosyltransferase WcaL
15315	-	2894533						2894533			putative colanic acid polymerase WcaD
15365	-	2905570		2905570		2905570				2905570	outer membrane assembly protein AsmA
15365	-	2905659	2905659	2905659	2905659	2905659	2905659	2905659	2905659	2905659	outer membrane assembly protein AsmA
15365	-	2905690								2905690	outer membrane assembly protein AsmA
15435	+	2926766						2926766			two-component system sensor histidine kinase BaeA
15475	-	2934554						2934554		2934554	galactitol-1-phosphate 5-dehydrogenase
15475	-	2934694					2934694	2934694		2934694	galactitol-1-phosphate 5-dehydrogenase
15480	-	2936037					2936037		2936037		galactitol permease IIC component
15480	-	2936094						2936094			galactitol permease IIC component
15620	+	2961563	2961563	2961563	2961563	2961563	2961563	2961563	2961563	2961563	DUF4132 domain-containing protein
15625	+	2964366		2964366		2964366					WGR domain-containing protein
15665	+	2975371								2975371	hypothetical protein
15710	-	2985338		2985338			2985338	2985338	2985338	2985338	phage tail protein
15760	-	2996822	2996822	2996822	2996822		2996822			2996822	phage minor tail protein G
15900	-	3015648						3015648			recombination protein NinG
16100	-	3035745						3035745			ABC transporter permease
30990	-	3071936				3071936	3071936	3071936		3071936	hypothetical protein
16295	+	3075120					3075120				carbohydrate kinase
16330	-	3084650	3084650	3084650	3084650	3084650	3084650	3084650	3084650	3084650	PTS fructose transporter subunit IIBC
16450	-	3112003	3112003	3112003		3112003	3112003	3112003	3112003	3112003	autotransporter domain-containing protein
16450	-	3112117	3112117			3112117		3112117		3112117	autotransporter domain-containing protein
16465	-	3114132		3114132	3114132		3114132			3114132	cytochrome c biogenesis protein CcmH
16495	-	3118885						3118885		3118885	heme exporter protein B
16500	-	3119485					3119485		3119485		cytochrome c biogenesis ATP-binding export protein CcmA
16500	-	3119498				3119498					cytochrome c biogenesis ATP-binding export protein CcmA
16505	-	3120123								3120123	cytochrome c-type protein NapC
32625	+	3134390	3134390	3134390	3134390	3134390	3134390	3134390	3134390	3134390	hypothetical protein
16685	-	3168643	3168643	3168643	3168643	3168643	3168643	3168643	3168643	3168643	glycerophosphodiester phosphodiesterase
16685	-	3168666	3168666	3168666	3168666	3168666	3168666	3168666	3168666	3168666	glycerophosphodiester phosphodiesterase
16910	-	3217630					3217630	3217630			NADH-quinone oxidoreductase subunit B
16910	-	3217641		3217641		3217641	3217641	3217641	3217641	3217641	NADH-quinone oxidoreductase subunit B
16910	-	3217782					3217782				NADH-quinone oxidoreductase subunit B
17180	-	3272516								3272516	fatty acid oxidation complex subunit alpha FadJ
17295	+	3294353	3294353	3294353	3294353	3294353	3294353	3294353	3294353	3294353	D-serine dehydratase
17295	+	3294367					3294367				D-serine dehydratase
17295	+	3294437				3294437					D-serine dehydratase
17315	+	3299638	3299638	3299638	3299638	3299638	3299638	3299638	3299638	3299638	sensor protein EvgS
17320	-	3304049						3304049			CoA:oxalate CoA-transferase
17395	-	3320678					3320678		3320678	3320678	exoaminopeptidase
17460	+	3332502		3332502	3332502	3332502				3332502	hypothetical protein
17470	+	3334151	3334151	3334151	3334151	3334151	3334151	3334151	3334151	3334151	IS605 family transposase
17520	-	3339385						3339385			DUF3820 domain-containing protein
17580	-	3351806	3351806	3351806	3351806	3351806		3351806	3351806	3351806	sulfate/thiosulfate transporter permease subunit
17580	-	3351976		3351976	3351976	3351976	3351976	3351976	3351976	3351976	sulfate/thiosulfate transporter permease subunit
17615	+	3358286	3358286	3358286	3358286	3358286	3358286	3358286	3358286	3358286	penicillin binding protein PBP4B
17615	+	3358300	3358300	3358300	3358300	3358300	3358300	3358300	3358300	3358300	penicillin binding protein PBP4B
17615	+	3358347	3358347	3358347	3358347	3358347					penicillin binding protein PBP4B
17645	+	3363254						3363254			coproporphyrinogen III oxidase
17645	+	3363322						3363322			coproporphyrinogen III oxidase
17865	+	3409915					3409915	3409915	3409915	3409915	hydrogenase
17870	+	3411636					3411636				hydrogenase large subunit
17915	-	3421839	3421839	3421839	3421839	3421839	3421839	3421839	3421839	3421839	DnaA inactivator Hda
18045	-	3450277		3450277	3450277	3450277			3450277	3450277	dimethylsulfoxide reductase, chain B
18080	-	3464273	3464273	3464273	3464273	3464273	3464273	3464273	3464273	3464273	Fe-S assembly protein IscX
18105	-	3467778	3467778	3467778	3467778	3467778				3467778	iron-sulfur cluster scaffold-like protein
18110	-	3469002						3469002			IscS subfamily cysteine desulfurase
18285	-	3508256					3508256				holo-ACP synthase
18310	-	3512518		3512518				3512518			S26 family signal peptidase
18410	+	3531235								3531235	lipoprotein
18460	+	3543985	3543985	3543985	3543985	3543985		3543985		3543985	hypothetical protein
18475	-	3547068	3547068	3547068	3547068		3547068	3547068	3547068	3547068	bifunctional chorismate mutase/prephenate dehydrogenase
18485	+	3548379					3548379				lipoprotein
18485	+	3548432					3548432				lipoprotein
18485	+	3548479	3548479	3548479	3548479	3548479	3548479	3548479	3548479	3548479	lipoprotein
18500	+	3550643	3550643	3550643	3550643	3550643	3550643	3550643	3550643	3550643	hypothetical protein
18505	-	3551456					3551456				50S ribosomal protein L19
18565	-	3561621								3561621	ubiquinone-binding protein
18565	-	3561646	3561646	3561646	3561646	3561646	3561646	3561646	3561646	3561646	ubiquinone-binding protein
18615	+	3568507	3568507	3568507						3568507	hypothetical protein
18695	+	3579068		3579068							outer membrane protein assembly factor BamE
18750	-	3594695		3594695	3594695	3594695				3594695	hypothetical protein
18880	+	3617939				3617939					glycine/betaine ABC transporter permease
18910	+	3623311		3623311	3623311	3623311	3623311	3623311	3623311	3623311	multidrug export protein EmrA
18930	-	3628653	3628653	3628653	3628653	3628653	3628653	3628653	3628653	3628653	DedA family protein
19020	+	3639444	3639444				3639444		3639444	3639444	sorbitol 6-phosphate dehydrogenase
19125	-	3661743							3661743		formate hydrogenlyase regulatory protein HycA
19180	-	3673274	3673274			3673274				3673274	4-hydroxybenzoate decarboxylase
19245	-	3683370	3683370	3683370	3683370	3683370	3683370	3683370	3683370	3683370	sulfate adenylyltransferase
19245	-	3683391				3683391					sulfate adenylyltransferase
19295	-	3694696					3694696	3694696	3694696	3694696	CRISPR-associated helicase/endonuclease Cas3
19310	-	3697802		3697802				3697802	3697802		assimilatory sulfite reductase (NADPH) hemoprotein subunit
19345	-	3703508	3703508	3703508	3703508		3703508	3703508	3703508		electron transfer flavoprotein subunit alpha/FixB family protein
19360	-	3707029						3707029			FAD-linked oxidoreductase
19405	+	3715837	3715837	3715837	3715837	3715837		3715837	3715837	3715837	hypothetical protein
19405	+	3715867						3715867	3715867		hypothetical protein
32705	-	3730737		3730737			3730737	3730737	3730737	3730737	hypothetical protein
19550	-	3751130					3751130			3751130	23S rRNA (cytidine(2498)-2'-O)-methyltransferase RlmM
19740	-	3793273	3793273	3793273	3793273	3793273	3793273	3793273	3793273	3793273	2-deoxy-D-gluconate 3-dehydrogenase
19740	-	3793281	3793281	3793281			3793281	3793281	3793281	3793281	2-deoxy-D-gluconate 3-dehydrogenase
19805	+	3802396				3802396				3802396	transcriptional regulator
31165	-	3806809				3806809				3806809	type III secretion apparatus protein OrgA/MxiK
19840	-	3807540				3807540	3807540	3807540	3807540	3807540	EscJ/YscJ/HrcJ family type III secretion inner membrane ring protein
19865	+	3810142	3810142	3810142	3810142		3810142				invasion protein
19925	-	3819937		3819937	3819937			3819937			YopN family type III secretion system gatekeeper subunit
19965	+	3826357	3826357	3826357	3826357	3826357	3826357	3826357	3826357	3826357	xanthine dehydrogenase molybdenum-binding subunit XdhA
19970	+	3828587						3828587			xanthine dehydrogenase FAD-binding subunit
20010	-	3839866	3839866							3839866	hypothetical protein
20260	-	3896260					3896260		3896260		class II fructose-bisphosphate aldolase
20435	+	3926416	3926416	3926416	3926416	3926416	3926416	3926416	3926416	3926416	YggW family oxidoreductase
20460	-	3931345	3931345		3931345	3931345	3931345		3931345	3931345	DUF469 domain-containing protein
20480	+	3933778	3933778	3933778	3933778	3933778	3933778	3933778	3933778	3933778	lytic murein transglycosylase
20545	-	3946761					3946761	3946761			hypothetical protein
20680	-	3968648						3968648			hydrogenase-2 operon protein HybE
20685	-	3969167	3969167		3969167						hydrogenase 2 maturation endopeptidase
20685	-	3969189						3969189			hydrogenase 2 maturation endopeptidase
20720	-	3975749							3975749		dienelactone hydrolase family protein
20765	-	3983173	3983173	3983173	3983173	3983173	3983173	3983173	3983173	3983173	AraC family transcriptional regulator
20790	+	3985987	3985987				3985987		3985987	3985987	DUF3828 domain-containing protein
20855	-	4000812	4000812							4000812	MurR/RpiR family transcriptional regulator
20865	-	4002852	4002852	4002852	4002852	4002852	4002852			4002852	iron ABC transporter permease
20925	+	4014254		4014254	4014254		4014254		4014254	4014254	ATP-Grasp family ATPase
20950	+	4018519	4018519	4018519	4018519	4018519	4018519	4018519	4018519	4018519	hypothetical protein
20950	+	4018534	4018534	4018534	4018534	4018534	4018534	4018534	4018534	4018534	hypothetical protein
31315	+	4048528	4048528	4048528	4048528	4048528	4048528	4048528	4048528	4048528	hypothetical protein
21105	+	4049896	4049896		4049896	4049896					beta-galactosidase subunit alpha
21185	-	4070480			4070480						altronate dehydratase
21270	-	4083901						4083901	4083901	4083901	serine dehydratase subunit alpha family protein
21300	-	4092267	4092267	4092267	4092267	4092267	4092267	4092267	4092267	4092267	threonine/serine transporter TdcC
21305	-	4093275								4093275	serine/threonine dehydratase
21415	+	4114033				4114033					PTS N-acetylgalactosamine transporter subunit IIC
21435	+	4116740						4116740			type 1 fimbrial protein
21480	+	4125527					4125527	4125527	4125527	4125527	YraN family protein
21560	-	4138941	4138941		4138941	4138941					lipoprotein NlpI
21560	-	4138995	4138995	4138995	4138995	4138995	4138995	4138995	4138995	4138995	lipoprotein NlpI
21580	-	4143294		4143294	4143294		4143294	4143294	4143294		ribosome-binding factor A
21710	-	4168288	4168288	4168288	4168288	4168288				4168288	outer membrane lipid asymmetry maintenance protein MlaD
21730	+	4171386					4171386				arabinose 5-phosphate isomerase KdsD
21730	+	4171399	4171399	4171399	4171399	4171399	4171399	4171399	4171399	4171399	arabinose 5-phosphate isomerase KdsD
21765	+	4176584		4176584				4176584			PTS IIA-like nitrogen regulatory protein PtsN
21765	+	4176585				4176585					PTS IIA-like nitrogen regulatory protein PtsN
21855	-	4199635	4199635	4199635			4199635	4199635	4199635	4199635	stringent starvation protein B
21915	-	4211016	4211016		4211016						p-hydroxybenzoic acid efflux pump subunit AaeB
21955	-	4221365		4221365						4221365	rod shape-determining protein MreD
22085	+	4245170						4245170		4245170	amino acid ABC transporter ATP-binding protein
22210	-	4264210		4264210		4264210		4264210		4264210	30S ribosomal protein S4
22210	-	4264298	4264298		4264298						30S ribosomal protein S4
22255	-	4268696			4268696						50S ribosomal protein L6
22325	-	4274906					4274906				50S ribosomal protein L4
22370	-	4281481								4281481	30S ribosomal protein S7
22370	-	4281491		4281491		4281491		4281491		4281491	30S ribosomal protein S7
22370	-	4281612	4281612	4281612	4281612	4281612		4281612	4281612	4281612	30S ribosomal protein S7
22380	-	4282404	4282404	4282404	4282404	4282404	4282404	4282404	4282404	4282404	sulfurtransferase TusB
22385	-	4282863				4282863				4282863	sulfurtransferase TusC
31385	-	4288769	4288769					4288769			hypothetical protein
31385	-	4288784	4288784	4288784	4288784	4288784	4288784	4288784	4288784	4288784	hypothetical protein
22535	+	4309973	4309973	4309973	4309973	4309973	4309973	4309973	4309973	4309973	protein FrlC
22545	+	4311132	4311132								fructoselysine kinase
22650	-	4332432					4332432	4332432	4332432		hypothetical protein
22650	-	4332452								4332452	hypothetical protein
22715	+	4346401	4346401	4346401	4346401	4346401	4346401	4346401	4346401	4346401	gluconate transporter
22780	-	4364842								4364842	hypothetical protein
22780	-	4364848						4364848			hypothetical protein
22785	-	4365869	4365869			4365869	4365869	4365869	4365869	4365869	ABC transporter ATP-binding protein
22795	-	4369961		4369961			4369961		4369961		glycogen phosphorylase
22795	-	4370000	4370000								glycogen phosphorylase
32815	-	4387858						4387858			hypothetical protein
32815	-	4387898	4387898	4387898	4387898	4387898	4387898	4387898	4387898	4387898	hypothetical protein
22955	-	4402455	4402455	4402455			4402455	4402455	4402455	4402455	branched-chain amino acid ABC transporter permease
23070	+	4422461					4422461	4422461	4422461	4422461	1-acyl-sn-glycerol-3-phosphate acyltransferase
23070	+	4422589	4422589	4422589	4422589	4422589		4422589	4422589		1-acyl-sn-glycerol-3-phosphate acyltransferase
23100	+	4426078								4426078	acyltransferase
23115	+	4428848						4428848			membrane protein
23120	+	4431077							4431077	4431077	DUF3261 domain-containing protein
23125	+	4431619					4431619				beta-ketoacyl-[acyl-carrier-protein] synthase II
23125	+	4431627	4431627	4431627	4431627			4431627	4431627	4431627	beta-ketoacyl-[acyl-carrier-protein] synthase II
23170	+	4440013					4440013		4440013	4440013	nickel import ATP-binding protein NikE
23170	+	4440199			4440199						nickel import ATP-binding protein NikE
23210	+	4446358	4446358	4446358	4446358	4446358	4446358	4446358			fructose-bisphosphate aldolase
23225	-	4448797	4448797	4448797	4448797	4448797	4448797	4448797	4448797	4448797	ABC transporter permease
23225	-	4448868		4448868			4448868		4448868	4448868	ABC transporter permease
23295	-	4465044	4465044			4465044				4465044	ribosomal RNA small subunit methyltransferase J
23330	+	4471075		4471075						4471075	arsenical efflux pump membrane protein ArsB
23335	+	4472180					4472180				arsenate reductase (glutaredoxin)
23340	+	4473264								4473264	hypothetical protein
23370	+	4479711		4479711		4479711		4479711		4479711	hemin ABC transporter substrate-binding protein
23370	+	4479724	4479724	4479724	4479724	4479724		4479724		4479724	hemin ABC transporter substrate-binding protein
23370	+	4479761						4479761			hemin ABC transporter substrate-binding protein
23390	+	4483253					4483253		4483253		iron ABC transporter permease
23390	+	4483256		4483256		4483256					iron ABC transporter permease
23600	-	4534449					4534449			4534449	peptide ABC transporter permease
23640	-	4541617	4541617	4541617	4541617	4541617	4541617	4541617	4541617	4541617	minor fimbrial subunit LpfD
23640	-	4541641	4541641	4541641	4541641	4541641	4541641	4541641	4541641	4541641	minor fimbrial subunit LpfD
23640	-	4541736					4541736				minor fimbrial subunit LpfD
23660	-	4547143			4547143						oxalate/formate antiport family MFS transporter
23735	-	4561076	4561076	4561076	4561076		4561076	4561076	4561076	4561076	hypothetical protein
23765	+	4567631	4567631								xylose ABC transporter permease
23815	-	4580696	4580696		4580696	4580696	4580696	4580696	4580696	4580696	outer membrane protein
23925	+	4606790	4606790	4606790	4606790	4606790	4606790	4606790	4606790	4606790	adhesin
23940	+	4614371	4614371				4614371		4614371	4614371	alpha-hydroxy-acid oxidizing enzyme
24040	-	4635547	4635547	4635547	4635547	4635547				4635547	lipopolysaccharide core heptose(II) kinase RfaY
24105	+	4645979								4645979	nucleoid occlusion factor SlmA
24110	-	4647100								4647100	orotate phosphoribosyltransferase
24110	-	4647187	4647187								orotate phosphoribosyltransferase
24230	+	4671851	4671851	4671851	4671851	4671851		4671851		4671851	hypothetical protein
24230	+	4671902		4671902							hypothetical protein
24230	+	4671921	4671921	4671921	4671921	4671921		4671921		4671921	hypothetical protein
24290	-	4679469	4679469	4679469						4679469	type III secretion system LEE translocon pore-forming subunit EspB
24295	-	4680739					4680739				type III secretion system LEE translocon pore-forming subunit EspD
24315	-	4686740						4686740			gamma intimin
24360	-	4694562				4694562					type III secretion system LEE ATPase EscN
24380	+	4697589	4697589	4697589		4697589	4697589	4697589	4697589	4697589	type III secretion system LEE inner rod protein EscI
24390	+	4698549		4698549			4698549	4698549	4698549	4698549	type III secretion system LEE switch protein SepD
24405	-	4701697		4701697						4701697	type III secretion system LEE transcriptional regulator GrlA
24435	-	4705535								4705535	type III secretion system LEE export apparatus protein EscR
24445	-	4706817	4706817	4706817	4706817	4706817	4706817	4706817	4706817	4706817	hypothetical protein
24465	+	4709059	4709059		4709059		4709059	4709059	4709059		type III secretion system LEE effector EspG
24465	+	4709061		4709061		4709061					type III secretion system LEE effector EspG
24500	+	4714140				4714140	4714140	4714140	4714140	4714140	hypothetical protein
32860	-	4717586					4717586		4717586		NCS2 family permease
24530	-	4718573						4718573			NCS2 family permease
24595	+	4731125								4731125	hypothetical protein
24650	-	4740427					4740427				6-phospho-alpha-glucosidase
24650	-	4740587	4740587	4740587	4740587	4740587	4740587	4740587		4740587	6-phospho-alpha-glucosidase
24690	-	4747909	4747909	4747909	4747909	4747909	4747909	4747909	4747909	4747909	DUF3748 domain-containing protein
24730	-	4756074								4756074	DNA polymerase III subunit beta
24730	-	4756153	4756153	4756153	4756153	4756153					DNA polymerase III subunit beta
32870	-	4762357								4762357	hypothetical protein
32870	-	4762413				4762413		4762413		4762413	hypothetical protein
24805	+	4770992			4770992						chromate reductase
24820	-	4776173	4776173	4776173	4776173	4776173				4776173	hypothetical protein
24870	-	4784611		4784611	4784611						phosphate ABC transporter permease
24870	-	4784627	4784627	4784627	4784627	4784627	4784627	4784627	4784627	4784627	phosphate ABC transporter permease
24880	-	4787126					4787126	4787126		4787126	fimbrial protein
24880	-	4787135	4787135	4787135	4787135	4787135	4787135	4787135	4787135	4787135	fimbrial protein
24885	-	4788099	4788099	4788099	4788099	4788099	4788099	4788099	4788099	4788099	fimbrial protein
24885	-	4788145			4788145			4788145			fimbrial protein
24900	-	4791455								4791455	gram-negative pili assembly chaperone, N- domain
24930	-	4799294	4799294	4799294	4799294	4799294	4799294	4799294	4799294	4799294	ATP synthase subunit gamma
24935	-	4800826	4800826	4800826	4800826	4800826	4800826	4800826	4800826	4800826	ATP synthase subunit alpha
24935	-	4800844					4800844				ATP synthase subunit alpha
24945	-	4801938							4801938		ATP synthase subunit B
25035	-	4821587	4821587	4821587		4821587		4821587		4821587	MFS transporter
25035	-	4821648				4821648					MFS transporter
25035	-	4821649		4821649							MFS transporter
25110	+	4834600			4834600						dihydroxy-acid dehydratase
25110	+	4834732								4834732	dihydroxy-acid dehydratase
25190	+	4852315								4852315	UDP-N-acetyl-D-mannosamine dehydrogenase
25195	+	4853623	4853623	4853623	4853623	4853623	4853623		4853623	4853623	dTDP-glucose 4,6-dehydratase
25280	-	4869034	4869034				4869034	4869034	4869034	4869034	heme biosynthesis protein HemY
25330	+	4878536	4878536	4878536	4878536	4878536	4878536		4878536	4878536	flavin mononucleotide phosphatase
25345	-	4883216	4883216	4883216	4883216	4883216		4883216		4883216	hypothetical protein
25415	+	4894185	4894185		4894185	4894185		4894185			pyridoxal phosphate phosphatase YigL
25415	+	4894309	4894309	4894309		4894309	4894309			4894309	pyridoxal phosphate phosphatase YigL
25475	+	4906772								4906772	twin-arginine translocase subunit TatC
25495	+	4910528	4910528	4910528	4910528	4910528				4910528	NAD(P)H-flavin reductase
25495	+	4910581					4910581	4910581	4910581	4910581	NAD(P)H-flavin reductase
31580	-	4919141					4919141		4919141	4919141	hypothetical protein
25655	+	4945681				4945681		4945681		4945681	MFS transporter
25655	+	4945810						4945810			MFS transporter
25660	-	4947552						4947552			porin
25825	+	4979597						4979597		4979597	glycoporin
25860	+	4986209	4986209	4986209		4986209	4986209	4986209	4986209	4986209	HTH-type transcriptional activator RhaR
25880	+	4989326	4989326	4989326	4989326	4989326		4989326			2-keto-3-deoxygluconate permease
25880	+	4989473								4989473	2-keto-3-deoxygluconate permease
25985	-	5007791						5007791			hypothetical protein
26135	+	5038662		5038662							formate C-acetyltransferase
26200	+	5056730	5056730	5056730	5056730			5056730			MFS transporter
31605	-	5063414								5063414	hypothetical protein
26515	-	5129306						5129306			PTS mannose/fructose/sorbose transporter subunit IIC
32905	-	5142159		5142159							hypothetical protein
26685	+	5162569				5162569				5162569	DUF2713 domain-containing protein
26735	+	5172702						5172702			hypothetical protein
26735	+	5172774	5172774		5172774					5172774	hypothetical protein
26885	-	5210132					5210132				carbohydrate kinase family protein
26890	-	5210835							5210835		ketose-bisphosphate aldolase
27085	-	5251944						5251944			anaerobic C4-dicarboxylate transporter
27085	-	5252014								5252014	anaerobic C4-dicarboxylate transporter
27085	-	5252025				5252025					anaerobic C4-dicarboxylate transporter
27085	-	5252028					5252028	5252028	5252028	5252028	anaerobic C4-dicarboxylate transporter
27085	-	5252042								5252042	anaerobic C4-dicarboxylate transporter
31715	+	5255830	5255830								hypothetical protein
27130	-	5259686				5259686				5259686	MFS transporter
27130	-	5259688					5259688				MFS transporter
27360	+	5305927	5305927	5305927	5305927	5305927	5305927	5305927	5305927	5305927	protease modulator HflC
27400	+	5313901		5313901				5313901		5313901	DUF2491 domain-containing protein
27405	+	5314589						5314589		5314589	DUF350 domain-containing protein
29315	-	5331051	5331051	5331051	5331051	5331051	5331051	5331051	5331051	5331051	IS200/IS605 family transposase IS609
31745	-	5333240			5333240						hypothetical protein
27620	+	5353054					5353054		5353054		toxin B
27620	+	5353055						5353055			toxin B
27675	-	5364625					5364625				anaerobic ribonucleoside-triphosphate reductase activating protein
27675	-	5364717		5364717				5364717		5364717	anaerobic ribonucleoside-triphosphate reductase activating protein
27770	+	5384192								5384192	hypothetical protein
27780	-	5388554			5388554		5388554			5388554	DNA polymerase III subunit chi
27795	+	5391897	5391897	5391897							LPS export ABC transporter permease LptG
31775	+	5399394		5399394			5399394				hypothetical protein
31775	+	5399425	5399425	5399425	5399425	5399425	5399425	5399425	5399425	5399425	hypothetical protein
28010	+	5448928						5448928			fimbrial biogenesis outer membrane usher protein
28090	-	5463121				5463121				5463121	beta-aspartyl-peptidase
31815	+	5485111						5485111			DUF1524 domain-containing protein
28220	+	5493128				5493128					DUF262 domain-containing protein
28230	-	5495594	5495594	5495594	5495594	5495594	5495594	5495594	5495594	5495594	DUF466 domain-containing protein
28340	+	5515612				5515612					pyrimidine 5'-nucleotidase YjjG
28370	-	5522132	5522132		5522132	5522132					YjjW family glycine radical enzyme activase
31820	+	5536187	5536187	5536187	5536187	5536187	5536187	5536187	5536187	5536187	hypothetical protein
28500	+	5546082	5546082	5546082	5546082	5546082	5546082	5546082	5546082	5546082	hypothetical protein

## Sheet: sheet 3-- TSS K12 EHEC comp.
A	B	C	D	E
gene name MG1655	distance start codon - TSS (MG1655)	gene name EHEC	distance start codon - TSS (EHEC)	minimum deviation between MG1655 and EHEC
yaaX	204	30	86, 37	-118
yaaA	128, 156	35	22	-106
yaaJ	58	40	57, 94	-1
talB	47	45	196, 47	0
yaaI	39, 127, 152	65	150	-2
dnaK	115, 40, 19	70	115, 40, 21, 6	0
nhaA	172, 31	85	178, 67, 35	4
rpsT	42, 132	125	16, 25, 40, 129	-2
ribF	24	135	24	0
ileS	558, 357, 162	140	162, 22	0
lspA	193	145	193	0
dapB	86, 31	165	87, 31	1
carA	100, 32	180	100, 30	-2
caiF	82	195	106, 82	0
kefF	166	255	31	-135
folA	24	265	35, 24	0
rsmA	158	290	157	-1
djlA	96	310	214, 161, 105	9
polB	23	330	23, 166	0
araB	27	345	29	2
araC	146	350	166	20
yabI	80	355	80, 36, 23, 22	0
sgrR	39	380	37, 40, 104	-2
leuD	141	390	223	82
leuL	27, 316	410	27	0
leuO	214, 180, 70, 64	415	213, 62	-1
ilvI	210, 177, 90, 30	420	31	1
mraZ	38	440	45, 44	6
ftsZ	669, 612, 260	510	59	-201
lpxC	49, 27	515	55, 49, 27	0
ppdD	156	570	236, 238	82
nadC	18	580	18, 34	0
ampD	52, 30	585	30	0
aroP	99, 120	595	125	5
pdhR	58	600	67, 58, 39	0
aceE	48	605	165, 157, 48	0
lpd	195	615	158, 77, 47	-37
acnB	96, 51	625	96, 95, 61	0
yacL	49	630	49	0
yacC	23	645	23	0
cueO	38	650	40	2
gcd	38, 54	655	5, 21, 38	0
hpt	71	660	71	0
can	33	665	33, 96	0
yadE	116, 28	685	26	-2
panD	51, 60	690	60, 83	0
panC	115, 125	700	59	-56
panB	29	705	28, 156, 205	-1
yadN	101, 148, 172	740	13, 40, 125	-23
pcnB	25, 45, 69, 265	750	25, 243	0
gluQ	31	755	143, 204	112
dksA	53, 118, 147	760	53, 90, 148, 164	0
hrpB	30	775	30, 28	0
mrcB	9	785	30	21
fhuA	42	790	56, 17	14
hemL	20, 39, 59	810	37, 110	8
clcA	55	815	174, 165, 95, 33	-22
erpA	49	820	196, 160, 52, 49, 38, 27, 18	0
yadS	76, 133, 162	825	76	0
mtn	30	835	28	-2
dgt	41, 23	840	71, 39	-2
degP	39	845	40	1
cdaR	16	850	231, 223, 213, 16	0
dapD	30	860	31	1
glnD	5	865	16, 133, 134	11
rpsB	162	875	234, 162	0
pyrH	43	885	43	0
frr	60, 58, 23	890	113, 58	0
ispU	119, 2	900	234, 139, 119, 53	0
rseP	76	910	80	4
bamA	902, 107	915	243, 198	136
accA	295, 210	955	209	-1
yaeR	19	965	19	0
yaeP	62	980	38, 72	10
yaeQ	203, 96, 11	985	95, 22	-1
proS	62	1005	61, 212	-1
metN	69	1030	69	0
gmhB	27	1035	164, 27	0
dkgB	69	1070	246, 239, 33	-36
yafC	202	1075	43	-159
yafD	58	1080	83, 59, 50	1
mltD	27, 70	1090	27, 246	0
gloB	144	1095	165, 174	21
yafS	32	1100	39, 31	-1
rnhA	39	1105	38	-1
dnaQ	133, 50	1110	213, 130, 46, 18	-3
yafT	100, 75, 57	1120	55, 54	-2
yhhI	205	1265	201, 20	-4
yafV	27	1290	27, 35	0
ivy	24, 14	1295	63, 42, 24, 10, 9	0
fadE	103	1300	43, 61, 81	-22
yafK	188	1315	78, 79, 187	-1
dinJ	113	1325	30, 31	-82
yafL	71	1330	70, 67	-1
dinB	18	1350	158, 15	-3
yafN	36	1355	233, 32	-4
pepD	21, 60, 93	1380	93, 100	0
gpt	63	1385	152, 59	-4
frsA	25	1390	25	0
phoE	58	1400	84	26
proB	172, 85	1405	185, 168, 151, 39, 21, 10	-4
intD	123	1420	29, 137, 225	14
cohE	22, 81, 155	1435	0	-22
ykgM	28	1690	26, 244	-2
ykgE	127, 124, 97, 71	1775	123	-1
betI	27	1845	27, 54	0
betT	42	1850	51, 42, 34, 19, 11	0
yahO	52	1960	52, 17	0
prpR	28	1965	26	-2
codB	38	1990	38	0
cynR	19	2000	25	6
lacZ	38, 53, 60, 72	2030	39	1
mhpR	108, 116	2050	2	-106
tauA	27	2140	201	174
hemB	27, 134	2160	27	0
ampH	32, 76	2175	32, 76	0
sbmA	86	2185	246, 85, 84, 83, 71	-1
yaiY	127, 214	2195	51, 82	-45
iraP	67, 23	2220	67, 23	0
phoA	40	2225	225, 82, 40, 18	0
proC	42	2240	42, 53	0
yaiI	66, 56, 41	2245	22	-19
aroL	125, 50	2250	129, 78, 51, 50	0
yaiE	29	2270	29	0
mak	26	2290	109, 89, 24	-2
araJ	48	2295	27, 49, 102	1
sbcD	25	2305	24	-1
phoB	41	2310	41	0
brnQ	103	2320	172, 149, 77	-26
malZ	23	2330	33, 23	0
queA	26	2345	26	0
tgt	82	2350	243, 94, 81	-1
yajC	82	2355	172, 83, 72, 12	1
yajD	136, 75	2380	79, 77, 29	0
tsx	78, 232	2390	78, 172	0
yajI	183	2395	25, 176	-7
nrdR	25	2400	148, 43, 27	2
ribE	143	2410	142, 35, 33	-1
xseB	30	2450	30, 202	0
thiI	81	2455	196, 80	-1
yajL	107	2460	246	139
yajQ	25	2470	80, 25, 10	0
yajR	21	2475	21	0
cyoA	43	2500	24, 43, 54	0
yajG	43	2510	65	22
bolA	123, 38	2515	121, 82, 68, 49, 38	0
tig	140, 139, 11	2525	192, 140	0
clpP	100, 72, 31	2530	122, 100, 72, 34	3
clpX	224	2535	224, 223, 90	0
lon	73	2540	75, 73	0
hupB	146, 119, 56, 9	2545	239, 119, 56, 21, 14, 13	0
ppiD	96, 77	2550	82, 62	5
ybaV	185	2555	27	-158
fadM	42	2560	3	-39
glnK	42	2595	41	-1
tesB	40	2605	40, 85	0
ybaY	134	2610	73	-61
ylaC	37	2630	37, 50, 61, 200	0
hha	195	2640	16, 24, 115, 127, 193	-2
tomB	86	2645	54, 87, 172	1
acrA	79	2655	79, 80, 220, 221	0
acrR	62	2660	45, 16	-17
ybaN	164, 25, 9, 3	2680	23	-2
apt	102	2685	190, 101	-1
dnaX	36	2690	37	1
ybaB	367	2695	211, 199, 111	-156
htpG	303, 45, 36	2705	44, 16, 8	-1
adk	36	2710	42	6
hemH	24	2715	24	0
aes	78	2720	18, 169	-60
ybaL	57	2730	16, 57, 102	0
fsr	71, 151, 156, 159	2735	58	-13
ushA	28	2740	31	3
ybaP	182, 184, 204	2750	17	-165
ybaQ	44, 27	2755	36	-8
copA	32	2760	32, 34	0
glsA	68	2765	69	1
cueR	19	2800	160	141
qmcA	50	2830	19, 52, 96	2
ybbN	211, 289	2845	27, 168	-43
ybbO	180	2850	178	-2
tesA	184	2855	32	-152
allS	79	2890	56	-23
allA	61	2895	61	0
ybbY	206	2930	218	12
allD	48	2950	36	-12
purE	42	2980	42	0
cysS	34	2995	195, 34	0
ybcI	79	3000	19, 218	-60
ybcJ	18, 94, 133, 152	3005	19, 151	1
folD	40	3010	40	0
cusR	19	3110	18	-1
pheP	30	3135	129, 30	0
nfsB	29	3145	29	0
ybdF	167	3150	26	-141
ybdJ	24, 65, 206, 212	3155	3, 24, 204	0
ybdK	178	3160	24	-154
fepA	173	3190	145, 172, 174	-1
fes	50	3195	49, 22, 15	-1
fepD	3, 45	3225	4, 45, 65	0
entS	47, 42	3230	42	0
fepB	217	3235	31, 38, 97, 116, 130, 139	-78
entC	54	3240	54, 9	0
cstA	39, 30, 21	3265	113, 99, 36	-3
ybdH	40, 47	3275	46	-1
ybdL	29	3280	29	0
ybdN	117	3290	44	-73
dsbG	227	3300	60	-167
ahpC	252, 24	3305	213, 114, 79, 64, 36, 24	-1
uspG	36	3315	36	0
ybdR	166	3320	229, 228, 164	-2
rnk	88, 213	3330	20, 86, 87, 185	-1
rna	31	3335	22, 31	0
dcuC	115	3385	55	-60
pagP	31	3390	250, 44, 30	-1
cspE	145, 42	3395	76, 52, 43, 15	1
tatE	76	3410	124, 74, 49, 47	-2
lipA	85	3415	85	0
ybeF	8, 82, 132, 167	3420	165	-2
lipB	121, 123	3430	33, 34	-87
ybeD	64	3435	14, 62, 64	0
dacA	4, 38	3440	39	1
rlpA	23, 32	3445	142, 174	110
ybeL	25	3495	204, 83, 25	0
ybeR	151, 121, 74	3505	130, 129	8
ybeT	10	3515	34	24
ybeU	46, 43	3520	44	1
hscC	89, 201	3530	176	-25
rihA	190	3535	26, 196	6
gltI	149	3555	94, 105	-44
lnt	103	3560	54, 73	-30
ybeZ	91	3575	51, 91	0
asnB	45	3625	23, 45	0
umpH	26	3630	26, 28	0
nagC	271, 414	3635	182	-89
nagB	97	3645	44, 95, 99	2
nagE	104	3650	104	0
glnS	94, 33	3655	95, 30	1
fur	70, 77	3675	11, 70, 76, 182, 213	0
uof	104	3680	103, 134	-1
fldA	56	3690	56	0
ybfE	41	3695	54	13
ybfF	44	3700	33, 41, 205	-3
seqA	45	3705	136, 107, 99, 41	-4
kdpE	161	3730	39	-122
kdpF	28	3755	28	0
ybfA	97, 52	3760	146, 84, 62, 52	0
ybgA	81, 21	3785	103, 21	0
phr	86	3790	84, 82, 13	-2
dtpD	66, 67, 114	3795	113	-1
ybgI	208, 29	3800	198, 158, 29	0
ybgO	200, 203	3830	206	3
ybgD	163	3845	20, 177	14
gltA	202, 299	3850	23, 156, 171, 203, 215	1
sdhC	219	3860	250, 248, 241, 222, 198, 169, 132, 75, 20	3
sdhD	156	3865	171, 159, 111, 100, 38	-45
sucA	120	3885	152, 121, 35	1
cydA	288, 256, 245, 174, 90	3970	248, 178, 73	3
ybgE	159	3985	120, 95	-39
ybgC	108, 43	3990	41	-2
tolB	203, 180	4010	202, 91, 81, 39, 27	-1
nadA	24	4055	82	58
zitB	25, 35	4065	24, 35	-1
ybgS	22, 56, 142, 148, 179	4070	54, 145	-2
aroG	42	4080	41, 17, 4, 3	-1
gpmA	37, 75	4085	16, 37, 75, 87	0
galM	61	4090	173	112
galE	26, 31, 122	4105	26, 31, 122	0
acrZ	22	4125	193, 22	0
modA	94, 27	4130	93, 27	0
ybhA	106, 161	4145	35	-71
pgl	47	4150	31	-16
ybhC	40	4175	42	2
ybhB	21, 126	4445	19	-2
bioA	35	4450	11, 33, 45, 223	-2
bioB	42	4455	43	1
uvrB	374, 64, 33	4475	189, 64, 52, 31	0
ybhK	45	4480	24, 154	-21
moaA	217, 130	4490	216, 130	-1
ybhL	26	4515	239, 26	0
ybhM	15	4520	113, 18	3
ybhQ	29	4540	123, 38, 29, 27, 19	0
rhlE	89	4570	87, 41	-2
dinG	-3	4585	27	30
ybiI	28	4605	28, 38	0
ybiO	29, 184	4630	30	1
glnH	43, 194	4650	43, 194	0
dps	39	4660	39	0
rhtA	207	4665	33	-174
ompX	31	4670	237, 228, 160, 33	2
mntR	103, 100, 85, 48	4685	106, 64, 46	-2
ldtB	42	4695	39, 56	-3
ybiT	16	4700	29	13
ybiU	39, 43, 45	4705	43	0
ybiV	60	4710	28, 58	-2
fsaA	112	4725	28	-84
moeA	30	4735	30	0
yliE	10	4770	81, 80, 79	69
rimO	35	4790	34, 163	-1
bssR	2	4795	140, 31	29
gstB	39	4805	39	0
dacC	74	4810	108, 55, 40	-19
ybjG	120	4820	44, 117	-3
ybjL	119, 122	4850	33, 126, 174	4
ybjM	204, 149	4855	213, 201, 147, 126, 73	-2
grxA	23	4860	23, 147	0
ybjC	21	4865	107, 50, 41, 21	0
rimK	91	4875	32	-59
potF	150, 48	4890	148, 143	-2
ybjO	137, 42	4910	41	-1
artJ	51	4935	51	0
artP	35, 81, 102, 109	4955	36, 57, 109	0
ybjP	56	4960	177, 179, 208	121
ybjQ	76	4985	78, 34	2
ybjS	145	4995	28, 70	-75
ltaE	26	5005	5, 26	0
poxB	27	5010	27, 208	0
ybjE	44, 220	5025	39, 112	-5
aqpZ	86, 165	5030	84, 184	-2
macB	253, 10	5055	132	-121
cspD	86	5060	20, 35, 45, 86	0
clpS	163, 162, 1	5065	82, 66	65
clpA	184, 172, 54	5070	186, 173, 53, 16	1
yfjP	170, 68, 66	5540	191	21
yafZ	21	5575	237	216
infA	36, 242	5645	5, 35, 56, 64, 104, 225, 241	-1
aat	28	5650	27, 95	-1
cydD	69	5660	36	-33
trxB	28	5665	28, 126, 167, 197, 207	0
lrp	267	5670	238, 164	-29
ftsK	295, 86, 6	5675	89, 6	0
lolA	44	5680	233, 44	0
serS	63	5690	180, 108, 75, 63	0
dmsA	136, 81	5695	136	0
ycaD	152, 32	5715	102, 30	-2
ycaM	109, 102, 85, 84	5720	84, 40	0
pflA	74, 148	5725	67, 75, 82, 146	1
serC	74, 58	5750	84, 74	0
cmk	36	5765	121, 37	1
rpsA	278, 136	5770	133, 102	-3
ihfB	79	5775	78, 77, 76, 47	-1
ycaI	215, 212, 82	5780	16	-66
ycaR	31	5800	29	-2
ycbJ	80	5810	25	-55
ldtD	116	5840	159, 149, 116, 38, 7	0
ycbK	52	5845	143, 52	0
aspC	34	5855	5, 35, 241	1
ompF	110	5865	21, 110	0
asnS	59	5870	10, 59	0
pncB	58	5875	58, 91, 146	0
pepN	31	5880	107, 31	0
ssuE	51	5905	2	-49
elfA	103, 60, 54	5910	52	-2
pyrD	36	5945	30	-6
rlmL	172	5960	172, 122, 14	0
pqiA	342, 335	5970	64, 14, 6	-271
rmf	212, 183, 58	5985	112, 66, 33, 12	8
fabA	28	5990	27	-1
ycbZ	161	5995	28	-133
matP	26	6000	26, 3	0
ompA	134, 138	6005	15, 26, 65, 86, 104, 133, 141	-1
sulA	28	6015	2, 21, 30	2
sxy	55	6020	55, 9	0
yccF	17	6030	31, 33	14
helD	33	6035	28	-5
mgsA	26	6040	23, 150	-3
yccT	24, 64	6045	62	-2
rlmI	32	6065	29, 30	-2
yccX	84, 70, 3	6070	102, 92, 87	3
yccA	25	6080	28	3
ydfA	70, 51	6125	175	105
gfcA	90, 958	6525	2, 30, 56, 82, 99, 128, 178, 191	-8
cspH	30, 103, 109, 129, 132, 155, 198	6530	23	-7
cspG	156	6535	156, 117, 43, 14	0
torS	4	6550	45	41
torT	54, 41, 39	6555	20, 6	-19
torR	30	6560	30, 218	0
cbpA	53, 58, 144, 262	6585	58	0
agp	26	6595	26	0
wrbA	50	6605	121, 122	71
rutR	129, 108	7085	144, 22	15
putA	43	7090	29, 40	-3
putP	137, 126, 120, 95, 14	7100	224, 187, 136, 125, 94, 81, 17, 6	-1
phoH	127, 54	7135	127, 95, 83, 49, 38	0
pgaA	234	7155	152, 232	-2
ycdT	35	7160	37	2
flu	222, 65, 36	7695	181	-41
ghrA	62	7790	60, 41	-2
ycdZ	44	7805	0	-44
csgD	139, 148	7825	86, 147	-1
ymdA	213, 189, 84, 2	7850	211	-2
ymdB	106, 82, 17	7855	23, 14	-4
clsC	63	7860	63, 51	0
opgG	78, 57	7875	80, 58, 57	0
msyB	32	7890	31	-1
lpxL	127	7905	33, 74, 126, 127	0
yceA	35	7910	71, 36	1
yceJ	25	7920	25, 26, 69	0
solA	23	7930	23	0
bssS	65, 77, 103	7935	65, 74	0
dinI	22	7940	20, 33	-2
pyrC	36	7945	38	2
grxB	29, 48, 49	7955	27	-2
rimJ	40	7965	95, 40	0
flgM	37	7990	36, 65, 66	-1
flgA	22	7995	22, 36	0
flgB	25	8000	26	1
flgK	27	8045	25	-2
rne	54, 361, 395, 506	8055	202	148
yceF	12, 33, 154, 166	8070	30, 105	-3
yceD	145, 3	8075	204, 145, 2	-1
rpmF	29	8080	152, 67, 59, 17	-12
plsX	44	8085	238, 225	181
acpP	40	8105	146, 134, 103, 92, 80, 57, 55, 39, 10, 2	-1
pabC	207, 106, 7	8115	19	12
ptsG	243, 103	8140	240, 175, 101	-2
fhuE	96	8145	113	17
hinT	64, 62, 58	8150	144, 89, 60, 30	-2
ndh	93	8180	94, 33	1
ycfJ	192	8185	24	-168
bhsA	92, 54, 40	8195	54, 39	0
mfd	28, 64	8205	28, 64	0
ycfT	160, 164	8210	30	-130
lolC	53, 28	8215	26	-2
nagK	53	8230	52	-1
pepT	21	8620	106, 21	0
phoQ	164	8755	52, 132	-32
phoP	36, 44, 61	8760	25, 36, 44, 61	0
icd	162, 115	8790	162, 153, 115, 104, 90, 82	0
ybcW	75, 36	8890	172	97
ompT	32	9065	4, 17, 31	-1
ycgJ	122	9105	147, 119, 13	-3
ycgL	105	9120	191, 28	-77
ycgN	132, 65, 7	9130	18, 10	3
umuD	29	9140	29	0
dsbB	117	9150	26	-91
nhaB	50	9155	49	-1
fadR	33, 22	9160	197, 181, 33	0
ycgB	44	9165	77	33
dadA	62, 46, 33	9170	62, 46, 27, 15	0
cvrA	93	9180	31, 39	-54
ldcA	117	9185	30, 117	0
emtA	55	9190	52, 4	-3
ycgR	29	9205	28, 235	-1
ymgE	173, 149	9210	50	-99
dhaK	106	9265	69, 105, 117	-1
ychF	70	9280	70	0
pth	29	9285	29	0
ychH	53	9290	53, 25, 15	0
lolB	56	9310	35, 82	-21
hemA	131, 38	9315	131, 39, 4	0
ldrB	202	9350	51	-151
chaC	85	9365	86	1
ychN	56	9370	29, 33	-23
ychO	24	9375	176, 38	14
narX	159	9385	67, 86, 159, 202, 245	0
narK	136, 25	9395	136, 25	0
narG	57	9400	57	0
purU	127, 129, 132	9435	127, 174	0
ychJ	45	9440	45	0
rssA	139	9445	151, 139	0
rssB	22	9450	65, 22	0
galU	52	9455	136, 51	-1
hns	36	9460	6, 8, 9, 36	0
tdk	34, 11	9465	34	0
adhE	188, 292	9470	30, 133, 188	0
ychE	146	9475	187, 159, 116, 56	13
oppA	97	9480	171, 106, 94, 52, 12	-3
yciU	199, 202, 209	9505	25	-174
clsA	28	9510	27	-1
kch	254	9520	80, 167, 190	-64
yciI	27	9525	16, 27	0
tonB	35	9530	32, 5	-3
yciA	168	9535	28	-140
yciC	35	9545	33, 35, 160	0
ompW	29	9550	29	0
dicB	12	9575	92, 155	80
dicC	26	9605	20, 19	-6
rem	70, 73	9645	208, 75	2
ydfG	26	10240	16, 26	0
dcp	42	10245	24, 22	-18
ydeJ	85	10250	50	-35
ydeI	19, 46, 62	10255	29, 28	9
dgcZ	29	10260	27	-2
ydeE	68, 28	10280	42	14
marR	27	10300	27	0
marC	33	10305	32	-1
ydeA	73	10310	33	-40
yneJ	24, 16	10325	24, 32	0
sad	96	10330	60, 24	-36
yneF	20	10345	165, 51	31
uxaB	40, 57	10350	44, 43	3
yneE	118, 160	10360	24	-94
tam	125, -2834924	10365	23	-102
lsrA	30	10395	59, 101, 115	29
lsrR	16	10400	35, 23, 7	7
ydeP	178	10460	178	0
ydeN	30, 205	10475	141, 31	11
gadB	27	10505	28	1
yddW	29	10515	27	-2
ddpX	31, 125, 173	10530	120	-5
osmC	29, 19	10560	25, 28, 73, 132, 161, 184	-1
bdm	60	10565	59, 21	-1
sra	83, 1755220	10570	219, 161, 125, 98, 84, 56	1
maeA	58, 73	10575	70	-3
fdnG	29	10600	29	0
yddG	36	10610	37, 34	1
narU	64, 103	10635	102	-1
yddE	11	10660	20	9
pptA	194, 185	10680	22	-163
ansP	31, 40	10730	114	74
yncE	80	10735	80, 134	0
yncD	211	10740	133, 92, 29	-78
ydcY	38	10765	25, 36	-2
ydcX	168, 153, 35	10770	78	43
ydcS	201, 139, 55	10800	58	3
ydcR	25	10805	25	0
hicA	65	10815	11, 65	0
ydcP	27	10825	24, 25	-2
ydcN	18	10830	18	0
ydcL	134, 112, 88, 12, 11	10840	12, 28, 110	0
tehA	37	10850	37, 90	0
ydcK	191	10855	22	-169
opgD	211, 201, 174, 80	10875	69, 77, 78, 94	-2
ydcJ	155, 134	10880	23, 93, 154	1399
ydcI	46, 63	10885	88, 64, 45, 0	-1
trg	31	10890	33	2
ydcA	30, 24	10900	5, 32	2
cybB	141, 136, 15	10905	3, 26	11
aldA	42	10915	16, 41, 54	-1
ydcF	33, 4	10920	17, 31	-2
azoR	13, 44, 67, 131	10950	44	0
ydbD	78	10975	8, 83	5
ydbH	151	11005	43, 214	63
ldhA	72	11010	40	-32
hslJ	37	11015	28	-9
ydbJ	202, 29	11020	35	6
uspF	22	11035	209, 91, 72, 22	0
dbpA	173	11390	36, 228	55
ydaN	26	11400	23, 26, 89	0
smrA	43	11410	23, 25, 144, 207	-18
ogt	48	11460	49	1
fnr	26, 9603	11465	164, 98, 26	0
uspE	37	11470	226, 37	0
ynaI	51	11480	51	0
mppA	173, 106, 88, 23	11485	31, 112	6
mpaA	39, 41	11520	228, 83, 25	-14
ycjG	56	11525	33, 58, 62	2
tpx	33	11530	33, 23	0
tyrR	28	11535	29, 40, 133	1
ycjX	48	11545	46	-2
ycjW	30	11550	28	-2
pspA	41	11640	41	0
pspF	17, 33, 128	11645	33, 32	0
puuD	68	11670	68, 157	-4
puuA	60	11675	87, 59, 43, 41	-1
ymjA	142	11685	170, 33, 31	28
fabI	79, 82	11745	82	0
yciW	25, 129	11750	25	0
rnb	32, 217	11755	217, 216, 29, 28	0
yciZ	29	11770	111, 99, 28	-1
yciT	164, 198	11775	203, 164, 129, 15	0
osmB	41, 148	11780	147, 40, 17	-1
pyrF	51	11790	51	0
pgpB	168, 165, 148, 137, 95, 22, 21	11805	21	0
ribA	30, 74	11810	30	0
acnA	407, 50, 4	11815	50	0
ymiA	68, 34, 19	11835	1, 13, 25, 34, 46, 170	0
cysB	67	11840	94	27
topA	259, 230, 200, 165, 68	11845	68, 166, 228	0
yciN	21, 34, 89, 122, 135	11855	132, 46, 27, 19, 18	-2
sohB	48, 31	11860	29, 30, 245	-1
yciV	32	11895	32	0
trpC	156	11910	156	0
yciG	57	11925	57, 55	0
yciE	14, 97, 172, 173	11935	204	31
ynfA	6, 17, 26	12370	34	8
ynfB	99	12375	140, 99, 83, 24	0
ynfC	90	12385	25, 26, 45	-45
ynfD	151	12390	26	-125
ynfK	21, 116	12425	51	30
mlc	27, 39	12430	26, 37	-1
ynfL	60	12435	24	-36
ynfM	69, 66, 27	12440	37	10
ydgD	7, 3	12455	44	37
tqsA	23	12470	106, 48, 23	0
pntA	72	12480	71, 85, 111, 123, 157	-1
ydgH	50	12485	59, 57	7
ydgC	32	12500	0, 30, 65	-2
rstA	21	12505	23	2
tus	86, -1790850, -1924761	12515	26	-60
fumC	66, 121	12520	62	-4
fumA	63	12525	23, 70	7
manA	25	12530	249, 211, 31	6
ydgA	58	12535	58	0
uidR	23	12555	0, 22	0
hdhA	82	12560	47, 82	0
malI	48	12565	50, 61	2
malX	42	12570	41	-1
add	31	12580	29	-2
ydgJ	91	12585	23, 136	45
blr	39	12590	163, 39	0
cnu	188, 137, 85, 76	12595	186, 185, 136	-1
ydgK	43	12600	183, 44, 30	1
rsxA	12	12605	236, 23	11
gstA	50	12650	25	-25
tyrS	47, 61	12660	64, 79, 109	0
pdxH	27	12665	27	0
anmK	71	12675	27, 90	19
slyB	128, 99	12680	148, 125, 99, 87, 77, 69, 58, 47, 25, 7	0
slyA	25, 41, 190	12685	25, 45, 55, 153	0
ydhI	27	12690	177, 143, 29	2
sodC	24	12705	7, 24	0
ydhF	16, 23	12710	23	0
ydhL	12	12715	25	13
nemR	2	12720	0	-2
gloA	36	12730	93, 90, 37, 28	1
lhr	734	12740	41	-693
grxD	61	12745	17, 32, 33, 34, 58, 60, 88	-1
mepH	78	12750	230, 76, 54, 16	-2
sodB	55	12755	53, 40	-2
purR	155	12770	203, 156, 8	1
ydhB	11	12775	29, 99	18
ydhC	62, 56, 33	12780	31	-2
cfa	212, 34	12785	231, 212, 196, 189, 186	0
ribC	216	12790	33, 214	-2
mdtK	188, 82	12795	81	-1
ydhQ	75	12800	37, 124	-38
ydhS	63, 49, 18	12820	40	-9
pykF	231, 98, 81, 35	12860	229, 98	0
lpp	125, 38	12865	196, 38	0
sufA	32	12900	32, 116	0
aroD	115	12945	115	0
ydiP	27	12960	40	13
ppsR	106, 94, 62	13005	30	-32
aroH	117, 51	13010	114, 51	0
ydiE	10	13015	28, 5	-5
ydiU	10	13020	10, 140	0
ydiV	67	13025	136	69
nlpC	29, 96	13030	16, 29	0
ihfA	169	13050	168	-1
rplT	14	13070	14, 241	0
infC	180, 708	13080	24, 181	1
thrS	163	13085	162, 235	-1
yniD	64	13095	29	-35
ydiY	87, 134, 167	13100	87	0
pfkB	47, 19	13105	18	-1
yniA	217, 77, 21	13115	80, 26	3
yniB	30	13120	29, 73, 117	-1
yniC	54	13125	101, 56	2
ydjM	41	13130	24	-17
cedA	79	13145	17	-62
katE	53	13150	54	1
chbG	107, 177	13155	223	46
chbB	107	13180	107, 129, 141	0
osmE	27	13185	27	0
nadE	156	13190	30	-126
cho	23	13200	23	0
ves	47	13205	45, 170, 187, 215	-2
spy	63	13210	61, 96, 112, 215	-2
astC	31, 57, 62	13235	33, 57, 62	0
xthA	29	13240	193, 29	0
ydjX	184, 93	13245	56	-37
ynjE	27	13280	27	0
ynjF	29, 208	13285	6, 42	13
nudG	52	13290	29	-23
ynjH	28, 53	13295	27	-1
gdhA	63	13300	63, 11	0
ynjI	15, 29, 31, 140	13305	28	-1
selD	16, 21	13320	22	1
ydjA	24	13330	15, 25	1
sppA	126	13340	45, 4	-81
ydjF	32, 70	13375	32	0
msrB	35, 155	13415	13, 22, 35, 47	0
gapA	531, 524, 245, 174, 153, 36	13420	245, 174, 154, 36	0
yeaE	88	13430	17	-71
mipA	34	13435	32, 33, 34, 174	0
yeaG	143, 93	13440	161, 112, 92	-1
yeaJ	104	13455	124, 70	20
yeaL	29	13470	29	0
yeaM	22, 72	13475	21, 22, 36, 37	0
yeaN	210, 25	13480	23	-2
yeaO	132, 87	13485	35	-52
yoaF	190	13490	23, 113	-77
yeaP	58, 49	13495	131, 47, 29, 16	-2
yeaQ	105, 135	13505	42	-63
yeaR	46	13515	46	0
leuE	8, 41	13520	18, 40	-1
dmlR	46	13525	40	-6
dmlA	200	13530	35	-165
rnd	70	13550	72	2
fadD	61	13555	46, 61, 72, 237	0
yeaY	29	13560	28	-1
yoaB	46, 8	13575	134, 86, 31	-15
yoaC	167, 33, 21	13580	230, 208, 198	31
yoaH	202	13585	22, 94	-108
pabB	177, 26	13590	48	22
sdaA	123	13600	214, 169, 123, 49	0
yoaE	187	13610	33, 155, 187, 248	0
manX	115	13620	137, 113	-2
mntP	229	13645	227	-2
rlmA	26	13650	23, 24, 79	-2
cspC	74	13655	9, 43, 72, 156, 182, 183, 201	-31
yobF	26, 202	13660	0, 26, 27, 45, 201	0
mgrB	26	13675	14, 26	0
yobH	25	13680	127, 111, 25, 24	0
kdgR	26, 41, 154	13685	39, 128	-2
yebQ	119, 117	13690	33	-84
htpX	42	13695	12, 28, 42, 62	0
prc	211	13700	48, 66, 97, 98, 165	-114
yebS	139, 77	13715	115, 74, 24, 3	-3
pphA	416	13740	237	-179
holE	88, 79, 22	13765	22	0
yobB	231, 76	13770	74, 51, 39	-2
ptrB	26	13780	26, 79	0
yebE	25	13785	27	2
yebG	18	13800	17, 27	-1
purT	162, 26, 24	13805	97, 24	0
edd	109	13815	109	0
zwf	62	13820	60, 195	-2
yebK	62	13830	62	0
pykA	155, 105	13835	245, 155, 97	0
lpxM	35	13840	35	0
znuA	78	13850	30, 31	-47
znuC	28	13855	104, 72, 28	0
ruvB	10, 96, 188	13865	94, 95	-1
ruvA	40, 48	13870	31, 32, 112, 118, 154, 189	-8
yebB	141, 107	13875	226, 25	-82
ruvC	63	13880	67	4
aspS	95, 179	13895	95, 180, 223	0
yecD	196, 72, 54	13900	198, 26	2
yecM	26, 138	13940	25	-1
argS	61	13945	59	-2
yecT	41, 37	13950	37	0
flhB	25	13965	26	1
tar	25	13995	24	-1
motA	163	14015	161	-2
flhD	198, 380	14025	198	0
uspC	167, 162, 155, 134, 95, 85	14030	164, 85, 33	0
otsB	55, 78	14040	53	-2
ftnB	150, 126	14060	178, 128, 62, 0	2
yecJ	44	14065	26, 243	-18
yecR	22	14075	202, 142, 129, 25	3
ftnA	34	14080	34	0
yecH	74, 162	14085	11, 19	-55
tyrP	179, 36	14090	38	2
uvrC	173	14275	170	-3
uvrY	47	14280	44	-3
yecF	101	14290	50	-51
sdiA	19, 25, 35, 61, 65, 78, 85	14295	32, 44, 61, 78	0
dcyD	28	14310	28	0
fliA	19, 30	14325	18, 30	0
fliC	70	14335	69	-1
fliD	55	14340	58, 36	3
amyA	41	14355	24	-17
yedD	171	14360	24	-147
yedE	122	14365	70, 37	-52
fliE	22, 79	14410	15, 22, 35	0
fliF	83, 24	14415	86	3
fliL	34, 23	14445	33, 21	-1
rcsA	132	14480	132, 130, 111	0
yodC	40, 134	14505	26, 53	13
yedI	4, 95	14510	23, 92	-3
yedJ	124, 144	14530	20	-104
hchA	205, 55	14555	203, 56	1
zinT	29	14585	31	2
yodB	192, 107, 74, 60	14590	22	-38
mtfA	33	14910	178, 47, 32	-1
yeeX	56	15070	6, 25, 31, 55, 92, 105, 148, 156	-1
yeeA	70	15075	7, 129	59
sbmC	41, 63	15080	24, 64	1
sbcB	28	15090	217, 69, 24, 9	-4
yeeE	27	15100	27	0
yeeZ	48, 83	15115	24, 58, 86, 137	3
hisB	108	15135	104	-4
ugd	122	15165	59, 121, 141	-1
gnd	56	15170	47, 56, 99	0
wza	-50, 340	15345	63	63
yegH	39	15350	160, 139, 99, 80, 39	0
alkA	19	15385	19	0
yegD	30	15395	226, 27	-3
mdtA	37	15415	37, 29	0
yegQ	77	15450	75	-2
yegR	43	15460	41, 58, 77, 167	-2
yegS	169, 154, 147, 29	15465	27	-2
gatY	30	15500	29	-1
fbaB	103	15505	67	-36
yegT	40	15510	35	-5
yegX	150, 169	15530	46	-104
thiM	150	15540	137, 148, 201	-2
rcnR	107	15560	23	-84
rcnA	90	15565	27	-63
rcnB	76	15570	219, 98, 75, 54, 47, 30, 20, 3	-1
yehE	84, 105, 113	15600	46, 48, 96, 204	-9
mrp	7, 12, 35	15605	15, 31, 32, 107, 121	3
metG	542, 31	15610	82, 31	0
yehK	188	15640	187	-1
yehL	194	15655	194, 33	0
mlrA	117, 81, 26	16080	11	-15
yohO	71	16085	20, 5	-51
osmF	42	16105	42	0
bglX	131	16110	52, 61, 209	-70
dld	103, 33	16115	33, 31	0
pbpG	71, 196	16120	71, 193	0
yohC	38, 48	16125	33	-5
yohD	38	16130	24	-14
dusC	10	16150	22	12
yohJ	131, 115	16185	21	-94
cdd	25	16195	178, 24	-1
sanA	194	16200	170, 27	-24
preT	44	16210	184, 58	14
mglC	105, 170, 206	16220	14, 111, 123	-91
mglB	218	16230	40, 105, 217	-1
galS	42	16235	42	0
yeiB	106	16245	51	-55
folE	196	16250	49, 70, 145, 147	-49
yeiG	22	16260	129, 29	7
cirA	160, 173	16265	102, 161, 172, 202	-1
lysP	28	16275	28, 106	0
yeiE	20, 38, 93	16280	24	4
yeiH	51	16285	17, 16	-34
nfo	34	16290	33	-1
yeiL	65	16310	228, 26	-39
fruB	102	16340	98	-4
setB	150, 27	16345	24	-3
yeiW	35, 118, 125	16350	36	1
yeiP	33	16355	35	2
yeiQ	81, 31	16360	31	0
yeiR	87	16365	212, 33	-54
mepS	168, 59	16375	169, 60	1
rtn	48	16380	243, 48, 12	0
yejA	52	16385	72, 51	-1
yejG	40, 116, 160, 209	16405	27, 39, 160, 229	0
rsuA	62, 65	16415	61	-1
yejH	10	16420	24	14
rplY	84, 80, 79	16425	76, 7	-3
yejK	162	16430	21, 65, 94, 170	8
narP	78	16460	150, 136, 130, 65	-13
napF	77, 80, 198	16535	77	0
eco	108, 54	16545	43	-11
mqo	92, 104, 170	16550	9, 49, 91	-1
yojI	26	16555	25, 53	-1
ada	22	16565	11	-11
apbE	60	16570	22, 177	-38
ompC	81, 115, 138	16575	79, 99, 115	0
rcsD	36	16590	221, 110, 108, 90, 36	0
rcsB	482, 202	16595	250, 202	0
rcsC	103, 205	16600	35, 190	0
gyrA	37	16630	11, 37, 38, 39	0
ubiG	28	16635	62, 55, 28, 27	0
yfaL	38, 49, 96, 115	16640	38	0
nrdA	110	16650	107, 24, 9	-3
inaA	27	16665	28	1
glpT	77	16690	77	0
glpA	64	16695	64, 26	0
yfaY	22	16735	22	0
yfaZ	42, 97	16740	41, 97	-1
nudI	29	16745	28	-1
ais	78, 134, 136	16750	9, 103	25
pmrD	28, 36	16790	27, 33, 125	-1
menB	68	16805	181, 183	113
elaB	26	16825	26	0
elaA	71, 143	16830	22	-49
rbn	27	16835	26	-1
nuoA	90, 263	16915	7, 64, 104, 128, 138, 158, 181	14
lrhA	15	16920	158, 179, 209	143
alaA	153, 147	16925	52	-95
yfbR	31, 27	16930	26	-1
yfbU	0	16945	36, 40, 51	36
ackA	11	16960	223, 165, 164, 136, 126, 55, 44	33
yfcI	75, 173	17005	76	1
hisJ	49	17025	33, 49	0
argT	58	17030	19, 53, 57, 88, 146	-1
cvpA	7, 37	17045	6, 36, 134	-1
dedD	184, 191	17050	109, 189	-2
accD	89	17060	46, 48, 88, 246	-1
dedA	199	17065	119	-80
usg	241	17075	32, 242	1
pdxB	33	17080	32, 93	-1
yfcJ	121	17090	119	-2
fabB	36	17095	0, 36, 197	0
yfcL	82	17105	5	-77
smrB	170, 38	17135	139, 24, 12	-14
sixA	187	17175	69, 104, 122, 187	0
fadI	42	17185	40	-2
yfcZ	45	17190	45, 211	0
fadL	101	17195	142, 101, 63, 56, 33	0
yfdF	210, 30, 28, 27	17200	30	0
mlaA	128	17205	77, 128, 208	0
intS	32, 30	17220	241, 30, 19	0
evgA	124, 114	17310	125, 114, 55, 47, 44	0
yfdX	31	17345	108	77
yfdY	41, 44	17360	27, 42, 58, 87, 100	1
lpxP	67	17365	152, 64	-2
alaC	104	17370	61	-43
glk	21, 35	17415	36, 112, 229	1
yfeO	177	17420	175	-2
mntH	28	17435	14, 28, 123, 147, 241	0
nupC	33	17440	220, 173, 32	-1
yfeA	37, 60	17445	35, 134	-2
yfeC	133, 92, 83, 60	17455	71, 60, 45	0
gltX	58, 104, 112	17475	58, 101, 111	0
yfeH	37, 13	17515	20	7
ligA	25	17525	58	33
zipA	174	17530	47, 101	-73
cysZ	80	17535	243, 39	-41
cysK	65, 32	17540	66, 32	0
ptsH	266, 263, 257, 163, 156	17545	165, 156, 73	0
crr	354, 224	17555	224	0
pdxK	82	17560	39, 51, 82	0
cysP	29	17590	30	1
ucpA	41, 48	17595	31, 41, 60	0
murR	184	17600	66	-118
murQ	40, 32	17605	40	0
yfeX	9, 133	17620	10, 45, 230	1
yfeY	27	17625	26, 58, 106, 107	-1
amiA	111	17640	107, 82, 73, 31, 26	-4
talA	96, 78, 58	17740	76	-2
ypfG	103, 116	17750	36, 103, 249	0
narQ	154	17765	163	9
acrD	120, 45	17770	96	-24
dapE	47	17785	161, 45	-2
tmcA	79	17800	33, 35	-44
purC	163	17810	163	0
bamC	149	17820	7, 129	-20
dapA	24	17825	24, 125, 156	0
gcvR	100, 27	17830	27	0
bcp	41	17835	69, 41	0
bepA	68, 26	17905	108, 68, 26	0
upp	37	17925	37	0
purM	44	17930	199, 188, 44	0
ppk	170, 67, 54	17940	67, 36	0
yfgF	93	17950	185, 199	92
yfgG	205, 104, 38, 37	17960	38, 15	0
yfgH	120	17965	29	-91
guaB	37	17980	35	-2
xseA	35	17985	35, 34	0
yfgM	87, 119, 150	18005	22	-65
hisS	67	18010	66	-1
ispG	76, 146, 150	18015	33, 118, 177	27
rodZ	88, 90	18020	81, 88, 160	0
ndk	96	18030	49, 84, 178	-12
yfhM	37	18060	38, 49	1
sseA	103	18065	107, 26, 25	4
hscB	57	18095	48, 209	-9
iscA	67, 76	18100	238	162
iscR	68	18115	68	0
yfhR	186, 146	18130	36	-110
csiE	34	18135	34, 24	0
hcaT	17, 82, 207	18140	18, 58, 153	1
hcaR	68	18145	41, 71	3
yphB	100, 107	18180	16	-84
glyA	67	18215	64	-3
hmp	38	18220	38	0
glnB	33, 95, 118	18225	33, 95	0
glrK	25	18240	25, 220, 242	0
purL	46	18245	45	-1
mltF	34	18250	194, 73	39
pgpC	88	18260	42	-46
yfhH	52	18265	52	0
shoB	94	18275	139, 179	45
pdxJ	84	18290	83	-1
rnc	160	18305	38, 120, 160, 204	0
lepA	72	18315	3, 85	13
rseA	228	18330	0, 46, 163, 190, 228, 240	0
rpoE	75, 153, 174, 218, 327, 381	18335	76, 143, 153, 218	0
nadB	63	18345	238, 28, 5	-35
srmB	20	18355	131, 18	-2
yfiE	24	18360	10, 66	-14
grcA	57, 74	18370	60, 72	-2
ung	16	18375	24	8
trxC	60	18390	60, 25	0
pka	22	18400	22	0
pssA	149, 59	18405	224, 101, 58	-1
kgtP	14, 63, 66	18415	66, 86, 228	0
clpB	32	18440	32, 51, 79, 120, 139	0
bamD	185, 140	18455	186, 121, 105, 75, 73, 61	1
raiA	50	18465	177, 65, 30, 3	15
aroF	51	18480	51	0
yfiR	198, 173, 124, 113, 53, 51	18490	82, 62, 51, 40, 30	0
rpsP	69	18520	13, 69	0
ffh	58	18525	58	0
ypjD	116, 32	18530	168, 31	-1
grpE	39	18540	38	-1
nadK	68	18545	122, 66, 65	-2
recN	36	18550	36, 9	0
bamE	119	18555	117, 85, 50	-2
smpB	129	18570	124, 64	-5
csiD	58	18775	58	0
csiR	203, 31	18800	49, 22	-9
yqaE	57	18810	48, 57	0
stpA	41, 61, 83	18825	41, 61, 117	0
alaE	94, 80, 77	18830	77, 42, 13	0
ygaC	596	18835	26, 98	-498
ygaM	25	18840	39, 25	0
nrdH	67	18855	67	0
proV	252, 216, 60	18875	66	6
ygaZ	22	18895	48, 20	-2
mprA	23	18905	24, 23	0
luxS	83, 332	18920	54, 82	-1
csrA	43, 52, 127, 224, 227	18970	17, 43, 52, 83, 127, 158, 224	0
alaS	79	18975	9, 79, 172	0
recA	50	18990	39, 49	-1
pncC	48	18995	27, 239	-21
srlR	187	19030	86	-101
norR	18	19040	20	2
hypF	589, 680	19055	195	-394
ascG	23	19065	24	1
ascF	95	19070	96	1
hycI	59	19080	59	0
hypA	20	19130	137	117
hypB	162	19135	162	0
ygbA	22	19160	22	0
mutS	74	19165	69	-5
pphB	23	19170	22	-1
nlpD	29, 76	19200	75, 76, 187	0
ftsB	81	19230	17, 80, 99, 137, 155	-1
ygbE	55	19235	51	-4
cysD	39	19250	41	2
iap	45, 37	19255	34, 3	-3
cysJ	66	19315	65	-1
ygcN	85	19325	109, 21	24
ygcW	136, 198	19365	89	-47
yqcE	120	19370	87	-33
queE	188	19385	23, 24	-164
eno	27, 77, 211, 733, 761, 905	19410	27	0
pyrG	47, 51, 131	19415	47, 50, 128	0
mazG	175	19420	113	-62
mazE	16, 29	19430	29, 61	0
relA	49, 178, 626, 667	19435	178	-100
rlmD	43	19440	17, 29, 219	-14
yqcA	66	19465	29, 65	-1
syd	89	19485	33	-56
queF	27	19490	180, 128, 69, 30, 16	3
sdaC	194	19500	196, 193, 126, 79	2
ygdG	182	19510	21	-161
fucA	166	19520	73	-93
fucP	116	19525	116	0
ygdD	90	19555	87	-3
gcvA	72	19560	10, 19, 72, 233	0
ygdI	84, 118	19565	12, 20, 27, 68	-16
csdA	130	19570	146, 128, 18	-2
mltA	95	19585	30, 81, 93, 157	-2
amiC	56, 179	19605	33, 53, 54, 55, 150, 184	-1
argA	86	19610	31	-55
ptrA	127	19625	125	-2
recC	79	19630	78	-1
thyA	99, 193	19655	235	42
lgt	84	19660	79	-5
rppH	16	19670	19, 28	3
mutH	80, 48	19685	168, 46	-2
ygdQ	28	19690	26	-2
ygdR	24	19695	84, 44, 33, 19	-5
tas	28	19700	32	4
lplT	77	19705	73	-4
galR	30	19715	30	0
lysA	52	19720	26	-26
lysR	71	19725	26	-45
ygeA	168	19730	73	-95
araE	26	19735	28	2
kduI	70	19745	70	0
yqeF	32, 109, 217	19750	21, 173, 182, 225, 247	8
yqeG	128, 106, 28	19755	35, 14	7
yqeH	28, 23	19760	25	2
yqeI	158, 87, 79, 71, 66	19765	43	-23
ygeR	148	19960	27, 164, 202, 216	16
ygeV	61	19980	61, 102, 173	0
yqeC	110, 177	20015	161	-16
mocA	104	20020	102, 67	-2
ygfK	68	20025	209, 70, 62	2
xanQ	91	20045	9	-82
idi	127, 122, 95, 26	20085	24	-2
xerD	108	20110	23, 25, 35, 54, 108, 174	0
fldB	33	20115	32	-1
ygfZ	31	20130	164, 31	0
yqfA	108, 216	20135	22, 36	-72
gcvT	105	20160	108, 131	3
ygfB	29	20180	29	0
zapA	61	20185	163, 122, 58, 57	-3
serA	46, 139	20200	44, 137	-2
rpiA	28	20205	28, 133	0
argP	23	20210	41, 31	8
yggE	46, 105	20245	35, 46	0
argO	28	20250	28	0
mscS	64	20255	64, 85	0
pgk	26, 113, 235	20265	235	0
epd	132	20270	33, 132	0
tktA	72	20330	79	7
loiP	21	20335	66	45
speB	149	20340	91	-58
speA	137	20350	17, 20, 35, 155	18
yqgB	131, 199	20355	15	-116
metK	129	20370	139, 60, 23	10
galP	29	20375	144, 29	0
yggI	167, 96, 6, 3	20380	96, 0	0
endA	72, 20	20385	22	2
rsmE	116, 66	20390	65	-1
yqgE	53	20400	227, 37	-16
rdgB	61	20430	50	-11
yggM	28, 30, 192	20440	201	9
ansB	23, 62	20445	23, 62	0
yggN	17, 121, 175	20450	177	2
mutY	102, 25	20470	108, 25	0
yggX	100	20475	224, 101	1
nupG	63	20485	63	0
yqgA	32, 19	20495	229, 29	-3
pitB	32	20655	32	0
gss	88	20660	88	0
yghU	27	20665	27	0
hybO	102	20705	26, 102, 144	0
yghW	16	20715	14, 33	-2
gpr	116	20725	35	-81
yqhA	27, 104	20730	24, 25	-2
yghA	179	20735	26	-153
exbB	30	20745	21, 32, 82	2
metC	161	20755	204, 28	43
yghB	34	20760	34	0
yqhD	53	20775	52	-1
dkgA	52	20780	51	-1
ygiQ	36, 164	20800	34, 35, 66, 211	-1
ftsP	182, 197	20805	248	51
parC	57	20815	48	-9
ygiS	13	20820	12, 28	-1
ygiV	56, 60	20825	184	124
ygiW	12, 73, 211	20830	33	21
qseB	79, 27	20835	27	0
mdaB	123, 107, 24	20845	25	1
ygiN	64	20850	64, 22	0
tolC	111, 103, 53, 41	20910	249, 114, 105, 50, 41	0
ygiD	22, 154	20930	33	11
zupT	117	20935	126, 106, 98, 87	9
glgS	63, 73	20955	25, 34, 41, 50, 63, 99, 142, 177	0
yqiJ	154, 153	20960	69, 39, 0	-84
glnE	53, 57, 112, 160	20985	160	0
ygiM	165, 103	21000	165, 141, 115, 41, 27	0
bacA	44	21010	8, 53, 90	9
folB	59	21015	48, 49, 64	5
plsY	161	21020	111, 39	-50
ttdR	124	21025	23	-101
tsaD	25, 85	21045	23	-2
rpsU	135, 69, 46	21050	135, 134, 86, 65, 41, 22, 9	0
rpoD	574, 410, 359, 354	21060	195, 3	-351
mug	23	21065	22, 23	0
yqjH	45, 47, 48	21075	46	1
yqjI	26	21080	26	0
aer	44	21085	9, 42, 150	-2
patA	36	21090	35, 20	-1
ygjH	8, 17	21095	26	9
ebgR	29	21100	96, 29	0
ygjI	164, 92	21115	227	63
fadH	41	21130	41	0
higA	197	21135	29	-168
higB	25	21140	25, 78, 197	0
rlmG	17	21150	46	29
ygjQ	175, 141, 78, 27	21160	26	-1
ygjR	29	21165	29, 21	0
alx	210, 209, 25	21170	207, 13	-2
sstT	81	21175	169, 155, 81, 48, 8	0
ygjV	75	21180	35, 160	-40
uxaC	102, 116	21190	38, 46	-56
exuT	222, 181	21195	220	-2
exuR	144, 34	21200	28, 18, 7	-6
yqjA	225, 130	21205	223, 170, 169, 168, 157	-2
yqjF	96, 90, 87	21235	78	-9
yqjG	50	21240	48	-2
yhaH	55, 41	21245	41	0
yhaI	211, 150, 128, 86	21250	24	-62
yhaJ	47, 66	21255	28, 65	-1
yhaK	50, 45, 28	21260	22	-6
tdcA	28	21310	28	0
agaR	38	21365	39	1
kbaZ	48	21370	48	0
agaS	87	21400	89	2
rsmI	58, 218	21470	38, 59, 233	1
lpoA	189	21475	187, 31, 30	-2
yraQ	36, 69	21495	34	-2
yraR	51, 77, 166	21500	66, 75	-2
yhbQ	27	21515	25	-2
yhbT	25, 92	21525	25, 41, 92, 136	0
yhbU	206, 156, 48	21530	46	-2
mtr	43, 115	21545	23, 43, 67	0
deaD	49	21555	25, 26	-23
pnp	158	21565	81, 119, 156, 196, 198, 236	-2
rpsO	102	21570	7, 51, 102	0
rimP	169	21595	13, 144, 169, 183	0
argG	75	21605	107, 77, 58	2
yhbX	38	21610	16	-22
secG	82, 85	21620	59, 60, 82, 117, 129	0
ftsH	43, 167	21635	43, 117	0
rlmE	67, 96	21640	19, 67, 78, 111	0
yhbY	31	21645	168, 31, 30, 19	0
greA	138, 149	21650	137, 146, 246	-3
dacB	106	21655	217, 105, 27	-1
rpmA	106	21670	6, 105, 151, 188, 201	-1
rplU	65	21675	6, 7, 65, 186	0
sfsB	113, 54, 51	21685	51	0
ibaG	30, 83, 151, 180	21695	29, 180	0
mlaF	37, 56, 67	21720	25, 36, 56, 67, 178	0
yrbG	64	21725	64	0
kdsC	554, 263, 47	21735	46, 37, 10	-1
lptB	548	21750	156	-392
rpoN	55	21755	36, 0	-19
yrbL	31	21780	27	-4
arcB	24	21795	24, 32, 35	0
yhcC	168, 185	21800	27, 195	10
gltB	216	21805	214	-2
nanA	44	21840	44	0
nanR	187, 214	21845	29	-158
sspA	149	21860	16, 146	-3
rpsI	83	21865	82, 213	-1
rplM	21	21870	157	136
yhcB	9	21880	176, 174, 65, 56, 31	22
degQ	89, 45	21885	83, 45	0
degS	27	21890	158, 27	0
mdh	45, 202	21895	6, 7, 46, 106, 204, 250	1
argR	101, 26	21900	100, 26	-1
yhcN	132, 57	21905	56	-1
yhcO	81, 174	21910	40	-41
aaeX	93	21925	106	13
aaeR	139, 137, 59, 43, 24	21930	40, 28	-3
tldD	47, 156	21935	107, 119	-37
mreB	42, 106, 269	21965	41	-1
csrD	93	21975	27, 91, 123	-2
accB	296, 264	22000	190	-74
yhdT	24	22010	25	1
dusB	34	22025	149, 32	-2
yhdU	124	22040	31, 19	-93
yhdV	194	22060	60	-134
yrdB	39, 65	22130	27	-12
smf	126	22155	43	-83
def	40	22160	40	0
mscL	23	22180	34, 23	0
arfA	24	22185	5, 24	0
yhdN	37	22195	18, 29, 37	0
rpsM	24, 94	22220	7, 93	-1
rplN	73	22280	73, 152	0
rpsJ	172	22335	171	-1
bfr	24	22350	22, 228	-2
tufA	254, 395	22360	10, 51, 217	-203
fusA	171	22365	168	-3
rpsL	69	22375	67, 167, 182, 248	-2
yheO	66, 101	22395	66, 67, 102	0
fkpA	80, 106	22400	49, 70, 71, 93, 106, 107	0
slyX	209	22405	167, 80, 25	-42
slyD	31, 43, 202	22410	16, 28, 61, 190	-3
prkB	179	22445	179, 162	0
yhfA	133	22450	26, 134	1
crp	167, 95, 89	22460	167, 149, 148, 68	0
argD	41	22470	41, 44	0
pabA	22	22475	22	0
yhfG	28	22485	27, 193	-1
ppiA	38, 98, 133, 152	22490	0, 38, 98, 152	0
tsgA	49	22495	48	-1
nirB	24	22500	24	0
cysG	74, 35	22515	75	1
yhfL	137, 35, 15, 10	22520	66, 8	-2
trpS	59	22555	60	1
rpe	94	22565	95	1
dam	69, 339, 1687	22570	3	-66
aroK	103, 316	22585	23, 102, 220	-1
hofM	177	22610	56	-121
mrcA	45	22615	45, 24	0
nudE	37, 94, 97, 180	22620	23, 24, 81, 83, 214	-11
yrfF	195, 150, 66, 44	22625	232, 218, 208, 149, 123, 122, 64, 42, 3	-1
hslR	238	22635	238	0
hslO	102, 41	22640	41	0
yhgE	46, 99, 149	22645	24, 172, 192	-22
pck	139	22655	148, 138, 27	-1
ompR	55, 101, 123, 171	22665	35, 101, 123, 130, 145, 171, 191	0
greB	68, 32	22670	139, 9	-23
yhgF	209	22675	242, 117, 32, 31	33
feoA	106	22680	105	-1
bioH	14	22700	31	17
nfuA	166, 28	22710	166, 27	0
malP	37	22725	26, 37	0
malT	61	22730	61, 32, 25	0
rtcA	31, 99, 153	22745	78	-21
glpG	28	22765	27, 167	-1
glpE	26	22770	24, 36, 74, 82, 101	-2
glpD	42	22775	105, 97, 42	0
glgC	61, 127, 243	22805	60, 129	-1
glgB	155	22815	155, 216	0
gntK	53	22860	6, 31, 51, 167	-2
gntR	23, 92, 136, 154	22865	27, 85, 92, 93, 143	0
yhhX	54, 211	22875	24, 117, 172, 212	1
yhhY	27	22885	173, 27	0
yhhA	214, 24	22905	23	-1
ugpQ	187	22910	233	46
ugpB	53, 101	22930	101	0
livK	170, 195	22960	163, 185	-7
livJ	104	22980	103	-1
rpoH	30, 66, 80, 87, 220	22985	65, 66, 80, 87, 221, 250	0
rsmD	96, 78, 41	23005	66, 56	-12
yhhM	24, 184	23015	23	-1
yhhN	176, 53	23020	51	-2
zntA	29	23025	29	0
tusA	24	23030	24, 149, 212	0
yhhQ	98	23035	97, 62, 53	-1
dcrB	188, 175, 42, 25	23040	38	-4
nikA	228, 39	23150	39	0
nikR	51	23175	51	0
yhiM	206, 98, 58, 24	23260	99	1
yhiN	90	23270	23, 25, 59, 88, 94	-2
pitA	30	23275	246, 120, 110, 64, 30	0
uspB	128	23280	126	-2
uspA	128, 113, 111	23285	174, 126, 113, 20	0
prlC	56	23300	56, 67	0
rlmJ	35	23305	59	24
gor	187	23310	24	-163
dinQ	194	23315	151, 194, 210	0
arsR	16	23325	235, 18	2
slp	25	23345	186, 25, 14	0
yhiD	137, 208	23400	40	-97
hdeA	51	23410	30, 51	0
hdeD	35	23415	35	0
gadE	566, 304, 124, 21	23420	124	0
mdtE	148, 92, 87	23430	240	92
gadW	33, 163	23440	34, 48, 120, 122	1
gadX	29	23445	31, 250	2
gadA	27	23450	28	1
treF	41	23460	205	164
yhjC	278	23470	57, 55	-221
yhjD	32	23475	30, 21	-2
yhjE	149, 29	23480	27	-2
yhjG	62	23485	7, 30	-32
yhjH	42	23490	40	-2
yhjJ	76	23505	75, 160	-1
dctA	51	23510	51, 73	0
yhjK	30	23515	29, 89	-1
yhjR	30, 98, 171, 179, 182, 190	23555	179, 207	0
bcsE	136, 63, 15	23560	86, 61, 42, 15, 0	0
yhjV	165	23585	132	-33
dppA	165	23615	165, 166	0
eptB	106	23630	71, 104, 107, 114, 188, 189	1
yhjY	49	23665	76	27
bisC	21, 90, 92, 119	23680	34, 88	-2
yiaD	191, 68	23685	44	-24
ghrB	121	23690	23	-98
yiaF	53	23695	53, 76, 84	0
yiaG	47	23700	47	0
cspA	160, 109	23705	160, 54, 34, 27, 8	0
hokA	210	23710	211	1
glyQ	36	23720	36, 54	0
ysaB	190	23725	40, 51, 81	-109
yiaB	19, 49, 79	23740	18	-1
xylA	42	23750	42	0
xylF	62	23755	60	-2
xylR	73	23770	162, 117, 116	43
bax	44, 57	23775	1, 63, 73, 97, 117	6
malS	27	23780	198, 28	1
avtA	31	23785	31	0
yiaU	96, 17, 6	23820	24	7
aldB	24	23840	24	0
selA	48	23860	51, 84, 128	3
yibF	20	23865	25, 78	5
mtlA	93	23895	155, 152, 92	-1
yibT	40, 44	23910	44, 66	4
yibL	68	23915	29	-39
lldP	110	23930	107	-3
cysE	119	23950	119, 150	0
secB	75	23960	74, 75, 106	0
grxC	134	23965	64	-70
yibN	41, 180	23970	40	-1
gpmM	73, 25	23975	246, 74, 32	1
kbl	26	24000	26, 83, 84, 172	0
yibB	46, 47, 151	24005	28	-18
waaQ	82	24060	107, 155	25
waaA	284, 24	24065	82, 56, 24	0
mutM	23, 125	24075	23	0
rpmB	321	24085	122, 137, 140	-181
yicR	18	24090	18	0
dfp	28	24095	30	2
dut	80	24100	186	106
yicC	31	24120	28	-3
dinD	61	24125	59	-2
ligB	86, 118	24135	103	-15
gmk	40	24140	40	0
rpoZ	29	24145	181, 30, 20	1
gltS	26	24170	100, 131, 133, 143	74
xanP	124, 26	24175	177, 24	-2
yicH	26	24180	26	0
yicJ	735	24190	166	-569
nlpA	24	24490	23, 102	-1
nepI	32	24505	32, 43	0
yicN	107	24525	18	-89
uhpT	31	24540	30, 31	0
ivbL	35	24590	28, 204	-7
tisB	216	24605	242, 216, 174, 111	0
emrD	77	24610	66, 4	-11
yidF	179	24615	7, 23, 37, 131, 148, 201	-48
yidL	30	24645	227, 30	0
yidE	117	24665	31, 71, 117	0
ibpB	84	24675	183	99
ibpA	96	24680	94, 96	0
yidQ	184	24685	130, 120, 32	-54
cbrA	63	24695	24	-39
yidB	150	24710	22, 38	-112
gyrB	31	24720	32	1
dnaA	153, 232	24735	149, 211, 232	0
rpmH	271, 225, 99	24740	219, 105, 96, 59, 24, 17	-3
tnaC	24	24775	125, 24	0
yieE	52	24800	52, 29	0
yieH	117, 12	24815	100, 98, 11	-1
pstS	43	24875	43, 64	0
glmS	143	24910	162	19
glmU	23, 126	24915	20, 124, 176	-2
atpB	83, 219	24955	78, 142, 222	3
atpI	85	24960	37, 50, 85, 139	0
rsmG	76	24965	72	-4
mnmG	41	24970	46	5
mioC	20	24975	21	1
asnC	28	24980	27, 81	-1
asnA	26	24985	69, 23	-3
ravA	35	24995	37, 38, 65, 128	2
kup	213, 135, 51	25000	213, 142, 100, 79, 57	0
rbsD	29	25005	29	0
hdfR	54, 193	25075	25, 53	-1
yifB	15, 58, 206	25085	13	-2
ilvL	104, 32	25090	32	0
ilvE	96	25105	96	0
ilvY	47	25120	34, 44	-3
ilvC	58	25125	54	-4
ppiC	28	25130	28, 88, 167	0
rep	30	25140	28	-2
trxA	114, 74	25155	119, 111, 98, 70, 36, 21	-3
rho	255	25165	222, 213, 182, 170, 86, 16	-33
aslB	177	25270	227, 39, 38	50
cyaA	379, 363, 154	25300	201, 193, 154, 82	0
cyaY	24	25305	24	0
yifL	30	25310	107, 31, 17	1
uvrD	76, 12	25335	76	0
corA	232	25355	234, 123	2
rarD	49, 53, 63, 80, 119	25380	24, 47	-2
yigI	27	25385	28, 91, 124	1
pldA	48	25390	211, 92, 47	-1
recQ	31, 28, 6	25395	218, 28	0
rhtC	18	25400	31	13
pldB	156, 147	25410	147, 102, 69	0
yigM	26	25420	24	-2
metR	21, 39	25425	38, 39, 206	0
metE	169	25430	166, 7, 6	-3
ysgA	174	25435	33, 56, 58	-116
udp	40	25440	246, 207, 105, 51, 43	3
ubiE	108, 104	25450	225, 27	-77
tatA	36	25465	182, 35	-1
rfaH	52, 144	25485	22, 52, 94, 103, 227	0
ubiD	179, 18	25490	176, 160, 108, 16	-2
fadB	42	25505	42	0
pepQ	14	25510	111, 101, 31	17
mobA	31, 122	25560	45, 66, 143	14
yihD	20	25565	22, 21	1
srkA	24	25570	24	0
dsbA	41	25575	166	125
yihF	144, 68, 24	25580	28	4
yihG	50	25585	24	-26
polA	26	25595	27, 17	1
yihA	220	25600	28	-192
yihI	39	25605	39, 27	0
hemN	102	25610	102	0
glnL	32	25625	32, 170, 189	0
glnA	73, 188	25630	44, 52, 72, 161, 186	-1
typA	177, 27	25640	234, 160, 54, 27	0
yihL	194, 75, 28, 24	25645	28	0
yihU	15, 25, 35, 63, 92	25700	60	-3
yihV	207, 78, 27	25705	25	-2
yihX	5	25715	144, 24	19
yiiE	201, 117	25755	201, 41	0
yiiF	189, 154	25760	55	-99
fdhE	133	25770	133	0
yiiG	121, 116	25800	31	-85
frvR	47	25805	99	52
rhaS	25	25855	56	31
sodA	51	25870	51	0
yiiM	69, 38	25885	36, 35, 24	-2
cpxR	16	25895	15, 58, 90, 91	-1
cpxP	35	25900	35, 15	0
fieF	37, 20	25905	245, 232, 194, 179, 139, 20	0
pfkA	78, 30	25910	181, 132, 131, 80, 13	2
cdh	23	25925	24	1
tpiA	17, 62	25930	62, 138	0
yiiQ	98	25935	23, 97	-1
yiiS	98	25945	250, 240, 96, 36	-2
fpr	27	25955	7, 25	-2
glpX	27	25960	24	-3
glpF	71	25970	71, 166, 173, 174, 214	0
zapB	129	25975	217, 89, 12	-40
rraA	28	25990	26	-2
menA	49, 57	25995	58	1
hslV	67	26005	61	-6
cytR	53	26015	54, 204	1
rpmE	105	26025	153, 102, 61	-3
rhsB	189, 148, 118, 95, 79, 14	26030	27, 14	0
metJ	71, 134, 163	26065	71, 134, 162	0
metB	36	26070	136, 126, 37, 36	0
metF	70	26085	65	-5
katG	23	26090	93, 90, 83, 45, 24	1
yijE	19	26095	239, 25	6
yijF	207	26100	26	-181
gldA	11	26110	62	51
yijO	112	26150	23, 59	-53
ppc	92	26160	89	-3
argE	50, 231	26165	48, 227	-2
argC	116	26170	118, 114	-2
oxyR	33	26185	139, 33	0
sthA	12	26190	10, 32, 40, 152	-2
trmA	25	26215	25	0
btuB	240	26220	240, 39, 37	0
coaA	81	26260	81, 147, 178	0
secE	181	26295	240, 181, 180, 145, 114, 112, 80, 18	0
rplK	93	26305	93, 71, 7	0
rplJ	373	26315	217, 110, 108, 103	-156
rpoB	182	26325	244, 183	1
rsd	51, 146	26370	15, 54	3
nudC	189, 184	26375	219, 218, 205, 23	16
yjaG	131	26390	24	-107
hupA	105	26395	193, 105, 59, 51	0
yjaH	55	26400	172	117
zraS	21	26410	31	10
purH	95	26425	38, 95, 153	0
yjaB	33	26450	19	-14
metA	121, 47	26455	120, 45, 27	-1
aceB	76	26460	74, 46	-2
iclR	24	26480	24, 113	0
metH	323, 45	26485	103, 44	-1
yjbB	129	26490	129	0
rluF	192, 45	26540	16	-29
pgi	36	26555	91, 36	0
yjbE	48, 34	26560	152, 62, 52	4
psiE	25	26595	25	0
xylE	6, 16, 37	26600	37	0
malE	45	26615	27, 45	0
malK	48	26625	48, 21	0
ubiC	63	26645	24	-39
plsB	36, 132	26655	36, 118, 132, 169, 172	0
dgkA	180, 29	26660	208, 200, 180, 148, 29	0
lexA	28	26665	67, 28	0
zur	111, 138	26680	28, 136	-2
dusA	69, 11	26690	199, 178, 169, 75	6
pspG	24	26695	36, 24, 15	0
dnaB	31	26705	31, 30	0
alr	193, 130	26710	193	0
tyrB	32	26715	32	0
yjbQ	24	26730	24, 7	0
uvrA	65	26740	62	-3
ssb	114, 45, 33	26745	146, 111, 43, 42, 28	-2
yjcB	123	26750	131	8
yjcC	53	26755	67	14
soxS	40	26760	26, 40	0
soxR	22	26765	23	1
yjcE	151, 145	26775	60, 52	-85
actP	33	26785	67	34
acs	20, 224	26795	19	-1
nrfA	93	26800	149, 92	-1
gltP	213, 174, 103	26835	106	3
yjcO	9, 26, 97, 205	26840	24	-2
fdhF	41	26845	85	44
yjdM	102	27000	61, 100	-2
proP	182, 95	27015	182, 150, 110, 95	0
basS	205	27025	123	-82
adiC	171	27040	159	-12
adiY	113	27045	92	-21
adiA	35	27050	33	-2
melR	22	27055	22	0
melA	24	27065	24	0
dcuR	531	27095	238	-293
dcuS	23	27100	24	1
ghoS	35	27115	70	35
lysU	80, 88	27125	19, 55, 88	0
cadB	75	27140	75	0
cadC	29	27145	26, 131	-3
yjdC	22	27160	22	0
cutA	36	27170	35	-1
dcuA	70, 178	27175	129, 178	0
aspA	105	27180	30, 66, 73, 104, 123, 134, 171	-1
fxsA	61	27185	184, 70, 61	0
groS	72	27195	72, 40	0
yjeI	48	27205	48, 14	0
yjeJ	135, 169	27210	77	-58
epmB	46	27215	43	-3
efp	132	27220	134, 44, 15	2
ecnB	44	27230	54, 43	-1
sugE	81	27235	76	-5
blc	23	27240	23	0
ampC	59	27245	59, 92	0
frdD	67, 107, 108	27250	190	82
frdA	94	27265	96, 163	2
epmA	25	27270	202, 144, 25	0
psd	278	27285	64, 79, 245	-33
rsgA	57	27290	35, 45, 80, 202	-12
orn	20	27295	43	23
queG	25	27315	25	0
miaA	270, 200	27340	200, 31, 30, 29	0
hfq	487, 68	27345	235, 68, 55, 36	0
purA	23	27370	22	-1
nsrR	146	27375	145, 66, 37	-1
aidB	28	27420	26	-2
bsmA	99	27430	99	0
yjfP	196, 17	27435	29, 15, 4	-2
ulaR	109	27440	29	-80
ulaG	50	27445	8, 51	1
ulaA	53	27450	53	0
yjfY	37	27480	52, 217	15
rpsF	93	27485	93	0
ytfB	102	27525	25, 78, 102, 183	0
cycA	84	27535	188, 187, 134, 94, 84, 52	0
ytfE	26	27540	26	0
ytfF	75, 92	27545	62	-13
ytfH	31, 9	27555	30	-1
cpdB	64	27560	1, 64, 99, 125, 194	0
ytfI	90, 36, 34, 5	27570	54	18
ytfJ	24	27575	48, 111, 174	24
ytfK	76	27580	174, 76, 59, 31	0
ytfL	106	27585	103, 104	-2
msrA	85	27590	31, 87	2
tamA	112	27600	202, 160, 131, 109, 107, 61	-3
chpS	45, 19	27615	43, 17, 6	-2
ppa	34	27625	34, 132	0
ytfQ	145	27630	47	-98
mpl	57, 25	27655	61, 23	-2
yjgA	150, 181, 200, 216	27660	19, 86, 104	-46
pmbA	14	27665	14	0
nrdD	178	27680	140, 178	0
treB	30	27690	30	0
treR	25, 29, 33, 101	27695	33, 98, 121	0
mgtA	345, 262	27700	240, 228, 219, 134	-22
ridA	33	27705	31	-2
pyrL	20, 212	27720	18, 212	0
bdcA	11	27735	23	12
bdcR	28	27740	127, 28	0
tabA	79, 28	27745	94, 35	7
yjgL	36	27750	228, 181	145
argI	33	27755	33	0
rraB	89, 28	27760	28	0
yjgM	134	27765	32	-102
valS	82, 90	27775	90	0
pepA	150, 161, 188	27785	91, 150, 159, 185, 187	0
lptF	96, 30	27790	209, 158, 96, 30	0
yjgR	22	27800	20	-2
pinQ	38	27850	27	-11
fimB	290, 148	27980	152	4
fimE	166	27985	164, 125	-2
fimA	421	27995	121	-300
gntP	38	28030	37	-1
uxuA	118	28040	115, 56	-3
uxuR	118	28055	96	-22
iraD	417, 137	28075	137	0
yjiJ	7	28125	26	19
yjiK	32, 127, 131	28130	190	59
symE	77	28195	77	0
yjiA	130, 183	28225	193	10
yjiY	68, 88	28235	88	0
tsr	245, 24	28250	182, 111, 75, 24	0
lgoR	96	28260	14	-82
opgB	53	28270	52, 79	-1
yjjA	21, 148	28275	19	-2
dnaT	98	28285	40, 80, 97	-1
yjjP	176	28295	47, 176	0
yjjQ	158	28300	158	0
fhuF	31, 89	28310	4, 14, 30, 89	0
yjjZ	27	28315	123	96
rsmC	25, 168	28325	22, 34	-3
holD	22	28330	22	0
prfC	70, 58	28345	56	-2
osmY	243	28350	244, 150	1
deoC	644, 45	28390	45	0
deoB	36	28400	37, 36	0
serB	39	28425	69, 38, 25	-1
slt	33	28450	217, 80, 51	18
trpR	56	28455	136, 62, 57	1
yjjX	28, 154	28460	27	-1
rob	43	28470	43	0
creA	278, 44	28475	199, 98, 44	0
arcA	202, 206, 229, 293, 375, 382, 495	28495	26, 66, 68, 202, 212, 223	0
yjtD	104, 44	28505	186, 114	9
yncL	52	30440	54, 53, 22	1
ynfO	29	30805	26	-3
rayT	93, 13	31965	14	1
yaiZ	149, 139	31980	17	-122
azuC	42	32505	42, 105	0
ypfM	104, 204	32665	19, 32, 51, 104, 184	0
ldrD	185	32825	185	0
lplA	121	32935	22	-99
