# Supplementary material for: Non-canonical transcriptional start sites in E. coli O157:H7 EDL933 are regulated and appear in surprisingly high numbers
Source: BMC Microbiol. 2023 Aug 31;23:243. doi: 10.1186/s12866-023-02988-6 (PMC10469882; doi:10.1186/s12866-023-02988-6)
Supplement: Supplementary file 7 — Supplementary Material 7 [file 12866_2023_2988_MOESM7_ESM.xlsx]

## Sheet: Legend Table S6
Supplementary Table S6. List of annotated genes with antisense TSS. Annotated gene number, strand, start and stop coordinates (A-D), asTSS position and strand (E, F), asTSS presence in analyzed culture conditions (G-N), categorization of asTSS in u-asTSS, d-asTSS and asTSS (O).

## Sheet: asTSS
A	B	C	D	E	F	G	H	I	J	K	L	M	N	O
annotated gene number	AG gene strand	start	stop	asTSS	asTSS strand	exp LB	exp M9	exp acid	exp salt	stat LB	stat M9	stat acid	stat salt	asTSS/d-asTSS/u-asTSS
5	+	190	273	169	-			169						u-asTSS
10	+	354	2816	1193	-		1193			1193	1193	1193	1193	asTSS
10	+	354	2816	1413	-	1413				1413			1413	asTSS
10	+	354	2816	2274	-		2274	2274			2274			asTSS
15	+	2818	3750	3746	-	3746	3746	3746	3746	3746	3746		3746	asTSS
20	+	3751	5037	3746	-	3746	3746	3746	3746	3746	3746		3746	u-asTSS
30	+	5251	5547	5261	-						5261			asTSS
40	-	6546	7976	6706	+			6706						asTSS
40	-	6546	7976	6745	+	6745	6745	6745	6745					asTSS
40	-	6546	7976	8059	+	8059	8059		8059		8059		8059	u-asTSS
45	+	8255	9208	8241	-	8241	8241	8241	8241	8241	8241	8241	8241	u-asTSS
45	+	8255	9208	8336	-				8336					asTSS
50	+	9323	9910	9376	-	9376		9376				9376	9376	asTSS
50	+	9323	9910	9799	-	9799	9799	9799		9799	9799	9799	9799	asTSS
60	-	10660	11373	11107	+	11107	11107	11107	11107	11107	11107		11107	asTSS
65	-	11399	11803	11560	+	11560		11560	11560				11560	asTSS
70	+	12180	14096	12152	-		12152	12152		12152	12152	12152	12152	u-asTSS
70	+	12180	14096	14109	-	14109	14109	14109						d-asTSS
75	+	14185	15315	14109	-	14109	14109	14109						u-asTSS
80	-	15419	15628	15620	+	15620	15620	15620	15620	15620	15620	15620	15620	asTSS
85	+	16157	17323	16082	-	16082	16082	16082	16082	16082	16082		16082	u-asTSS
85	+	16157	17323	16257	-	16257	16257	16257	16257				16257	asTSS
85	+	16157	17323	16630	-			16630		16630		16630	16630	asTSS
85	+	16157	17323	16935	-		16935						16935	asTSS
85	+	16157	17323	16937	-					16937		16937		asTSS
90	+	17383	18288	18179	-						18179		18179	asTSS
90	+	17383	18288	18327	-	18327	18327		18327	18327	18327		18327	d-asTSS
31950	-	18960	19286	19080	+				19080					asTSS
105	-	19299	21749	19629	+	19629	19629	19629	19629	19629	19629	19629	19629	asTSS
105	-	19299	21749	19680	+						19680			asTSS
105	-	19299	21749	19976	+				19976		19976		19976	asTSS
105	-	19299	21749	20337	+				20337		20337		20337	asTSS
105	-	19299	21749	20880	+								20880	asTSS
105	-	19299	21749	21006	+						21006			asTSS
105	-	19299	21749	21258	+	21258	21258	21258	21258	21258	21258	21258	21258	asTSS
105	-	19299	21749	21387	+						21387			asTSS
105	-	19299	21749	21450	+		21450	21450	21450	21450	21450	21450	21450	asTSS
110	-	21762	22445	22417	+				22417				22417	asTSS
115	-	22495	23028	22417	+				22417				22417	d-asTSS
115	-	22495	23028	22560	+	22560	22560	22560	22560					asTSS
120	-	23330	24751	23766	+				23766				23766	asTSS
120	-	23330	24751	24750	+		24750	24750						asTSS
125	-	25221	25484	25390	+	25390		25390	25390	25390	25390	25390	25390	asTSS
125	-	25221	25484	25413	+	25413	25413	25413	25413	25413	25413	25413	25413	asTSS
130	+	25587	25811	25500	-		25500		25500					u-asTSS
130	+	25587	25811	25509	-	25509		25509						u-asTSS
130	+	25587	25811	25524	-	25524	25524	25524	25524	25524	25524	25524	25524	u-asTSS
130	+	25587	25811	25613	-	25613	25613	25613	25613	25613	25613	25613	25613	asTSS
140	+	26803	29619	27119	-	27119	27119	27119	27119				27119	asTSS
140	+	26803	29619	28066	-	28066	28066	28066			28066	28066	28066	asTSS
145	+	29619	30113	29756	-	29756		29756		29756	29756	29756	29756	asTSS
160	+	31668	32582	32102	-						32102	32102	32102	asTSS
165	+	32749	33570	32974	-						32974			asTSS
165	+	32749	33570	33588	-	33588	33588							d-asTSS
180	+	34026	35174	34142	-					34142	34142	34142	34142	asTSS
180	+	34026	35174	34412	-			34412	34412					asTSS
185	+	35192	38413	36982	-		36982	36982	36982		36982		36982	asTSS
185	+	35192	38413	36984	-							36984		asTSS
185	+	35192	38413	38299	-		38299	38299		38299	38299	38299	38299	asTSS
190	-	38421	38639	38568	+	38568		38568						asTSS
190	-	38421	38639	38592	+					38592	38592	38592		asTSS
200	-	39188	39778	39096	+			39096			39096			d-asTSS
200	-	39188	39778	39314	+		39314				39314			asTSS
200	-	39188	39778	39316	+								39316	asTSS
200	-	39188	39778	39599	+		39599	39599	39599		39599		39599	asTSS
205	-	39784	40569	40426	+						40426			asTSS
205	-	39784	40569	40568	+	40568	40568	40568	40568	40568	40568		40568	asTSS
210	-	40678	42231	41886	+	41886	41886	41886	41886				41886	asTSS
220	-	43651	44793	44359	+	44359	44359			44359	44359	44359	44359	asTSS
220	-	43651	44793	44543	+	44543				44543	44543	44543	44543	asTSS
225	-	44824	46338	46422	+								46422	u-asTSS
260	+	52184	54046	53653	-						53653			asTSS
265	+	54238	54717	54351	-			54351	54351		54351			asTSS
265	+	54238	54717	54775	-					54775		54775	54775	d-asTSS
265	+	54238	54717	54788	-	54788	54788	54788	54788	54788	54788	54788	54788	d-asTSS
270	+	54803	55036	54775	-					54775		54775	54775	u-asTSS
270	+	54803	55036	54788	-	54788	54788	54788	54788	54788	54788	54788	54788	u-asTSS
280	-	55350	56198	55347	+	55347	55347	55347	55347	55347	55347	55347	55347	d-asTSS
280	-	55350	56198	56169	+	56169	56169	56169	56169	56169	56169		56169	asTSS
285	-	56205	56582	56169	+	56169	56169	56169	56169	56169	56169		56169	d-asTSS
295	-	57403	58392	57880	+	57880	57880	57880	57880	57880	57880	57880	57880	asTSS
300	-	58392	59678	58881	+		58881						58881	asTSS
300	-	58392	59678	59304	+					59304			59304	asTSS
305	-	59731	62085	60313	+	60313							60313	asTSS
305	-	59731	62085	60334	+				60334					asTSS
305	-	59731	62085	61309	+	61309		61309					61309	asTSS
305	-	59731	62085	61356	+	61356	61356			61356	61356	61356	61356	asTSS
305	-	59731	62085	61864	+					61864			61864	asTSS
305	-	59731	62085	62126	+	62126	62126	62126	62126				62126	u-asTSS
305	-	59731	62085	62179	+					62179			62179	u-asTSS
315	+	63450	64202	63702	-								63702	asTSS
29335	-	64248	64424	64432	+			64432					64432	u-asTSS
320	-	64620	65279	64602	+					64602				d-asTSS
325	-	65291	68197	66312	+	66312	66312	66312	66312	66312	66312	66312	66312	asTSS
330	-	68361	70712	70786	+	70786					70786		70786	u-asTSS
335	-	70787	71482	70786	+	70786					70786		70786	d-asTSS
335	-	70787	71482	71245	+	71245		71245	71245	71245			71245	asTSS
335	-	70787	71482	71489	+				71489	71489	71489		71489	u-asTSS
340	-	71682	73184	72680	+					72680			72680	asTSS
345	-	73195	74895	73501	+	73501		73501	73501					asTSS
350	+	75234	76112	75821	-					75821		75821		asTSS
350	+	75234	76112	76210	-					76210				d-asTSS
355	+	76198	76962	76210	-					76210				asTSS
355	+	76198	76962	76293	-		76293							asTSS
370	-	79317	80300	79946	+		79946		79946	79946	79946			asTSS
375	+	80672	81241	80704	-	80704			80704		80704		80704	asTSS
380	-	81470	83128	81424	+				81424				81424	d-asTSS
380	-	81470	83128	83140	+								83140	u-asTSS
380	-	81470	83128	83196	+	83196	83196	83196	83196	83196	83196	83196	83196	u-asTSS
385	+	83217	83348	83165	-				83165				83165	u-asTSS
385	+	83217	83348	83168	-					83168		83168		u-asTSS
385	+	83217	83348	83232	-								83232	asTSS
390	-	83456	84061	83449	+				83449	83449	83449	83449		d-asTSS
390	-	83456	84061	83463	+	83463	83463	83463	83463	83463	83463	83463	83463	asTSS
395	-	84072	85472	84486	+	84486		84486	84486					asTSS
395	-	84072	85472	84846	+					84846	84846	84846		asTSS
395	-	84072	85472	84939	+								84939	asTSS
400	-	85475	86566	85966	+		85966							asTSS
400	-	85475	86566	86610	+	86610			86610		86610	86610	86610	u-asTSS
405	-	86566	88137	86610	+	86610			86610		86610	86610	86610	asTSS
405	-	86566	88137	87087	+						87087			asTSS
410	-	88230	88316	88353	+					88353			88353	u-asTSS
415	+	88974	89918	89375	-				89375	89375	89375		89375	asTSS
415	+	88974	89918	89509	-		89509		89509		89509		89509	asTSS
415	+	88974	89918	89969	-					89969		89969		d-asTSS
420	+	90236	91960	91144	-								91144	asTSS
420	+	90236	91960	91319	-	91319	91319	91319	91319	91319	91319	91319	91319	asTSS
420	+	90236	91960	91712	-								91712	asTSS
425	+	91963	92454	92144	-	92144	92144	92144	92144	92144	92144	92144	92144	asTSS
425	+	91963	92454	92259	-	92259	92259		92259	92259	92259	92259	92259	asTSS
430	+	92457	92552	92568	-		92568			92568	92568	92568		d-asTSS
435	+	92634	93638	92568	-		92568			92568	92568	92568		u-asTSS
435	+	92634	93638	93090	-				93090				93090	asTSS
435	+	92634	93638	93731	-	93731								d-asTSS
29355	-	94059	94241	93966	+	93966	93966	93966	93966				93966	d-asTSS
29355	-	94059	94241	94195	+	94195	94195	94195		94195	94195	94195		asTSS
29355	-	94059	94241	94196	+								94196	asTSS
440	+	94240	94698	94710	-		94710			94710		94710		d-asTSS
445	+	94700	95641	94710	-		94710			94710		94710		asTSS
445	+	94700	95641	95434	-			95434			95434		95434	asTSS
450	+	95638	96003	96064	-	96064			96064				96064	d-asTSS
455	+	96019	97785	96064	-	96064			96064				96064	asTSS
455	+	96019	97785	96148	-		96148				96148			asTSS
455	+	96019	97785	96856	-	96856	96856	96856	96856	96856	96856	96856	96856	asTSS
465	+	99256	100614	100432	-								100432	asTSS
470	+	100608	101690	100946	-	100946	100946	100946	100946	100946	100946	100946	100946	asTSS
470	+	100608	101690	101580	-						101580			asTSS
500	+	107761	108591	108370	-					108370	108370		108370	asTSS
505	+	108588	109850	108865	-		108865		108865	108865	108865		108865	asTSS
520	+	112311	112823	112536	-			112536						asTSS
520	+	112311	112823	112722	-							112722	112722	asTSS
520	+	112311	112823	112731	-	112731	112731	112731	112731	112731	112731	112731	112731	asTSS
545	-	116346	117089	116530	+						116530	116530		asTSS
560	-	119012	120214	120136	+	120136							120136	asTSS
565	-	120204	121589	120136	+	120136							120136	d-asTSS
565	-	120204	121589	121086	+	121086	121086	121086	121086	121086	121086	121086	121086	asTSS
575	+	122064	122285	122275	-						122275			asTSS
575	+	122064	122285	122277	-					122277		122277		asTSS
580	-	122242	123135	123193	+				123193	123193	123193	123193	123193	u-asTSS
585	+	123223	123774	123153	-	123153	123153	123153	123153		123153	123153	123153	u-asTSS
585	+	123223	123774	123169	-	123169	123169	123169	123169	123169	123169	123169	123169	u-asTSS
29360	-	127343	127525	127342	+		127342		127342					d-asTSS
29360	-	127343	127525	127350	+	127350	127350	127350	127350	127350		127350		asTSS
29360	-	127343	127525	127459	+	127459	127459	127459	127459	127459	127459	127459	127459	asTSS
605	+	127507	130170	129507	-	129507	129507	129507	129507	129507	129507	129507	129507	asTSS
610	+	130185	132077	130511	-			130511						asTSS
620	-	133780	135633	133873	+	133873	133873	133873	133873	133873	133873	133873	133873	asTSS
620	-	133780	135633	134572	+			134572		134572		134572		asTSS
620	-	133780	135633	134573	+		134573		134573				134573	asTSS
620	-	133780	135633	134603	+					134603		134603		asTSS
620	-	133780	135633	135308	+	135308	135308	135308	135308	135308	135308	135308	135308	asTSS
625	+	135988	138585	137796	-	137796		137796	137796	137796	137796		137796	asTSS
625	+	135988	138585	138452	-						138452			asTSS
640	-	139971	140837	140892	+	140892	140892	140892		140892	140892	140892		u-asTSS
645	-	140943	141290	140892	+	140892	140892	140892		140892	140892	140892		d-asTSS
655	-	143208	145598	144589	+	144589	144589	144589	144589	144589			144589	asTSS
665	-	146381	147043	146665	+					146665	146665	146665	146665	asTSS
665	-	146381	147043	146805	+					146805	146805			asTSS
665	-	146381	147043	146807	+				146807					asTSS
665	-	146381	147043	147042	+	147042		147042	147042				147042	asTSS
670	+	147152	148078	147076	-	147076	147076	147076	147076	147076	147076	147076	147076	u-asTSS
670	+	147152	148078	147139	-	147139	147139	147139	147139	147139	147139	147139	147139	u-asTSS
670	+	147152	148078	147766	-		147766			147766	147766		147766	asTSS
680	+	148950	149390	148954	-						148954			asTSS
680	+	148950	149390	149173	-					149173	149173	149173	149173	asTSS
685	+	149454	150683	150210	-							150210		asTSS
685	+	149454	150683	150782	-	150782	150782	150782	150782	150782	150782	150782	150782	d-asTSS
29370	+	151017	151229	151056	-								151056	asTSS
29370	+	151017	151229	151127	-	151127	151127	151127	151127	151127	151127	151127	151127	asTSS
29370	+	151017	151229	151150	-	151150	151150	151150		151150	151150	151150	151150	asTSS
695	+	151341	152237	151379	-							151379		asTSS
695	+	151341	152237	151807	-								151807	asTSS
29380	+	152347	152532	152516	-					152516	152516	152516		asTSS
700	-	152536	153387	152541	+								152541	asTSS
700	-	152536	153387	152542	+						152542			asTSS
700	-	152536	153387	153388	+					153388	153388		153388	u-asTSS
705	-	153399	154193	153388	+					153388	153388		153388	d-asTSS
705	-	153399	154193	153999	+	153999	153999	153999	153999	153999	153999	153999	153999	asTSS
705	-	153399	154193	154168	+	154168	154168	154168		154168	154168	154168		asTSS
705	-	153399	154193	154210	+		154210							u-asTSS
705	-	153399	154193	154211	+			154211						u-asTSS
710	-	154328	155437	154508	+		154508		154508	154508	154508	154508	154508	asTSS
710	-	154328	155437	154517	+		154517		154517		154517		154517	asTSS
710	-	154328	155437	154536	+	154536	154536	154536	154536		154536		154536	asTSS
710	-	154328	155437	154877	+	154877	154877	154877	154877	154877	154877	154877	154877	asTSS
710	-	154328	155437	155067	+						155067			asTSS
710	-	154328	155437	155262	+						155262			asTSS
710	-	154328	155437	155389	+	155389	155389		155389		155389	155389	155389	asTSS
710	-	154328	155437	155467	+	155467		155467		155467		155467		u-asTSS
710	-	154328	155437	155468	+								155468	u-asTSS
715	-	155449	156039	155389	+	155389	155389		155389		155389	155389	155389	d-asTSS
715	-	155449	156039	155467	+	155467		155467		155467		155467		asTSS
715	-	155449	156039	155468	+								155468	asTSS
720	-	156060	156665	156283	+	156283	156283	156283	156283		156283		156283	asTSS
720	-	156060	156665	156513	+	156513	156513	156513	156513	156513	156513	156513	156513	asTSS
720	-	156060	156665	156531	+						156531		156531	asTSS
720	-	156060	156665	156667	+						156667		156667	u-asTSS
725	-	156680	157240	156667	+						156667		156667	d-asTSS
725	-	156680	157240	156959	+	156959	156959	156959		156959	156959	156959	156959	asTSS
725	-	156680	157240	157252	+						157252			u-asTSS
725	-	156680	157240	157277	+	157277	157277		157277					u-asTSS
725	-	156680	157240	157279	+					157279		157279		u-asTSS
725	-	156680	157240	157293	+		157293				157293			u-asTSS
730	-	157242	159842	157252	+						157252			asTSS
730	-	157242	159842	157277	+	157277	157277		157277					asTSS
730	-	157242	159842	157279	+					157279		157279		asTSS
730	-	157242	159842	157293	+		157293				157293			asTSS
730	-	157242	159842	158019	+			158019						asTSS
730	-	157242	159842	158739	+	158739	158739	158739	158739	158739	158739	158739	158739	asTSS
730	-	157242	159842	159897	+	159897	159897	159897	159897	159897	159897	159897	159897	u-asTSS
735	-	159884	160609	159897	+	159897	159897	159897	159897	159897	159897	159897	159897	asTSS
740	-	160696	161292	161218	+	161218	161218	161218	161218	161218	161218		161218	asTSS
745	-	161573	162055	161512	+	161512	161512	161512	161512	161512	161512	161512		d-asTSS
745	-	161573	162055	161527	+	161527	161527	161527	161527	161527	161527	161527	161527	d-asTSS
745	-	161573	162055	161559	+	161559	161559	161559	161559		161559		161559	d-asTSS
745	-	161573	162055	161902	+						161902			asTSS
750	-	162052	163470	162947	+					162947	162947	162947	162947	asTSS
750	-	162052	163470	163332	+	163332	163332	163332		163332	163332	163332	163332	asTSS
755	-	163509	164435	164279	+						164279			asTSS
765	-	165105	165809	165071	+						165071		165071	d-asTSS
765	-	165105	165809	165095	+						165095			d-asTSS
770	-	165824	166354	165988	+	165988	165988	165988	165988	165988	165988	165988	165988	asTSS
770	-	165824	166354	166398	+	166398	166398							u-asTSS
770	-	165824	166354	166400	+							166400	166400	u-asTSS
775	+	166428	168857	166376	-	166376	166376	166376	166376	166376	166376	166376	166376	u-asTSS
31955	+	168860	169066	168975	-	168975	168975	168975	168975		168975		168975	asTSS
785	+	169053	171587	168975	-	168975	168975	168975	168975		168975		168975	u-asTSS
790	+	171807	174050	171734	-						171734			u-asTSS
790	+	171807	174050	171735	-	171735			171735					u-asTSS
790	+	171807	174050	171747	-	171747	171747	171747	171747	171747	171747	171747	171747	u-asTSS
790	+	171807	174050	171766	-		171766						171766	u-asTSS
790	+	171807	174050	171777	-	171777	171777	171777	171777		171777		171777	u-asTSS
790	+	171807	174050	172880	-	172880	172880	172880	172880	172880	172880	172880	172880	asTSS
790	+	171807	174050	174138	-		174138				174138	174138		d-asTSS
795	+	174101	174898	174138	-		174138				174138	174138		asTSS
800	+	174898	175788	175080	-					175080	175080	175080	175080	asTSS
810	-	177802	179082	179133	+	179133	179133	179133	179133	179133	179133	179133	179133	u-asTSS
810	-	177802	179082	179142	+	179142	179142	179142	179142	179142	179142	179142	179142	u-asTSS
815	+	179307	180728	179977	-						179977			asTSS
825	-	181201	181824	181188	+		181188		181188					d-asTSS
830	-	181862	182662	182337	+						182337			asTSS
835	-	182655	183353	183366	+								183366	u-asTSS
835	-	182655	183353	183398	+	183398	183398	183398	183398	183398	183398	183398		u-asTSS
840	+	183437	184954	183381	-	183381	183381	183381	183381	183381	183381	183381	183381	u-asTSS
840	+	183437	184954	184243	-				184243		184243		184243	asTSS
845	+	185084	186508	185248	-	185248	185248	185248	185248	185248	185248		185248	asTSS
845	+	185084	186508	185836	-		185836	185836	185836	185836	185836		185836	asTSS
845	+	185084	186508	186575	-					186575				d-asTSS
850	+	186663	187820	186575	-					186575				u-asTSS
855	-	187909	188295	188331	+		188331		188331		188331		188331	u-asTSS
860	-	188610	189434	189450	+		189450			189450	189450	189450	189450	u-asTSS
865	-	189465	192137	189450	+		189450			189450	189450	189450	189450	d-asTSS
865	-	189465	192137	189872	+	189872			189872		189872		189872	asTSS
865	-	189465	192137	190873	+	190873	190873	190873	190873	190873	190873		190873	asTSS
865	-	189465	192137	191817	+	191817	191817	191817	191817	191817	191817	191817	191817	asTSS
870	-	192199	192993	193035	+								193035	u-asTSS
29390	-	192993	193214	193035	+								193035	asTSS
29390	-	192993	193214	193127	+	193127	193127	193127	193127	193127		193127		asTSS
29390	-	192993	193214	193199	+	193199	193199	193199	193199		193199	193199	193199	asTSS
875	+	193361	194086	193330	-					193330		193330		u-asTSS
875	+	193361	194086	194100	-					194100		194100	194100	d-asTSS
29395	-	194038	194325	194413	+								194413	u-asTSS
880	+	194344	195195	194915	-	194915	194915		194915	194915	194915	194915	194915	asTSS
885	+	195342	196067	195431	-	195431	195431	195431	195431	195431	195431	195431	195431	asTSS
885	+	195342	196067	196110	-		196110	196110	196110					d-asTSS
895	+	196866	198062	197060	-	197060		197060		197060			197060	asTSS
895	+	196866	198062	197315	-	197315	197315	197315	197315	197315	197315	197315	197315	asTSS
895	+	196866	198062	197324	-		197324		197324	197324			197324	asTSS
900	+	198248	199009	198310	-		198310	198310	198310	198310	198310	198310	198310	asTSS
900	+	198248	199009	199023	-		199023				199023			d-asTSS
905	+	199022	199879	199023	-		199023				199023			asTSS
905	+	199022	199879	199148	-	199148	199148	199148	199148				199148	asTSS
910	+	199891	201243	200564	-		200564			200564	200564	200564	200564	asTSS
915	+	201273	203705	202334	-	202334	202334	202334	202334	202334	202334		202334	asTSS
925	+	204315	205340	205327	-								205327	asTSS
925	+	204315	205340	205419	-			205419		205419		205419		d-asTSS
930	+	205445	205900	205419	-			205419		205419		205419		u-asTSS
930	+	205445	205900	205474	-			205474			205474			asTSS
935	+	205904	206692	206020	-				206020				206020	asTSS
935	+	205904	206692	206460	-	206460		206460						asTSS
940	+	206692	207840	207003	-		207003							asTSS
945	+	207837	208433	208075	-		208075		208075		208075		208075	asTSS
950	+	208470	211952	210151	-						210151			asTSS
950	+	208470	211952	210774	-		210774	210774		210774	210774	210774	210774	asTSS
955	+	211965	212924	212055	-	212055	212055	212055	212055		212055		212055	asTSS
960	+	213023	215164	213031	-	213031	213031	213031	213031	213031	213031	213031	213031	asTSS
960	+	213023	215164	214627	-					214627	214627	214627	214627	asTSS
960	+	213023	215164	215247	-	215247	215247			215247	215247	215247	215247	d-asTSS
965	+	215221	215610	215247	-	215247	215247			215247	215247	215247	215247	asTSS
965	+	215221	215610	215317	-						215317		215317	asTSS
970	+	215675	216970	216925	-		216925				216925			asTSS
970	+	215675	216970	216963	-						216963			asTSS
980	-	217270	217470	217541	+			217541	217541				217541	u-asTSS
985	+	217636	218094	217542	-	217542	217542	217542	217542	217542	217542	217542	217542	u-asTSS
985	+	217636	218094	217948	-					217948	217948	217948	217948	asTSS
985	+	217636	218094	218068	-								218068	asTSS
995	+	218602	219312	218921	-					218921				asTSS
1000	-	219512	220336	219946	+			219946						asTSS
1005	-	220389	222107	220630	+		220630				220630	220630	220630	asTSS
1015	-	222922	223326	223338	+	223338	223338	223338						u-asTSS
1015	-	222922	223326	223354	+	223354	223354	223354	223354	223354		223354	223354	u-asTSS
1020	-	223444	224259	223354	+	223354	223354	223354	223354	223354		223354	223354	d-asTSS
1020	-	223444	224259	223577	+	223577		223577	223577	223577		223577	223577	asTSS
1030	-	224945	225976	226000	+						226000		226000	u-asTSS
1035	+	226164	226739	226797	-					226797	226797	226797	226797	d-asTSS
1070	+	232497	233300	232434	-		232434				232434			u-asTSS
1070	+	232497	233300	232605	-	232605	232605	232605	232605	232605	232605	232605	232605	asTSS
1075	-	233297	234211	233707	+					233707				asTSS
1080	+	234452	235252	234903	-	234903		234903	234903	234903	234903	234903		asTSS
1080	+	234452	235252	235047	-						235047			asTSS
1085	+	235330	236100	235360	-					235360	235360	235360		asTSS
1085	+	235330	236100	235394	-	235394	235394	235394	235394	235394	235394	235394	235394	asTSS
1085	+	235330	236100	235461	-					235461				asTSS
1085	+	235330	236100	235817	-					235817	235817			asTSS
1085	+	235330	236100	236057	-					236057	236057	236057		asTSS
1090	-	236148	237506	236170	+		236170	236170	236170	236170	236170		236170	asTSS
1090	-	236148	237506	236308	+			236308		236308	236308	236308	236308	asTSS
1090	-	236148	237506	236458	+	236458		236458		236458	236458			asTSS
1090	-	236148	237506	237183	+			237183	237183		237183		237183	asTSS
1095	-	237578	238333	237769	+	237769	237769	237769					237769	asTSS
1095	-	237578	238333	237839	+								237839	asTSS
1095	-	237578	238333	238034	+				238034				238034	asTSS
1095	-	237578	238333	238328	+	238328	238328	238328	238328	238328	238328	238328	238328	asTSS
1095	-	237578	238333	238336	+	238336	238336	238336	238336	238336	238336	238336	238336	u-asTSS
1100	+	238367	239089	238498	-	238498		238498	238498	238498	238498		238498	asTSS
1100	+	238367	239089	238507	-						238507			asTSS
1100	+	238367	239089	238753	-			238753	238753	238753	238753	238753	238753	asTSS
1105	-	239086	239553	239405	+			239405						asTSS
1105	-	239086	239553	239488	+	239488	239488	239488	239488	239488	239488	239488	239488	asTSS
1105	-	239086	239553	239572	+	239572	239572	239572	239572	239572	239572	239572	239572	u-asTSS
1105	-	239086	239553	239600	+	239600	239600	239600	239600	239600	239600	239600	239600	u-asTSS
1110	+	239618	240349	239537	-				239537					u-asTSS
1110	+	239618	240349	239591	-	239591	239591	239591	239591	239591	239591	239591	239591	u-asTSS
1120	+	240887	241687	241188	-	241188	241188	241188	241188	241188	241188	241188	241188	asTSS
1135	-	242617	243264	242780	+	242780			242780				242780	asTSS
1140	-	243534	244013	244092	+	244092		244092	244092		244092		244092	u-asTSS
1145	-	243979	245388	244092	+	244092		244092	244092		244092		244092	asTSS
1150	-	245399	248833	246099	+	246099	246099	246099	246099		246099			asTSS
29405	-	248970	249995	249010	+					249010				asTSS
29405	-	248970	249995	249079	+	249079					249079			asTSS
29405	-	248970	249995	250026	+	250026	250026		250026		250026		250026	u-asTSS
1170	-	251126	253897	252806	+					252806	252806	252806	252806	asTSS
1180	-	254672	256003	254992	+	254992	254992		254992	254992		254992	254992	asTSS
1180	-	254672	256003	255139	+	255139	255139	255139		255139	255139	255139	255139	asTSS
1195	-	257832	258914	258121	+	258121	258121	258121	258121	258121	258121	258121	258121	asTSS
1195	-	257832	258914	258961	+	258961								u-asTSS
1195	-	257832	258914	258963	+		258963				258963	258963	258963	u-asTSS
1200	-	258878	260728	258961	+	258961								asTSS
1200	-	258878	260728	258963	+		258963				258963	258963	258963	asTSS
1200	-	258878	260728	260411	+	260411	260411	260411	260411	260411	260411	260411	260411	asTSS
1200	-	258878	260728	260687	+				260687				260687	asTSS
1205	-	260732	261145	260687	+				260687				260687	d-asTSS
1205	-	260732	261145	260830	+	260830	260830		260830	260830	260830		260830	asTSS
1205	-	260732	261145	261152	+				261152				261152	u-asTSS
1205	-	260732	261145	261220	+					261220				u-asTSS
1210	-	261236	262627	261152	+				261152				261152	d-asTSS
1210	-	261236	262627	261220	+					261220				d-asTSS
1210	-	261236	262627	261458	+	261458	261458	261458		261458	261458	261458	261458	asTSS
1210	-	261236	262627	262130	+					262130		262130		asTSS
1220	-	262937	263437	263219	+	263219	263219	263219	263219	263219	263219	263219	263219	asTSS
1230	+	264134	264652	264097	-		264097		264097	264097	264097	264097		u-asTSS
1235	+	264685	264822	264783	-		264783			264783	264783	264783	264783	asTSS
1240	+	264862	267003	264783	-		264783			264783	264783	264783	264783	u-asTSS
1240	+	264862	267003	266026	-	266026	266026		266026	266026	266026	266026	266026	asTSS
1240	+	264862	267003	266523	-					266523		266523	266523	asTSS
1240	+	264862	267003	266848	-					266848	266848	266848		asTSS
1245	+	267079	271293	270010	-	270010	270010	270010	270010	270010	270010	270010	270010	asTSS
1245	+	267079	271293	270209	-	270209	270209	270209	270209		270209		270209	asTSS
1245	+	267079	271293	270875	-								270875	asTSS
1245	+	267079	271293	270885	-							270885		asTSS
1245	+	267079	271293	271167	-	271167	271167	271167	271167	271167	271167	271167	271167	asTSS
1245	+	267079	271293	271261	-	271261	271261	271261	271261	271261	271261	271261	271261	asTSS
1250	+	271296	271907	271261	-	271261	271261	271261	271261	271261	271261	271261	271261	u-asTSS
1250	+	271296	271907	271520	-	271520	271520	271520	271520	271520	271520	271520	271520	asTSS
31960	+	271929	272111	272163	-						272163		272163	d-asTSS
1260	+	272255	272545	272163	-						272163		272163	u-asTSS
1265	+	272653	273789	273122	-								273122	asTSS
1265	+	272653	273789	273450	-		273450		273450	273450	273450	273450	273450	asTSS
1265	+	272653	273789	273493	-				273493					asTSS
1265	+	272653	273789	273494	-						273494			asTSS
1270	+	273792	275552	274260	-						274260		274260	asTSS
1270	+	273792	275552	275051	-	275051	275051	275051	275051	275051	275051	275051	275051	asTSS
1270	+	273792	275552	275385	-		275385	275385	275385	275385	275385		275385	asTSS
1280	+	275754	276017	276041	-					276041	276041	276041	276041	d-asTSS
1285	+	276198	277370	276503	-						276503			asTSS
1285	+	276198	277370	277034	-				277034		277034		277034	asTSS
1290	-	277488	278258	277952	+					277952				asTSS
1290	-	277488	278258	278349	+							278349		u-asTSS
1295	+	278412	278885	278867	-						278867			asTSS
1300	-	278928	281372	279858	+					279858		279858		asTSS
1300	-	278928	281372	281469	+	281469	281469		281469	281469	281469	281469	281469	u-asTSS
1315	-	283033	283773	283802	+					283802				u-asTSS
1330	+	284678	285427	284820	-					284820			284820	asTSS
31965	+	285603	285899	285927	-	285927	285927	285927	285927		285927		285927	d-asTSS
31965	+	285603	285899	285936	-					285936			285936	d-asTSS
1345	+	287944	288714	288751	-	288751	288751	288751	288751	288751	288751	288751	288751	d-asTSS
1350	+	288785	289840	288751	-	288751	288751	288751	288751	288751	288751	288751	288751	u-asTSS
1350	+	288785	289840	289027	-			289027						asTSS
1350	+	288785	289840	289089	-	289089	289089	289089	289089	289089	289089	289089	289089	asTSS
1350	+	288785	289840	289893	-						289893			d-asTSS
1355	+	289892	290185	289893	-						289893			asTSS
1360	+	290188	290586	290590	-						290590			d-asTSS
1365	+	290596	291048	290590	-						290590			u-asTSS
1370	+	291355	291621	291331	-						291331			u-asTSS
1370	+	291355	291621	291341	-						291341			u-asTSS
1370	+	291355	291621	291366	-						291366			asTSS
1370	+	291355	291621	291443	-		291443		291443	291443	291443		291443	asTSS
1385	+	293865	294323	294163	-						294163			asTSS
1390	+	294415	295659	295324	-		295324			295324				asTSS
1390	+	294415	295659	295577	-					295577			295577	asTSS
1395	+	295717	296118	295794	-	295794							295794	asTSS
1400	-	296157	297212	296066	+					296066	296066			d-asTSS
1400	-	296157	297212	296252	+						296252		296252	asTSS
1420	-	300073	301047	299983	+						299983			d-asTSS
1420	-	300073	301047	300490	+	300490	300490	300490	300490	300490	300490	300490	300490	asTSS
1430	-	301423	301812	301683	+	301683	301683	301683	301683	301683	301683	301683		asTSS
1435	-	301940	302653	302096	+	302096	302096	302096	302096	302096	302096	302096		asTSS
1435	-	301940	302653	302736	+					302736	302736	302736	302736	u-asTSS
1440	+	302754	302954	303008	-	303008		303008	303008	303008	303008	303008	303008	d-asTSS
1445	+	303073	303366	303008	-	303008		303008	303008	303008	303008	303008	303008	u-asTSS
1445	+	303073	303366	303359	-	303359	303359	303359	303359	303359	303359	303359	303359	asTSS
1445	+	303073	303366	303388	-	303388	303388	303388	303388	303388	303388	303388	303388	d-asTSS
1460	+	304629	305423	305026	-						305026			asTSS
1480	+	306892	307446	307406	-						307406			asTSS
1485	-	307504	308277	307405	+	307405	307405	307405	307405	307405	307405	307405	307405	d-asTSS
1485	-	307504	308277	307418	+		307418							d-asTSS
1485	-	307504	308277	307886	+					307886	307886	307886	307886	asTSS
1490	+	309101	309844	309730	-	309730		309730	309730		309730		309730	asTSS
1500	+	310381	310533	310624	-						310624			d-asTSS
1540	-	315678	315950	315854	+	315854		315854	315854					asTSS
1550	-	316504	317256	316693	+					316693				asTSS
1560	+	318190	318450	318471	-		318471			318471				d-asTSS
1565	+	318447	319004	318471	-		318471			318471				asTSS
1575	+	319222	319545	319607	-	319607	319607	319607	319607	319607	319607	319607	319607	d-asTSS
1580	+	319559	321892	319607	-	319607	319607	319607	319607	319607	319607	319607	319607	asTSS
1580	+	319559	321892	320049	-	320049				320049				asTSS
1580	+	319559	321892	320527	-	320527	320527	320527	320527		320527		320527	asTSS
1580	+	319559	321892	321663	-	321663	321663	321663	321663	321663	321663	321663		asTSS
1590	-	323657	324556	324632	+	324632							324632	u-asTSS
1595	+	324655	325377	324586	-	324586	324586	324586		324586	324586		324586	u-asTSS
1595	+	324655	325377	325098	-	325098	325098	325098		325098	325098			asTSS
1595	+	324655	325377	325335	-	325335	325335	325335	325335	325335	325335	325335	325335	asTSS
1600	+	325544	325822	325772	-				325772				325772	asTSS
1605	-	326525	327409	326499	+	326499	326499	326499	326499	326499	326499	326499	326499	d-asTSS
1605	-	326525	327409	326647	+	326647	326647	326647	326647	326647	326647	326647	326647	asTSS
1605	-	326525	327409	326786	+						326786			asTSS
1610	+	327595	328731	328216	-						328216			asTSS
1610	+	327595	328731	328411	-					328411		328411		asTSS
1615	+	328807	330000	329007	-	329007	329007	329007					329007	asTSS
1615	+	328807	330000	329573	-			329573						asTSS
1635	-	334293	334982	334859	+					334859		334859		asTSS
1635	-	334293	334982	335008	+	335008	335008	335008	335008	335008	335008	335008	335008	u-asTSS
29415	-	335162	335281	335189	+					335189	335189			asTSS
29415	-	335162	335281	335368	+		335368		335368		335368		335368	u-asTSS
1640	+	335400	336014	336095	-				336095		336095			d-asTSS
29420	+	336088	336267	336095	-				336095		336095			asTSS
1645	-	336262	336591	336270	+	336270	336270		336270		336270	336270	336270	asTSS
1650	-	336904	337614	337667	+	337667	337667	337667	337667	337667	337667	337667	337667	u-asTSS
1655	-	337583	339226	337667	+	337667	337667	337667	337667	337667	337667	337667	337667	asTSS
1655	-	337583	339226	338222	+	338222	338222	338222	338222	338222	338222	338222	338222	asTSS
1655	-	337583	339226	338445	+	338445	338445	338445		338445	338445	338445		asTSS
1660	-	339216	341741	339591	+	339591	339591	339591	339591	339591	339591	339591	339591	asTSS
1660	-	339216	341741	340098	+	340098	340098	340098	340098	340098	340098	340098	340098	asTSS
1660	-	339216	341741	340199	+	340199	340199	340199	340199	340199	340199	340199	340199	asTSS
1660	-	339216	341741	340212	+	340212	340212		340212	340212	340212	340212	340212	asTSS
1670	-	342493	343080	342595	+	342595	342595	342595	342595				342595	asTSS
1670	-	342493	343080	342649	+		342649	342649	342649	342649	342649		342649	asTSS
1675	-	343155	343745	343184	+					343184	343184		343184	asTSS
1675	-	343155	343745	343228	+						343228			asTSS
29425	-	344151	344375	344142	+				344142				344142	d-asTSS
29425	-	344151	344375	344150	+				344150					d-asTSS
29425	-	344151	344375	344172	+	344172		344172			344172		344172	asTSS
29425	-	344151	344375	344206	+	344206			344206				344206	asTSS
29430	+	344278	344460	344476	-	344476	344476	344476		344476	344476	344476	344476	d-asTSS
29430	+	344278	344460	344486	-	344486	344486	344486	344486	344486	344486	344486	344486	d-asTSS
29430	+	344278	344460	344493	-	344493	344493		344493				344493	d-asTSS
29430	+	344278	344460	344508	-	344508				344508	344508	344508		d-asTSS
1680	+	344522	344713	344476	-	344476	344476	344476		344476	344476	344476	344476	u-asTSS
1680	+	344522	344713	344486	-	344486	344486	344486	344486	344486	344486	344486	344486	u-asTSS
1680	+	344522	344713	344493	-	344493	344493		344493				344493	u-asTSS
1680	+	344522	344713	344508	-	344508				344508	344508	344508		u-asTSS
1690	-	344923	345186	345217	+	345217		345217	345217	345217	345217	345217	345217	u-asTSS
1695	+	345450	345830	345430	-	345430	345430	345430	345430	345430	345430	345430	345430	u-asTSS
1705	+	346224	347762	347115	-	347115	347115	347115	347115	347115	347115	347115	347115	asTSS
1715	-	348574	349716	349723	+						349723			u-asTSS
1720	-	349951	350871	350026	+						350026		350026	asTSS
1720	-	349951	350871	350587	+		350587			350587	350587	350587		asTSS
1725	+	351028	351954	350953	-				350953		350953	350953	350953	u-asTSS
1735	-	352791	353366	352943	+						352943			asTSS
1735	-	352791	353366	353384	+	353384	353384	353384	353384	353384	353384		353384	u-asTSS
1740	+	353932	358185	355143	-						355143		355143	asTSS
1740	+	353932	358185	357484	-		357484		357484		357484		357484	asTSS
1740	+	353932	358185	358178	-		358178		358178		358178		358178	asTSS
1740	+	353932	358185	358200	-	358200	358200		358200	358200	358200		358200	d-asTSS
1745	-	358306	359196	358265	+						358265			d-asTSS
1745	-	358306	359196	358660	+						358660			asTSS
1745	-	358306	359196	358790	+	358790	358790	358790	358790		358790		358790	asTSS
1750	+	359397	360281	359301	-	359301	359301	359301	359301		359301		359301	u-asTSS
1750	+	359397	360281	359376	-				359376		359376		359376	u-asTSS
1755	-	360441	361034	360918	+	360918	360918		360918		360918		360918	asTSS
1765	-	361391	362716	361799	+	361799	361799	361799	361799		361799	361799	361799	asTSS
1765	-	361391	362716	362188	+				362188		362188			asTSS
1770	+	362942	363796	363690	-	363690	363690	363690	363690	363690	363690	363690	363690	asTSS
1775	+	364323	365042	364463	-	364463								asTSS
1795	-	367663	368079	368042	+				368042				368042	asTSS
1800	-	368261	368509	368371	+						368371		368371	asTSS
1805	-	368427	369521	368371	+						368371		368371	d-asTSS
1805	-	368427	369521	369399	+						369399			asTSS
1805	-	368427	369521	369510	+		369510	369510			369510		369510	asTSS
1810	-	369563	370324	369510	+		369510	369510			369510		369510	d-asTSS
1810	-	369563	370324	370256	+		370256				370256			asTSS
1810	-	369563	370324	370301	+						370301			asTSS
1815	-	370478	371062	370614	+	370614	370614	370614	370614	370614	370614	370614	370614	asTSS
1815	-	370478	371062	370694	+	370694	370694	370694	370694		370694		370694	asTSS
1830	+	372970	373221	373066	-		373066		373066		373066			asTSS
1830	+	372970	373221	373097	-				373097				373097	asTSS
1830	+	372970	373221	373099	-	373099	373099	373099						asTSS
1835	-	373223	374911	373400	+	373400	373400			373400	373400	373400	373400	asTSS
1835	-	373223	374911	374699	+	374699			374699		374699		374699	asTSS
1845	-	376411	376998	377076	+		377076		377076	377076	377076	377076	377076	u-asTSS
1845	-	376411	376998	377085	+	377085	377085	377085	377085	377085	377085	377085	377085	u-asTSS
1845	-	376411	376998	377093	+						377093			u-asTSS
29435	+	376915	377130	377025	-	377025	377025	377025	377025	377025	377025	377025	377025	asTSS
29435	+	376915	377130	377052	-								377052	asTSS
1850	+	377127	379160	377052	-								377052	u-asTSS
1850	+	377127	379160	379088	-				379088		379088		379088	asTSS
1850	+	377127	379160	379218	-	379218	379218	379218	379218	379218	379218	379218	379218	d-asTSS
1850	+	377127	379160	379230	-	379230	379230	379230	379230	379230	379230	379230	379230	d-asTSS
1855	+	379734	383717	380027	-	380027	380027	380027	380027	380027	380027	380027	380027	asTSS
1855	+	379734	383717	380447	-					380447				asTSS
1855	+	379734	383717	381849	-						381849			asTSS
1855	+	379734	383717	382820	-	382820	382820	382820	382820		382820		382820	asTSS
1855	+	379734	383717	383812	-		383812	383812			383812			d-asTSS
1860	+	383859	384947	383812	-		383812	383812			383812			u-asTSS
1860	+	383859	384947	383989	-	383989	383989	383989	383989	383989	383989	383989	383989	asTSS
1875	+	386777	387382	387127	-								387127	asTSS
1895	+	391290	391586	391496	-					391496		391496		asTSS
1895	+	391290	391586	391588	-					391588		391588		d-asTSS
1895	+	391290	391586	391681	-					391681	391681	391681		d-asTSS
1900	+	391755	392705	391681	-					391681	391681	391681		u-asTSS
1900	+	391755	392705	392361	-	392361			392361					asTSS
1900	+	391755	392705	392684	-						392684			asTSS
1905	+	392715	394097	392684	-						392684			u-asTSS
1910	+	394366	394806	394314	-						394314			u-asTSS
1910	+	394366	394806	394772	-					394772	394772			asTSS
1910	+	394366	394806	394808	-					394808	394808			d-asTSS
1910	+	394366	394806	394837	-						394837			d-asTSS
1925	+	396374	397576	396896	-	396896	396896	396896	396896	396896	396896	396896	396896	asTSS
1925	+	396374	397576	397138	-	397138	397138	397138	397138	397138	397138	397138	397138	asTSS
1925	+	396374	397576	397397	-	397397	397397			397397		397397	397397	asTSS
1935	+	398537	399493	398695	-	398695	398695	398695	398695	398695	398695	398695	398695	asTSS
1935	+	398537	399493	398731	-						398731			asTSS
1940	+	399580	400629	400330	-	400330	400330	400330	400330	400330	400330		400330	asTSS
1945	+	400872	401687	400865	-						400865			u-asTSS
1945	+	400872	401687	401264	-						401264			asTSS
1945	+	400872	401687	401634	-				401634		401634			asTSS
1945	+	400872	401687	401708	-								401708	d-asTSS
1955	-	402365	403036	402276	+	402276		402276						d-asTSS
1955	-	402365	403036	402783	+						402783			asTSS
1955	-	402365	403036	403131	+	403131	403131	403131	403131	403131	403131	403131	403131	u-asTSS
1975	+	406427	407596	406396	-	406396	406396	406396	406396				406396	u-asTSS
1975	+	406427	407596	406432	-		406432							asTSS
1980	+	407630	409081	409129	-		409129			409129		409129		d-asTSS
1985	+	409121	411007	409129	-		409129			409129		409129		asTSS
1990	+	411901	413160	411845	-	411845	411845	411845	411845					u-asTSS
1990	+	411901	413160	412760	-					412760		412760		asTSS
2005	+	415575	416234	415490	-	415490	415490	415490	415490	415490	415490	415490	415490	u-asTSS
2005	+	415575	416234	416009	-			416009						asTSS
2015	+	416741	417922	417855	-						417855			asTSS
2015	+	416741	417922	417994	-	417994	417994	417994	417994	417994	417994	417994	417994	d-asTSS
2015	+	416741	417922	418015	-	418015	418015			418015	418015	418015	418015	d-asTSS
2020	-	418025	418636	418668	+	418668	418668	418668	418668	418668	418668	418668	418668	u-asTSS
2025	-	418702	419955	418668	+	418668	418668	418668	418668	418668	418668	418668	418668	d-asTSS
2025	-	418702	419955	419197	+		419197							asTSS
2025	-	418702	419955	419419	+						419419			asTSS
2025	-	418702	419955	419658	+						419658			asTSS
2025	-	418702	419955	419851	+	419851	419851	419851	419851	419851	419851	419851	419851	asTSS
2025	-	418702	419955	419965	+		419965			419965	419965		419965	u-asTSS
2025	-	418702	419955	420015	+					420015			420015	u-asTSS
2030	-	420007	423081	419965	+		419965			419965	419965		419965	d-asTSS
2030	-	420007	423081	420015	+					420015			420015	asTSS
2030	-	420007	423081	422386	+	422386	422386	422386	422386	422386	422386	422386	422386	asTSS
2040	-	424323	425276	424743	+	424743	424743	424743	424743	424743	424743	424743	424743	asTSS
2040	-	424323	425276	424859	+					424859				asTSS
2045	-	425296	426084	425458	+					425458		425458	425458	asTSS
2045	-	425296	426084	425766	+	425766	425766	425766	425766		425766		425766	asTSS
2050	-	426187	427134	426530	+	426530	426530	426530	426530	426530	426530	426530	426530	asTSS
2050	-	426187	427134	426806	+						426806			asTSS
2055	+	427211	428875	427136	-		427136			427136	427136	427136	427136	u-asTSS
2060	+	428877	429821	429256	-						429256			asTSS
2065	+	429839	430705	430036	-	430036	430036	430036	430036	430036	430036	430036	430036	asTSS
2065	+	429839	430705	430487	-	430487	430487	430487	430487	430487	430487		430487	asTSS
2095	-	435634	436467	436137	+			436137		436137	436137	436137	436137	asTSS
2110	-	438139	439185	438146	+	438146	438146	438146	438146		438146		438146	asTSS
2110	-	438139	439185	438519	+					438519				asTSS
2110	-	438139	439185	438635	+	438635	438635	438635	438635	438635	438635	438635	438635	asTSS
2115	-	439197	441275	440177	+	440177	440177	440177	440177	440177	440177	440177	440177	asTSS
2125	-	442372	443688	443715	+	443715	443715	443715	443715	443715	443715	443715	443715	u-asTSS
2130	-	443761	445302	443715	+	443715	443715	443715	443715	443715	443715	443715	443715	d-asTSS
2130	-	443761	445302	444093	+	444093	444093	444093	444093	444093	444093	444093	444093	asTSS
2140	+	446234	447196	447230	-	447230	447230	447230	447230	447230	447230	447230	447230	d-asTSS
2145	+	447209	447976	447230	-	447230	447230	447230	447230	447230	447230	447230	447230	asTSS
2145	+	447209	447976	448073	-	448073	448073	448073	448073	448073	448073	448073	448073	d-asTSS
2150	+	447973	448800	448073	-	448073	448073	448073	448073	448073	448073	448073	448073	asTSS
2150	+	447973	448800	448892	-	448892		448892		448892	448892	448892	448892	d-asTSS
2155	+	448797	449648	448892	-	448892		448892		448892	448892	448892	448892	asTSS
2160	-	449755	450729	450172	+	450172	450172	450172	450172		450172			asTSS
2165	+	451255	454197	451702	-	451702	451702	451702	451702	451702	451702	451702	451702	asTSS
2165	+	451255	454197	451722	-	451722	451722	451722	451722	451722	451722	451722	451722	asTSS
2165	+	451255	454197	452085	-		452085	452085	452085		452085			asTSS
2165	+	451255	454197	452099	-						452099			asTSS
2165	+	451255	454197	452458	-	452458	452458	452458	452458		452458		452458	asTSS
2165	+	451255	454197	453474	-	453474	453474	453474	453474	453474	453474	453474	453474	asTSS
2170	+	454285	454908	454514	-						454514			asTSS
2170	+	454285	454908	454549	-				454549		454549			asTSS
2170	+	454285	454908	454767	-						454767			asTSS
2175	-	454909	456066	456121	+					456121				u-asTSS
2175	-	454909	456066	456160	+	456160	456160	456160	456160	456160	456160	456160	456160	u-asTSS
2185	+	456418	457638	456798	-							456798		asTSS
2185	+	456418	457638	456809	-	456809	456809	456809	456809	456809	456809	456809	456809	asTSS
2190	+	457651	458745	457994	-								457994	asTSS
2190	+	457651	458745	458281	-						458281		458281	asTSS
2190	+	457651	458745	458300	-		458300			458300		458300		asTSS
2190	+	457651	458745	458581	-								458581	asTSS
31980	+	459240	459584	459163	-		459163	459163	459163	459163	459163	459163	459163	u-asTSS
31980	+	459240	459584	459194	-					459194		459194		u-asTSS
2215	+	460780	460983	460694	-	460694	460694	460694	460694	460694	460694	460694	460694	u-asTSS
2215	+	460780	460983	460730	-	460730	460730	460730	460730	460730	460730	460730	460730	u-asTSS
2230	+	463060	463380	463475	-	463475	463475	463475	463475	463475	463475	463475	463475	d-asTSS
2235	+	463482	464597	463475	-	463475	463475	463475	463475	463475	463475	463475	463475	u-asTSS
2235	+	463482	464597	463483	-	463483	463483	463483	463483		463483		463483	asTSS
2235	+	463482	464597	464015	-					464015		464015		asTSS
2235	+	463482	464597	464420	-						464420			asTSS
2240	-	464614	465423	465521	+	465521	465521	465521	465521	465521	465521	465521	465521	u-asTSS
2245	+	465543	466001	465465	-	465465	465465	465465	465465	465465	465465	465465	465465	u-asTSS
2245	+	465543	466001	465476	-	465476	465476	465476	465476	465476	465476	465476	465476	u-asTSS
2250	+	466184	466708	466619	-				466619				466619	asTSS
2250	+	466184	466708	466784	-			466784						d-asTSS
2255	+	466758	466949	466784	-			466784						asTSS
2255	+	466758	466949	466850	-			466850			466850	466850	466850	asTSS
2255	+	466758	466949	466851	-	466851								asTSS
2260	+	466980	467159	467119	-	467119	467119	467119	467119	467119			467119	asTSS
2265	+	467207	467884	467119	-	467119	467119	467119	467119	467119			467119	u-asTSS
2265	+	467207	467884	467268	-		467268		467268	467268	467268	467268	467268	asTSS
2265	+	467207	467884	467298	-	467298				467298				asTSS
2265	+	467207	467884	467479	-					467479	467479		467479	asTSS
2265	+	467207	467884	467755	-		467755				467755		467755	asTSS
2270	+	467956	468240	468295	-		468295		468295	468295	468295	468295	468295	d-asTSS
2280	+	470660	471109	470935	-		470935	470935	470935		470935			asTSS
2280	+	470660	471109	470967	-						470967		470967	asTSS
2285	-	471194	472105	472121	+	472121		472121						u-asTSS
2285	-	471194	472105	472141	+		472141			472141	472141	472141	472141	u-asTSS
2290	+	472230	473138	472135	-			472135		472135	472135	472135		u-asTSS
2290	+	472230	473138	472136	-		472136		472136				472136	u-asTSS
2290	+	472230	473138	472999	-						472999			asTSS
2295	-	473281	474465	474532	+					474532	474532			u-asTSS
2300	-	474591	477734	474532	+					474532	474532			d-asTSS
2300	-	474591	477734	475848	+			475848	475848	475848	475848	475848	475848	asTSS
2300	-	474591	477734	477536	+	477536		477536						asTSS
2305	-	477731	478933	478343	+	478343	478343	478343	478343	478343	478343	478343	478343	asTSS
2305	-	477731	478933	478736	+		478736	478736	478736	478736	478736		478736	asTSS
2310	+	479123	479812	479856	-	479856	479856	479856	479856	479856			479856	d-asTSS
2315	+	479870	481165	479856	-	479856	479856	479856	479856	479856			479856	u-asTSS
2315	+	479870	481165	481085	-					481085				asTSS
2315	+	479870	481165	481237	-						481237			d-asTSS
2320	+	481572	482891	482650	-	482650			482650	482650		482650	482650	asTSS
2325	+	482967	484340	483103	-			483103						asTSS
2330	+	484499	486313	485123	-						485123		485123	asTSS
2335	+	486501	487946	487650	-	487650	487650	487650	487650		487650		487650	asTSS
2340	-	487967	488548	487948	+					487948		487948		d-asTSS
2340	-	487967	488548	488050	+	488050	488050	488050	488050		488050			asTSS
2340	-	487967	488548	488615	+	488615	488615	488615	488615	488615	488615	488615	488615	u-asTSS
2345	+	488641	489711	488549	-					488549	488549	488549	488549	u-asTSS
2345	+	488641	489711	488756	-	488756	488756	488756	488756		488756	488756	488756	asTSS
2345	+	488641	489711	489477	-					489477			489477	asTSS
2345	+	488641	489711	489623	-					489623	489623			asTSS
2360	+	491276	493123	492322	-	492322		492322		492322				asTSS
2375	+	494491	494772	494859	-					494859		494859		d-asTSS
2380	+	494860	495207	494859	-					494859		494859		u-asTSS
2380	+	494860	495207	495200	-	495200	495200	495200	495200		495200			asTSS
2380	+	494860	495207	495265	-					495265				d-asTSS
2395	-	496567	497106	496486	+	496486		496486	496486	496486	496486	496486	496486	d-asTSS
2395	-	496567	497106	496510	+						496510		496510	d-asTSS
2395	-	496567	497106	497109	+	497109	497109	497109	497109	497109	497109		497109	u-asTSS
2400	+	497257	497706	497282	-			497282					497282	asTSS
2405	+	497710	498813	497822	-	497822	497822	497822	497822		497822		497822	asTSS
2410	+	498902	499372	498946	-	498946	498946	498946	498946	498946	498946	498946	498946	asTSS
2420	+	499889	500866	499915	-						499915			asTSS
2420	+	499889	500866	500197	-						500197			asTSS
2420	+	499889	500866	500831	-				500831		500831	500831	500831	asTSS
2420	+	499889	500866	500843	-		500843				500843		500843	asTSS
2425	+	500844	501359	500831	-				500831		500831	500831	500831	u-asTSS
2425	+	500844	501359	500843	-		500843				500843		500843	u-asTSS
2425	+	500844	501359	501316	-					501316				asTSS
2430	-	501537	503108	501866	+		501866							asTSS
2430	-	501537	503108	501867	+			501867	501867				501867	asTSS
2430	-	501537	503108	502304	+	502304	502304	502304	502304	502304	502304	502304	502304	asTSS
2430	-	501537	503108	502363	+	502363	502363	502363			502363	502363		asTSS
2430	-	501537	503108	502366	+								502366	asTSS
2430	-	501537	503108	502533	+			502533	502533				502533	asTSS
2430	-	501537	503108	502740	+	502740	502740	502740	502740	502740			502740	asTSS
2435	-	503339	504313	503328	+	503328	503328	503328	503328	503328	503328	503328	503328	d-asTSS
2435	-	503339	504313	503954	+	503954	503954	503954	503954	503954	503954	503954	503954	asTSS
2435	-	503339	504313	504276	+	504276	504276	504276			504276			asTSS
2440	-	504368	506230	504276	+	504276	504276	504276			504276			d-asTSS
2445	-	506255	507154	507052	+	507052	507052	507052	507052				507052	asTSS
2450	-	507154	507396	507406	+	507406	507406	507406	507406	507406			507406	u-asTSS
2455	+	507602	509050	507598	-	507598	507598	507598	507598	507598	507598	507598	507598	u-asTSS
2455	+	507602	509050	508609	-	508609	508609							asTSS
2460	-	509104	509694	509449	+		509449	509449	509449		509449		509449	asTSS
2465	-	509657	510568	509843	+						509843			asTSS
2465	-	509657	510568	510176	+		510176		510176		510176			asTSS
2465	-	509657	510568	510656	+	510656	510656	510656	510656	510656	510656	510656	510656	u-asTSS
2470	+	510736	511227	510875	-	510875	510875	510875	510875		510875		510875	asTSS
2495	-	514703	516694	516693	+		516693			516693	516693			asTSS
2500	-	516716	517663	516693	+		516693			516693	516693			d-asTSS
2500	-	516716	517663	517669	+	517669			517669		517669			u-asTSS
2500	-	516716	517663	517751	+		517751		517751	517751	517751	517751	517751	u-asTSS
2500	-	516716	517663	517760	+			517760	517760	517760		517760	517760	u-asTSS
2510	-	519642	520319	520404	+	520404	520404	520404		520404	520404	520404	520404	u-asTSS
29460	-	520270	520401	520404	+	520404	520404	520404		520404	520404	520404	520404	u-asTSS
29460	-	520270	520401	520443	+	520443				520443		520443	520443	u-asTSS
29460	-	520270	520401	520457	+	520457	520457	520457	520457	520457	520457	520457	520457	u-asTSS
29460	-	520270	520401	520476	+	520476	520476	520476	520476	520476	520476	520476	520476	u-asTSS
29460	-	520270	520401	520487	+	520487	520487	520487	520487	520487	520487	520487	520487	u-asTSS
2520	+	520776	521039	520967	-		520967		520967				520967	asTSS
2520	+	520776	521039	521092	-	521092							521092	d-asTSS
2525	+	521186	522484	521092	-	521092							521092	u-asTSS
2535	+	523478	524752	524117	-	524117	524117	524117			524117	524117	524117	asTSS
2535	+	523478	524752	524377	-		524377	524377	524377	524377	524377	524377	524377	asTSS
2535	+	523478	524752	524766	-					524766			524766	d-asTSS
2535	+	523478	524752	524785	-				524785					d-asTSS
2540	+	524940	527294	524859	-			524859						u-asTSS
2540	+	524940	527294	525070	-	525070		525070						asTSS
2540	+	524940	527294	526625	-	526625	526625	526625	526625	526625	526625	526625	526625	asTSS
2545	+	527503	527775	527474	-	527474	527474	527474	527474	527474	527474	527474	527474	u-asTSS
2550	+	527967	529838	527960	-					527960				u-asTSS
2555	+	529989	530360	530114	-						530114		530114	asTSS
2560	+	530466	530864	530692	-						530692			asTSS
2570	-	531676	533376	531784	+					531784				asTSS
2570	-	531676	533376	532130	+					532130	532130	532130	532130	asTSS
2570	-	531676	533376	532294	+					532294				asTSS
2570	-	531676	533376	532758	+	532758	532758			532758				asTSS
2570	-	531676	533376	533433	+						533433			u-asTSS
2570	-	531676	533376	533444	+	533444	533444			533444	533444	533444	533444	u-asTSS
2575	+	533476	534294	533412	-		533412			533412	533412	533412	533412	u-asTSS
2575	+	533476	534294	533929	-	533929	533929	533929	533929	533929			533929	asTSS
2590	+	536699	538480	536833	-		536833			536833	536833	536833		asTSS
2590	+	536699	538480	536848	-	536848	536848	536848	536848	536848	536848	536848	536848	asTSS
2605	-	540364	541224	540495	+	540495	540495	540495	540495		540495			asTSS
2605	-	540364	541224	540622	+					540622		540622	540622	asTSS
2615	-	542047	542436	542487	+	542487	542487	542487	542487	542487	542487	542487	542487	u-asTSS
2615	-	542047	542436	542513	+	542513	542513	542513	542513				542513	u-asTSS
2625	-	543132	544682	543402	+		543402							asTSS
2625	-	543132	544682	544014	+	544014		544014		544014				asTSS
2625	-	543132	544682	544164	+			544164						asTSS
2625	-	543132	544682	544205	+							544205	544205	asTSS
2625	-	543132	544682	544436	+	544436			544436		544436			asTSS
2630	-	544846	545316	545020	+			545020						asTSS
2630	-	544846	545316	545413	+				545413	545413	545413		545413	u-asTSS
2635	-	545432	545983	545413	+				545413	545413	545413		545413	d-asTSS
2635	-	545432	545983	545445	+					545445	545445	545445	545445	asTSS
2645	-	546399	546773	546504	+	546504	546504	546504	546504	546504	546504	546504	546504	asTSS
2645	-	546399	546773	546588	+					546588	546588	546588	546588	asTSS
2650	-	547319	550468	547646	+						547646			asTSS
2650	-	547319	550468	548166	+					548166		548166	548166	asTSS
2650	-	547319	550468	548195	+								548195	asTSS
2650	-	547319	550468	548300	+						548300		548300	asTSS
2650	-	547319	550468	549776	+	549776	549776	549776	549776	549776	549776	549776	549776	asTSS
2650	-	547319	550468	550418	+					550418			550418	asTSS
2655	-	550491	551684	550418	+					550418			550418	d-asTSS
2655	-	550491	551684	550901	+	550901				550901	550901	550901	550901	asTSS
2655	-	550491	551684	551781	+	551781	551781	551781	551781	551781	551781	551781	551781	u-asTSS
2660	+	551826	552473	551763	-		551763		551763		551763		551763	u-asTSS
2660	+	551826	552473	551764	-			551764						u-asTSS
2660	+	551826	552473	551904	-					551904				asTSS
2660	+	551826	552473	551905	-	551905	551905	551905	551905		551905		551905	asTSS
2660	+	551826	552473	552045	-	552045	552045	552045	552045	552045	552045	552045	552045	asTSS
2660	+	551826	552473	552091	-			552091		552091				asTSS
2660	+	551826	552473	552151	-	552151	552151	552151	552151	552151	552151	552151	552151	asTSS
29465	-	552404	552595	552554	+	552554	552554	552554	552554	552554	552554	552554	552554	asTSS
2665	+	552601	555963	554176	-						554176			asTSS
2670	-	556002	556166	556176	+	556176	556176	556176	556176	556176	556176	556176	556176	u-asTSS
2670	-	556002	556166	556210	+	556210		556210						u-asTSS
2675	-	556180	556707	556176	+	556176	556176	556176	556176	556176	556176	556176	556176	d-asTSS
2675	-	556180	556707	556210	+	556210		556210						asTSS
2675	-	556180	556707	556754	+	556754	556754	556754	556754	556754	556754	556754	556754	u-asTSS
2680	+	556777	557154	556783	-	556783	556783	556783	556783	556783	556783	556783	556783	asTSS
29470	+	557132	557239	557325	-						557325			d-asTSS
29470	+	557132	557239	557334	-	557334	557334	557334	557334	557334	557334	557334	557334	d-asTSS
2685	+	557307	557858	557325	-						557325			asTSS
2685	+	557307	557858	557334	-	557334	557334	557334	557334	557334	557334	557334	557334	asTSS
2685	+	557307	557858	557396	-								557396	asTSS
2705	+	561015	562889	561073	-					561073				asTSS
2705	+	561015	562889	561773	-			561773	561773		561773		561773	asTSS
2705	+	561015	562889	562420	-						562420			asTSS
2710	+	563070	563714	563011	-		563011			563011	563011	563011		u-asTSS
2710	+	563070	563714	563044	-	563044	563044	563044			563044			u-asTSS
2710	+	563070	563714	563464	-					563464		563464		asTSS
2720	-	564805	565764	565361	+					565361	565361	565361	565361	asTSS
2725	+	565916	567220	565933	-					565933			565933	asTSS
2725	+	565916	567220	566560	-								566560	asTSS
2725	+	565916	567220	567028	-	567028	567028	567028	567028	567028	567028	567028	567028	asTSS
2730	-	567353	569029	567473	+	567473	567473	567473	567473	567473	567473	567473	567473	asTSS
2730	-	567353	569029	569125	+	569125	569125	569125	569125		569125		569125	u-asTSS
2735	-	569266	570486	569166	+								569166	d-asTSS
2735	-	569266	570486	569167	+		569167							d-asTSS
2735	-	569266	570486	569789	+					569789				asTSS
2735	-	569266	570486	570333	+					570333			570333	asTSS
29480	+	570522	570707	570544	-	570544	570544	570544	570544	570544	570544	570544	570544	asTSS
2745	-	572393	572872	572887	+	572887	572887	572887			572887			u-asTSS
2745	-	572393	572872	572888	+								572888	u-asTSS
31995	-	572888	573166	572887	+	572887	572887	572887			572887			d-asTSS
31995	-	572888	573166	572888	+								572888	asTSS
31995	-	572888	573166	572994	+	572994	572994	572994	572994	572994	572994	572994	572994	asTSS
31995	-	572888	573166	573106	+	573106	573106	573106	573106	573106		573106	573106	asTSS
2750	-	573076	573870	572994	+	572994	572994	572994	572994	572994	572994	572994	572994	d-asTSS
2750	-	573076	573870	573106	+	573106	573106	573106	573106	573106		573106	573106	asTSS
2750	-	573076	573870	573457	+	573457	573457	573457	573457	573457	573457	573457	573457	asTSS
2770	+	578265	579557	578929	-				578929		578929		578929	asTSS
2770	+	578265	579557	579617	-							579617		d-asTSS
2775	+	579895	581250	580040	-						580040			asTSS
2780	+	581353	585738	582030	-						582030			asTSS
2785	+	585946	601512	590154	-	590154	590154	590154	590154	590154	590154	590154	590154	asTSS
2800	+	604847	605254	605353	-					605353	605353	605353		d-asTSS
2810	-	605458	605880	605571	+	605571	605571	605571	605571	605571	605571		605571	asTSS
2820	+	607348	607710	607594	-	607594		607594	607594				607594	asTSS
2830	-	608344	609261	608733	+				608733					asTSS
2830	-	608344	609261	609031	+	609031	609031	609031	609031		609031		609031	asTSS
2830	-	608344	609261	609043	+		609043				609043			asTSS
2835	+	609407	610084	609313	-	609313	609313	609313	609313	609313	609313	609313	609313	u-asTSS
2835	+	609407	610084	609357	-		609357							u-asTSS
2835	+	609407	610084	610003	-				610003				610003	asTSS
2840	+	610071	610850	610003	-				610003				610003	u-asTSS
2845	-	610913	611767	610816	+						610816			d-asTSS
2845	-	610913	611767	611760	+		611760		611760	611760	611760	611760	611760	asTSS
2850	-	611828	612637	611760	+		611760		611760	611760	611760	611760	611760	d-asTSS
2850	-	611828	612637	612652	+	612652	612652		612652	612652	612652	612652	612652	u-asTSS
2855	-	612627	613253	612652	+	612652	612652		612652	612652	612652	612652	612652	asTSS
2855	-	612627	613253	612876	+			612876						asTSS
2855	-	612627	613253	612877	+					612877	612877	612877		asTSS
2860	+	613221	613907	613285	-	613285	613285	613285	613285	613285	613285	613285	613285	asTSS
2865	+	613904	616318	615005	-					615005	615005			asTSS
2865	+	613904	616318	615760	-		615760		615760	615760	615760	615760	615760	asTSS
2865	+	613904	616318	616363	-	616363	616363	616363	616363	616363	616363	616363	616363	d-asTSS
2870	+	616748	620944	620571	-	620571	620571	620571	620571		620571		620571	asTSS
2870	+	616748	620944	620887	-				620887				620887	asTSS
32000	+	620925	621185	620887	-				620887				620887	u-asTSS
2885	-	622416	623510	622727	+					622727		622727	622727	asTSS
2910	+	627994	628770	628398	-						628398			asTSS
2915	+	628871	629749	629095	-						629095			asTSS
2920	+	629918	631309	630005	-					630005	630005	630005	630005	asTSS
2930	+	632764	634065	634004	-						634004			asTSS
2935	+	634087	635232	634004	-						634004			u-asTSS
2935	+	634087	635232	635108	-						635108		635108	asTSS
2940	-	635460	636245	635493	+						635493		635493	asTSS
2940	-	635460	636245	636333	+	636333	636333		636333		636333		636333	u-asTSS
2945	-	636256	637491	636333	+	636333	636333		636333		636333		636333	asTSS
2945	-	636256	637491	637498	+								637498	u-asTSS
2950	-	637513	638562	637498	+								637498	d-asTSS
2955	+	638879	640546	640067	-				640067				640067	asTSS
2990	-	646086	646580	646559	+		646559			646559			646559	asTSS
2995	+	646754	648139	646701	-	646701				646701		646701	646701	u-asTSS
2995	+	646754	648139	646765	-		646765	646765	646765				646765	asTSS
3015	+	650355	650897	650910	-				650910		650910		650910	d-asTSS
3015	+	650355	650897	650994	-						650994			d-asTSS
3020	+	651117	651809	651330	-						651330			asTSS
3020	+	651117	651809	651501	-						651501			asTSS
3025	+	651840	654449	651911	-						651911		651911	asTSS
3025	+	651840	654449	651922	-	651922	651922	651922	651922	651922	651922	651922	651922	asTSS
3025	+	651840	654449	652076	-						652076		652076	asTSS
3025	+	651840	654449	653449	-				653449	653449			653449	asTSS
3035	+	655480	655995	655977	-					655977	655977		655977	asTSS
3035	+	655480	655995	655987	-						655987			asTSS
3040	-	655998	656630	656603	+	656603	656603				656603		656603	asTSS
3040	-	655998	656630	656687	+		656687			656687	656687	656687		u-asTSS
3050	-	656995	657756	657067	+				657067					asTSS
3050	-	656995	657756	657559	+	657559	657559	657559	657559	657559	657559	657559	657559	asTSS
3050	-	656995	657756	657580	+	657580	657580	657580	657580	657580	657580	657580	657580	asTSS
29510	+	657813	658025	657865	-	657865	657865		657865					asTSS
3060	-	658830	661802	660893	+	660893		660893	660893					asTSS
3060	-	658830	661802	661834	+				661834				661834	u-asTSS
3060	-	658830	661802	661897	+						661897			u-asTSS
3065	-	661789	664026	661834	+				661834				661834	asTSS
3065	-	661789	664026	661897	+						661897			asTSS
3065	-	661789	664026	662935	+							662935		asTSS
3065	-	661789	664026	663988	+	663988	663988		663988	663988	663988	663988	663988	asTSS
3070	-	664292	665428	664227	+					664227		664227		d-asTSS
3070	-	664292	665428	664587	+						664587			asTSS
3070	-	664292	665428	664588	+				664588					asTSS
3070	-	664292	665428	664631	+	664631	664631		664631	664631	664631	664631	664631	asTSS
3080	-	665891	667225	666845	+		666845		666845		666845		666845	asTSS
3090	-	667819	672756	668788	+		668788		668788		668788		668788	asTSS
3090	-	667819	672756	670738	+						670738		670738	asTSS
3090	-	667819	672756	671965	+	671965	671965	671965	671965		671965		671965	asTSS
3090	-	667819	672756	672231	+	672231	672231	672231	672231	672231	672231	672231	672231	asTSS
3090	-	667819	672756	672515	+						672515		672515	asTSS
3095	-	672776	673237	673264	+					673264	673264	673264		u-asTSS
3100	-	673265	675166	673264	+					673264	673264	673264		d-asTSS
3100	-	673265	675166	673651	+					673651	673651	673651	673651	asTSS
3100	-	673265	675166	674490	+						674490			asTSS
3100	-	673265	675166	675202	+			675202			675202		675202	u-asTSS
3105	-	675760	677208	675709	+				675709	675709	675709			d-asTSS
29515	+	677928	678083	677899	-	677899	677899	677899	677899		677899	677899	677899	u-asTSS
3115	+	678038	679420	679379	-			679379	679379	679379	679379		679379	asTSS
3120	+	679444	679776	679379	-			679379	679379	679379	679379		679379	u-asTSS
3125	+	679792	681015	680142	-		680142			680142	680142	680142	680142	asTSS
3125	+	679792	681015	680832	-				680832		680832		680832	asTSS
3135	+	684266	685642	684274	-				684274		684274			asTSS
3135	+	684266	685642	684337	-		684337		684337	684337	684337	684337	684337	asTSS
3135	+	684266	685642	685176	-	685176	685176	685176	685176	685176	685176	685176	685176	asTSS
3135	+	684266	685642	685604	-		685604			685604	685604	685604		asTSS
3140	-	685710	686957	685821	+		685821		685821	685821	685821		685821	asTSS
3140	-	685710	686957	686954	+							686954		asTSS
3145	-	687065	687718	687134	+						687134		687134	asTSS
3160	-	688559	689677	689207	+	689207	689207	689207	689207		689207		689207	asTSS
3165	+	689689	689853	689701	-				689701	689701	689701	689701	689701	asTSS
3170	+	690116	690268	690072	-	690072	690072	690072	690072	690072	690072	690072	690072	u-asTSS
3175	+	690619	690771	690575	-	690575	690575	690575	690575	690575	690575	690575	690575	u-asTSS
3175	+	690619	690771	690726	-						690726			asTSS
3180	-	690893	691513	691152	+		691152				691152		691152	asTSS
3190	-	691688	693928	692125	+		692125	692125		692125	692125			asTSS
3190	-	691688	693928	692597	+		692597		692597	692597	692597	692597	692597	asTSS
3195	+	694171	695373	694073	-	694073			694073					u-asTSS
3195	+	694171	695373	694100	-	694100								u-asTSS
3195	+	694171	695373	694102	-		694102				694102			u-asTSS
3205	+	695591	699472	696120	-	696120	696120	696120	696120	696120	696120	696120	696120	asTSS
3205	+	695591	699472	696252	-	696252	696252	696252	696252	696252	696252	696252	696252	asTSS
3205	+	695591	699472	696323	-	696323	696323	696323						asTSS
3205	+	695591	699472	698821	-		698821				698821			asTSS
3205	+	695591	699472	699465	-	699465			699465				699465	asTSS
3210	+	699688	700821	699669	-						699669			u-asTSS
3210	+	699688	700821	700898	-						700898			d-asTSS
3215	-	700818	701633	701585	+		701585				701585		701585	asTSS
3220	-	701630	702622	701585	+		701585				701585		701585	d-asTSS
3225	-	702619	703623	703053	+		703053	703053			703053	703053	703053	asTSS
3225	-	702619	703623	703692	+	703692	703692	703692	703692	703692	703692	703692	703692	u-asTSS
3230	+	703734	704984	703668	-	703668	703668	703668	703668	703668	703668	703668	703668	u-asTSS
3230	+	703734	704984	703688	-		703688				703688	703688	703688	u-asTSS
3240	+	706133	707308	706041	-	706041		706041	706041					u-asTSS
3240	+	706133	707308	706060	-	706060		706060	706060		706060		706060	u-asTSS
3240	+	706133	707308	706074	-						706074			u-asTSS
3240	+	706133	707308	706083	-						706083		706083	u-asTSS
3255	+	709799	710545	710586	-								710586	d-asTSS
3260	+	710548	710961	710586	-								710586	asTSS
3260	+	710548	710961	710973	-						710973			d-asTSS
3265	+	711142	713247	712260	-					712260	712260			asTSS
3270	+	713429	713626	713481	-						713481			asTSS
3275	-	713636	714724	714804	+	714804	714804	714804	714804	714804	714804	714804	714804	u-asTSS
3280	+	714833	715993	714770	-	714770	714770	714770	714770		714770		714770	u-asTSS
3290	-	716596	717816	716965	+	716965	716965	716965	716965		716965	716965	716965	asTSS
3295	-	717963	718865	718296	+					718296			718296	asTSS
3295	-	717963	718865	718535	+	718535	718535	718535	718535	718535	718535	718535	718535	asTSS
3300	-	719075	719821	719276	+	719276	719276	719276	719276	719276	719276	719276	719276	asTSS
3300	-	719075	719821	719446	+					719446			719446	asTSS
3300	-	719075	719821	719877	+	719877	719877	719877	719877	719877	719877	719877	719877	u-asTSS
29525	-	720695	720886	720606	+					720606	720606	720606		d-asTSS
3310	+	720885	722450	721832	-						721832			asTSS
3310	+	720885	722450	722284	-			722284			722284			asTSS
3315	-	722571	722999	722991	+		722991	722991			722991			asTSS
3315	-	722571	722999	722992	+				722992					asTSS
3315	-	722571	722999	723056	+						723056		723056	u-asTSS
3320	+	723220	724458	724259	-					724259				asTSS
3320	+	723220	724458	724515	-					724515	724515		724515	d-asTSS
29530	+	725087	725272	725072	-					725072		725072	725072	u-asTSS
29530	+	725087	725272	725091	-						725091			asTSS
29530	+	725087	725272	725119	-				725119				725119	asTSS
29530	+	725087	725272	725185	-	725185	725185		725185				725185	asTSS
29530	+	725087	725272	725186	-						725186			asTSS
29530	+	725087	725272	725284	-	725284	725284		725284	725284	725284	725284	725284	d-asTSS
3335	-	725329	726135	725282	+	725282	725282	725282	725282	725282	725282	725282	725282	d-asTSS
3335	-	725329	726135	725377	+				725377	725377			725377	asTSS
3340	-	726249	727712	727770	+	727770	727770	727770	727770	727770	727770		727770	u-asTSS
3340	-	726249	727712	727787	+	727787			727787	727787	727787	727787	727787	u-asTSS
3345	-	727763	728641	727770	+	727770	727770	727770	727770	727770	727770		727770	asTSS
3345	-	727763	728641	727787	+	727787			727787	727787	727787	727787	727787	asTSS
3360	-	730714	731622	731010	+					731010			731010	asTSS
3360	-	730714	731622	731410	+			731410			731410		731410	asTSS
3370	-	731930	732988	732712	+		732712			732712		732712	732712	asTSS
3370	-	731930	732988	732713	+				732713					asTSS
3370	-	731930	732988	733010	+					733010	733010			u-asTSS
3380	+	734995	735675	735186	-								735186	asTSS
3380	+	734995	735675	735296	-							735296		asTSS
3385	-	735716	737101	736366	+			736366				736366		asTSS
3390	+	737690	738250	738347	-	738347	738347	738347	738347				738347	d-asTSS
3395	+	738425	738634	738347	-	738347	738347	738347	738347				738347	u-asTSS
3400	-	738687	739070	739066	+					739066				asTSS
3400	-	738687	739070	739096	+	739096		739096			739096	739096		u-asTSS
3405	+	739163	739951	739099	-	739099	739099	739099	739099	739099	739099	739099	739099	u-asTSS
3415	-	740384	741349	740383	+					740383	740383	740383		d-asTSS
3415	-	740384	741349	740811	+						740811			asTSS
3415	-	740384	741349	741344	+					741344				asTSS
3415	-	740384	741349	741401	+	741401	741401	741401	741401					u-asTSS
29540	-	741448	741561	741401	+	741401	741401	741401	741401					d-asTSS
29540	-	741448	741561	741458	+	741458		741458	741458					asTSS
3420	-	741558	742511	741458	+	741458		741458	741458					d-asTSS
3420	-	741558	742511	741780	+	741780	741780	741780	741780	741780		741780	741780	asTSS
3420	-	741558	742511	742238	+		742238	742238	742238	742238			742238	asTSS
3425	+	742570	742719	742676	-	742676	742676	742676	742676		742676	742676	742676	asTSS
3425	+	742570	742719	742772	-						742772			d-asTSS
3430	-	742771	743412	743438	+					743438		743438		u-asTSS
3435	-	743513	743776	743438	+					743438		743438		d-asTSS
3440	-	743886	745097	745154	+					745154		745154		u-asTSS
3445	-	745237	746325	745154	+					745154		745154		d-asTSS
3445	-	745237	746325	746125	+								746125	asTSS
3445	-	745237	746325	746248	+		746248				746248		746248	asTSS
3445	-	745237	746325	746393	+						746393		746393	u-asTSS
3450	-	746336	747448	746248	+		746248				746248		746248	d-asTSS
3450	-	746336	747448	746393	+						746393		746393	asTSS
3455	-	747451	749352	748116	+	748116	748116	748116	748116	748116	748116	748116	748116	asTSS
3470	-	750431	751042	750620	+					750620		750620		asTSS
3470	-	750431	751042	750701	+	750701	750701	750701	750701		750701		750701	asTSS
3470	-	750431	751042	750746	+	750746	750746	750746	750746	750746	750746		750746	asTSS
3490	-	753336	755918	755950	+	755950	755950	755950	755950	755950	755950	755950	755950	u-asTSS
3495	+	756154	756636	756058	-	756058	756058	756058	756058	756058	756058	756058	756058	u-asTSS
3495	+	756154	756636	756112	-		756112	756112	756112	756112	756112	756112	756112	u-asTSS
3505	+	757848	758555	758477	-				758477		758477			asTSS
3510	+	758552	759979	758477	-				758477		758477			u-asTSS
3510	+	758552	759979	759663	-	759663	759663	759663	759663	759663	759663	759663	759663	asTSS
3510	+	758552	759979	759675	-	759675	759675	759675	759675	759675	759675	759675	759675	asTSS
3510	+	758552	759979	760077	-	760077	760077	760077	760077	760077	760077	760077	760077	d-asTSS
3515	-	759989	760543	759938	+						759938			d-asTSS
3515	-	759989	760543	760303	+		760303				760303			asTSS
3515	-	759989	760543	760601	+				760601		760601			u-asTSS
3520	+	760645	761352	760577	-						760577			u-asTSS
3520	+	760645	761352	761394	-	761394	761394	761394	761394	761394	761394	761394	761394	d-asTSS
32005	+	761349	761801	761394	-	761394	761394	761394	761394	761394	761394	761394	761394	asTSS
32005	+	761349	761801	761638	-	761638	761638	761638	761638	761638	761638	761638	761638	asTSS
3530	-	762860	764530	762777	+						762777			d-asTSS
3530	-	762860	764530	763204	+					763204		763204	763204	asTSS
3530	-	762860	764530	763569	+		763569		763569		763569		763569	asTSS
3530	-	762860	764530	764146	+			764146			764146			asTSS
3535	-	764614	765549	764722	+						764722			asTSS
3550	-	767066	767806	767658	+	767658	767658	767658						asTSS
3550	-	767066	767806	767670	+					767670	767670		767670	asTSS
3550	-	767066	767806	767789	+						767789			asTSS
3555	-	767976	768884	768139	+	768139		768139		768139	768139	768139	768139	asTSS
3555	-	767976	768884	768961	+	768961	768961	768961	768961				768961	u-asTSS
3555	-	767976	768884	768983	+		768983		768983	768983	768983	768983	768983	u-asTSS
3565	-	770844	771722	771132	+	771132	771132	771132	771132	771132	771132	771132	771132	asTSS
3580	-	773469	774893	774151	+					774151	774151		774151	asTSS
3580	-	773469	774893	774444	+					774444		774444		asTSS
3585	+	775039	776214	774958	-	774958	774958	774958	774958	774958	774958	774958	774958	u-asTSS
3630	-	779374	780126	779791	+					779791	779791			asTSS
3635	-	780174	781394	781403	+							781403		u-asTSS
3635	-	780174	781394	781405	+	781405	781405	781405					781405	u-asTSS
3640	-	781403	782551	781403	+							781403		asTSS
3640	-	781403	782551	781405	+	781405	781405	781405					781405	asTSS
3640	-	781403	782551	781681	+	781681	781681	781681	781681	781681		781681	781681	asTSS
3645	-	782611	783411	783060	+	783060	783060	783060	783060		783060		783060	asTSS
3645	-	782611	783411	783124	+	783124	783124	783124	783124	783124	783124	783124	783124	asTSS
3655	+	785893	787557	785843	-	785843		785843				785843		u-asTSS
3655	+	785893	787557	787476	-						787476			asTSS
3670	+	789591	789917	789809	-						789809			asTSS
3670	+	789591	789917	789811	-	789811		789811	789811				789811	asTSS
3675	-	790001	790447	790541	+		790541							u-asTSS
3680	-	790440	790526	790541	+		790541							u-asTSS
3690	-	790736	791266	791228	+	791228	791228	791228	791228	791228	791228	791228	791228	asTSS
3690	-	790736	791266	791319	+						791319			u-asTSS
3695	-	791406	791699	791319	+						791319			d-asTSS
3700	-	791839	792603	792482	+	792482	792482	792482	792482	792482	792482	792482	792482	asTSS
3700	-	791839	792603	792652	+	792652	792652	792652	792652	792652	792652	792652	792652	u-asTSS
3700	-	791839	792603	792681	+	792681				792681				u-asTSS
3700	-	791839	792603	792689	+	792689								u-asTSS
3705	+	792788	793333	792808	-			792808						asTSS
3705	+	792788	793333	793255	-	793255	793255	793255	793255	793255	793255	793255	793255	asTSS
3710	+	793359	794999	794995	-	794995	794995	794995	794995	794995	794995	794995	794995	asTSS
3720	-	796372	798570	797226	+	797226	797226	797226	797226		797226		797226	asTSS
3735	-	799934	802618	802249	+				802249					asTSS
3745	-	803192	805240	803369	+			803369					803369	asTSS
3745	-	803192	805240	805179	+						805179		805179	asTSS
3750	-	805263	806936	805179	+						805179		805179	d-asTSS
3755	-	806936	807025	807077	+			807077						u-asTSS
3765	+	807786	811985	809178	-								809178	asTSS
3765	+	807786	811985	811497	-		811497						811497	asTSS
3765	+	807786	811985	811706	-	811706	811706	811706	811706	811706	811706		811706	asTSS
3770	+	812010	812552	812507	-								812507	asTSS
3780	+	814202	815275	814608	-								814608	asTSS
3780	+	814202	815275	814936	-				814936	814936	814936	814936	814936	asTSS
3780	+	814202	815275	814979	-				814979					asTSS
3780	+	814202	815275	814980	-						814980			asTSS
3790	+	815930	817348	816512	-						816512	816512		asTSS
3795	-	817498	818979	819052	+	819052	819052	819052	819052		819052		819052	u-asTSS
3805	+	820016	820672	820606	-					820606	820606			asTSS
3810	+	820666	821598	820606	-					820606	820606			u-asTSS
3815	+	821588	822322	822309	-	822309	822309	822309	822309	822309	822309	822309	822309	asTSS
3815	+	821588	822322	822340	-						822340			d-asTSS
3820	+	822358	823149	822309	-	822309	822309	822309	822309	822309	822309	822309	822309	u-asTSS
3820	+	822358	823149	822340	-						822340			u-asTSS
3825	-	823146	824192	823449	+	823449	823449	823449	823449	823449	823449	823449	823449	asTSS
3825	-	823146	824192	823942	+		823942	823942	823942		823942		823942	asTSS
3830	-	824341	825402	824472	+		824472				824472		824472	asTSS
3830	-	824341	825402	824494	+					824494	824494	824494	824494	asTSS
3830	-	824341	825402	824776	+						824776		824776	asTSS
3830	-	824341	825402	825027	+	825027	825027	825027		825027	825027	825027	825027	asTSS
3835	-	825399	826130	825653	+	825653	825653		825653	825653	825653	825653	825653	asTSS
3845	-	828654	829220	829257	+			829257			829257			u-asTSS
3845	-	828654	829220	829262	+								829262	u-asTSS
3850	-	829607	830890	830297	+				830297					asTSS
3850	-	829607	830890	830466	+	830466	830466	830466	830466		830466			asTSS
3855	+	830878	831063	830797	-							830797		u-asTSS
3855	+	830878	831063	830846	-		830846				830846	830846	830846	u-asTSS
3855	+	830878	831063	830913	-					830913	830913	830913		asTSS
3855	+	830878	831063	831046	-					831046	831046	831046		asTSS
3855	+	830878	831063	831061	-					831061		831061		asTSS
3855	+	830878	831063	831093	-		831093				831093			d-asTSS
3855	+	830878	831063	831105	-	831105	831105	831105	831105	831105	831105	831105	831105	d-asTSS
3855	+	830878	831063	831143	-	831143	831143	831143	831143	831143	831143	831143	831143	d-asTSS
3855	+	830878	831063	831159	-					831159	831159		831159	d-asTSS
29585	-	831327	831566	831233	+								831233	d-asTSS
29585	-	831327	831566	831262	+		831262			831262	831262	831262	831262	d-asTSS
29585	-	831327	831566	831298	+				831298		831298		831298	d-asTSS
29585	-	831327	831566	831340	+					831340	831340	831340	831340	asTSS
29585	-	831327	831566	831349	+								831349	asTSS
29585	-	831327	831566	831351	+						831351			asTSS
29585	-	831327	831566	831358	+					831358			831358	asTSS
29585	-	831327	831566	831377	+	831377	831377	831377	831377	831377	831377	831377	831377	asTSS
29585	-	831327	831566	831401	+							831401		asTSS
29585	-	831327	831566	831430	+						831430			asTSS
29585	-	831327	831566	831467	+						831467			asTSS
29585	-	831327	831566	831524	+							831524		asTSS
29585	-	831327	831566	831579	+					831579	831579	831579	831579	u-asTSS
29585	-	831327	831566	831614	+				831614	831614	831614	831614	831614	u-asTSS
29585	-	831327	831566	831643	+	831643	831643		831643	831643	831643	831643	831643	u-asTSS
29585	-	831327	831566	831656	+						831656	831656		u-asTSS
3860	+	831599	831988	831803	-	831803				831803		831803	831803	asTSS
3870	+	832329	834095	832949	-	832949			832949	832949	832949	832949	832949	asTSS
3875	+	834111	834827	834430	-	834430		834430	834430		834430			asTSS
3885	+	835128	837929	835073	-				835073		835073			u-asTSS
3905	+	841957	842862	842139	-		842139		842139	842139	842139	842139	842139	asTSS
3905	+	841957	842862	842760	-						842760			asTSS
3915	-	843508	845160	844418	+	844418	844418	844418	844418	844418	844418	844418	844418	asTSS
3915	-	843508	845160	845113	+	845113	845113	845113	845113		845113		845113	asTSS
3930	-	847023	848393	847581	+	847581								asTSS
3930	-	847023	848393	848411	+						848411	848411		u-asTSS
3935	-	848397	849638	848411	+						848411	848411		asTSS
3935	-	848397	849638	848983	+	848983	848983	848983	848983	848983	848983		848983	asTSS
3975	+	857325	858464	857854	-	857854			857854		857854		857854	asTSS
3985	+	858592	858885	858849	-								858849	asTSS
3985	+	858592	858885	858976	-	858976	858976	858976						d-asTSS
3990	+	859035	859439	858976	-	858976	858976	858976						u-asTSS
3995	+	859436	860128	860062	-	860062	860062	860062	860062	860062	860062	860062	860062	asTSS
3995	+	859436	860128	860177	-		860177			860177	860177		860177	d-asTSS
4000	+	860132	860560	860062	-	860062	860062	860062	860062	860062	860062	860062	860062	u-asTSS
4000	+	860132	860560	860177	-		860177			860177	860177		860177	asTSS
4010	+	861942	863234	863238	-					863238		863238		d-asTSS
4015	+	863269	863790	863238	-					863238		863238		u-asTSS
4020	+	863800	864591	864305	-		864305		864305	864305	864305	864305		asTSS
4055	+	865726	866769	865634	-		865634		865634		865634			u-asTSS
4055	+	865726	866769	865645	-		865645				865645			u-asTSS
4055	+	865726	866769	865709	-						865709			u-asTSS
4055	+	865726	866769	866085	-								866085	asTSS
4055	+	865726	866769	866767	-	866767	866767	866767	866767		866767			asTSS
4060	+	866807	867526	866767	-	866767	866767	866767	866767		866767			u-asTSS
4060	+	866807	867526	866980	-					866980	866980	866980		asTSS
4065	-	867523	868458	868509	+	868509	868509	868509	868509	868509	868509	868509	868509	u-asTSS
4070	-	868572	868952	868509	+	868509	868509	868509	868509	868509	868509	868509	868509	d-asTSS
4085	-	870486	871238	871283	+						871283			u-asTSS
4085	-	870486	871238	871296	+						871296			u-asTSS
4090	-	871440	872480	871359	+		871359						871359	d-asTSS
4090	-	871440	872480	871373	+					871373	871373			d-asTSS
4090	-	871440	872480	871423	+					871423	871423		871423	d-asTSS
4095	-	872474	873622	872987	+					872987		872987	872987	asTSS
4095	-	872474	873622	873380	+		873380	873380	873380	873380		873380	873380	asTSS
4120	-	877500	878288	878123	+	878123	878123		878123		878123	878123	878123	asTSS
4120	-	877500	878288	878224	+	878224	878224	878224	878224	878224	878224	878224	878224	asTSS
4125	+	878417	878566	878391	-		878391							u-asTSS
4125	+	878417	878566	878623	-				878623					d-asTSS
29600	+	878502	878711	878623	-				878623					asTSS
4130	+	878733	879506	878864	-						878864			asTSS
4130	+	878733	879506	879087	-								879087	asTSS
4145	-	881257	882075	881407	+								881407	asTSS
4145	-	881257	882075	881927	+	881927	881927	881927	881927	881927	881927	881927	881927	asTSS
4160	+	884403	885455	885516	-						885516			d-asTSS
4165	+	885531	886964	885516	-						885516			u-asTSS
4165	+	885531	886964	886520	-						886520			asTSS
4170	+	887147	889408	887080	-						887080			u-asTSS
4170	+	887147	889408	888856	-	888856	888856	888856						asTSS
4170	+	887147	889408	889168	-						889168		889168	asTSS
4185	-	892011	892229	892121	+		892121		892121		892121	892121	892121	asTSS
29615	+	892630	892860	892858	-					892858	892858			asTSS
4195	+	892751	893281	892858	-					892858	892858			asTSS
4195	+	892751	893281	893192	-				893192		893192		893192	asTSS
4200	-	893492	893713	893403	+				893403		893403			d-asTSS
4200	-	893492	893713	893420	+						893420			d-asTSS
4200	-	893492	893713	893750	+					893750	893750	893750		u-asTSS
4205	-	893812	894093	893750	+					893750	893750	893750		d-asTSS
4205	-	893812	894093	894115	+						894115			u-asTSS
4215	-	894104	894295	894115	+						894115			asTSS
4225	-	894447	895127	895134	+	895134	895134	895134	895134					u-asTSS
4230	-	895124	895777	895134	+	895134	895134	895134	895134					asTSS
4240	+	896004	896174	896262	-	896262	896262	896262	896262	896262	896262	896262	896262	d-asTSS
4245	+	896167	896787	896262	-	896262	896262	896262	896262	896262	896262	896262	896262	asTSS
4250	+	896784	897449	897544	-					897544	897544	897544	897544	d-asTSS
4255	-	897661	898620	897650	+				897650		897650		897650	d-asTSS
29620	+	898961	899080	899057	-		899057		899057	899057	899057	899057	899057	asTSS
4260	+	899095	899784	899057	-		899057		899057	899057	899057	899057	899057	u-asTSS
4260	+	899095	899784	899756	-				899756		899756			asTSS
4265	+	899995	900711	899961	-				899961		899961			u-asTSS
4275	+	901577	901792	901483	-						901483			u-asTSS
4285	+	902286	902753	902742	-	902742	902742	902742	902742	902742	902742		902742	asTSS
4285	+	902286	902753	902754	-		902754							d-asTSS
4285	+	902286	902753	902766	-					902766		902766		d-asTSS
4290	+	902741	902893	902742	-	902742	902742	902742	902742	902742	902742		902742	asTSS
4290	+	902741	902893	902754	-		902754							asTSS
4290	+	902741	902893	902766	-					902766		902766		asTSS
4315	+	904059	906161	904918	-	904918	904918	904918	904918	904918	904918	904918	904918	asTSS
4335	+	907824	909851	907960	-	907960	907960	907960	907960	907960	907960	907960	907960	asTSS
4335	+	907824	909851	908012	-					908012				asTSS
4335	+	907824	909851	908156	-				908156		908156		908156	asTSS
4335	+	907824	909851	908757	-					908757	908757	908757	908757	asTSS
4335	+	907824	909851	909336	-	909336	909336			909336	909336	909336		asTSS
4335	+	907824	909851	909374	-					909374	909374	909374		asTSS
4335	+	907824	909851	909831	-						909831			asTSS
4340	+	909893	910261	909831	-						909831			u-asTSS
4345	+	910254	910529	910494	-						910494		910494	asTSS
4350	+	910541	911119	910494	-						910494		910494	u-asTSS
4375	+	913028	916093	914057	-	914057	914057	914057	914057		914057	914057	914057	asTSS
4375	+	913028	916093	915151	-						915151			asTSS
4375	+	913028	916093	915448	-				915448					asTSS
4375	+	913028	916093	915449	-		915449							asTSS
4375	+	913028	916093	915488	-		915488	915488		915488	915488		915488	asTSS
4400	+	918485	921898	921370	-					921370				asTSS
4400	+	918485	921898	921850	-						921850	921850		asTSS
4400	+	918485	921898	921896	-	921896	921896				921896			asTSS
4405	+	921969	922568	921896	-	921896	921896				921896			u-asTSS
4410	+	922628	923944	923815	-					923815		923815	923815	asTSS
4420	+	924392	925372	924316	-		924316		924316		924316		924316	u-asTSS
4420	+	924392	925372	924328	-						924328			u-asTSS
4420	+	924392	925372	924421	-	924421	924421		924421	924421	924421	924421	924421	asTSS
4420	+	924392	925372	924787	-				924787					asTSS
4420	+	924392	925372	925115	-				925115				925115	asTSS
4420	+	924392	925372	925262	-								925262	asTSS
4425	+	925433	926425	925660	-	925660	925660	925660	925660		925660		925660	asTSS
4425	+	925433	926425	926355	-	926355	926355		926355	926355	926355		926355	asTSS
29635	-	926452	926649	926462	+		926462	926462	926462		926462		926462	asTSS
4430	+	927253	928134	927628	-				927628		927628		927628	asTSS
4430	+	927253	928134	928066	-				928066		928066			asTSS
4440	+	928365	929063	928499	-	928499	928499	928499	928499		928499		928499	asTSS
4440	+	928365	929063	929074	-					929074	929074			d-asTSS
29645	-	929476	929655	929484	+								929484	asTSS
29645	-	929476	929655	929531	+		929531		929531	929531		929531	929531	asTSS
29645	-	929476	929655	929551	+		929551	929551		929551	929551	929551	929551	asTSS
4445	-	929570	930046	929484	+								929484	d-asTSS
4445	-	929570	930046	929531	+		929531		929531	929531		929531	929531	d-asTSS
4445	-	929570	930046	929551	+		929551	929551		929551	929551	929551	929551	d-asTSS
4450	-	930105	931394	931438	+		931438				931438			u-asTSS
4455	+	931481	932521	931405	-		931405				931405			u-asTSS
4455	+	931481	932521	931427	-	931427	931427	931427	931427		931427		931427	u-asTSS
4455	+	931481	932521	931439	-						931439			u-asTSS
4455	+	931481	932521	931617	-						931617			asTSS
4460	+	932518	933672	932652	-	932652	932652	932652		932652	932652	932652		asTSS
4470	+	934407	935084	935130	-						935130			d-asTSS
4475	+	935663	937684	936335	-						936335		936335	asTSS
4480	-	937875	938783	938287	+	938287	938287			938287	938287	938287	938287	asTSS
4480	-	937875	938783	938334	+		938334				938334		938334	asTSS
4480	-	937875	938783	938824	+	938824	938824	938824	938824				938824	u-asTSS
4515	+	942019	942723	942018	-	942018	942018	942018	942018	942018	942018	942018	942018	u-asTSS
4515	+	942019	942723	942039	-	942039	942039	942039	942039	942039	942039	942039	942039	asTSS
4525	-	943680	944636	943596	+						943596			d-asTSS
4525	-	943680	944636	943687	+						943687			asTSS
4525	-	943680	944636	944125	+					944125	944125	944125	944125	asTSS
4530	-	944636	945877	944811	+								944811	asTSS
4530	-	944636	945877	944871	+						944871			asTSS
4535	-	945874	946635	946645	+								946645	u-asTSS
4535	-	945874	946635	946730	+		946730	946730		946730	946730			u-asTSS
4545	-	947140	948246	947064	+					947064	947064	947064		d-asTSS
4545	-	947140	948246	947140	+						947140	947140		asTSS
4570	+	953010	954377	954387	-	954387	954387	954387	954387				954387	d-asTSS
4580	+	954985	956997	956104	-								956104	asTSS
4580	+	954985	956997	957075	-			957075						d-asTSS
4585	+	957281	959431	957227	-		957227		957227		957227		957227	u-asTSS
4585	+	957281	959431	958211	-		958211							asTSS
4585	+	957281	959431	958224	-					958224				asTSS
4590	+	959459	960421	960070	-		960070	960070						asTSS
4590	+	959459	960421	960406	-						960406			asTSS
4590	+	959459	960421	960408	-				960408				960408	asTSS
4590	+	959459	960421	960409	-					960409		960409		asTSS
4595	+	960562	961647	961479	-					961479		961479		asTSS
4605	-	962401	962667	962383	+					962383				d-asTSS
4605	-	962401	962667	962450	+	962450		962450	962450	962450			962450	asTSS
4610	-	962743	963429	963434	+	963434	963434						963434	u-asTSS
4615	-	963471	965753	963434	+	963434	963434						963434	d-asTSS
4615	-	963471	965753	964609	+		964609				964609		964609	asTSS
4615	-	963471	965753	964940	+	964940			964940				964940	asTSS
4615	-	963471	965753	965785	+					965785				u-asTSS
32030	-	966018	966422	965937	+						965937			d-asTSS
4625	+	966473	967480	967539	-						967539	967539		d-asTSS
4630	-	967477	969702	968131	+							968131		asTSS
4630	-	967477	969702	969283	+	969283	969283	969283	969283	969283		969283	969283	asTSS
4660	-	972485	972988	972508	+	972508	972508	972508	972508				972508	asTSS
4660	-	972485	972988	972941	+						972941	972941		asTSS
4660	-	972485	972988	973073	+								973073	u-asTSS
4665	-	973287	974174	973206	+			973206						d-asTSS
4665	-	973287	974174	973216	+			973216			973216			d-asTSS
4665	-	973287	974174	974205	+					974205	974205	974205		u-asTSS
4670	+	974527	975042	974432	-						974432			u-asTSS
4675	-	975091	976674	975505	+					975505	975505	975505		asTSS
4680	-	976946	977074	977154	+	977154	977154		977154	977154			977154	u-asTSS
4705	-	981799	983064	981715	+						981715			d-asTSS
4710	-	983216	984031	984082	+	984082	984082	984082	984082	984082	984082	984082	984082	u-asTSS
4710	-	983216	984031	984128	+					984128	984128	984128	984128	u-asTSS
4740	+	990673	991020	990927	-		990927				990927		990927	asTSS
4750	+	991625	993496	992253	-					992253	992253	992253	992253	asTSS
4755	+	993516	995054	994275	-	994275	994275	994275	994275	994275	994275	994275	994275	asTSS
4760	+	995072	995992	995526	-						995526			asTSS
4760	+	995072	995992	995672	-		995672							asTSS
4765	+	995995	996906	996128	-						996128			asTSS
4770	+	997084	999432	997836	-								997836	asTSS
4775	+	999440	1000768	999769	-			999769						asTSS
4775	+	999440	1000768	999773	-					999773				asTSS
4775	+	999440	1000768	999784	-	999784	999784	999784			999784			asTSS
4785	-	1001157	1001543	1001573	+	1001573	1001573	1001573	1001573		1001573		1001573	u-asTSS
4790	-	1001769	1003094	1003167	+					1003167		1003167		u-asTSS
4795	+	1003307	1003690	1003257	-						1003257			u-asTSS
4800	+	1003801	1004916	1004099	-					1004099	1004099	1004099		asTSS
4800	+	1003801	1004916	1004262	-								1004262	asTSS
4800	+	1003801	1004916	1004385	-					1004385				asTSS
4800	+	1003801	1004916	1004793	-					1004793	1004793	1004793		asTSS
4810	+	1005785	1006987	1006796	-						1006796		1006796	asTSS
4815	-	1007034	1007792	1007289	+	1007289	1007289	1007289	1007289	1007289	1007289	1007289	1007289	asTSS
4825	+	1008731	1009963	1009989	-	1009989	1009989	1009989	1009989		1009989			d-asTSS
4840	-	1011189	1012397	1012459	+	1012459	1012459	1012459	1012459	1012459	1012459	1012459	1012459	u-asTSS
4845	+	1012481	1013017	1012422	-	1012422	1012422	1012422	1012422	1012422	1012422	1012422	1012422	u-asTSS
4845	+	1012481	1013017	1013115	-	1013115	1013115	1013115	1013115	1013115	1013115	1013115	1013115	d-asTSS
4850	-	1013192	1014877	1014604	+			1014604						asTSS
4850	-	1013192	1014877	1014934	+	1014934	1014934	1014934	1014934		1014934		1014934	u-asTSS
4850	-	1013192	1014877	1014946	+	1014946		1014946			1014946			u-asTSS
4855	+	1015147	1015524	1015051	-	1015051	1015051	1015051	1015051	1015051	1015051	1015051	1015051	u-asTSS
4860	-	1015554	1015811	1015864	+	1015864	1015864	1015864	1015864	1015864	1015864	1015864	1015864	u-asTSS
4865	+	1015971	1016258	1015958	-					1015958				u-asTSS
4870	+	1016242	1016964	1016875	-						1016875			asTSS
4875	+	1017025	1017927	1017177	-	1017177	1017177	1017177	1017177		1017177		1017177	asTSS
4875	+	1017025	1017927	1017387	-	1017387	1017387	1017387	1017387		1017387		1017387	asTSS
4875	+	1017025	1017927	1017410	-	1017410	1017410	1017410	1017410	1017410	1017410	1017410	1017410	asTSS
4875	+	1017025	1017927	1017896	-		1017896				1017896			asTSS
4885	+	1018697	1018858	1018950	-	1018950		1018950						d-asTSS
4890	+	1018842	1019954	1018950	-	1018950		1018950						asTSS
4890	+	1018842	1019954	1019774	-								1019774	asTSS
4895	+	1020049	1021182	1020147	-		1020147							asTSS
4910	+	1023047	1023535	1023536	-	1023536	1023536	1023536	1023536	1023536	1023536	1023536	1023536	d-asTSS
4915	+	1023576	1024703	1023536	-	1023536	1023536	1023536	1023536	1023536	1023536	1023536	1023536	u-asTSS
4915	+	1023576	1024703	1024007	-	1024007	1024007			1024007	1024007	1024007	1024007	asTSS
4915	+	1023576	1024703	1024767	-								1024767	d-asTSS
4920	+	1024983	1026326	1026324	-				1026324		1026324		1026324	asTSS
4925	+	1026348	1026668	1026324	-				1026324		1026324		1026324	u-asTSS
4930	+	1026680	1028161	1027780	-					1027780				asTSS
4945	-	1029902	1030618	1030079	+						1030079		1030079	asTSS
4950	-	1030625	1031356	1030816	+		1030816			1030816	1030816			asTSS
4955	-	1031374	1032102	1032184	+		1032184	1032184	1032184		1032184			u-asTSS
4960	-	1032320	1032835	1032702	+		1032702	1032702	1032702		1032702			asTSS
4980	-	1035233	1035421	1035398	+					1035398		1035398	1035398	asTSS
4980	-	1035233	1035421	1035442	+	1035442	1035442		1035442	1035442		1035442	1035442	u-asTSS
4995	-	1036623	1037636	1037285	+		1037285			1037285	1037285	1037285	1037285	asTSS
5015	-	1042065	1043033	1042058	+		1042058							d-asTSS
5025	-	1044841	1045740	1045711	+					1045711	1045711			asTSS
29660	+	1045870	1046244	1045779	-	1045779	1045779	1045779	1045779	1045779	1045779	1045779	1045779	u-asTSS
29660	+	1045870	1046244	1045852	-						1045852			u-asTSS
29660	+	1045870	1046244	1046233	-	1046233	1046233	1046233						asTSS
5030	-	1046198	1046893	1046720	+		1046720				1046720			asTSS
5040	+	1047319	1048977	1048216	-	1048216	1048216	1048216	1048216	1048216	1048216	1048216	1048216	asTSS
5040	+	1047319	1048977	1048307	-					1048307		1048307		asTSS
5045	-	1048974	1049966	1049204	+			1049204		1049204	1049204	1049204		asTSS
5045	-	1048974	1049966	1049206	+		1049206							asTSS
5045	-	1048974	1049966	1049583	+	1049583	1049583	1049583	1049583	1049583	1049583	1049583	1049583	asTSS
5045	-	1048974	1049966	1049624	+					1049624		1049624	1049624	asTSS
5045	-	1048974	1049966	1049632	+		1049632		1049632				1049632	asTSS
5045	-	1048974	1049966	1049983	+	1049983	1049983		1049983				1049983	u-asTSS
5055	+	1051193	1053139	1052019	-		1052019				1052019		1052019	asTSS
5055	+	1051193	1053139	1052183	-				1052183		1052183		1052183	asTSS
5055	+	1051193	1053139	1052742	-		1052742							asTSS
5055	+	1051193	1053139	1053216	-					1053216	1053216	1053216		d-asTSS
5055	+	1051193	1053139	1053235	-					1053235	1053235			d-asTSS
5060	-	1053212	1053436	1053207	+	1053207	1053207	1053207	1053207	1053207	1053207	1053207	1053207	d-asTSS
5060	-	1053212	1053436	1053479	+								1053479	u-asTSS
5065	+	1053759	1054079	1053780	-						1053780			asTSS
5065	+	1053759	1054079	1053842	-					1053842				asTSS
5070	+	1054110	1056386	1055490	-	1055490	1055490		1055490	1055490	1055490		1055490	asTSS
5070	+	1054110	1056386	1055966	-					1055966		1055966		asTSS
29665	-	1056443	1056649	1056603	+	1056603	1056603	1056603	1056603	1056603	1056603	1056603	1056603	asTSS
5100	+	1061747	1061944	1061721	-					1061721	1061721			u-asTSS
5110	+	1064369	1064932	1064580	-	1064580	1064580	1064580	1064580	1064580	1064580	1064580	1064580	asTSS
5130	-	1070141	1070521	1070541	+	1070541	1070541	1070541	1070541	1070541	1070541	1070541	1070541	u-asTSS
5145	+	1071772	1072518	1071745	-								1071745	u-asTSS
5145	+	1071772	1072518	1071835	-					1071835	1071835	1071835	1071835	asTSS
5145	+	1071772	1072518	1072172	-					1072172	1072172			asTSS
5155	-	1072841	1073131	1072991	+			1072991			1072991		1072991	asTSS
5170	-	1074269	1075888	1075130	+								1075130	asTSS
29175	-	1076440	1076643	1076508	+		1076508		1076508	1076508		1076508	1076508	asTSS
5180	+	1076724	1077467	1077439	-					1077439	1077439			asTSS
5185	+	1077558	1077860	1077902	-	1077902	1077902			1077902		1077902	1077902	d-asTSS
5190	+	1077869	1078189	1077902	-	1077902	1077902			1077902		1077902	1077902	asTSS
5195	+	1078179	1079885	1079051	-						1079051		1079051	asTSS
5205	+	1080360	1081034	1081001	-						1081001			asTSS
5210	+	1081046	1081663	1081001	-						1081001			u-asTSS
5210	+	1081046	1081663	1081746	-						1081746			d-asTSS
5220	-	1081919	1082260	1082022	+						1082022		1082022	asTSS
5220	-	1081919	1082260	1082300	+		1082300	1082300	1082300	1082300	1082300	1082300	1082300	u-asTSS
5225	-	1082322	1082450	1082300	+		1082300	1082300	1082300	1082300	1082300	1082300	1082300	d-asTSS
5225	-	1082322	1082450	1082518	+					1082518	1082518	1082518	1082518	u-asTSS
29690	-	1083092	1083448	1083005	+						1083005			d-asTSS
29690	-	1083092	1083448	1083020	+	1083020	1083020	1083020	1083020	1083020	1083020	1083020	1083020	d-asTSS
29690	-	1083092	1083448	1083282	+								1083282	asTSS
29690	-	1083092	1083448	1083293	+						1083293		1083293	asTSS
29690	-	1083092	1083448	1083385	+					1083385		1083385		asTSS
29690	-	1083092	1083448	1083387	+						1083387			asTSS
5235	+	1083440	1083580	1083398	-	1083398	1083398	1083398	1083398	1083398	1083398	1083398	1083398	u-asTSS
29700	-	1084012	1084263	1083918	+					1083918	1083918	1083918	1083918	d-asTSS
29700	-	1084012	1084263	1084166	+		1084166				1084166		1084166	asTSS
5245	-	1084452	1085123	1084568	+		1084568		1084568		1084568		1084568	asTSS
5250	-	1085326	1085481	1085323	+	1085323	1085323	1085323	1085323	1085323	1085323	1085323	1085323	d-asTSS
5275	+	1088264	1089877	1089011	-	1089011	1089011	1089011	1089011	1089011	1089011	1089011	1089011	asTSS
5295	-	1091738	1092205	1092131	+					1092131	1092131	1092131	1092131	asTSS
5300	-	1092223	1093431	1092131	+					1092131	1092131	1092131	1092131	d-asTSS
5300	-	1092223	1093431	1093091	+	1093091							1093091	asTSS
5310	-	1094398	1095477	1094605	+		1094605	1094605	1094605		1094605		1094605	asTSS
5345	+	1101017	1102057	1101772	-	1101772	1101772	1101772	1101772	1101772	1101772	1101772	1101772	asTSS
5355	+	1102753	1103328	1102937	-					1102937				asTSS
5365	+	1103750	1104058	1103715	-	1103715	1103715	1103715	1103715	1103715	1103715	1103715	1103715	u-asTSS
5365	+	1103750	1104058	1104034	-					1104034				asTSS
5370	-	1104192	1104416	1104245	+		1104245	1104245	1104245	1104245	1104245	1104245	1104245	asTSS
5370	-	1104192	1104416	1104438	+	1104438	1104438	1104438	1104438	1104438	1104438	1104438	1104438	u-asTSS
5370	-	1104192	1104416	1104505	+						1104505			u-asTSS
5375	-	1104650	1106740	1104658	+	1104658	1104658	1104658	1104658	1104658	1104658	1104658	1104658	asTSS
5375	-	1104650	1106740	1105216	+	1105216	1105216			1105216		1105216		asTSS
5375	-	1104650	1106740	1105217	+				1105217				1105217	asTSS
5375	-	1104650	1106740	1105874	+		1105874				1105874			asTSS
5380	+	1106679	1106861	1106765	-	1106765		1106765	1106765		1106765		1106765	asTSS
29740	+	1109044	1109379	1109370	-						1109370			asTSS
5400	-	1110160	1110354	1110357	+	1110357		1110357	1110357					u-asTSS
5420	+	1111511	1111708	1111567	-	1111567	1111567	1111567	1111567	1111567	1111567	1111567	1111567	asTSS
5425	+	1112438	1113562	1113593	-						1113593			d-asTSS
29750	-	1113704	1113988	1113702	+						1113702			d-asTSS
29750	-	1113704	1113988	1114001	+								1114001	u-asTSS
5440	-	1114916	1115374	1114831	+				1114831				1114831	d-asTSS
5440	-	1114916	1115374	1114851	+				1114851	1114851	1114851		1114851	d-asTSS
5445	+	1115439	1115630	1115462	-					1115462	1115462	1115462	1115462	asTSS
5455	+	1116430	1117053	1117022	-						1117022		1117022	asTSS
5455	+	1116430	1117053	1117119	-						1117119		1117119	d-asTSS
5460	+	1117149	1117382	1117119	-						1117119		1117119	u-asTSS
5460	+	1117149	1117382	1117160	-					1117160	1117160		1117160	asTSS
5490	+	1121413	1123581	1122070	-				1122070				1122070	asTSS
5490	+	1121413	1123581	1122411	-						1122411			asTSS
5490	+	1121413	1123581	1122576	-						1122576			asTSS
5490	+	1121413	1123581	1122671	-				1122671		1122671			asTSS
5490	+	1121413	1123581	1122792	-					1122792	1122792			asTSS
5490	+	1121413	1123581	1123072	-					1123072	1123072	1123072		asTSS
5490	+	1121413	1123581	1123141	-						1123141			asTSS
5490	+	1121413	1123581	1123519	-						1123519			asTSS
5505	+	1126016	1126285	1126322	-		1126322	1126322	1126322		1126322		1126322	d-asTSS
5510	+	1126306	1126950	1126322	-		1126322	1126322	1126322		1126322		1126322	asTSS
5510	+	1126306	1126950	1126743	-				1126743				1126743	asTSS
5510	+	1126306	1126950	1126923	-				1126923		1126923		1126923	asTSS
5510	+	1126306	1126950	1126925	-		1126925	1126925						asTSS
5525	-	1127648	1127896	1127925	+	1127925								u-asTSS
5525	-	1127648	1127896	1127944	+		1127944	1127944	1127944		1127944			u-asTSS
5535	-	1128675	1128857	1128956	+		1128956		1128956	1128956	1128956	1128956	1128956	u-asTSS
5565	+	1136668	1137738	1137807	-						1137807			d-asTSS
5565	+	1136668	1137738	1137833	-						1137833		1137833	d-asTSS
5570	-	1137843	1138007	1137841	+					1137841				d-asTSS
29770	+	1137965	1138057	1138048	-					1138048	1138048	1138048	1138048	asTSS
5575	+	1138078	1138896	1138048	-					1138048	1138048	1138048	1138048	u-asTSS
5580	+	1138987	1139472	1138999	-			1138999						asTSS
5580	+	1138987	1139472	1139376	-								1139376	asTSS
5600	+	1140411	1140785	1140657	-				1140657	1140657			1140657	asTSS
5605	+	1140832	1141113	1141114	-		1141114			1141114	1141114	1141114		d-asTSS
5625	+	1142519	1143007	1142810	-	1142810	1142810	1142810	1142810	1142810	1142810			asTSS
5630	+	1143019	1143216	1143291	-	1143291	1143291	1143291	1143291					d-asTSS
5635	+	1143301	1144143	1143291	-	1143291	1143291	1143291	1143291					u-asTSS
5635	+	1143301	1144143	1144130	-	1144130	1144130	1144130	1144130	1144130	1144130		1144130	asTSS
5645	-	1144634	1144852	1144547	+		1144547		1144547	1144547	1144547	1144547	1144547	d-asTSS
5660	-	1147605	1149371	1149408	+	1149408	1149408	1149408	1149408	1149408	1149408		1149408	u-asTSS
5665	-	1149494	1150459	1149408	+	1149408	1149408	1149408	1149408	1149408	1149408		1149408	d-asTSS
5665	-	1149494	1150459	1149722	+								1149722	asTSS
5665	-	1149494	1150459	1150220	+								1150220	asTSS
5670	+	1151004	1151498	1150996	-					1150996	1150996		1150996	u-asTSS
5670	+	1151004	1151498	1151042	-				1151042				1151042	asTSS
5675	+	1151633	1155661	1152693	-	1152693	1152693	1152693	1152693	1152693	1152693	1152693	1152693	asTSS
5675	+	1151633	1155661	1152845	-						1152845			asTSS
5675	+	1151633	1155661	1155485	-				1155485				1155485	asTSS
5680	+	1155816	1156427	1156287	-								1156287	asTSS
5680	+	1155816	1156427	1156511	-		1156511							d-asTSS
5685	+	1156438	1157781	1156511	-		1156511							asTSS
5685	+	1156438	1157781	1156582	-						1156582			asTSS
5695	+	1159403	1161847	1159336	-				1159336					u-asTSS
5695	+	1159403	1161847	1161482	-		1161482							asTSS
5710	-	1163376	1164002	1163307	+						1163307			d-asTSS
5710	-	1163376	1164002	1163429	+		1163429							asTSS
5715	+	1164317	1165465	1164937	-	1164937	1164937	1164937	1164937	1164937	1164937	1164937	1164937	asTSS
5715	+	1164317	1165465	1165366	-					1165366	1165366			asTSS
5720	+	1165675	1167105	1165699	-		1165699							asTSS
5720	+	1165675	1167105	1166278	-	1166278	1166278	1166278	1166278	1166278	1166278	1166278		asTSS
5720	+	1165675	1167105	1166338	-						1166338			asTSS
5720	+	1165675	1167105	1166537	-					1166537	1166537		1166537	asTSS
5720	+	1165675	1167105	1166791	-						1166791			asTSS
5720	+	1165675	1167105	1167139	-						1167139			d-asTSS
5740	-	1171847	1173607	1173650	+		1173650	1173650		1173650	1173650	1173650	1173650	u-asTSS
5745	+	1173737	1174429	1173811	-						1173811			asTSS
5745	+	1173737	1174429	1174252	-						1174252		1174252	asTSS
5750	+	1174628	1175716	1175636	-	1175636	1175636	1175636	1175636	1175636	1175636	1175636	1175636	asTSS
5755	+	1175787	1177070	1177148	-								1177148	d-asTSS
5760	+	1177239	1178003	1177148	-								1177148	u-asTSS
5770	+	1178970	1180643	1179425	-	1179425	1179425	1179425	1179425	1179425	1179425	1179425	1179425	asTSS
5780	+	1181294	1183558	1181468	-	1181468	1181468	1181468	1181468	1181468	1181468		1181468	asTSS
5780	+	1181294	1183558	1181475	-					1181475				asTSS
5780	+	1181294	1183558	1181927	-			1181927			1181927		1181927	asTSS
5780	+	1181294	1183558	1182522	-	1182522		1182522	1182522		1182522		1182522	asTSS
5780	+	1181294	1183558	1182990	-							1182990		asTSS
5780	+	1181294	1183558	1183549	-		1183549	1183549			1183549			asTSS
5785	+	1183595	1185343	1183549	-		1183549	1183549			1183549			u-asTSS
5785	+	1183595	1185343	1184083	-	1184083	1184083	1184083	1184083	1184083	1184083	1184083	1184083	asTSS
5795	+	1186363	1187595	1186982	-							1186982		asTSS
5795	+	1186363	1187595	1186983	-	1186983	1186983	1186983	1186983					asTSS
5800	+	1187647	1187829	1187886	-								1187886	d-asTSS
5805	+	1187826	1188572	1187886	-								1187886	asTSS
5815	-	1189596	1190375	1190472	+	1190472	1190472	1190472	1190472	1190472	1190472	1190472	1190472	u-asTSS
5820	+	1190511	1191296	1190413	-	1190413	1190413		1190413					u-asTSS
5820	+	1190511	1191296	1190711	-					1190711				asTSS
5825	+	1191293	1192615	1191941	-		1191941					1191941		asTSS
5835	+	1193300	1197760	1193869	-						1193869		1193869	asTSS
5835	+	1193300	1197760	1195784	-	1195784	1195784							asTSS
5840	+	1198021	1199868	1197964	-		1197964				1197964			u-asTSS
5840	+	1198021	1199868	1198537	-						1198537			asTSS
5840	+	1198021	1199868	1199778	-		1199778		1199778		1199778		1199778	asTSS
5840	+	1198021	1199868	1199796	-					1199796				asTSS
5845	+	1200049	1200597	1200614	-								1200614	d-asTSS
5850	+	1200624	1201271	1200614	-								1200614	u-asTSS
5850	+	1200624	1201271	1201116	-						1201116			asTSS
5855	-	1201322	1202512	1202538	+					1202538				u-asTSS
5865	-	1202697	1203785	1202708	+					1202708	1202708	1202708	1202708	asTSS
5865	-	1202697	1203785	1202787	+					1202787		1202787	1202787	asTSS
5865	-	1202697	1203785	1202830	+	1202830	1202830	1202830	1202830		1202830		1202830	asTSS
5865	-	1202697	1203785	1203156	+	1203156		1203156	1203156	1203156	1203156	1203156	1203156	asTSS
5870	-	1204388	1205788	1205862	+					1205862				u-asTSS
5875	-	1205957	1207159	1205862	+					1205862				d-asTSS
5875	-	1205957	1207159	1206032	+				1206032				1206032	asTSS
5875	-	1205957	1207159	1206088	+	1206088		1206088	1206088					asTSS
5880	+	1207425	1210037	1208881	-	1208881	1208881	1208881	1208881				1208881	asTSS
5880	+	1207425	1210037	1209924	-	1209924	1209924	1209924	1209924	1209924	1209924	1209924	1209924	asTSS
5900	-	1212789	1213748	1213663	+	1213663	1213663	1213663	1213663	1213663	1213663	1213663	1213663	asTSS
5905	-	1213741	1214316	1213663	+	1213663	1213663	1213663	1213663	1213663	1213663	1213663	1213663	d-asTSS
5910	+	1214672	1215211	1214913	-						1214913			asTSS
5915	+	1215294	1215995	1215835	-						1215835		1215835	asTSS
5915	+	1215294	1215995	1215925	-	1215925		1215925	1215925	1215925			1215925	asTSS
5925	+	1218610	1219590	1218801	-					1218801				asTSS
5925	+	1218610	1219590	1219169	-	1219169	1219169	1219169		1219169	1219169		1219169	asTSS
5925	+	1218610	1219590	1219569	-			1219569	1219569		1219569		1219569	asTSS
5930	+	1219708	1220235	1219772	-		1219772		1219772	1219772	1219772		1219772	asTSS
5935	+	1220243	1220758	1220452	-					1220452		1220452	1220452	asTSS
5935	+	1220243	1220758	1220661	-						1220661			asTSS
5945	+	1221571	1222581	1222134	-				1222134					asTSS
5950	+	1222755	1223297	1222823	-				1222823					asTSS
5950	+	1222755	1223297	1222825	-		1222825	1222825		1222825	1222825	1222825		asTSS
5950	+	1222755	1223297	1222944	-	1222944								asTSS
5950	+	1222755	1223297	1223145	-				1223145					asTSS
5955	-	1223294	1224403	1223301	+			1223301						asTSS
5955	-	1223294	1224403	1223302	+				1223302		1223302		1223302	asTSS
5955	-	1223294	1224403	1224124	+	1224124		1224124	1224124	1224124	1224124		1224124	asTSS
5955	-	1223294	1224403	1224475	+	1224475	1224475	1224475	1224475	1224475	1224475	1224475	1224475	u-asTSS
5965	+	1226767	1228674	1226958	-	1226958	1226958	1226958	1226958	1226958	1226958	1226958	1226958	asTSS
5980	+	1231699	1232262	1232040	-				1232040				1232040	asTSS
5980	+	1231699	1232262	1232243	-		1232243			1232243	1232243		1232243	asTSS
5980	+	1231699	1232262	1232255	-							1232255		asTSS
5990	-	1232755	1233273	1232751	+					1232751				d-asTSS
5990	-	1232755	1233273	1232762	+	1232762	1232762	1232762	1232762	1232762	1232762	1232762	1232762	asTSS
5995	-	1233342	1235102	1234427	+						1234427			asTSS
5995	-	1233342	1235102	1234647	+								1234647	asTSS
5995	-	1233342	1235102	1234898	+	1234898	1234898	1234898	1234898	1234898	1234898	1234898	1234898	asTSS
6000	+	1235288	1235740	1235523	-	1235523	1235523	1235523	1235523		1235523	1235523	1235523	asTSS
6000	+	1235288	1235740	1235540	-	1235540	1235540	1235540	1235540		1235540		1235540	asTSS
6010	+	1237011	1237229	1236921	-				1236921		1236921		1236921	u-asTSS
6010	+	1237011	1237229	1236942	-		1236942		1236942	1236942	1236942	1236942	1236942	u-asTSS
6010	+	1237011	1237229	1236960	-						1236960		1236960	u-asTSS
6010	+	1237011	1237229	1236989	-	1236989	1236989	1236989	1236989	1236989	1236989	1236989	1236989	u-asTSS
6010	+	1237011	1237229	1236997	-				1236997				1236997	u-asTSS
6010	+	1237011	1237229	1237148	-						1237148			asTSS
6015	-	1237213	1237722	1237266	+	1237266		1237266	1237266	1237266	1237266		1237266	asTSS
6015	-	1237213	1237722	1237301	+	1237301	1237301	1237301	1237301		1237301		1237301	asTSS
6025	-	1238533	1240686	1238460	+		1238460			1238460	1238460		1238460	d-asTSS
6025	-	1238533	1240686	1239201	+		1239201		1239201		1239201		1239201	asTSS
6025	-	1238533	1240686	1239924	+					1239924		1239924		asTSS
6030	-	1240705	1241151	1241246	+	1241246	1241246	1241246	1241246	1241246	1241246	1241246	1241246	u-asTSS
6035	+	1241274	1243328	1241182	-			1241182						u-asTSS
6035	+	1241274	1243328	1241184	-		1241184				1241184		1241184	u-asTSS
6035	+	1241274	1243328	1241815	-		1241815	1241815	1241815	1241815	1241815	1241815	1241815	asTSS
6065	-	1245582	1246772	1245825	+		1245825			1245825	1245825			asTSS
6065	-	1245582	1246772	1246556	+	1246556	1246556	1246556	1246556	1246556	1246556	1246556	1246556	asTSS
6065	-	1245582	1246772	1246765	+	1246765	1246765	1246765	1246765	1246765	1246765	1246765	1246765	asTSS
6065	-	1245582	1246772	1246775	+	1246775	1246775							u-asTSS
6065	-	1245582	1246772	1246780	+								1246780	u-asTSS
6070	+	1246867	1247145	1246801	-	1246801		1246801	1246801					u-asTSS
6070	+	1246867	1247145	1246802	-		1246802				1246802			u-asTSS
6070	+	1246867	1247145	1247143	-								1247143	asTSS
6075	-	1247142	1247471	1247043	+					1247043		1247043		d-asTSS
6075	-	1247142	1247471	1247335	+						1247335			asTSS
6080	-	1247562	1248221	1248200	+	1248200	1248200	1248200	1248200	1248200	1248200	1248200	1248200	asTSS
6085	-	1248629	1249648	1248901	+	1248901	1248901	1248901		1248901	1248901			asTSS
6085	-	1248629	1249648	1248944	+	1248944			1248944					asTSS
6085	-	1248629	1249648	1249210	+	1249210	1249210	1249210	1249210	1249210	1249210	1249210	1249210	asTSS
6085	-	1248629	1249648	1249455	+					1249455	1249455			asTSS
6085	-	1248629	1249648	1249504	+		1249504		1249504		1249504			asTSS
6095	-	1249936	1252407	1251248	+		1251248	1251248	1251248	1251248	1251248			asTSS
6095	-	1249936	1252407	1251429	+	1251429	1251429	1251429	1251429	1251429	1251429	1251429	1251429	asTSS
6095	-	1249936	1252407	1251781	+					1251781	1251781		1251781	asTSS
6095	-	1249936	1252407	1252495	+						1252495			u-asTSS
6100	-	1252501	1252692	1252495	+						1252495			d-asTSS
6100	-	1252501	1252692	1252536	+								1252536	asTSS
6100	-	1252501	1252692	1252670	+					1252670	1252670			asTSS
6100	-	1252501	1252692	1252698	+					1252698	1252698	1252698	1252698	u-asTSS
32085	-	1252689	1252877	1252670	+					1252670	1252670			d-asTSS
32085	-	1252689	1252877	1252698	+					1252698	1252698	1252698	1252698	asTSS
6110	+	1253144	1253449	1253115	-						1253115			u-asTSS
6120	-	1253823	1254212	1254075	+	1254075	1254075	1254075	1254075	1254075	1254075	1254075	1254075	asTSS
6120	-	1253823	1254212	1254217	+	1254217	1254217	1254217	1254217		1254217		1254217	u-asTSS
6120	-	1253823	1254212	1254274	+						1254274			u-asTSS
32090	-	1254224	1254352	1254217	+	1254217	1254217	1254217	1254217		1254217		1254217	d-asTSS
32090	-	1254224	1254352	1254274	+						1254274			asTSS
32090	-	1254224	1254352	1254324	+	1254324	1254324	1254324	1254324		1254324		1254324	asTSS
6125	-	1254354	1254509	1254274	+						1254274			d-asTSS
6125	-	1254354	1254509	1254324	+	1254324	1254324	1254324	1254324		1254324		1254324	d-asTSS
29810	-	1254567	1254785	1254841	+		1254841			1254841	1254841	1254841	1254841	u-asTSS
6130	-	1254787	1255074	1254841	+		1254841			1254841	1254841	1254841	1254841	asTSS
6130	-	1254787	1255074	1255034	+		1255034	1255034	1255034				1255034	asTSS
6130	-	1254787	1255074	1255070	+							1255070		asTSS
6135	-	1255074	1255265	1255034	+		1255034	1255034	1255034				1255034	d-asTSS
6135	-	1255074	1255265	1255070	+							1255070		d-asTSS
6140	-	1255293	1255694	1255781	+	1255781			1255781	1255781	1255781	1255781	1255781	u-asTSS
6145	+	1255803	1256075	1255881	-						1255881			asTSS
6145	+	1255803	1256075	1255983	-					1255983				asTSS
6145	+	1255803	1256075	1256018	-	1256018	1256018	1256018	1256018	1256018	1256018	1256018	1256018	asTSS
6150	+	1256059	1256484	1255983	-					1255983				u-asTSS
6150	+	1256059	1256484	1256018	-	1256018	1256018	1256018	1256018	1256018	1256018	1256018	1256018	u-asTSS
6160	+	1257225	1258316	1257177	-	1257177	1257177	1257177	1257177			1257177	1257177	u-asTSS
6160	+	1257225	1258316	1257310	-	1257310	1257310	1257310	1257310		1257310		1257310	asTSS
6165	+	1258323	1259069	1258866	-						1258866			asTSS
6170	+	1259091	1259861	1259813	-					1259813	1259813	1259813	1259813	asTSS
6175	+	1259877	1260290	1259813	-					1259813	1259813	1259813	1259813	u-asTSS
6175	+	1259877	1260290	1260256	-		1260256	1260256	1260256		1260256		1260256	asTSS
6175	+	1259877	1260290	1260286	-						1260286			asTSS
6180	-	1260642	1261415	1260579	+				1260579		1260579		1260579	d-asTSS
6180	-	1260642	1261415	1260939	+								1260939	asTSS
6185	+	1261963	1262175	1261971	-	1261971	1261971	1261971	1261971	1261971	1261971	1261971	1261971	asTSS
32105	+	1262343	1262621	1262354	-							1262354		asTSS
6195	+	1262623	1263672	1263226	-	1263226	1263226	1263226	1263226		1263226		1263226	asTSS
6210	+	1264569	1265387	1264880	-					1264880				asTSS
6220	+	1266134	1266721	1266169	-		1266169			1266169				asTSS
6220	+	1266134	1266721	1266324	-	1266324	1266324	1266324	1266324	1266324	1266324	1266324	1266324	asTSS
6240	+	1267489	1269339	1267457	-	1267457	1267457	1267457		1267457	1267457	1267457		u-asTSS
6240	+	1267489	1269339	1268811	-					1268811	1268811			asTSS
6240	+	1267489	1269339	1269404	-	1269404	1269404	1269404	1269404	1269404	1269404	1269404	1269404	d-asTSS
6240	+	1267489	1269339	1269431	-	1269431	1269431		1269431	1269431	1269431	1269431	1269431	d-asTSS
6260	-	1270696	1271010	1270844	+		1270844			1270844	1270844	1270844		asTSS
6260	-	1270696	1271010	1271016	+		1271016							u-asTSS
6270	-	1271945	1272058	1272098	+	1272098	1272098	1272098	1272098	1272098	1272098	1272098	1272098	u-asTSS
6275	-	1272279	1272812	1272853	+	1272853	1272853	1272853	1272853	1272853	1272853	1272853	1272853	u-asTSS
6275	-	1272279	1272812	1272864	+					1272864		1272864		u-asTSS
32115	-	1272845	1273039	1272853	+	1272853	1272853	1272853	1272853	1272853	1272853	1272853	1272853	asTSS
32115	-	1272845	1273039	1272864	+					1272864		1272864		asTSS
32115	-	1272845	1273039	1272998	+						1272998			asTSS
32115	-	1272845	1273039	1273071	+					1273071				u-asTSS
6280	+	1273008	1273244	1272908	-						1272908			u-asTSS
6280	+	1273008	1273244	1273088	-		1273088	1273088	1273088		1273088	1273088		asTSS
6285	+	1273193	1273537	1273460	-	1273460		1273460		1273460		1273460	1273460	asTSS
6305	+	1274457	1274732	1274589	-		1274589			1274589				asTSS
6305	+	1274457	1274732	1274788	-	1274788	1274788	1274788	1274788	1274788	1274788	1274788	1274788	d-asTSS
6310	+	1274808	1275188	1274788	-	1274788	1274788	1274788	1274788	1274788	1274788	1274788	1274788	u-asTSS
6320	+	1275582	1277120	1276473	-	1276473	1276473	1276473	1276473	1276473	1276473	1276473	1276473	asTSS
29840	+	1277113	1277412	1277380	-	1277380	1277380	1277380	1277380	1277380	1277380	1277380	1277380	asTSS
6325	+	1277384	1279312	1277380	-	1277380	1277380	1277380	1277380	1277380	1277380	1277380	1277380	u-asTSS
6325	+	1277384	1279312	1279340	-					1279340				d-asTSS
6330	+	1279296	1279502	1279340	-					1279340				asTSS
6335	+	1279499	1281091	1279723	-					1279723	1279723		1279723	asTSS
6335	+	1279499	1281091	1280500	-	1280500	1280500	1280500	1280500	1280500	1280500	1280500	1280500	asTSS
6340	+	1281081	1282586	1282617	-	1282617	1282617	1282617	1282617	1282617	1282617	1282617	1282617	d-asTSS
6345	+	1282623	1282970	1282617	-	1282617	1282617	1282617	1282617	1282617	1282617	1282617	1282617	u-asTSS
6345	+	1282623	1282970	1283052	-					1283052	1283052			d-asTSS
6350	+	1283028	1283294	1283052	-					1283052	1283052			asTSS
6350	+	1283028	1283294	1283148	-		1283148							asTSS
6355	+	1283276	1284016	1283884	-						1283884			asTSS
6380	+	1287786	1288484	1288465	-					1288465				asTSS
6385	+	1288495	1289238	1288465	-					1288465				u-asTSS
6390	+	1289136	1289816	1289900	-					1289900	1289900	1289900		d-asTSS
6395	+	1289770	1289976	1289900	-					1289900	1289900	1289900		asTSS
6405	+	1290668	1294141	1292866	-						1292866			asTSS
6405	+	1290668	1294141	1293268	-	1293268	1293268	1293268	1293268	1293268	1293268	1293268		asTSS
6405	+	1290668	1294141	1293321	-	1293321	1293321	1293321	1293321		1293321		1293321	asTSS
6415	+	1294873	1296186	1296057	-	1296057	1296057	1296057	1296057	1296057	1296057	1296057	1296057	asTSS
6415	+	1294873	1296186	1296184	-	1296184	1296184	1296184	1296184		1296184		1296184	asTSS
6415	+	1294873	1296186	1296198	-						1296198			d-asTSS
6420	+	1296188	1296457	1296184	-	1296184	1296184	1296184	1296184		1296184		1296184	u-asTSS
6420	+	1296188	1296457	1296198	-						1296198			asTSS
6425	-	1296582	1297385	1296570	+		1296570							d-asTSS
6425	-	1296582	1297385	1296581	+					1296581				d-asTSS
6425	-	1296582	1297385	1296590	+		1296590	1296590	1296590				1296590	asTSS
6425	-	1296582	1297385	1297412	+	1297412	1297412	1297412	1297412	1297412	1297412	1297412	1297412	u-asTSS
6445	+	1298731	1299849	1298741	-					1298741	1298741	1298741	1298741	asTSS
6445	+	1298731	1299849	1298794	-						1298794			asTSS
6455	+	1301658	1302365	1301935	-	1301935			1301935	1301935	1301935	1301935	1301935	asTSS
6475	+	1304332	1305876	1305887	-					1305887				d-asTSS
6480	+	1305888	1307024	1305887	-					1305887				u-asTSS
6480	+	1305888	1307024	1306927	-						1306927			asTSS
6490	+	1307209	1308513	1308099	-	1308099	1308099	1308099	1308099	1308099	1308099	1308099	1308099	asTSS
6495	-	1308633	1310813	1310835	+		1310835			1310835	1310835	1310835	1310835	u-asTSS
6500	-	1310833	1311279	1310835	+		1310835			1310835	1310835	1310835	1310835	asTSS
6505	-	1311267	1312406	1312442	+	1312442	1312442		1312442	1312442			1312442	u-asTSS
6505	-	1311267	1312406	1312444	+						1312444			u-asTSS
6510	-	1312452	1314548	1312442	+	1312442	1312442		1312442	1312442			1312442	d-asTSS
6510	-	1312452	1314548	1312444	+						1312444			d-asTSS
6510	-	1312452	1314548	1313154	+		1313154			1313154	1313154	1313154	1313154	asTSS
6510	-	1312452	1314548	1313616	+		1313616						1313616	asTSS
6510	-	1312452	1314548	1314051	+						1314051			asTSS
6520	-	1315291	1315935	1315430	+	1315430	1315430	1315430	1315430	1315430	1315430	1315430	1315430	asTSS
6520	-	1315291	1315935	1315840	+								1315840	asTSS
6520	-	1315291	1315935	1316016	+				1316016					u-asTSS
6525	-	1316042	1316347	1316016	+				1316016					d-asTSS
6530	-	1316789	1317001	1316733	+				1316733				1316733	d-asTSS
29850	+	1317931	1318065	1318032	-	1318032		1318032						asTSS
6545	-	1318114	1319187	1318469	+						1318469			asTSS
6545	-	1318114	1319187	1318481	+			1318481			1318481			asTSS
6545	-	1318114	1319187	1318864	+		1318864	1318864	1318864	1318864	1318864	1318864	1318864	asTSS
6550	-	1319259	1322003	1319319	+				1319319					asTSS
6550	-	1319259	1322003	1319599	+							1319599	1319599	asTSS
6550	-	1319259	1322003	1320508	+					1320508				asTSS
6550	-	1319259	1322003	1321115	+		1321115			1321115	1321115	1321115	1321115	asTSS
6550	-	1319259	1322003	1322066	+	1322066	1322066	1322066	1322066	1322066	1322066	1322066	1322066	u-asTSS
6550	-	1319259	1322003	1322080	+					1322080		1322080		u-asTSS
6555	+	1322086	1323114	1322048	-	1322048	1322048	1322048	1322048	1322048	1322048	1322048	1322048	u-asTSS
6565	+	1323909	1325081	1323809	-	1323809	1323809	1323809	1323809	1323809	1323809	1323809	1323809	u-asTSS
6565	+	1323909	1325081	1323997	-		1323997	1323997		1323997	1323997	1323997	1323997	asTSS
6565	+	1323909	1325081	1324058	-	1324058	1324058	1324058	1324058	1324058	1324058	1324058	1324058	asTSS
6565	+	1323909	1325081	1324532	-					1324532		1324532	1324532	asTSS
6570	+	1325081	1327627	1326400	-	1326400	1326400	1326400	1326400	1326400	1326400	1326400	1326400	asTSS
6575	+	1327624	1328223	1328070	-		1328070				1328070		1328070	asTSS
6575	+	1327624	1328223	1328105	-					1328105	1328105	1328105	1328105	asTSS
6575	+	1327624	1328223	1328137	-						1328137	1328137	1328137	asTSS
6595	+	1331410	1332651	1331472	-	1331472	1331472				1331472		1331472	asTSS
6595	+	1331410	1332651	1331739	-					1331739		1331739		asTSS
6605	-	1332937	1333515	1333520	+					1333520		1333520		u-asTSS
6610	-	1333512	1334822	1333520	+					1333520		1333520		asTSS
6610	-	1333512	1334822	1334007	+	1334007	1334007	1334007		1334007	1334007	1334007	1334007	asTSS
6610	-	1333512	1334822	1334063	+	1334063	1334063	1334063	1334063	1334063	1334063	1334063	1334063	asTSS
6610	-	1333512	1334822	1334082	+	1334082	1334082	1334082	1334082		1334082	1334082	1334082	asTSS
6610	-	1333512	1334822	1334867	+	1334867	1334867	1334867				1334867		u-asTSS
6610	-	1333512	1334822	1334900	+	1334900	1334900	1334900	1334900	1334900	1334900	1334900	1334900	u-asTSS
6615	-	1334875	1335159	1334867	+	1334867	1334867	1334867				1334867		d-asTSS
6615	-	1334875	1335159	1334900	+	1334900	1334900	1334900	1334900	1334900	1334900	1334900	1334900	asTSS
6615	-	1334875	1335159	1335133	+	1335133	1335133	1335133						asTSS
6620	-	1335245	1335556	1335319	+	1335319	1335319	1335319	1335319	1335319	1335319	1335319	1335319	asTSS
32120	-	1335616	1335960	1335775	+					1335775	1335775	1335775	1335775	asTSS
6645	-	1337029	1337316	1337202	+	1337202	1337202	1337202	1337202	1337202	1337202	1337202	1337202	asTSS
6650	-	1337246	1337452	1337202	+	1337202	1337202	1337202	1337202	1337202	1337202	1337202	1337202	d-asTSS
6655	-	1337586	1338359	1337771	+	1337771	1337771	1337771	1337771				1337771	asTSS
29855	-	1338356	1338577	1338614	+					1338614	1338614	1338614		u-asTSS
6660	-	1338676	1338957	1338614	+					1338614	1338614	1338614		d-asTSS
29865	-	1341044	1341196	1341202	+			1341202		1341202	1341202	1341202	1341202	u-asTSS
32125	-	1341151	1341420	1341202	+			1341202		1341202	1341202	1341202	1341202	asTSS
6715	-	1343587	1344633	1343604	+					1343604				asTSS
6715	-	1343587	1344633	1344377	+	1344377	1344377	1344377	1344377	1344377	1344377	1344377	1344377	asTSS
6720	-	1344627	1345088	1344878	+	1344878		1344878	1344878		1344878		1344878	asTSS
6720	-	1344627	1345088	1345112	+					1345112		1345112		u-asTSS
6720	-	1344627	1345088	1345117	+	1345117	1345117	1345117	1345117		1345117		1345117	u-asTSS
6725	-	1345156	1345497	1345112	+					1345112		1345112		d-asTSS
6725	-	1345156	1345497	1345117	+	1345117	1345117	1345117	1345117		1345117		1345117	d-asTSS
6725	-	1345156	1345497	1345444	+		1345444			1345444				asTSS
6730	-	1345558	1346265	1345809	+					1345809	1345809	1345809	1345809	asTSS
6730	-	1345558	1346265	1346320	+	1346320	1346320	1346320	1346320	1346320	1346320	1346320	1346320	u-asTSS
6735	+	1346344	1346571	1346265	-	1346265	1346265	1346265	1346265	1346265	1346265	1346265	1346265	u-asTSS
6740	+	1346710	1347006	1347028	-				1347028				1347028	d-asTSS
6745	+	1347039	1347977	1347028	-				1347028				1347028	u-asTSS
6770	+	1349863	1350309	1350207	-					1350207	1350207	1350207		asTSS
6775	+	1350306	1350833	1350207	-					1350207	1350207	1350207		u-asTSS
6785	+	1352216	1352938	1352908	-				1352908					asTSS
6790	+	1352938	1353543	1352908	-				1352908					u-asTSS
6800	+	1353727	1354161	1354121	-	1354121	1354121	1354121	1354121	1354121	1354121	1354121	1354121	asTSS
29885	-	1354150	1354395	1354183	+	1354183	1354183	1354183	1354183	1354183	1354183	1354183	1354183	asTSS
29885	-	1354150	1354395	1354192	+	1354192	1354192	1354192	1354192	1354192	1354192	1354192	1354192	asTSS
29885	-	1354150	1354395	1354356	+	1354356			1354356	1354356		1354356	1354356	asTSS
29885	-	1354150	1354395	1354359	+						1354359			asTSS
6810	+	1354410	1354562	1354354	-		1354354							u-asTSS
6830	+	1354945	1355904	1354942	-		1354942		1354942	1354942	1354942	1354942	1354942	u-asTSS
6830	+	1354945	1355904	1355007	-						1355007			asTSS
6830	+	1354945	1355904	1355287	-							1355287		asTSS
6830	+	1354945	1355904	1355680	-					1355680	1355680	1355680	1355680	asTSS
6830	+	1354945	1355904	1355811	-					1355811	1355811	1355811		asTSS
6830	+	1354945	1355904	1355878	-						1355878			asTSS
6835	+	1355916	1356185	1355878	-						1355878			u-asTSS
6840	+	1356672	1358609	1356630	-					1356630	1356630	1356630		u-asTSS
6840	+	1356672	1358609	1356640	-	1356640	1356640	1356640		1356640	1356640	1356640		u-asTSS
6840	+	1356672	1358609	1356775	-				1356775		1356775			asTSS
6840	+	1356672	1358609	1356827	-					1356827	1356827		1356827	asTSS
6840	+	1356672	1358609	1356892	-						1356892			asTSS
6840	+	1356672	1358609	1356926	-				1356926				1356926	asTSS
6840	+	1356672	1358609	1356927	-		1356927	1356927		1356927	1356927	1356927		asTSS
6840	+	1356672	1358609	1357013	-	1357013		1357013	1357013		1357013	1357013	1357013	asTSS
6840	+	1356672	1358609	1357334	-						1357334			asTSS
6840	+	1356672	1358609	1358689	-						1358689	1358689		d-asTSS
6845	+	1358744	1358923	1358689	-						1358689	1358689		u-asTSS
6865	+	1360337	1360906	1360912	-	1360912	1360912	1360912			1360912			d-asTSS
29905	+	1361957	1362202	1362222	-	1362222		1362222		1362222	1362222	1362222	1362222	d-asTSS
6885	+	1362258	1363064	1362222	-	1362222		1362222		1362222	1362222	1362222	1362222	u-asTSS
6885	+	1362258	1363064	1362316	-						1362316		1362316	asTSS
6885	+	1362258	1363064	1363110	-					1363110	1363110	1363110		d-asTSS
6890	+	1363045	1364751	1363110	-					1363110	1363110	1363110		asTSS
6890	+	1363045	1364751	1364455	-	1364455	1364455	1364455	1364455	1364455	1364455	1364455	1364455	asTSS
6895	+	1364751	1366895	1365756	-					1365756		1365756		asTSS
6895	+	1364751	1366895	1366852	-		1366852	1366852	1366852	1366852	1366852	1366852	1366852	asTSS
6900	+	1367053	1368060	1368082	-		1368082				1368082		1368082	d-asTSS
6905	+	1368084	1369298	1368082	-		1368082				1368082		1368082	u-asTSS
6905	+	1368084	1369298	1368450	-					1368450	1368450		1368450	asTSS
6905	+	1368084	1369298	1368490	-		1368490							asTSS
6910	+	1369354	1369743	1369714	-						1369714			asTSS
6915	+	1369793	1370254	1369714	-						1369714			u-asTSS
6920	+	1370238	1370801	1370406	-						1370406			asTSS
6925	+	1370801	1371451	1371263	-			1371263	1371263		1371263		1371263	asTSS
6925	+	1370801	1371451	1371500	-	1371500	1371500	1371500		1371500	1371500	1371500	1371500	d-asTSS
6925	+	1370801	1371451	1371524	-					1371524		1371524		d-asTSS
6930	+	1371448	1373385	1371500	-	1371500	1371500	1371500		1371500	1371500	1371500	1371500	asTSS
6930	+	1371448	1373385	1371524	-					1371524		1371524		asTSS
6930	+	1371448	1373385	1371724	-		1371724			1371724			1371724	asTSS
6930	+	1371448	1373385	1373246	-						1373246			asTSS
6940	+	1373742	1373984	1374077	-		1374077	1374077	1374077	1374077	1374077	1374077	1374077	d-asTSS
6945	+	1374279	1375904	1374386	-					1374386	1374386	1374386		asTSS
6950	+	1375901	1377169	1376083	-					1376083	1376083	1376083		asTSS
6950	+	1375901	1377169	1376103	-			1376103		1376103	1376103	1376103		asTSS
6950	+	1375901	1377169	1377002	-						1377002			asTSS
6960	+	1377468	1378085	1377886	-		1377886		1377886		1377886		1377886	asTSS
6960	+	1377468	1378085	1377908	-					1377908			1377908	asTSS
29910	-	1378841	1379086	1378994	+	1378994	1378994	1378994	1378994	1378994	1378994	1378994	1378994	asTSS
29910	-	1378841	1379086	1379067	+		1379067			1379067	1379067	1379067	1379067	asTSS
29910	-	1378841	1379086	1379091	+	1379091	1379091	1379091	1379091	1379091	1379091	1379091	1379091	u-asTSS
29910	-	1378841	1379086	1379103	+	1379103	1379103	1379103	1379103	1379103	1379103		1379103	u-asTSS
29910	-	1378841	1379086	1379129	+					1379129	1379129	1379129	1379129	u-asTSS
29910	-	1378841	1379086	1379181	+	1379181	1379181	1379181	1379181	1379181	1379181	1379181	1379181	u-asTSS
6980	+	1379143	1379283	1379100	-	1379100	1379100	1379100	1379100	1379100	1379100	1379100	1379100	u-asTSS
6980	+	1379143	1379283	1379195	-		1379195	1379195						asTSS
6995	+	1380494	1380940	1380775	-	1380775	1380775		1380775	1380775	1380775	1380775	1380775	asTSS
7010	+	1382547	1390928	1382673	-	1382673		1382673					1382673	asTSS
7010	+	1382547	1390928	1384316	-						1384316			asTSS
7010	+	1382547	1390928	1384853	-						1384853	1384853		asTSS
7010	+	1382547	1390928	1385440	-						1385440			asTSS
7010	+	1382547	1390928	1387203	-								1387203	asTSS
7010	+	1382547	1390928	1387204	-	1387204				1387204		1387204		asTSS
7010	+	1382547	1390928	1387957	-						1387957			asTSS
7010	+	1382547	1390928	1388037	-		1388037		1388037	1388037	1388037		1388037	asTSS
7010	+	1382547	1390928	1388115	-	1388115	1388115	1388115	1388115	1388115	1388115	1388115	1388115	asTSS
7010	+	1382547	1390928	1388192	-				1388192	1388192		1388192		asTSS
7010	+	1382547	1390928	1390817	-					1390817				asTSS
7020	-	1391479	1391823	1391837	+	1391837	1391837		1391837	1391837	1391837	1391837	1391837	u-asTSS
7025	-	1391943	1392155	1392147	+	1392147	1392147	1392147	1392147	1392147	1392147	1392147	1392147	asTSS
7045	-	1393949	1394578	1394219	+	1394219			1394219	1394219	1394219	1394219	1394219	asTSS
7045	-	1393949	1394578	1394374	+	1394374	1394374		1394374		1394374		1394374	asTSS
7045	-	1393949	1394578	1394424	+	1394424	1394424	1394424	1394424	1394424	1394424	1394424	1394424	asTSS
32145	+	1394996	1395202	1395246	-	1395246				1395246	1395246	1395246	1395246	d-asTSS
7050	-	1395758	1397086	1396899	+			1396899						asTSS
7050	-	1395758	1397086	1396910	+		1396910	1396910		1396910	1396910		1396910	asTSS
7065	-	1398212	1399012	1398491	+								1398491	asTSS
7080	-	1400110	1401258	1401345	+	1401345	1401345	1401345	1401345	1401345	1401345	1401345	1401345	u-asTSS
7090	-	1402167	1406129	1402075	+		1402075			1402075	1402075	1402075		d-asTSS
7090	-	1402167	1406129	1402920	+	1402920								asTSS
7095	+	1406184	1406393	1406158	-					1406158		1406158	1406158	u-asTSS
7095	+	1406184	1406393	1406169	-	1406169	1406169		1406169	1406169	1406169	1406169	1406169	u-asTSS
29925	-	1406281	1406472	1406328	+					1406328				asTSS
29925	-	1406281	1406472	1406365	+	1406365	1406365	1406365	1406365				1406365	asTSS
29925	-	1406281	1406472	1406416	+					1406416	1406416	1406416	1406416	asTSS
29925	-	1406281	1406472	1406427	+						1406427		1406427	asTSS
29925	-	1406281	1406472	1406458	+	1406458	1406458	1406458	1406458	1406458	1406458	1406458	1406458	asTSS
29925	-	1406281	1406472	1406471	+					1406471				asTSS
29925	-	1406281	1406472	1406535	+					1406535		1406535		u-asTSS
29925	-	1406281	1406472	1406546	+							1406546		u-asTSS
29925	-	1406281	1406472	1406556	+							1406556		u-asTSS
7105	-	1408209	1409552	1408336	+					1408336		1408336		asTSS
7105	-	1408209	1409552	1408338	+			1408338	1408338		1408338		1408338	asTSS
7105	-	1408209	1409552	1408719	+					1408719	1408719	1408719	1408719	asTSS
7105	-	1408209	1409552	1408730	+					1408730	1408730			asTSS
7105	-	1408209	1409552	1409154	+	1409154	1409154	1409154	1409154	1409154	1409154	1409154	1409154	asTSS
7105	-	1408209	1409552	1409452	+	1409452		1409452		1409452		1409452		asTSS
7105	-	1408209	1409552	1409454	+								1409454	asTSS
7105	-	1408209	1409552	1409551	+		1409551			1409551	1409551	1409551		asTSS
7110	-	1410552	1410698	1410675	+	1410675	1410675	1410675	1410675	1410675	1410675	1410675	1410675	asTSS
7115	+	1410734	1411564	1411592	-	1411592	1411592	1411592	1411592				1411592	d-asTSS
7120	+	1411622	1412749	1411592	-	1411592	1411592	1411592	1411592				1411592	u-asTSS
7120	+	1411622	1412749	1412751	-		1412751		1412751		1412751		1412751	d-asTSS
7125	+	1412755	1414026	1412751	-		1412751		1412751		1412751		1412751	u-asTSS
7130	-	1414093	1414290	1414243	+				1414243		1414243		1414243	asTSS
7130	-	1414093	1414290	1414275	+			1414275	1414275	1414275	1414275	1414275	1414275	asTSS
7130	-	1414093	1414290	1414287	+					1414287	1414287	1414287	1414287	asTSS
7130	-	1414093	1414290	1414321	+	1414321	1414321	1414321	1414321	1414321	1414321	1414321	1414321	u-asTSS
7130	-	1414093	1414290	1414332	+					1414332		1414332		u-asTSS
7145	-	1415899	1417224	1416101	+				1416101					asTSS
7145	-	1415899	1417224	1417312	+						1417312			u-asTSS
7150	-	1417217	1419235	1417312	+						1417312			asTSS
7150	-	1417217	1419235	1418755	+		1418755		1418755	1418755	1418755	1418755	1418755	asTSS
7150	-	1417217	1419235	1419145	+	1419145	1419145	1419145	1419145	1419145	1419145	1419145	1419145	asTSS
7150	-	1417217	1419235	1419198	+	1419198	1419198			1419198	1419198		1419198	asTSS
7155	-	1419244	1421667	1419145	+	1419145	1419145	1419145	1419145	1419145	1419145	1419145	1419145	d-asTSS
7155	-	1419244	1421667	1419198	+	1419198	1419198			1419198	1419198		1419198	d-asTSS
7155	-	1419244	1421667	1419538	+					1419538				asTSS
7155	-	1419244	1421667	1421233	+						1421233		1421233	asTSS
7155	-	1419244	1421667	1421457	+					1421457				asTSS
7155	-	1419244	1421667	1421563	+		1421563		1421563	1421563	1421563	1421563		asTSS
7160	+	1422254	1423612	1422829	-				1422829					asTSS
7165	+	1423788	1425320	1423746	-		1423746		1423746	1423746	1423746	1423746	1423746	u-asTSS
7165	+	1423788	1425320	1423829	-						1423829			asTSS
7165	+	1423788	1425320	1424749	-				1424749	1424749	1424749	1424749	1424749	asTSS
7175	-	1425918	1426730	1426413	+	1426413	1426413		1426413		1426413		1426413	asTSS
7180	+	1427418	1428200	1428155	-						1428155			asTSS
7185	-	1428346	1428975	1428393	+	1428393	1428393	1428393	1428393	1428393	1428393		1428393	asTSS
7185	-	1428346	1428975	1428472	+						1428472			asTSS
7185	-	1428346	1428975	1428775	+	1428775	1428775			1428775	1428775	1428775	1428775	asTSS
7190	-	1429032	1430366	1429799	+	1429799	1429799	1429799	1429799	1429799	1429799	1429799	1429799	asTSS
7195	-	1430382	1432904	1431325	+	1431325	1431325	1431325	1431325	1431325	1431325	1431325	1431325	asTSS
7195	-	1430382	1432904	1432242	+	1432242	1432242	1432242	1432242				1432242	asTSS
7200	-	1432957	1433679	1433659	+	1433659	1433659	1433659	1433659		1433659		1433659	asTSS
7205	-	1433744	1434304	1433659	+	1433659	1433659	1433659	1433659		1433659		1433659	d-asTSS
7215	+	1436367	1440173	1437317	-	1437317	1437317			1437317	1437317	1437317	1437317	asTSS
7215	+	1436367	1440173	1437626	-					1437626	1437626			asTSS
7215	+	1436367	1440173	1437886	-		1437886				1437886			asTSS
7215	+	1436367	1440173	1438899	-	1438899	1438899	1438899	1438899	1438899	1438899	1438899	1438899	asTSS
7220	+	1440262	1441881	1441672	-						1441672			asTSS
7235	+	1443044	1443592	1443606	-						1443606			d-asTSS
7240	+	1443623	1443895	1443606	-						1443606			u-asTSS
7245	+	1443931	1445091	1444759	-		1444759				1444759			asTSS
7250	+	1445165	1447723	1445247	-					1445247	1445247		1445247	asTSS
7250	+	1445165	1447723	1446498	-						1446498			asTSS
7255	+	1447728	1448951	1448075	-	1448075	1448075	1448075	1448075	1448075	1448075	1448075	1448075	asTSS
7255	+	1447728	1448951	1448084	-					1448084	1448084		1448084	asTSS
7260	+	1449050	1449901	1449057	-								1449057	asTSS
7270	+	1450603	1451259	1450869	-	1450869	1450869			1450869		1450869	1450869	asTSS
7270	+	1450603	1451259	1451317	-						1451317			d-asTSS
7275	+	1451260	1452570	1451317	-						1451317			asTSS
7275	+	1451260	1452570	1451654	-						1451654			asTSS
7275	+	1451260	1452570	1452482	-						1452482			asTSS
7280	+	1452579	1453367	1452482	-						1452482			u-asTSS
7315	+	1461898	1462095	1461872	-					1461872	1461872			u-asTSS
7325	+	1464520	1465083	1464731	-	1464731	1464731	1464731	1464731	1464731	1464731	1464731	1464731	asTSS
32165	+	1465616	1466455	1465895	-	1465895	1465895		1465895	1465895	1465895	1465895	1465895	asTSS
7350	-	1470285	1470665	1470685	+	1470685	1470685	1470685	1470685	1470685	1470685	1470685	1470685	u-asTSS
7365	+	1471916	1472662	1471889	-		1471889				1471889		1471889	u-asTSS
7365	+	1471916	1472662	1471979	-					1471979	1471979	1471979	1471979	asTSS
7365	+	1471916	1472662	1472316	-					1472316	1472316	1472316	1472316	asTSS
7370	-	1472985	1473275	1473135	+						1473135		1473135	asTSS
7380	-	1474413	1476032	1475274	+								1475274	asTSS
30010	-	1476584	1476787	1476652	+		1476652		1476652		1476652	1476652	1476652	asTSS
30010	-	1476584	1476787	1476877	+								1476877	u-asTSS
7390	+	1476868	1477611	1477583	-					1477583	1477583			asTSS
7395	+	1477702	1478004	1478046	-					1478046	1478046	1478046	1478046	d-asTSS
7400	+	1478013	1478333	1478046	-					1478046	1478046	1478046	1478046	asTSS
7405	+	1478323	1480029	1479195	-				1479195				1479195	asTSS
7415	+	1480504	1481178	1481145	-								1481145	asTSS
7420	+	1481190	1481807	1481145	-								1481145	u-asTSS
7420	+	1481190	1481807	1481890	-						1481890			d-asTSS
7430	-	1482063	1482404	1482166	+						1482166			asTSS
7430	-	1482063	1482404	1482444	+	1482444	1482444		1482444	1482444	1482444	1482444	1482444	u-asTSS
7435	-	1482466	1482594	1482444	+	1482444	1482444		1482444	1482444	1482444	1482444	1482444	d-asTSS
7435	-	1482466	1482594	1482662	+		1482662			1482662	1482662	1482662	1482662	u-asTSS
30020	-	1483236	1483592	1483164	+	1483164	1483164	1483164	1483164	1483164	1483164	1483164	1483164	d-asTSS
30020	-	1483236	1483592	1483208	+								1483208	d-asTSS
30020	-	1483236	1483592	1483437	+	1483437	1483437			1483437	1483437		1483437	asTSS
30020	-	1483236	1483592	1483529	+					1483529		1483529		asTSS
30020	-	1483236	1483592	1483531	+						1483531			asTSS
30020	-	1483236	1483592	1483629	+							1483629		u-asTSS
7445	+	1483584	1483724	1483542	-	1483542	1483542	1483542	1483542	1483542	1483542	1483542	1483542	u-asTSS
30025	-	1483656	1483937	1483629	+							1483629		d-asTSS
30030	-	1484156	1484407	1484062	+						1484062		1484062	d-asTSS
30030	-	1484156	1484407	1484075	+							1484075		d-asTSS
30030	-	1484156	1484407	1484310	+		1484310		1484310		1484310		1484310	asTSS
7450	-	1484596	1485267	1484712	+				1484712		1484712		1484712	asTSS
30035	-	1485470	1485625	1485467	+	1485467	1485467	1485467	1485467	1485467	1485467	1485467	1485467	d-asTSS
7470	+	1488408	1490021	1489155	-	1489155	1489155	1489155	1489155	1489155	1489155	1489155	1489155	asTSS
7490	-	1491882	1492349	1492275	+					1492275	1492275	1492275		asTSS
7495	-	1492367	1493575	1492275	+					1492275	1492275	1492275		d-asTSS
7495	-	1492367	1493575	1493235	+	1493235								asTSS
7505	-	1494542	1495621	1494749	+				1494749	1494749			1494749	asTSS
7540	+	1501161	1502201	1501916	-	1501916	1501916		1501916	1501916	1501916	1501916	1501916	asTSS
7555	+	1503894	1504202	1503859	-	1503859	1503859	1503859	1503859	1503859	1503859	1503859	1503859	u-asTSS
30065	-	1504336	1504560	1504389	+	1504389	1504389	1504389	1504389	1504389	1504389	1504389	1504389	asTSS
30065	-	1504336	1504560	1504468	+						1504468			asTSS
30065	-	1504336	1504560	1504582	+	1504582	1504582	1504582	1504582	1504582	1504582	1504582	1504582	u-asTSS
[truncated: 6,017 more rows]
