# Supplementary material for: Non-canonical transcriptional start sites in E. coli O157:H7 EDL933 are regulated and appear in surprisingly high numbers
Source: BMC Microbiol. 2023 Aug 31;23:243. doi: 10.1186/s12866-023-02988-6 (PMC10469882; doi:10.1186/s12866-023-02988-6)
Supplement: Supplementary file 8 — Supplementary Material 8 [file 12866_2023_2988_MOESM8_ESM.xlsx]

## Sheet: Legend Table S7
Supplementary Table S7. List of annotated genes with iTSS: annotated gene number (A), iTSS position (B), absolute distance of iTSS and start codon of annotated gene (C), relative position of iTSS within annotated gene (D), iTSS abundance (E), S/N ratio of the iTSS in the analyzed conditions (F-M; dark red shaded positions, no TSS present in this condition; light red shaded positions, S/N ratio sm…

## Sheet: AGs with iTSS
A	B	C	D	E	F	G	H	I	J	K	L	M	N	O	P	Q	R	S	T	U	V	W	X	Y	Z	AA	AB	AC	AD	AE	AF	AG	AH	AI	AJ	AK
annotated gene number (EDL_RS)	iTSS position	absolute distance iTSS-annotated start codon	relative iTSS position within gene	iTSS category	exp LB	exp MM	exp acid	exp salt	stat LB	stat MM	stat acid	stat salt	mean RRS exp LB	mean RRS exp MM	mean RRS exp acid	mean RRS exp salt	mean RRS stat LB	mean RRS stat MM	mean RRS stat acid	mean RRS stat salt	main gTSS exp LB	main gTSS exp MM	main gTSS exp acid	main gTSS exp salt	main gTSS stat LB	main gTSS stat MM	main gTSS stat acid	main gTSS stat salt	mean RRS exp LB (main gTSS)	mean RRS exp MM (main gTSS)	mean RRS exp acid (main gTSS)	mean RRS exp salt (main gTSS)	mean RRS stat LB (main gTSS)	mean RRS stat MM (main gTSS)	mean RRS stat acid (main gTSS)	mean RRS stat salt (main gTSS)
10	2408	2054	0.834281	> S/N in at least 1	noTSS	noTSS	noTSS	noTSS	< 2	noTSS	noTSS	< 2,5	1.73967	2.019	3.07067	1.63167	3.632	1.58367	2.08367	4.12267	148	148	148	148	148	148	148	148	1442.79	1804.55	1374.57	993.796	740.477	2730.12	586.258	1564.3
10	2598	2244	0.911454	> S/N in all 8	< 7	< 6,5	< 4	< 2,5	> 10	> 10	> 10	> 10	16.2903	16.61	16.626	7.38133	71.5457	32.5383	36.3593	33.3637	148	148	148	148	148	148	148	148	1442.79	1804.55	1374.57	993.796	740.477	2730.12	586.258	1564.3
10	2617	2263	0.919171	< S/N: degradation	noTSS	noTSS	noTSS	noTSS	noTSS	noTSS	noTSS	< 1,5	1.016	0.725333	0.804333	0.781667	0.695333	0.3	0.779	2.435	148	148	148	148	148	148	148	148	1442.79	1804.55	1374.57	993.796	740.477	2730.12	586.258	1564.3
20	3772	21	0.0163297	> S/N in at least 1	< 1,5	< 3	noTSS	< 3	< 4	noTSS	< 2	< 2,5	2.43	2.673	2.99767	2.31967	5.92933	2.764	4.37133	4.285	#N/A	#N/A	#N/A	#N/A	#N/A	#N/A	#N/A	#N/A	#N/A	#N/A	#N/A	#N/A	#N/A	#N/A	#N/A	#N/A
35	5859	617	0.204897	> S/N in at least 1	noTSS	< 2	noTSS	noTSS	noTSS	noTSS	noTSS	noTSS	1.64733	1.781	1.94067	0.881333	0.733333	1.59767	0.564667	1.09333	6498	6498	6498	6498	6498	6498	6498	6498	34.2503	22.4007	37.743	40.012	7.862	18.301	7.61233	27.0473
40	6908	1068	0.253147	> S/N in at least 1	noTSS	noTSS	noTSS	< 2	noTSS	noTSS	noTSS	noTSS	1.08867	0.744	1.565	2.408	0.419333	0.713	0.212	0.897	8070	8070	8070	8033	8033	8033	8033	8033	38.9473	45.8283	78.9297	6.824	20.8337	18.1953	12.4813	12.0207
40	7415	561	0.607692	> S/N in at least 1	< 2	< 2	noTSS	< 3,5	noTSS	noTSS	noTSS	< 2	3.619	1.96133	3.05933	5.08633	0.356667	1.10567	0.317667	2.65567	8070	8070	8070	8033	8033	8033	8033	8033	38.9473	45.8283	78.9297	6.824	20.8337	18.1953	12.4813	12.0207
45	8725	470	0.493179	< S/N: degradation	< 1,5	noTSS	noTSS	< 1,5	noTSS	noTSS	noTSS	< 1	4.991	3.003	2.72033	5.66333	1.523	1.42333	1.402	4.87333	8208	8208	8208	8208	8208	8208	8208	8208	129.62	68.002	124.391	138.896	104.042	86.024	87.2287	150.465
45	8951	696	0.730325	> S/N in at least 1	< 2	noTSS	noTSS	< 1,5	< 2	noTSS	< 1,5	noTSS	3.05033	2.40233	2.43333	3.438	4.96367	1.79367	3.54033	3.678	8208	8208	8208	8208	8208	8208	8208	8208	129.62	68.002	124.391	138.896	104.042	86.024	87.2287	150.465
55	10391	120	0.787986	> S/N in at least 1	< 2,5	< 3	< 3	noTSS	noTSS	noTSS	noTSS	noTSS	1.87267	2.16133	2.647	1.713	1.05333	0.74	0.583	1.39	#N/A	#N/A	#N/A	#N/A	#N/A	#N/A	#N/A	#N/A	#N/A	#N/A	#N/A	#N/A	#N/A	#N/A	#N/A	#N/A
60	11006	367	0.485273	> S/N in all 8	> 10	> 10	> 10	> 10	> 10	< 3	< 9	> 10	10.7297	9.31367	12.8133	21.4523	11.3563	5.37233	10.01	35.932	#N/A	#N/A	#N/A	#N/A	#N/A	#N/A	#N/A	#N/A	#N/A	#N/A	#N/A	#N/A	#N/A	#N/A	#N/A	#N/A
70	13100	920	0.480167	> S/N in at least 1	< 3	< 6	< 2	< 1,5	> 10	< 4	< 3	< 4	6.521	9.23967	10.1547	6.325	19.6823	6.439	10.91	19.553	12065	12065	12065	12065	12065	12065	12065	12065	82.077	30.3873	254.46	206.51	46.1283	32.2217	42.4463	207.427
75	14552	367	0.324779	> S/N in at least 1	noTSS	< 2	< 1	< 0,5	< 1,5	< 2	noTSS	< 2	2.119	2.90767	2.62067	1.97733	2.28233	2.96033	1.61	3.36367	#N/A	#N/A	#N/A	#N/A	#N/A	#N/A	#N/A	#N/A	#N/A	#N/A	#N/A	#N/A	#N/A	#N/A	#N/A	#N/A
75	15097	912	0.80708	> S/N in at least 1	< 1,5	< 2	< 1,5	< 1	noTSS	noTSS	noTSS	< 2	3.44833	2.58767	2.993	3.62467	1.531	1.319	1.33867	4.48867	#N/A	#N/A	#N/A	#N/A	#N/A	#N/A	#N/A	#N/A	#N/A	#N/A	#N/A	#N/A	#N/A	#N/A	#N/A	#N/A
80	15601	27	0.870813	> S/N in all 8	> 10	> 10	> 10	> 10	> 10	> 10	> 10	> 10	14.129	13.0377	10.7397	9.02567	13.0667	19.524	16.1223	9.83667	0	0	0	15814	15629	15814	15629	15721	0	0	0	4.33367	11.0433	6.00567	8.07233	5.58167
85	16649	492	0.421955	< S/N: degradation	< 1	< 0,5	< 1,5	< 0,5	noTSS	< 0,5	< 0,5	< 1	9.39133	7.65967	6.636	10.005	2.63867	3.15533	2.991	10.013	16122	16122	16122	16122	16090	16122	16122	16122	41.4317	63.7147	22.0293	96.37	31.8387	12.393	35.1507	176.532
85	16691	534	0.457976	> S/N in at least 1	< 5	< 5	< 7,5	< 1	< 2,5	< 1	< 2,5	< 3	19.344	64.151	27.435	20.8553	60.048	21.674	27.8803	47.091	16122	16122	16122	16122	16090	16122	16122	16122	41.4317	63.7147	22.0293	96.37	31.8387	12.393	35.1507	176.532
85	16793	636	0.545455	< S/N: degradation	< 0,5	noTSS	noTSS	noTSS	noTSS	noTSS	noTSS	< 0,5	1.783	1.36333	1.213	0.762	1.435	1.36267	1.92967	2.491	16122	16122	16122	16122	16090	16122	16122	16122	41.4317	63.7147	22.0293	96.37	31.8387	12.393	35.1507	176.532
85	17041	884	0.758148	> S/N in at least 1	< 1,5	< 1	< 2,5	noTSS	noTSS	< 0,5	noTSS	noTSS	17.5447	11.6597	9.85333	21.952	0.282667	3.11233	0.425667	13.5907	16122	16122	16122	16122	16090	16122	16122	16122	41.4317	63.7147	22.0293	96.37	31.8387	12.393	35.1507	176.532
85	17183	1026	0.879931	< S/N: degradation	noTSS	noTSS	< 1	noTSS	< 0,5	< 0,5	< 0,5	noTSS	1.75933	2.68	1.81633	1.46033	2.90433	4.291	2.82867	1.185	16122	16122	16122	16122	16090	16122	16122	16122	41.4317	63.7147	22.0293	96.37	31.8387	12.393	35.1507	176.532
85	17221	1064	0.912521	> S/N in at least 1	< 1,5	< 1	< 2	noTSS	< 3,5	noTSS	< 3,5	noTSS	4.06433	6.853	4.984	4.43533	44.1003	17.7137	40.061	5.51467	16122	16122	16122	16122	16090	16122	16122	16122	41.4317	63.7147	22.0293	96.37	31.8387	12.393	35.1507	176.532
85	17261	1104	0.946827	< S/N: degradation	noTSS	< 0,5	noTSS	< 0,5	noTSS	< 0,5	noTSS	< 0,5	2.37267	2.51967	2.08133	3.28	1.25033	1.98067	0.728667	2.853	16122	16122	16122	16122	16090	16122	16122	16122	41.4317	63.7147	22.0293	96.37	31.8387	12.393	35.1507	176.532
85	17268	1111	0.95283	< S/N: degradation	noTSS	noTSS	noTSS	noTSS	< 0,5	noTSS	noTSS	noTSS	0.461333	1.231	0.648667	0.710667	2.65533	1.13867	1.577	0.792333	16122	16122	16122	16122	16090	16122	16122	16122	41.4317	63.7147	22.0293	96.37	31.8387	12.393	35.1507	176.532
90	17823	440	0.486188	> S/N in at least 1	noTSS	noTSS	noTSS	noTSS	< 6,5	< 0,5	noTSS	noTSS	0.827333	1.76233	1.993	0.714333	4.763	2.02833	3.102	2.17633	17221	17221	17221	17261	17221	17183	17221	17261	4.06433	6.853	4.984	3.28	44.1003	4.291	40.061	2.853
90	18154	771	0.851934	< S/N: degradation	noTSS	noTSS	< 1	noTSS	noTSS	< 1	noTSS	noTSS	0.648	3.90567	4.18533	0	0	3.24733	0.195333	0.052	17221	17221	17221	17261	17221	17183	17221	17261	4.06433	6.853	4.984	3.28	44.1003	4.291	40.061	2.853
90	18163	780	0.861878	< S/N: degradation	noTSS	noTSS	noTSS	noTSS	noTSS	< 1,5	noTSS	noTSS	0.091	0.197	0.120333	0.0676667	0	3.28433	0.0536667	0.0313333	17221	17221	17221	17261	17221	17183	17221	17261	4.06433	6.853	4.984	3.28	44.1003	4.291	40.061	2.853
90	18200	817	0.902762	> S/N in at least 1	< 3,5	< 0,5	< 1,5	noTSS	noTSS	< 1,5	noTSS	noTSS	3.99567	2.51133	4.212	2.016	0.473667	2.89033	0.211333	0.804333	17221	17221	17221	17261	17221	17183	17221	17261	4.06433	6.853	4.984	3.28	44.1003	4.291	40.061	2.853
95	18327	526	0.00189753	> S/N in at least 1	< 1,5	< 1,5	noTSS	< 2	< 3	< 1,5	noTSS	< 2	3.15033	4.941	3.39367	3.876	5.551	5.47167	2.155	4.60833	0	0	0	0	0	0	0	18952	0	0	0	0	0	0	0	5.578
95	18456	397	0.246679	< S/N: degradation	noTSS	noTSS	noTSS	noTSS	noTSS	< 1	noTSS	noTSS	1.59933	1.71533	1.29267	0.970333	0.220333	4.54067	0.123667	1.392	0	0	0	0	0	0	0	18952	0	0	0	0	0	0	0	5.578
95	18804	49	0.907021	< S/N: degradation	noTSS	noTSS	noTSS	noTSS	noTSS	noTSS	noTSS	< 1,5	0.240333	0.0836667	0.332	1.50333	0	0.0933333	0.0536667	3.60867	0	0	0	0	0	0	0	18952	0	0	0	0	0	0	0	5.578
31950	19241	45	0.861963	< S/N: degradation	noTSS	noTSS	noTSS	noTSS	noTSS	noTSS	noTSS	< 1	0.341667	0.361667	0.19	1.09033	0.551667	0.645667	0.71	2.177	#N/A	#N/A	#N/A	#N/A	#N/A	#N/A	#N/A	#N/A	#N/A	#N/A	#N/A	#N/A	#N/A	#N/A	#N/A	#N/A
105	19787	1962	0.199184	< S/N: degradation	noTSS	noTSS	noTSS	noTSS	noTSS	< 1	noTSS	noTSS	1.494	0.827333	1.296	1.49967	0.829333	3.926	0.284333	1.94933	#N/A	#N/A	#N/A	#N/A	#N/A	#N/A	#N/A	#N/A	#N/A	#N/A	#N/A	#N/A	#N/A	#N/A	#N/A	#N/A
105	19948	1801	0.264898	> S/N in at least 1	noTSS	noTSS	noTSS	< 3	noTSS	< 1	noTSS	< 4	2.07033	1.19167	2.292	6.12333	0.997333	3.567	0.477	8.619	#N/A	#N/A	#N/A	#N/A	#N/A	#N/A	#N/A	#N/A	#N/A	#N/A	#N/A	#N/A	#N/A	#N/A	#N/A	#N/A
105	20702	1047	0.572653	> S/N in at least 1	noTSS	noTSS	noTSS	< 3	noTSS	< 2	noTSS	< 7,5	1.75567	1.89	1.38733	7.042	1.57833	6.24533	1.02533	16.818	#N/A	#N/A	#N/A	#N/A	#N/A	#N/A	#N/A	#N/A	#N/A	#N/A	#N/A	#N/A	#N/A	#N/A	#N/A	#N/A
105	21680	69	0.971837	< S/N: degradation	noTSS	noTSS	noTSS	noTSS	noTSS	< 0,5	noTSS	noTSS	0.598667	0.862667	0.565667	1.239	0.690333	2.63833	0.638333	1.53233	#N/A	#N/A	#N/A	#N/A	#N/A	#N/A	#N/A	#N/A	#N/A	#N/A	#N/A	#N/A	#N/A	#N/A	#N/A	#N/A
130	25795	208	0.928571	> S/N in all 8	> 10	> 10	> 10	> 10	> 10	> 10	> 10	> 10	155.047	190.264	187.331	161.38	15.0747	49.821	12.2707	113.366	25413	25413	25413	25413	25413	25413	25413	25413	18.205	29.52	34.4087	24.7323	33.856	15.635	17.506	51.6303
135	25968	149	0.158342	> S/N in at least 1	noTSS	< 2,5	< 1,5	noTSS	< 2	noTSS	< 2	< 2	2.18667	2.938	3.57	0.923333	3.321	1.659	3.54533	3.15167	25795	25795	25795	25795	25795	25795	25795	25795	155.047	190.264	187.331	161.38	15.0747	49.821	12.2707	113.366
135	26185	366	0.388948	> S/N in at least 1	noTSS	noTSS	noTSS	noTSS	noTSS	noTSS	noTSS	< 3	1.80933	0.849667	1.013	1.68367	0.756667	0.310333	0.954667	2.97567	25795	25795	25795	25795	25795	25795	25795	25795	155.047	190.264	187.331	161.38	15.0747	49.821	12.2707	113.366
135	26247	428	0.454835	> S/N in all 8	< 10	< 10	> 10	> 10	< 6	< 3,5	< 5	> 10	40.1533	23.3123	41.6257	28.048	11.4443	9.785	12.5793	49.677	25795	25795	25795	25795	25795	25795	25795	25795	155.047	190.264	187.331	161.38	15.0747	49.821	12.2707	113.366
135	26419	600	0.63762	> S/N in at least 1	noTSS	noTSS	noTSS	noTSS	noTSS	noTSS	noTSS	< 2	0.706333	0.943333	0.638	1.48367	0.494667	0	0.406333	2.78267	25795	25795	25795	25795	25795	25795	25795	25795	155.047	190.264	187.331	161.38	15.0747	49.821	12.2707	113.366
135	26641	822	0.873539	> S/N in at least 1	< 1	< 2	< 3,5	< 2	noTSS	noTSS	noTSS	> 10	2.56567	2.995	4.747	6.58967	1.57633	0.734667	1.92933	13.2373	25795	25795	25795	25795	25795	25795	25795	25795	155.047	190.264	187.331	161.38	15.0747	49.821	12.2707	113.366
140	26932	129	0.0458097	< S/N: degradation	noTSS	noTSS	noTSS	< 1,5	noTSS	noTSS	noTSS	noTSS	1.43167	1.982	1.921	3.18767	0	0.747333	0.247	1.24567	26641	26641	26641	26641	0	0	0	26641	2.56567	2.995	4.747	6.58967	0	0	0	13.2373
140	29364	2561	0.909446	< S/N: degradation	noTSS	< 1	noTSS	noTSS	< 1,5	noTSS	noTSS	< 1,5	1.99567	2.232	2.62867	1.232	2.924	1.33133	2.22833	2.58467	26641	26641	26641	26641	0	0	0	26641	2.56567	2.995	4.747	6.58967	0	0	0	13.2373
140	29426	2623	0.931463	> S/N in all 8	> 10	> 10	> 10	> 10	< 4,5	> 10	< 6,5	> 10	33.684	54.0553	32.236	254.849	12.3433	26.389	18.922	241.718	26641	26641	26641	26641	0	0	0	26641	2.56567	2.995	4.747	6.58967	0	0	0	13.2373
155	31420	768	0.808421	> S/N in at least 1	noTSS	noTSS	noTSS	noTSS	< 2,5	noTSS	noTSS	noTSS	1.909	1.88533	1.01567	0.325	2.402	0.565333	1.009	0.590667	#N/A	#N/A	#N/A	#N/A	#N/A	#N/A	#N/A	#N/A	#N/A	#N/A	#N/A	#N/A	#N/A	#N/A	#N/A	#N/A
155	31489	837	0.881053	> S/N in at least 1	noTSS	noTSS	noTSS	noTSS	> 10	< 4,5	< 6,5	< 4	0.945333	1.42033	0.815	0.450667	9.91033	6.93333	7.54833	2.50433	#N/A	#N/A	#N/A	#N/A	#N/A	#N/A	#N/A	#N/A	#N/A	#N/A	#N/A	#N/A	#N/A	#N/A	#N/A	#N/A
165	33504	755	0.91961	> S/N in at least 1	< 4	< 4,5	< 2	< 4	noTSS	noTSS	noTSS	< 3,5	3.46833	3.75967	1.79467	2.23167	1.816	0.51	1.98767	5.088	32662	32662	32662	32662	32662	32662	32662	32662	26.002	21.114	24.9833	21.213	8.76467	13.841	8.03833	26.1003
190	38572	67	0.692661	> S/N in at least 1	noTSS	noTSS	noTSS	noTSS	noTSS	< 2	noTSS	noTSS	0.275	0.774333	0.377	0.263333	0.358	2.403	0	0.0553333	#N/A	#N/A	#N/A	#N/A	#N/A	#N/A	#N/A	#N/A	#N/A	#N/A	#N/A	#N/A	#N/A	#N/A	#N/A	#N/A
195	38866	192	0.486076	> S/N in at least 1	noTSS	noTSS	noTSS	noTSS	< 1	< 5,5	< 1,5	< 8,5	0.301	0.396667	0.134333	0	5.156	9.15033	6.39867	4.171	38568	0	38568	0	38592	38592	38592	0	4.01	0	3.62933	0	11.1977	61.618	12.5363	0
195	38877	203	0.513924	> S/N in at least 1	< 1	< 3	noTSS	noTSS	noTSS	noTSS	noTSS	< 7	4.292	2.43133	4.67533	1.178	3.11867	1.082	2.85167	2.936	38568	0	38568	0	38592	38592	38592	0	4.01	0	3.62933	0	11.1977	61.618	12.5363	0
195	39060	386	0.977215	> S/N in at least 1	noTSS	noTSS	noTSS	noTSS	noTSS	< 4,5	noTSS	noTSS	0.0263333	0.655	0.102667	0.127	1.32833	6.38233	0.957333	0.268	38568	0	38568	0	38592	38592	38592	0	4.01	0	3.62933	0	11.1977	61.618	12.5363	0
210	42108	123	0.920798	> S/N in at least 1	noTSS	noTSS	noTSS	noTSS	noTSS	noTSS	noTSS	< 2	0.755667	0.504333	0.994	0.205	1.03767	0.3	1.25267	1.684	#N/A	#N/A	#N/A	#N/A	#N/A	#N/A	#N/A	#N/A	#N/A	#N/A	#N/A	#N/A	#N/A	#N/A	#N/A	#N/A
220	44346	447	0.608581	> S/N in all 8	> 10	> 10	> 10	< 3,5	> 10	< 5,5	> 10	< 7,5	11.5893	11.5897	9.93167	2.64933	7.81367	2.89767	8.19567	10.2823	#N/A	#N/A	#N/A	#N/A	#N/A	#N/A	#N/A	#N/A	#N/A	#N/A	#N/A	#N/A	#N/A	#N/A	#N/A	#N/A
230	46848	31	0.0402597	< S/N: degradation	noTSS	noTSS	< 1	noTSS	noTSS	< 1	noTSS	noTSS	1.23133	1.08133	1.632	3.428	0.0713333	3.54933	0.177333	3.62967	#N/A	#N/A	#N/A	#N/A	#N/A	#N/A	#N/A	#N/A	#N/A	#N/A	#N/A	#N/A	#N/A	#N/A	#N/A	#N/A
230	46924	107	0.138961	> S/N in at least 1	noTSS	noTSS	noTSS	< 1	< 2	noTSS	noTSS	< 0,5	1.592	1.355	1.76233	2.23733	2.68333	2.36833	1.67733	2.58167	#N/A	#N/A	#N/A	#N/A	#N/A	#N/A	#N/A	#N/A	#N/A	#N/A	#N/A	#N/A	#N/A	#N/A	#N/A	#N/A
250	50329	107	0.0803907	> S/N in all 8	< 4,5	< 7,5	< 5,5	< 6,5	> 10	< 9	> 10	> 10	18.438	21.1883	21.2897	10.607	40.9767	22.818	30.6873	27.666	#N/A	#N/A	#N/A	#N/A	#N/A	#N/A	#N/A	#N/A	#N/A	#N/A	#N/A	#N/A	#N/A	#N/A	#N/A	#N/A
250	50467	245	0.184072	> S/N in at least 1	< 2	< 3	< 2	< 2,5	noTSS	< 2	noTSS	< 1,5	7.26567	6.41033	5.09567	5.85467	0.852667	4.532	1.70333	3.084	#N/A	#N/A	#N/A	#N/A	#N/A	#N/A	#N/A	#N/A	#N/A	#N/A	#N/A	#N/A	#N/A	#N/A	#N/A	#N/A
250	50483	261	0.196093	< S/N: degradation	noTSS	< 1,5	noTSS	noTSS	noTSS	noTSS	noTSS	noTSS	1.11167	4.185	1.28133	1.36767	0.220333	0.777	0.139667	0.806667	#N/A	#N/A	#N/A	#N/A	#N/A	#N/A	#N/A	#N/A	#N/A	#N/A	#N/A	#N/A	#N/A	#N/A	#N/A	#N/A
250	50501	279	0.209617	> S/N in at least 1	noTSS	noTSS	noTSS	< 3	noTSS	noTSS	noTSS	< 3,5	2.436	1.64567	1.77333	5.46667	0.277333	1.322	0.372667	4.45567	#N/A	#N/A	#N/A	#N/A	#N/A	#N/A	#N/A	#N/A	#N/A	#N/A	#N/A	#N/A	#N/A	#N/A	#N/A	#N/A
255	51895	234	0.441509	> S/N in at least 1	noTSS	noTSS	noTSS	noTSS	< 9,5	noTSS	> 10	> 10	0.900333	0.978667	1.288	1.011	2.72167	1.90233	3.04767	2.44033	51630	51630	51630	0	51630	51630	51630	0	7.26067	9.071	11.0773	0	14.1217	11.9593	11.6393	0
260	53879	1695	0.910311	> S/N in all 8	> 10	> 10	> 10	> 10	< 9	> 10	< 10	< 9	25.4907	44.008	38.5953	18.869	26.5493	23.9733	24.8207	19.6273	#N/A	#N/A	#N/A	#N/A	#N/A	#N/A	#N/A	#N/A	#N/A	#N/A	#N/A	#N/A	#N/A	#N/A	#N/A	#N/A
260	53906	1722	0.924812	< S/N: degradation	noTSS	noTSS	noTSS	noTSS	noTSS	< 1,5	noTSS	noTSS	0.151667	0.288667	0	0.0253333	0.0713333	2.89733	0.07	0	#N/A	#N/A	#N/A	#N/A	#N/A	#N/A	#N/A	#N/A	#N/A	#N/A	#N/A	#N/A	#N/A	#N/A	#N/A	#N/A
270	54988	185	0.793991	> S/N in at least 1	noTSS	noTSS	noTSS	noTSS	< 2	< 1	noTSS	noTSS	0.754333	0.867333	0.773	0.447333	4.004	2.455	2.26333	0.738333	54778	54778	54778	54778	54778	54778	54778	54778	252.307	319.887	261.224	181.01	253.614	126.626	289.592	212.703
275	55347	308	0.980892	> S/N in all 8	> 10	> 10	> 10	> 10	< 9	> 10	> 10	> 10	29.8543	70.5427	33.041	53.656	14.762	205.975	13.8837	61.769	54811	54811	54811	54811	54811	54988	54811	54811	11.4287	15.8807	16.987	9.22067	22.1293	2.455	12.9293	14.6133
280	56151	47	0.944575	< S/N: degradation	noTSS	noTSS	noTSS	noTSS	noTSS	noTSS	noTSS	< 1,5	0.560333	1.40733	1.04667	0.711333	2.645	1.32067	1.39933	2.11933	#N/A	#N/A	#N/A	#N/A	#N/A	#N/A	#N/A	#N/A	#N/A	#N/A	#N/A	#N/A	#N/A	#N/A	#N/A	#N/A
285	56516	66	0.824934	> S/N in at least 1	< 1,5	< 1	< 1	noTSS	< 1,5	< 2	< 1,5	< 1,5	3.265	4.152	2.334	1.80667	2.851	4.54433	2.37367	3.058	#N/A	#N/A	#N/A	#N/A	#N/A	#N/A	#N/A	#N/A	#N/A	#N/A	#N/A	#N/A	#N/A	#N/A	#N/A	#N/A
290	56901	505	0.384896	> S/N in at least 1	< 2,5	< 3,5	< 3	< 0,5	< 2	< 2,5	< 2	< 3,5	2.481	3.204	2.635	2.89067	3.467	4.95533	2.98933	3.91033	57563	57563	57563	57563	57563	57563	57563	57563	67.4653	61.831	61.5927	64.074	30.5767	24.9433	22.46	67.6543
290	56926	480	0.415347	> S/N in all 8	> 10	> 10	> 10	< 3,5	< 9	> 10	< 8	> 10	15.2777	21.6283	19.158	13.4473	22.1593	30.594	15.2817	26.858	57563	57563	57563	57563	57563	57563	57563	57563	67.4653	61.831	61.5927	64.074	30.5767	24.9433	22.46	67.6543
290	57010	396	0.517661	> S/N in at least 1	< 4	< 5,5	< 4	noTSS	> 10	< 4	< 10	> 10	4.72767	4.19233	4.57967	3.86333	31.973	12.735	17.284	12.2573	57563	57563	57563	57563	57563	57563	57563	57563	67.4653	61.831	61.5927	64.074	30.5767	24.9433	22.46	67.6543
295	57563	829	0.16178	> S/N in all 8	> 10	> 10	> 10	> 10	> 10	> 10	> 10	> 10	67.4653	61.831	61.5927	64.074	30.5767	24.9433	22.46	67.6543	#N/A	#N/A	#N/A	#N/A	#N/A	#N/A	#N/A	#N/A	#N/A	#N/A	#N/A	#N/A	#N/A	#N/A	#N/A	#N/A
300	58752	926	0.279938	> S/N in at least 1	< 2	< 4	noTSS	noTSS	< 5,5	< 2	< 2,5	< 3,5	3.164	4.04333	2.08033	2.43767	10.8247	4.63233	6.29533	7.05167	#N/A	#N/A	#N/A	#N/A	#N/A	#N/A	#N/A	#N/A	#N/A	#N/A	#N/A	#N/A	#N/A	#N/A	#N/A	#N/A
300	58800	878	0.317263	< S/N: degradation	noTSS	noTSS	noTSS	noTSS	noTSS	< 1	noTSS	noTSS	0.842667	0.733333	0.618333	0.460667	1.58833	1.73333	1.09667	1.255	#N/A	#N/A	#N/A	#N/A	#N/A	#N/A	#N/A	#N/A	#N/A	#N/A	#N/A	#N/A	#N/A	#N/A	#N/A	#N/A
300	58868	810	0.37014	< S/N: degradation	noTSS	noTSS	noTSS	noTSS	< 1	noTSS	noTSS	noTSS	0.426667	0.364333	0.723333	0.335333	2.81667	1.27567	2.15367	2.17967	#N/A	#N/A	#N/A	#N/A	#N/A	#N/A	#N/A	#N/A	#N/A	#N/A	#N/A	#N/A	#N/A	#N/A	#N/A	#N/A
300	59581	97	0.924572	< S/N: degradation	noTSS	noTSS	noTSS	noTSS	noTSS	< 1,5	noTSS	noTSS	0.257333	0.358333	0.337333	0.29	0.564	2.952	0.427333	0.104	#N/A	#N/A	#N/A	#N/A	#N/A	#N/A	#N/A	#N/A	#N/A	#N/A	#N/A	#N/A	#N/A	#N/A	#N/A	#N/A
305	59980	2105	0.105777	< S/N: degradation	noTSS	< 1	noTSS	noTSS	noTSS	< 1,5	noTSS	noTSS	1.176	2.50633	1.74533	1.717	1.765	2.531	0.967333	1.54267	62217	62217	62217	62217	62229	62217	62229	62217	116.984	127.142	179.92	121.027	131.181	106.093	94.4933	81.1097
305	60282	1803	0.23407	> S/N in at least 1	< 3	< 2	< 2,5	< 2,5	< 2	< 1,5	< 3	< 2,5	6.42233	5.30133	8.23767	5.51433	8.48033	3.49933	6.27333	8.01467	62217	62217	62217	62217	62229	62217	62229	62217	116.984	127.142	179.92	121.027	131.181	106.093	94.4933	81.1097
305	60334	1751	0.25616	> S/N in all 8	> 10	< 6	< 8	> 10	< 5,5	> 10	< 8	> 10	48.578	33.256	33.819	74.5313	18.2717	168.676	15.547	44.207	62217	62217	62217	62217	62229	62217	62229	62217	116.984	127.142	179.92	121.027	131.181	106.093	94.4933	81.1097
305	60738	1347	0.427782	< S/N: degradation	noTSS	noTSS	noTSS	< 1	< 1	noTSS	noTSS	< 1	1.20467	1.94867	2.30033	2.29033	2.24633	1.03333	1.303	2.74167	62217	62217	62217	62217	62229	62217	62229	62217	116.984	127.142	179.92	121.027	131.181	106.093	94.4933	81.1097
305	61700	385	0.836449	< S/N: degradation	noTSS	noTSS	noTSS	noTSS	noTSS	noTSS	< 1	noTSS	0.137667	0.703333	0.486	0.386333	0.816	0.532333	1.82833	0.226	62217	62217	62217	62217	62229	62217	62229	62217	116.984	127.142	179.92	121.027	131.181	106.093	94.4933	81.1097
310	62468	128	0.157055	> S/N in at least 1	noTSS	noTSS	< 4	< 2,5	noTSS	noTSS	noTSS	noTSS	2.156	1.251	2.652	2.152	2.43167	1.723	1.13167	1.68333	62235	62235	62235	62126	62235	62235	62235	62235	64.6787	77.0397	75.6677	3.31933	21.544	26.688	13.694	26.9163
315	63492	42	0.0558511	> S/N in at least 1	noTSS	noTSS	noTSS	noTSS	< 1,5	< 2	noTSS	noTSS	0.0933333	0	0	0.506333	4.88567	5.03833	2.596	0.639667	#N/A	#N/A	#N/A	#N/A	#N/A	#N/A	#N/A	#N/A	#N/A	#N/A	#N/A	#N/A	#N/A	#N/A	#N/A	#N/A
315	63909	459	0.610372	> S/N in at least 1	noTSS	noTSS	noTSS	noTSS	noTSS	< 2	noTSS	< 2	1.482	1.33767	1.44633	1.304	1.45433	2.86433	0.58	2.727	#N/A	#N/A	#N/A	#N/A	#N/A	#N/A	#N/A	#N/A	#N/A	#N/A	#N/A	#N/A	#N/A	#N/A	#N/A	#N/A
315	64032	582	0.773936	> S/N in at least 1	noTSS	noTSS	noTSS	noTSS	> 10	> 10	< 5,5	> 10	0.939333	2.661	0.463333	1.27833	32.8737	23.4713	21.2613	26.367	#N/A	#N/A	#N/A	#N/A	#N/A	#N/A	#N/A	#N/A	#N/A	#N/A	#N/A	#N/A	#N/A	#N/A	#N/A	#N/A
315	64047	597	0.793883	> S/N in at least 1	< 1,5	< 2	noTSS	< 4	< 2	< 6	< 1,5	< 9,5	3.90467	5.99367	3.64867	8.78933	4.536	12.1767	4.16267	15.4547	#N/A	#N/A	#N/A	#N/A	#N/A	#N/A	#N/A	#N/A	#N/A	#N/A	#N/A	#N/A	#N/A	#N/A	#N/A	#N/A
29335	64395	29	0.835227	> S/N in at least 1	noTSS	noTSS	noTSS	noTSS	noTSS	noTSS	> 10	noTSS	0.277333	0.984333	0.618667	0.347667	2.109	0.932	2.40733	0.827	#N/A	#N/A	#N/A	#N/A	#N/A	#N/A	#N/A	#N/A	#N/A	#N/A	#N/A	#N/A	#N/A	#N/A	#N/A	#N/A
330	68520	2192	0.0676308	> S/N in all 8	< 5,5	< 2	< 9,5	> 10	> 10	< 3	> 10	> 10	12.384	8.577	24.6873	26.8217	45.3427	11.0323	28.786	59.9607	70735	70735	70735	70735	70735	70735	70735	70735	113.243	116.755	96.0833	59.9287	39.729	76.4557	40.462	62.073
330	70044	668	0.715866	> S/N in at least 1	noTSS	noTSS	noTSS	noTSS	< 2,5	noTSS	< 3	noTSS	1.531	2.09167	1.58567	1.034	2.822	1.13567	2.56133	2.205	70735	70735	70735	70735	70735	70735	70735	70735	113.243	116.755	96.0833	59.9287	39.729	76.4557	40.462	62.073
335	70878	604	0.130935	> S/N in at least 1	> 10	noTSS	> 10	< 5,5	noTSS	noTSS	noTSS	noTSS	3.335	1.99267	3.66167	2.314	0.663667	1.965	0.636667	1.29233	#N/A	#N/A	#N/A	#N/A	#N/A	#N/A	#N/A	#N/A	#N/A	#N/A	#N/A	#N/A	#N/A	#N/A	#N/A	#N/A
340	72624	560	0.627164	< S/N: degradation	noTSS	noTSS	noTSS	noTSS	noTSS	noTSS	< 1,5	< 1	1.20233	1.26333	0.941333	1.45933	1.80033	1.64133	1.75533	2.29067	#N/A	#N/A	#N/A	#N/A	#N/A	#N/A	#N/A	#N/A	#N/A	#N/A	#N/A	#N/A	#N/A	#N/A	#N/A	#N/A
345	74730	165	0.902941	> S/N in at least 1	< 4	< 4,5	< 5	< 5	noTSS	noTSS	noTSS	noTSS	2.88333	2.167	2.9	2.30033	1.043	1.42067	1.07967	1.89067	0	0	0	0	74924	74924	0	74924	0	0	0	0	3.82467	5.885	0	3.13633
355	76726	528	0.691099	> S/N in at least 1	noTSS	noTSS	noTSS	noTSS	< 3	< 1,5	noTSS	noTSS	0.184333	0.347667	0.309	0.404667	2.97933	2.99467	1.74167	0.542333	76118	76118	76175	76118	76118	76118	76118	76118	65.3427	99.028	30.9953	156.314	56.6493	360.439	27.599	86.0067
375	80795	123	0.216169	> S/N in all 8	> 10	> 10	> 10	> 10	> 10	> 10	> 10	> 10	68.1903	46.2317	80.8297	129.487	64.0263	44.698	58.69	42.097	80573	80626	80628	80573	80626	80628	80573	80626	4.155	10.368	14.9013	3.999	11.3257	14.0267	7.65467	32.6073
375	80985	313	0.550088	> S/N in at least 1	noTSS	noTSS	noTSS	< 1,5	< 1	< 1	noTSS	< 2	1.47	1.54633	1.74167	3.267	2.29633	2.822	1.88967	3.946	80573	80626	80628	80573	80626	80628	80573	80626	4.155	10.368	14.9013	3.999	11.3257	14.0267	7.65467	32.6073
375	81191	519	0.912127	> S/N in at least 1	< 2,5	< 3	noTSS	< 2	< 4,5	< 6	< 4,5	< 3,5	4.98733	6.74167	3.08367	3.20667	15.2827	16.759	10.397	5.91567	80573	80626	80628	80573	80626	80628	80573	80626	4.155	10.368	14.9013	3.999	11.3257	14.0267	7.65467	32.6073
380	81798	1330	0.197829	> S/N in at least 1	noTSS	noTSS	noTSS	noTSS	< 2	noTSS	noTSS	noTSS	0.954	0.301667	0.942	0.789	4.73733	3.209	2.44167	1.47433	0	0	0	83165	83168	0	83168	83165	0	0	0	17.673	4.012	0	3.55167	15.383
395	84284	1188	0.151429	> S/N in at least 1	noTSS	noTSS	noTSS	noTSS	noTSS	noTSS	< 3,5	noTSS	0.604333	0.207333	0.264333	0.152667	2.189	0.391333	2.66467	0.848667	#N/A	#N/A	#N/A	#N/A	#N/A	#N/A	#N/A	#N/A	#N/A	#N/A	#N/A	#N/A	#N/A	#N/A	#N/A	#N/A
395	84467	1005	0.282143	> S/N in at least 1	< 3	noTSS	noTSS	noTSS	noTSS	noTSS	noTSS	noTSS	2.16667	0.909	1.48167	0.807667	0.233	0.272	0.335333	0.810333	#N/A	#N/A	#N/A	#N/A	#N/A	#N/A	#N/A	#N/A	#N/A	#N/A	#N/A	#N/A	#N/A	#N/A	#N/A	#N/A
405	87075	1062	0.323997	> S/N in at least 1	noTSS	noTSS	noTSS	noTSS	< 4,5	< 1	< 1,5	noTSS	0.265	1.55967	0.617333	0.574333	4.66333	2.465	2.783	1.635	88343	88343	88343	88343	88343	88343	88343	88343	327.712	1423.39	239.421	430.151	685.803	1241.3	658.542	404.137
405	87090	1047	0.333546	> S/N in at least 1	noTSS	noTSS	noTSS	noTSS	< 4	noTSS	noTSS	noTSS	0.432667	0.471667	0.334333	0.169333	2.88667	0.654	1.55233	1.271	88343	88343	88343	88343	88343	88343	88343	88343	327.712	1423.39	239.421	430.151	685.803	1241.3	658.542	404.137
415	89357	383	0.40572	> S/N in at least 1	< 3	noTSS	< 3,5	< 3	< 3,5	< 7	noTSS	< 3,5	3.42533	6.794	3.18367	8.172	5.28433	9.707	2.24667	7.42967	0	88912	0	88761	88912	88912	88912	88912	0	3.18	0	5.11533	7.78333	3.54567	6.57033	7.27667
415	89414	440	0.466102	> S/N in at least 1	noTSS	noTSS	noTSS	noTSS	noTSS	< 3	noTSS	noTSS	0.751	2.77267	0.832667	1.25433	1.35933	4.99233	0.714667	1.047	0	88912	0	88761	88912	88912	88912	88912	0	3.18	0	5.11533	7.78333	3.54567	6.57033	7.27667
425	92167	204	0.415479	> S/N in at least 1	< 2	< 5	< 3	noTSS	< 9,5	< 7,5	< 10	< 3	4.57533	4.44267	5.06233	3.241	9.42333	10.4793	8.82667	4.82033	#N/A	#N/A	#N/A	#N/A	#N/A	#N/A	#N/A	#N/A	#N/A	#N/A	#N/A	#N/A	#N/A	#N/A	#N/A	#N/A
435	93431	797	0.793825	> S/N in at least 1	< 3	noTSS	< 2,5	< 5,5	noTSS	noTSS	noTSS	noTSS	7.95967	5.65867	6.29933	7.87967	1.97667	2.503	1.09367	6.87033	92575	92575	92575	92575	92575	92575	92575	92575	178.711	270.234	178.358	142.644	531.797	233.635	513.498	347.22
445	95293	593	0.630181	< S/N: degradation	noTSS	noTSS	< 1,5	noTSS	noTSS	noTSS	noTSS	noTSS	1.89167	1.17767	2.25633	2.40033	1.16467	1.24633	1.144	1.59667	#N/A	#N/A	#N/A	#N/A	#N/A	#N/A	#N/A	#N/A	#N/A	#N/A	#N/A	#N/A	#N/A	#N/A	#N/A	#N/A
450	96000	362	0.991781	> S/N in at least 1	noTSS	noTSS	< 2,5	noTSS	noTSS	noTSS	noTSS	noTSS	3.09833	1.008	2.49233	1.54833	1.61533	2.21867	1.053	0.653333	#N/A	#N/A	#N/A	#N/A	#N/A	#N/A	#N/A	#N/A	#N/A	#N/A	#N/A	#N/A	#N/A	#N/A	#N/A	#N/A
455	97065	1046	0.592299	> S/N in at least 1	noTSS	noTSS	noTSS	noTSS	< 1,5	< 1	< 2,5	noTSS	1.02667	0.796667	0.958667	0.925	5.37433	2.96533	5.89067	0.253667	0	0	96000	0	0	0	0	0	0	0	2.49233	0	0	0	0	0
455	97091	1072	0.607022	> S/N in all 8	< 3	> 10	< 7,5	< 4	> 10	> 10	> 10	< 5,5	12.845	35.1673	22.9367	12.3727	178.4	466.277	135.417	13.493	0	0	96000	0	0	0	0	0	0	0	2.49233	0	0	0	0	0
455	97129	1110	0.628539	< S/N: degradation	noTSS	noTSS	noTSS	noTSS	noTSS	< 1,5	noTSS	noTSS	0.373	0.113333	0.471667	0.250667	0.820333	4.121	0.937667	0.188667	0	0	96000	0	0	0	0	0	0	0	2.49233	0	0	0	0	0
460	99053	1281	0.861466	> S/N in at least 1	noTSS	noTSS	noTSS	noTSS	< 1,5	noTSS	< 2	noTSS	1.17733	0.573333	0.973667	0.46	2.622	0.804	3.23467	0.96	#N/A	#N/A	#N/A	#N/A	#N/A	#N/A	#N/A	#N/A	#N/A	#N/A	#N/A	#N/A	#N/A	#N/A	#N/A	#N/A
465	100549	1293	0.952135	> S/N in at least 1	noTSS	noTSS	noTSS	noTSS	< 5,5	< 5,5	< 3,5	< 5,5	0.301	0.674	0.205333	0.0776667	15.7633	7.43167	20.021	5.933	0	0	0	0	99053	0	99053	0	0	0	0	0	2.622	0	3.23467	0
470	101578	970	0.896488	> S/N in at least 1	noTSS	noTSS	noTSS	noTSS	noTSS	noTSS	< 2	noTSS	0.073	0.118667	0.167	0.172333	2.59033	0.351333	2.93667	0.577	0	0	0	0	100549	100549	100549	100549	0	0	0	0	15.7633	7.43167	20.021	5.933
475	102297	604	0.458967	> S/N in at least 1	noTSS	noTSS	noTSS	< 3	noTSS	noTSS	noTSS	noTSS	1.41633	1.47167	2.324	3.19367	0.825333	1.26167	0.690333	2.033	0	0	0	0	0	0	101578	0	0	0	0	0	0	0	2.93667	0
480	103200	191	0.153537	> S/N in at least 1	< 1	< 1,5	< 1	< 1	< 1	< 2	noTSS	< 2	5.08867	3.966	5.20733	4.21967	6.00333	3.99733	3.35367	7.14267	#N/A	#N/A	#N/A	#N/A	#N/A	#N/A	#N/A	#N/A	#N/A	#N/A	#N/A	#N/A	#N/A	#N/A	#N/A	#N/A
480	103496	487	0.391479	< S/N: degradation	noTSS	noTSS	noTSS	noTSS	< 1	< 1	noTSS	< 1	0.686	0.781333	0.926667	0.664333	3.775	2.22267	2.536	1.96333	#N/A	#N/A	#N/A	#N/A	#N/A	#N/A	#N/A	#N/A	#N/A	#N/A	#N/A	#N/A	#N/A	#N/A	#N/A	#N/A
480	103977	968	0.778135	> S/N in at least 1	noTSS	noTSS	noTSS	< 2,5	noTSS	noTSS	noTSS	noTSS	1.02167	1.15567	2.04933	7.45467	0	0.310333	0.035	1.44033	#N/A	#N/A	#N/A	#N/A	#N/A	#N/A	#N/A	#N/A	#N/A	#N/A	#N/A	#N/A	#N/A	#N/A	#N/A	#N/A
480	104243	1234	0.991961	< S/N: degradation	noTSS	noTSS	noTSS	noTSS	< 1	noTSS	noTSS	noTSS	1.966	1.37933	2.06667	1.19467	2.97	1.739	2.19267	0.775	#N/A	#N/A	#N/A	#N/A	#N/A	#N/A	#N/A	#N/A	#N/A	#N/A	#N/A	#N/A	#N/A	#N/A	#N/A	#N/A
485	104468	218	0.204311	> S/N in at least 1	< 2,5	< 2,5	< 2,5	noTSS	noTSS	< 1,5	< 1,5	< 3	4.174	4.012	5.75867	2.068	4.24633	3.01567	4.51867	4.16167	0	0	0	0	104243	0	0	0	0	0	0	0	2.97	0	0	0
490	106682	1311	0.888814	> S/N in at least 1	< 3,5	< 5	< 10	< 5	< 3	noTSS	< 0,5	< 8,5	5.109	4.45	8.63867	4.36167	5.03067	2.031	3.02533	7.17167	#N/A	#N/A	#N/A	#N/A	#N/A	#N/A	#N/A	#N/A	#N/A	#N/A	#N/A	#N/A	#N/A	#N/A	#N/A	#N/A
490	106777	1406	0.95322	> S/N in at least 1	< 3,5	< 4,5	< 6	< 3,5	< 2	< 1	noTSS	< 6	4.586	4.72	5.416	2.83133	6.02933	1.882	4.48333	5.171	#N/A	#N/A	#N/A	#N/A	#N/A	#N/A	#N/A	#N/A	#N/A	#N/A	#N/A	#N/A	#N/A	#N/A	#N/A	#N/A
495	106860	21	0.0228261	> S/N in at least 1	< 2,5	noTSS	noTSS	noTSS	noTSS	noTSS	noTSS	< 1	5.988	5.42	22.138	1.70667	0.517333	0.65	0.532	2.49633	106682	106777	106682	106682	106777	106777	106682	106682	5.109	4.72	8.63867	4.36167	6.02933	1.882	3.02533	7.17167
495	107060	221	0.240217	> S/N in at least 1	< 1,5	< 0,5	< 0,5	< 1	< 1,5	noTSS	noTSS	< 4	4.36067	4.34967	5.94667	3.49767	4.86033	2.51133	3.98633	7.993	106682	106777	106682	106682	106777	106777	106682	106682	5.109	4.72	8.63867	4.36167	6.02933	1.882	3.02533	7.17167
495	107139	300	0.326087	> S/N in at least 1	< 3,5	< 0,5	< 0,5	< 2	noTSS	< 1,5	noTSS	< 2	6.53367	3.09333	7.90533	6.68633	1.691	4.66633	1.59267	4.21433	106682	106777	106682	106682	106777	106777	106682	106682	5.109	4.72	8.63867	4.36167	6.02933	1.882	3.02533	7.17167
495	107349	510	0.554348	> S/N in at least 1	< 7	noTSS	< 0,5	< 2,5	< 2,5	noTSS	< 1,5	< 5,5	15.4083	10.366	17.1047	8.22033	8.35567	4.158	6.46567	13.969	106682	106777	106682	106682	106777	106777	106682	106682	5.109	4.72	8.63867	4.36167	6.02933	1.882	3.02533	7.17167
495	107351	512	0.556522	> S/N in at least 1	noTSS	noTSS	noTSS	noTSS	noTSS	< 3	noTSS	noTSS	8.087	7.20867	9.712	6.15733	5.042	9.86833	4.264	8.275	106682	106777	106682	106682	106777	106777	106682	106682	5.109	4.72	8.63867	4.36167	6.02933	1.882	3.02533	7.17167
495	107367	528	0.573913	< S/N: degradation	noTSS	noTSS	noTSS	noTSS	< 1	noTSS	< 0,5	< 1	1.30767	1.14067	1.48033	2.34533	3.02167	0.934333	1.862	4.76367	106682	106777	106682	106682	106777	106777	106682	106682	5.109	4.72	8.63867	4.36167	6.02933	1.882	3.02533	7.17167
495	107478	639	0.694565	> S/N in at least 1	< 2,5	< 0,5	< 0,5	< 1	< 3,5	< 1	< 2	< 4,5	4.50933	3.329	4.33733	3.359	8.87233	3.118	9.94233	8.65133	106682	106777	106682	106682	106777	106777	106682	106682	5.109	4.72	8.63867	4.36167	6.02933	1.882	3.02533	7.17167
495	107625	786	0.854348	< S/N: degradation	noTSS	noTSS	noTSS	noTSS	noTSS	noTSS	noTSS	< 1	0.737667	0.517667	0.773667	0.6	0.695333	0.059	0.353667	1.94167	106682	106777	106682	106682	106777	106777	106682	106682	5.109	4.72	8.63867	4.36167	6.02933	1.882	3.02533	7.17167
500	107980	219	0.263855	< S/N: degradation	noTSS	noTSS	noTSS	noTSS	noTSS	< 1	noTSS	noTSS	0.513667	0.576667	0.696	0.264333	0.984333	2.32867	1.25333	0.622	0	0	0	0	0	0	0	107625	0	0	0	0	0	0	0	1.94167
500	108167	406	0.489157	> S/N in at least 1	< 3	< 5,5	< 2,5	> 10	< 1,5	noTSS	< 1,5	> 10	2.75467	7.10467	3.424	68.703	4.92	3.04733	3.82867	70.5107	0	0	0	0	0	0	0	107625	0	0	0	0	0	0	0	1.94167
505	109146	558	0.442155	< S/N: degradation	noTSS	< 1,5	noTSS	< 1,5	noTSS	< 1,5	noTSS	noTSS	1.78733	2.247	1.68967	7.21933	0.628	12.088	0.55	2.244	#N/A	#N/A	#N/A	#N/A	#N/A	#N/A	#N/A	#N/A	#N/A	#N/A	#N/A	#N/A	#N/A	#N/A	#N/A	#N/A
505	109242	654	0.518225	> S/N in all 8	> 10	> 10	> 10	< 9,5	> 10	< 4,5	> 10	> 10	43.3133	34.0053	33.4173	28.1507	47.1543	18.3633	38.369	68.984	#N/A	#N/A	#N/A	#N/A	#N/A	#N/A	#N/A	#N/A	#N/A	#N/A	#N/A	#N/A	#N/A	#N/A	#N/A	#N/A
505	109280	692	0.548336	< S/N: degradation	< 1	noTSS	noTSS	noTSS	noTSS	noTSS	noTSS	noTSS	1.98667	0.780667	1.933	0.679	1.372	1.33767	0.813333	1.03867	#N/A	#N/A	#N/A	#N/A	#N/A	#N/A	#N/A	#N/A	#N/A	#N/A	#N/A	#N/A	#N/A	#N/A	#N/A	#N/A
505	109299	711	0.563391	> S/N in at least 1	< 1,5	< 1,5	< 1,5	< 1	< 1,5	< 1	< 1,5	< 2,5	3.569	3.27233	3.815	3	4.237	2.90467	3.36533	5.44067	#N/A	#N/A	#N/A	#N/A	#N/A	#N/A	#N/A	#N/A	#N/A	#N/A	#N/A	#N/A	#N/A	#N/A	#N/A	#N/A
505	109653	1065	0.843899	< S/N: degradation	< 1	noTSS	noTSS	noTSS	noTSS	< 1	noTSS	< 1,5	2.28167	1.28533	1.463	1.52733	1.15533	2.13433	1.68467	3.007	#N/A	#N/A	#N/A	#N/A	#N/A	#N/A	#N/A	#N/A	#N/A	#N/A	#N/A	#N/A	#N/A	#N/A	#N/A	#N/A
515	111296	133	0.145038	> S/N in at least 1	noTSS	noTSS	noTSS	< 2,5	< 1	< 1	noTSS	noTSS	1.897	1.682	2.01367	4.117	2.53233	3.13733	1.23833	2.457	111136	111136	111136	111136	111136	111114	111136	111136	247.495	84.2493	222.894	215.233	71.0577	29.7917	67.6143	117.819
515	111352	189	0.206107	> S/N in at least 1	< 2,5	< 4,5	< 5	< 6,5	< 1	< 1	< 1	< 5	12.4507	10.0033	13.012	14.9587	5.101	3.373	2.67167	17.1787	111136	111136	111136	111136	111136	111114	111136	111136	247.495	84.2493	222.894	215.233	71.0577	29.7917	67.6143	117.819
515	111546	383	0.417666	< S/N: degradation	noTSS	< 1	noTSS	< 1,5	< 1	noTSS	noTSS	noTSS	2.08233	2.44967	1.412	3.55733	1.88867	0.859333	0.935667	2.21733	111136	111136	111136	111136	111136	111114	111136	111136	247.495	84.2493	222.894	215.233	71.0577	29.7917	67.6143	117.819
515	111564	401	0.437296	> S/N in at least 1	< 0,5	noTSS	noTSS	< 3	< 1	< 0,5	noTSS	< 2,5	1.83933	1.91867	1.472	6.804	3.24833	2.07167	2.913	11.371	111136	111136	111136	111136	111136	111114	111136	111136	247.495	84.2493	222.894	215.233	71.0577	29.7917	67.6143	117.819
515	111718	555	0.605234	> S/N in at least 1	noTSS	< 1,5	< 1,5	< 2	noTSS	< 1	noTSS	noTSS	2.622	3.66367	4.027	3.77067	2.30633	3.099	1.16567	2.357	111136	111136	111136	111136	111136	111114	111136	111136	247.495	84.2493	222.894	215.233	71.0577	29.7917	67.6143	117.819
525	115351	2466	0.911645	> S/N in at least 1	noTSS	noTSS	noTSS	noTSS	< 2,5	noTSS	< 2	noTSS	0.823	0.646667	1.352	1.05333	4.123	1.81267	2.69167	2.17	#N/A	#N/A	#N/A	#N/A	#N/A	#N/A	#N/A	#N/A	#N/A	#N/A	#N/A	#N/A	#N/A	#N/A	#N/A	#N/A
550	117178	531	0.143548	> S/N in at least 1	< 3,5	< 5	< 4	< 6,5	noTSS	< 4,5	noTSS	< 7	5.53333	5.90433	6.58467	6.068	6.287	8.772	4.203	6.432	117812	117812	117812	117812	117812	117812	117812	117812	73.1917	74.5083	119.702	47.9313	67.4773	91.896	28.1347	60.3867
555	118416	482	0.462128	> S/N in at least 1	noTSS	noTSS	noTSS	noTSS	noTSS	noTSS	noTSS	< 2	1.03467	1.21367	1.40967	1.16533	2.43433	0.804667	1.12933	3.273	117884	117884	117884	117884	117884	117884	117884	117884	92.3843	269.183	117.655	80.1267	88.252	262.913	76.622	64.214
560	119528	686	0.429285	> S/N in all 8	< 9	> 10	> 10	< 3,5	< 8,5	< 10	< 9	< 5	7.842	8.69633	9.53033	3.379	13.8553	8.074	10.1653	6.93733	#N/A	#N/A	#N/A	#N/A	#N/A	#N/A	#N/A	#N/A	#N/A	#N/A	#N/A	#N/A	#N/A	#N/A	#N/A	#N/A
580	122275	860	0.0369541	< S/N: degradation	noTSS	noTSS	noTSS	noTSS	noTSS	< 1,5	noTSS	noTSS	0.9	1.30167	0.979667	0.85	1.98033	4.23433	1.555	1.29233	123169	123169	123169	123169	123169	123169	123169	123169	304.525	413.472	381.918	159.414	83.443	184.295	74.014	143.691
580	122277	858	0.0391937	> S/N in at least 1	noTSS	noTSS	noTSS	noTSS	< 3,5	noTSS	> 10	noTSS	1.19767	1.88367	1.703	0.545667	2.882	3.87367	4.02833	0.895333	123169	123169	123169	123169	123169	123169	123169	123169	304.525	413.472	381.918	159.414	83.443	184.295	74.014	143.691
585	123480	257	0.466425	> S/N in at least 1	noTSS	noTSS	noTSS	noTSS	< 8,5	< 1,5	< 4	< 1	1.26533	1.66867	1.16567	0.6	12.301	4.27033	5.72567	4.15733	0	0	0	123193	123193	123193	123193	123193	0	0	0	11.591	26.0013	13.302	15.392	24.328
585	123489	266	0.482759	> S/N in at least 1	< 1	< 1	< 2,5	< 2	noTSS	noTSS	noTSS	noTSS	2.246	2.207	3.00067	2.188	0.438	1.21633	0.564667	1.42667	0	0	0	123193	123193	123193	123193	123193	0	0	0	11.591	26.0013	13.302	15.392	24.328
585	123608	385	0.69873	< S/N: degradation	< 1,5	noTSS	< 1	noTSS	noTSS	< 1	noTSS	noTSS	2.67967	1.49867	2.30633	0.986	0.737333	1.998	0.671667	1.07533	0	0	0	123193	123193	123193	123193	123193	0	0	0	11.591	26.0013	13.302	15.392	24.328
590	124211	440	0.515222	> S/N in at least 1	< 3	< 3	< 3,5	< 1,5	noTSS	noTSS	noTSS	< 2	4.694	3.36233	3.13133	2.017	0.83	1.46167	0.763667	2.721	123608	0	123608	0	0	123608	0	0	2.67967	0	2.30633	0	0	1.998	0	0
595	125187	854	0.378004	< S/N: degradation	noTSS	< 1	noTSS	noTSS	noTSS	noTSS	noTSS	noTSS	1.97467	1.96133	1.398	0.991	2.02333	1.33767	1.47267	1.34433	126166	126166	126166	126166	126166	126166	126166	126166	25.9223	69.423	17.9447	15.5953	18.0893	17.0877	26.079	30.928
600	127102	520	0.680628	> S/N in at least 1	< 0,5	< 4	< 0,5	< 2	noTSS	noTSS	< 3,5	> 10	7.353	6.26067	5.77967	12.741	3.785	1.94033	3.20033	21.517	126524	126524	126524	126524	126524	126524	126524	126524	5337.63	3116.16	2659.17	6200.15	332.228	210.789	310.204	3221.47
600	127342	760	0.994764	> S/N in at least 1	noTSS	< 3	noTSS	< 1,5	noTSS	noTSS	noTSS	noTSS	16.189	3.684	10.0893	7.97833	0.584333	0.558	0.333	0.57	126524	126524	126524	126524	126524	126524	126524	126524	5337.63	3116.16	2659.17	6200.15	332.228	210.789	310.204	3221.47
605	128338	831	0.312054	> S/N in at least 1	noTSS	noTSS	< 2	noTSS	noTSS	noTSS	< 1	< 2,5	1.80067	0.910667	2.70233	2.186	3.005	1.435	2.62967	4.13667	127350	127459	127350	127459	127459	127459	127459	127459	23.1	9.29333	21.1613	17.5023	9.943	4.30733	10.5807	10.4727
610	130712	527	0.278541	< S/N: degradation	noTSS	noTSS	< 1	noTSS	noTSS	noTSS	noTSS	noTSS	4.737	1.60367	2.595	1.68433	0.830333	0.7	0.792667	0.233	#N/A	#N/A	#N/A	#N/A	#N/A	#N/A	#N/A	#N/A	#N/A	#N/A	#N/A	#N/A	#N/A	#N/A	#N/A	#N/A
610	131750	1565	0.827167	> S/N in at least 1	noTSS	noTSS	noTSS	noTSS	< 2,5	noTSS	noTSS	< 3,5	2.08533	2.593	1.442	3.674	3.04233	1.415	3.05667	9.312	#N/A	#N/A	#N/A	#N/A	#N/A	#N/A	#N/A	#N/A	#N/A	#N/A	#N/A	#N/A	#N/A	#N/A	#N/A	#N/A
615	132540	255	0.179073	> S/N in at least 1	noTSS	< 2	noTSS	< 1	noTSS	< 2	< 1,5	noTSS	2.14433	3.27333	1.51433	3.00867	3.55167	3.97167	4.057	2.935	132208	132127	132208	132208	132208	132208	132208	132208	39.3253	5.97667	72.488	165.709	37.936	49.8813	39.4723	261.639
615	132921	636	0.446629	< S/N: degradation	noTSS	noTSS	noTSS	< 1	noTSS	noTSS	noTSS	< 0,5	1.57067	1.28067	1.199	2.18833	0.445	0.544	0.478333	2.326	132208	132127	132208	132208	132208	132208	132208	132208	39.3253	5.97667	72.488	165.709	37.936	49.8813	39.4723	261.639
615	133377	1092	0.766854	> S/N in at least 1	noTSS	noTSS	noTSS	noTSS	< 0,5	< 2,5	noTSS	noTSS	0.336	0.868333	0.439	1.13367	2.09767	6.36667	1.69767	1.32767	132208	132127	132208	132208	132208	132208	132208	132208	39.3253	5.97667	72.488	165.709	37.936	49.8813	39.4723	261.639
620	134526	1107	0.40259	> S/N in at least 1	noTSS	noTSS	noTSS	noTSS	< 3	< 3	< 4,5	< 4	1.29767	1.51733	1.14267	1.733	5.81067	4.55367	5.53267	7.759	#N/A	#N/A	#N/A	#N/A	#N/A	#N/A	#N/A	#N/A	#N/A	#N/A	#N/A	#N/A	#N/A	#N/A	#N/A	#N/A
620	134885	748	0.59633	> S/N in at least 1	noTSS	noTSS	noTSS	noTSS	< 2	< 1,5	< 1,5	noTSS	0.834333	1.16733	1.86433	0.582667	4.432	2.59167	2.40233	1.019	#N/A	#N/A	#N/A	#N/A	#N/A	#N/A	#N/A	#N/A	#N/A	#N/A	#N/A	#N/A	#N/A	#N/A	#N/A	#N/A
29365	135927	36	0.310345	> S/N in at least 1	noTSS	noTSS	noTSS	noTSS	< 3	noTSS	< 1	< 4	1.35167	1.50667	1.67033	1.578	4.26867	2.59933	3.456	4.26167	#N/A	#N/A	#N/A	#N/A	#N/A	#N/A	#N/A	#N/A	#N/A	#N/A	#N/A	#N/A	#N/A	#N/A	#N/A	#N/A
625	136116	128	0.0492876	> S/N in at least 1	noTSS	< 1	noTSS	noTSS	< 1	< 4	< 0,5	noTSS	0.073	2.253	0.120333	0.519	3.63767	13.411	4.31433	1.59367	135892	135892	135892	135892	135927	0	135893	135892	9.11467	28.4927	9.132	19.867	4.26867	0	20.9147	42.2257
625	136144	156	0.0600693	> S/N in at least 1	noTSS	noTSS	noTSS	noTSS	< 1	< 2,5	< 1	< 1	0.301	2.28933	0.433333	0.479333	5.16233	10.167	6.447	2.734	135892	135892	135892	135892	135927	0	135893	135892	9.11467	28.4927	9.132	19.867	4.26867	0	20.9147	42.2257
625	136185	197	0.0758568	< S/N: degradation	noTSS	noTSS	noTSS	noTSS	noTSS	< 1,5	noTSS	noTSS	0	0.845333	0.023	0.0253333	0.853	6.65667	4.479	0.597333	135892	135892	135892	135892	135927	0	135893	135892	9.11467	28.4927	9.132	19.867	4.26867	0	20.9147	42.2257
625	136326	338	0.13015	< S/N: degradation	noTSS	noTSS	noTSS	noTSS	noTSS	noTSS	noTSS	< 1	0.742333	0.493333	1.094	0.666333	1.75467	0.3	1.84067	2.62767	135892	135892	135892	135892	135927	0	135893	135892	9.11467	28.4927	9.132	19.867	4.26867	0	20.9147	42.2257
625	137213	1225	0.471698	< S/N: degradation	noTSS	noTSS	noTSS	noTSS	< 1	noTSS	< 0,5	noTSS	0.192667	1.26867	0.501667	0.517667	3.68233	2.22267	2.72567	2.621	135892	135892	135892	135892	135927	0	135893	135892	9.11467	28.4927	9.132	19.867	4.26867	0	20.9147	42.2257
625	137351	1363	0.524836	< S/N: degradation	noTSS	noTSS	noTSS	noTSS	< 0,5	noTSS	noTSS	noTSS	0.0466667	0.062	0.175667	0.32	2.105	1.53867	0.671333	1.245	135892	135892	135892	135892	135927	0	135893	135892	9.11467	28.4927	9.132	19.867	4.26867	0	20.9147	42.2257
625	137443	1455	0.560262	< S/N: degradation	noTSS	noTSS	noTSS	noTSS	noTSS	< 0,5	noTSS	noTSS	0.0263333	0.143	0.092	0.215	0.954333	2.692	0.779333	0.416667	135892	135892	135892	135892	135927	0	135893	135892	9.11467	28.4927	9.132	19.867	4.26867	0	20.9147	42.2257
625	137849	1861	0.716596	< S/N: degradation	noTSS	noTSS	noTSS	noTSS	< 1	noTSS	noTSS	noTSS	0.0933333	0.429	0.124333	0.240667	2.55133	0.918333	1.62767	0.897333	135892	135892	135892	135892	135927	0	135893	135892	9.11467	28.4927	9.132	19.867	4.26867	0	20.9147	42.2257
625	137946	1958	0.753947	< S/N: degradation	noTSS	noTSS	noTSS	noTSS	noTSS	noTSS	noTSS	< 0,5	0.719667	0.560667	0.451667	0.698	0.768667	0.385	1.11533	1.952	135892	135892	135892	135892	135927	0	135893	135892	9.11467	28.4927	9.132	19.867	4.26867	0	20.9147	42.2257
630	138961	200	0.552486	> S/N in all 8	> 10	> 10	> 10	> 10	> 10	< 7,5	> 10	< 7,5	40.677	27.638	40.0833	14.5097	18.6937	16.417	18.4977	14.2443	138712	138712	138712	138712	138712	138712	138712	138712	217.615	151.488	217.165	107.428	362.246	123.656	363.621	308.725
635	139919	36	0.95466	> S/N in at least 1	noTSS	< 3	noTSS	noTSS	< 6	> 10	< 6	< 3	2.35433	2.57133	3.248	1.704	2.88867	5.22833	3.56133	2.76	#N/A	#N/A	#N/A	#N/A	#N/A	#N/A	#N/A	#N/A	#N/A	#N/A	#N/A	#N/A	#N/A	#N/A	#N/A	#N/A
640	140750	87	0.899538	> S/N in at least 1	noTSS	noTSS	noTSS	noTSS	< 3	noTSS	< 5	< 4	1.65533	1.52933	1.92733	0.677667	3.44967	1.07467	3.21767	2.73133	140877	140877	140877	140845	140845	140845	140845	140923	8.35067	13.742	8.44633	3.44333	10.0473	5.232	5.72167	9.56433
650	141733	277	0.17871	> S/N in all 8	< 10	< 10	> 10	< 10	< 5,5	< 4	< 8	< 10	28.4177	18.85	33.8257	20.7247	9.891	9.89767	11.092	20.4703	0	141416	141416	141416	0	0	0	141416	0	5.268	7.46	7.19367	0	0	0	6.692
655	143237	2361	0.0121339	> S/N in at least 1	noTSS	noTSS	< 2	noTSS	noTSS	noTSS	noTSS	< 1	1.73433	2.556	2.26033	2.21067	1.982	0.542333	1.396	2.73067	145636	145636	145636	145636	145636	145636	145636	145636	152.688	314.271	235.32	240.415	33.3337	32.387	24.8717	72.7803
655	145013	585	0.75523	> S/N in at least 1	noTSS	noTSS	noTSS	noTSS	< 2,5	noTSS	< 2,5	noTSS	0.584333	1.69533	0.905667	0.846	6.22867	3.05567	3.94767	1.47733	145636	145636	145636	145636	145636	145636	145636	145636	152.688	314.271	235.32	240.415	33.3337	32.387	24.8717	72.7803
660	146023	219	0.408582	> S/N in all 8	< 2,5	< 4	< 2,5	< 3	< 2,5	< 3,5	< 2	< 9,5	4.49667	6.27133	5.48933	7.80867	6.329	6.98933	4.99267	10.7603	145733	145733	145733	145733	145733	145733	145733	145733	364.414	160.155	337.782	277.526	22.2743	47.258	26.4273	199.866
660	146133	329	0.613806	> S/N in at least 1	noTSS	< 2,5	noTSS	noTSS	noTSS	< 1,5	noTSS	< 1,5	0.873667	3.08567	1.58567	1.467	1.507	2.75567	1.57267	2.114	145733	145733	145733	145733	145733	145733	145733	145733	364.414	160.155	337.782	277.526	22.2743	47.258	26.4273	199.866
665	146523	520	0.214502	> S/N in at least 1	noTSS	noTSS	noTSS	noTSS	noTSS	< 2	< 1	noTSS	0.814	2.286	1.78233	1.582	2.24567	4.53233	3.21267	1.74067	147076	147076	147076	147076	147076	147076	147076	147076	719.499	651.476	1127.11	1208.73	94.086	213.354	84.5337	672.697
665	147005	38	0.942598	< S/N: degradation	< 1,5	< 1	< 1	< 1	noTSS	noTSS	noTSS	< 1	2.252	2.26867	2.16633	2.78333	1.234	0.959	0.904	2.19267	147076	147076	147076	147076	147076	147076	147076	147076	719.499	651.476	1127.11	1208.73	94.086	213.354	84.5337	672.697
665	147016	27	0.959215	> S/N in at least 1	< 2	< 1	< 2	< 2	noTSS	< 1	noTSS	noTSS	4.07567	4.088	5.625	5.28533	1.55267	3.865	1.75033	2.35667	147076	147076	147076	147076	147076	147076	147076	147076	719.499	651.476	1127.11	1208.73	94.086	213.354	84.5337	672.697
670	147362	210	0.226782	> S/N in at least 1	noTSS	noTSS	< 4	noTSS	noTSS	noTSS	noTSS	noTSS	1.21767	1.04833	2.02733	1.35633	1.622	1.02733	1.432	1.16667	147042	0	147042	147042	0	0	0	147042	10.2513	0	12.9727	3.76	0	0	0	2.002
675	148356	281	0.364935	> S/N in at least 1	< 3	< 1,5	noTSS	noTSS	< 1,5	noTSS	< 1	< 2	3.43767	5.17533	5.664	2.72667	6.392	2.76867	5.76733	5.17733	#N/A	#N/A	#N/A	#N/A	#N/A	#N/A	#N/A	#N/A	#N/A	#N/A	#N/A	#N/A	#N/A	#N/A	#N/A	#N/A
675	148713	638	0.828571	> S/N in at least 1	< 4,5	< 7	< 1	< 2,5	< 7,5	< 3,5	< 3	< 5,5	12.3953	7.64233	11.6523	11.7243	9.226	11.5253	6.79167	12.9303	#N/A	#N/A	#N/A	#N/A	#N/A	#N/A	#N/A	#N/A	#N/A	#N/A	#N/A	#N/A	#N/A	#N/A	#N/A	#N/A
680	149080	130	0.295455	> S/N in at least 1	noTSS	noTSS	noTSS	noTSS	noTSS	< 4	noTSS	noTSS	2.04833	1.14067	1.53967	2.03933	0.0496667	6.76767	0.142333	1.058	148713	148933	148713	148713	148933	148933	148933	148933	12.3953	8.88367	11.6523	11.7243	45.265	51.067	40.381	35.1347
685	149483	29	0.0235964	> S/N in at least 1	< 1	< 1	< 1	< 2	noTSS	< 3	noTSS	< 9	4.17333	5.24833	3.89533	4.61933	2.12433	6.738	1.95833	11.7257	149428	149428	149428	149428	149428	149428	149428	149428	15.0993	17.2917	18.2417	16.3073	52.827	16.547	44.9923	46.3617
685	149586	132	0.107404	> S/N in at least 1	noTSS	noTSS	noTSS	noTSS	noTSS	noTSS	noTSS	< 2,5	2.414	2.66667	2.58533	0.966333	1.531	0.977	1.13067	2.541	149428	149428	149428	149428	149428	149428	149428	149428	15.0993	17.2917	18.2417	16.3073	52.827	16.547	44.9923	46.3617
685	149983	529	0.430431	> S/N in at least 1	< 1,5	< 2	< 2	< 2	< 4	< 2,5	< 4	< 4,5	5.55967	5.85033	9.026	5.52733	12.5243	5.30467	10.627	7.675	149428	149428	149428	149428	149428	149428	149428	149428	15.0993	17.2917	18.2417	16.3073	52.827	16.547	44.9923	46.3617
685	150497	1043	0.848657	> S/N in at least 1	noTSS	< 1	< 0,5	noTSS	noTSS	< 3,5	noTSS	< 3	2.376	2.65167	2.39267	1.91233	0.804667	7.54033	1.532	2.451	149428	149428	149428	149428	149428	149428	149428	149428	15.0993	17.2917	18.2417	16.3073	52.827	16.547	44.9923	46.3617
690	150782	285	0.25	> S/N in at least 1	< 4	< 1,5	< 1	< 4,5	< 9	< 3	< 4,5	< 3	3.35167	3.235	2.363	3.68767	10.4477	11.684	11.1503	4.939	151127	151127	151127	151127	151127	151127	151127	151127	417.338	483.862	516.203	282.803	111.715	118.419	144.029	375.498
695	151489	148	0.165179	< S/N: degradation	noTSS	< 1	noTSS	noTSS	noTSS	noTSS	noTSS	< 1	2.58667	1.71667	2.41733	1.93567	0.405333	0.924	0.515667	2.21633	#N/A	#N/A	#N/A	#N/A	#N/A	#N/A	#N/A	#N/A	#N/A	#N/A	#N/A	#N/A	#N/A	#N/A	#N/A	#N/A
695	151956	615	0.686384	> S/N in all 8	< 9,5	> 10	> 10	> 10	> 10	< 5,5	< 9,5	> 10	61.09	50.141	59.7263	40.6923	26.1983	34.811	23.5213	40.898	#N/A	#N/A	#N/A	#N/A	#N/A	#N/A	#N/A	#N/A	#N/A	#N/A	#N/A	#N/A	#N/A	#N/A	#N/A	#N/A
695	152020	679	0.757812	< S/N: degradation	noTSS	noTSS	noTSS	noTSS	< 1,5	< 1	< 1	noTSS	0.411	1.27667	0.408667	0.573333	3.48633	5.706	2.95767	0.316333	#N/A	#N/A	#N/A	#N/A	#N/A	#N/A	#N/A	#N/A	#N/A	#N/A	#N/A	#N/A	#N/A	#N/A	#N/A	#N/A
695	152034	693	0.773438	> S/N in at least 1	< 0,5	noTSS	noTSS	noTSS	< 1,5	noTSS	noTSS	< 2	2.39367	2.246	1.75467	1.656	2.67167	1.85667	2.24367	2.81467	#N/A	#N/A	#N/A	#N/A	#N/A	#N/A	#N/A	#N/A	#N/A	#N/A	#N/A	#N/A	#N/A	#N/A	#N/A	#N/A
700	152895	492	0.421857	> S/N in at least 1	< 2	< 2	< 1,5	< 1,5	< 1,5	noTSS	< 1,5	< 3	3.86533	3.06733	4.497	2.58033	3.04167	1.62067	2.44367	4.005	0	153446	153446	153446	0	153446	153446	153446	0	53.4593	40.6903	35.0173	0	23.0277	27.2087	69.4423
705	153446	747	0.059194	> S/N in at least 1	noTSS	> 10	> 10	> 10	noTSS	> 10	> 10	> 10	37.9227	53.4593	40.6903	35.0173	23.3227	23.0277	27.2087	69.4423	154221	154221	154221	0	154221	154221	154221	154221	52.4307	57.459	64.2823	0	15.8407	60.2823	18.1147	47.5033
705	153860	333	0.580605	> S/N in at least 1	< 0,5	> 10	> 10	< 7	< 0,5	< 6,5	> 10	< 8	11.4417	11.7877	15.2793	4.444	14.446	5.802	11.699	9.76267	154221	154221	154221	0	154221	154221	154221	154221	52.4307	57.459	64.2823	0	15.8407	60.2823	18.1147	47.5033
710	154349	1088	0.018936	< S/N: degradation	noTSS	noTSS	noTSS	noTSS	noTSS	< 0,5	noTSS	noTSS	0	0.121333	0	0.0523333	0.196333	2.03633	1.085	0.0833333	#N/A	#N/A	#N/A	#N/A	#N/A	#N/A	#N/A	#N/A	#N/A	#N/A	#N/A	#N/A	#N/A	#N/A	#N/A	#N/A
710	154398	1039	0.0631199	< S/N: degradation	noTSS	noTSS	noTSS	noTSS	noTSS	< 0,5	noTSS	noTSS	0	0.573333	0.046	0.0523333	0.219	4.401	0.265	0.052	#N/A	#N/A	#N/A	#N/A	#N/A	#N/A	#N/A	#N/A	#N/A	#N/A	#N/A	#N/A	#N/A	#N/A	#N/A	#N/A
710	154484	953	0.140667	> S/N in all 8	< 6	> 10	< 4,5	< 9,5	< 7	< 2,5	< 3	> 10	37.2487	28.1837	29.757	22.9107	22.1777	27.2603	15.6473	29.644	#N/A	#N/A	#N/A	#N/A	#N/A	#N/A	#N/A	#N/A	#N/A	#N/A	#N/A	#N/A	#N/A	#N/A	#N/A	#N/A
710	154517	920	0.170424	> S/N in at least 1	noTSS	< 2	< 0,5	noTSS	noTSS	< 0,5	noTSS	noTSS	2.72733	3.59767	1.99233	1.36633	1.70933	3.05567	1.32267	1.176	#N/A	#N/A	#N/A	#N/A	#N/A	#N/A	#N/A	#N/A	#N/A	#N/A	#N/A	#N/A	#N/A	#N/A	#N/A	#N/A
710	154595	842	0.240757	> S/N in at least 1	< 1,5	< 6,5	< 1	< 3	< 2	< 0,5	noTSS	< 5,5	9.69867	12.9627	5.55933	8.865	6.29067	8.51967	3.69267	12.4763	#N/A	#N/A	#N/A	#N/A	#N/A	#N/A	#N/A	#N/A	#N/A	#N/A	#N/A	#N/A	#N/A	#N/A	#N/A	#N/A
710	154606	831	0.250676	> S/N in at least 1	< 1	< 3,5	< 1	< 3	< 1,5	< 0,5	< 1	< 2	6.966	6.72333	6.34367	7.429	4.96933	5.429	3.53467	4.98367	#N/A	#N/A	#N/A	#N/A	#N/A	#N/A	#N/A	#N/A	#N/A	#N/A	#N/A	#N/A	#N/A	#N/A	#N/A	#N/A
710	154831	606	0.453562	> S/N in all 8	> 10	> 10	> 10	> 10	> 10	> 10	> 10	> 10	182.028	160.991	142.675	83.947	200.44	302.009	111.803	70.7923	#N/A	#N/A	#N/A	#N/A	#N/A	#N/A	#N/A	#N/A	#N/A	#N/A	#N/A	#N/A	#N/A	#N/A	#N/A	#N/A
710	155049	388	0.650135	> S/N in at least 1	noTSS	< 2,5	noTSS	< 2,5	< 1,5	noTSS	noTSS	< 4	4.43867	4.93833	4.70633	6.15667	5.94833	7.87733	4.403	8.04033	#N/A	#N/A	#N/A	#N/A	#N/A	#N/A	#N/A	#N/A	#N/A	#N/A	#N/A	#N/A	#N/A	#N/A	#N/A	#N/A
710	155333	104	0.906222	> S/N in at least 1	< 1	< 4	< 1,5	< 5,5	< 4	< 2	< 2,5	< 9,5	9.40567	10.914	10.4597	14.5933	15.6247	22.2607	10.9233	20.8873	#N/A	#N/A	#N/A	#N/A	#N/A	#N/A	#N/A	#N/A	#N/A	#N/A	#N/A	#N/A	#N/A	#N/A	#N/A	#N/A
710	155377	60	0.945897	< S/N: degradation	noTSS	noTSS	noTSS	noTSS	noTSS	< 1	noTSS	< 1	0.883333	1.13767	0.84	1.60567	1.88233	5.646	1.72	2.548	#N/A	#N/A	#N/A	#N/A	#N/A	#N/A	#N/A	#N/A	#N/A	#N/A	#N/A	#N/A	#N/A	#N/A	#N/A	#N/A
715	155776	263	0.554237	> S/N in all 8	> 10	< 9,5	< 8	< 2	< 3	< 5,5	< 4	< 3	7.60867	11.9203	5.63933	5.974	5.064	4.76333	3.39833	4.805	#N/A	#N/A	#N/A	#N/A	#N/A	#N/A	#N/A	#N/A	#N/A	#N/A	#N/A	#N/A	#N/A	#N/A	#N/A	#N/A
720	156349	316	0.477686	> S/N in at least 1	< 4,5	< 2	< 5	< 2	noTSS	noTSS	noTSS	< 1,5	4.41033	3.63267	4.29433	3.84833	1.32833	2.69667	1.289	3.585	#N/A	#N/A	#N/A	#N/A	#N/A	#N/A	#N/A	#N/A	#N/A	#N/A	#N/A	#N/A	#N/A	#N/A	#N/A	#N/A
720	156419	246	0.593388	< S/N: degradation	noTSS	noTSS	noTSS	noTSS	noTSS	< 1	noTSS	noTSS	0.95	1.20733	0.410667	0.911667	1.24933	3.69733	0.937	1.084	#N/A	#N/A	#N/A	#N/A	#N/A	#N/A	#N/A	#N/A	#N/A	#N/A	#N/A	#N/A	#N/A	#N/A	#N/A	#N/A
720	156467	198	0.672727	< S/N: degradation	noTSS	noTSS	noTSS	noTSS	noTSS	< 1	noTSS	noTSS	0.117333	0.145667	0.023	0.118667	0.133667	2.85267	0.07	0.326	#N/A	#N/A	#N/A	#N/A	#N/A	#N/A	#N/A	#N/A	#N/A	#N/A	#N/A	#N/A	#N/A	#N/A	#N/A	#N/A
720	156506	159	0.73719	> S/N in all 8	< 7,5	< 8	> 10	< 6,5	< 6	< 5	< 7,5	< 6	8.43367	13.4967	12.2857	10.356	13.9713	15.393	14.7733	15.1017	#N/A	#N/A	#N/A	#N/A	#N/A	#N/A	#N/A	#N/A	#N/A	#N/A	#N/A	#N/A	#N/A	#N/A	#N/A	#N/A
730	158209	1633	0.371923	> S/N in at least 1	< 3,5	< 2,5	< 2,5	< 1	< 6,5	< 5,5	< 5	< 4	4.703	5.105	6.59667	2.64433	10.805	6.44933	11.0767	6.27233	#N/A	#N/A	#N/A	#N/A	#N/A	#N/A	#N/A	#N/A	#N/A	#N/A	#N/A	#N/A	#N/A	#N/A	#N/A	#N/A
730	159814	28	0.989231	> S/N in at least 1	noTSS	noTSS	noTSS	noTSS	noTSS	< 2	noTSS	noTSS	0.228333	0.431333	0.319	0.783	0.0713333	3.241	0.07	0.298333	#N/A	#N/A	#N/A	#N/A	#N/A	#N/A	#N/A	#N/A	#N/A	#N/A	#N/A	#N/A	#N/A	#N/A	#N/A	#N/A
740	161186	106	0.822148	> S/N in at least 1	noTSS	noTSS	noTSS	noTSS	noTSS	noTSS	noTSS	< 2,5	0.788667	0.841333	2.14467	2.76967	0.0853333	0.750333	0.035	2.69533	161332	0	0	0	161305	161417	0	161305	2.90633	0	0	0	3.52733	3.94567	0	3.27033
740	161188	104	0.825503	> S/N in at least 1	noTSS	< 4,5	noTSS	< 5	noTSS	< 4	noTSS	noTSS	3.02867	3.172	3.55733	6.575	0.317	2.53833	0.370333	2.33767	161332	0	0	0	161305	161417	0	161305	2.90633	0	0	0	3.52733	3.94567	0	3.27033
750	162685	785	0.446403	< S/N: degradation	noTSS	noTSS	noTSS	noTSS	< 1,5	noTSS	noTSS	< 1	1.65533	1.804	2.341	0.952	3.63967	1.365	2.64667	2.58333	163495	163495	163495	0	163495	163495	163495	163495	262.922	223.765	362.068	0	9.91433	75.619	18.215	137.185
755	163713	722	0.220302	> S/N in at least 1	< 1	< 4	noTSS	noTSS	noTSS	< 3,5	noTSS	< 2,5	2.74433	3.62533	2.895	1.615	2.99433	4.71667	3.40033	2.807	0	0	0	0	164578	0	164578	0	0	0	0	0	2.91133	0	2.43967	0
755	164378	57	0.938445	> S/N in at least 1	noTSS	< 4	noTSS	noTSS	noTSS	< 2,5	noTSS	< 1,5	2.235	3.302	2.052	1.67133	0.339667	3.12533	0.230667	1.66	0	0	0	0	164578	0	164578	0	0	0	0	0	2.91133	0	2.43967	0
760	164578	349	0.232967	> S/N in at least 1	noTSS	noTSS	noTSS	noTSS	< 2,5	noTSS	< 1,5	noTSS	0.196	0	0.195333	0.0933333	2.91133	0.825333	2.43967	1.10033	164980	164980	164980	164980	164980	164980	164980	164980	1174.72	671.992	955.434	1346.58	33.811	149.83	43.157	1633.54
760	164639	288	0.367033	< S/N: degradation	noTSS	noTSS	noTSS	noTSS	< 1,5	noTSS	noTSS	noTSS	1.616	1.60567	2.901	1.32633	2.898	1.775	1.606	1.68933	164980	164980	164980	164980	164980	164980	164980	164980	1174.72	671.992	955.434	1346.58	33.811	149.83	43.157	1633.54
760	164790	137	0.698901	> S/N in at least 1	< 2,5	< 1,5	< 2	< 2	< 6	< 1	< 2	< 1,5	7.713	8.2	8.584	4.32633	8.52467	3.10533	6.20833	8.771	164980	164980	164980	164980	164980	164980	164980	164980	1174.72	671.992	955.434	1346.58	33.811	149.83	43.157	1633.54
760	164801	126	0.723077	< S/N: degradation	noTSS	noTSS	noTSS	noTSS	noTSS	< 0,5	noTSS	noTSS	0.329667	0.876	0.359	1.438	0.884667	2.909	1.11333	0.784	164980	164980	164980	164980	164980	164980	164980	164980	1174.72	671.992	955.434	1346.58	33.811	149.83	43.157	1633.54
760	164860	67	0.852747	< S/N: degradation	noTSS	noTSS	noTSS	< 1	noTSS	< 0,5	noTSS	noTSS	1.58367	1.665	1.53733	2.42367	0.256	2.468	0.689	1.634	164980	164980	164980	164980	164980	164980	164980	164980	1174.72	671.992	955.434	1346.58	33.811	149.83	43.157	1633.54
765	165381	428	0.392045	> S/N in all 8	> 10	> 10	> 10	> 10	< 3	< 3,5	< 6	> 10	22.8057	20.3233	21.4787	15.8337	10.913	6.40533	8.09033	19.3657	#N/A	#N/A	#N/A	#N/A	#N/A	#N/A	#N/A	#N/A	#N/A	#N/A	#N/A	#N/A	#N/A	#N/A	#N/A	#N/A
765	165401	408	0.420455	> S/N in all 8	> 10	> 10	> 10	> 10	> 10	> 10	> 10	> 10	62.3183	150.685	91.971	32.4657	80.9877	43.251	53.4397	51.566	#N/A	#N/A	#N/A	#N/A	#N/A	#N/A	#N/A	#N/A	#N/A	#N/A	#N/A	#N/A	#N/A	#N/A	#N/A	#N/A
765	165465	344	0.511364	> S/N in all 8	> 10	> 10	> 10	> 10	< 3	< 8,5	< 3	> 10	12.3257	29.9417	12.7397	114.679	8.95767	13.6593	6.45067	100.098	#N/A	#N/A	#N/A	#N/A	#N/A	#N/A	#N/A	#N/A	#N/A	#N/A	#N/A	#N/A	#N/A	#N/A	#N/A	#N/A
765	165522	287	0.59233	> S/N in all 8	< 3	< 4,5	< 5,5	< 7,5	< 2,5	< 3,5	< 3,5	> 10	2.98333	4.15	3.86067	4.35233	8.69533	8.11567	4.68867	8.612	#N/A	#N/A	#N/A	#N/A	#N/A	#N/A	#N/A	#N/A	#N/A	#N/A	#N/A	#N/A	#N/A	#N/A	#N/A	#N/A
765	165700	109	0.84517	> S/N in all 8	> 10	> 10	> 10	< 9	> 10	> 10	> 10	> 10	16.358	23.4123	18.093	4.774	207.503	84.5517	100.333	90.4857	#N/A	#N/A	#N/A	#N/A	#N/A	#N/A	#N/A	#N/A	#N/A	#N/A	#N/A	#N/A	#N/A	#N/A	#N/A	#N/A
775	168338	1910	0.786332	< S/N: degradation	noTSS	noTSS	noTSS	noTSS	noTSS	noTSS	< 1	< 1	0.675333	0.361	0.434667	0.890667	1.407	1.43167	2.149	2.50367	166398	166398	0	0	0	0	166400	166400	21.039	17.2303	0	0	0	0	4.89833	13.6163
775	168558	2130	0.876904	> S/N in all 8	> 10	> 10	> 10	> 10	< 4,5	< 8,5	< 6,5	> 10	41.5293	25.884	37.9467	37.5193	16.0497	19.572	14.581	52.2943	166398	166398	0	0	0	0	166400	166400	21.039	17.2303	0	0	0	0	4.89833	13.6163
775	168766	2338	0.962536	> S/N in at least 1	< 3	< 2,5	< 4,5	< 1,5	noTSS	< 1,5	noTSS	< 1	3.91533	2.82733	7.58367	3.20933	2.625	2.104	2.30433	2.48133	166398	166398	0	0	0	0	166400	166400	21.039	17.2303	0	0	0	0	4.89833	13.6163
31955	169023	163	0.791262	> S/N in all 8	< 4	< 2,5	< 6,5	> 10	< 3	< 6	< 3,5	> 10	2.01	4.76633	3.03467	88.8527	5.19467	11.855	3.305	65.3167	168766	168766	168766	168766	0	168766	0	168766	3.91533	2.82733	7.58367	3.20933	0	2.104	0	2.48133
785	170846	1793	0.707577	> S/N in at least 1	< 1,5	< 2	< 1	< 3,5	< 3	noTSS	< 3,5	< 4,5	3.35833	4.466	3.235	4.098	6.18867	2.583	6.679	6.30233	169023	169023	169023	169023	169023	169023	169023	169023	2.01	4.76633	3.03467	88.8527	5.19467	11.855	3.305	65.3167
790	173247	1440	0.641997	< S/N: degradation	< 1	< 1	< 1,5	noTSS	noTSS	noTSS	noTSS	noTSS	2.47667	2.82133	3.15967	1.91867	0.772	0.849	0.922667	1.80967	171751	171751	171751	171751	171751	171751	171751	171751	1833.72	794.665	2088.57	1220.04	87.4633	842.751	57.488	712.839
790	173447	1640	0.731164	> S/N in all 8	> 10	> 10	> 10	< 8	< 2,5	< 8,5	< 9,5	> 10	27.277	30.1427	35.209	29.094	29.7527	14.352	23.902	41.4487	171751	171751	171751	171751	171751	171751	171751	171751	1833.72	794.665	2088.57	1220.04	87.4633	842.751	57.488	712.839
790	173538	1731	0.771734	> S/N in all 8	> 10	> 10	> 10	> 10	< 2,5	< 5,5	< 9,5	> 10	64.177	54.8587	80.803	53.154	24.83	14.263	21.8193	53.1597	171751	171751	171751	171751	171751	171751	171751	171751	1833.72	794.665	2088.57	1220.04	87.4633	842.751	57.488	712.839
790	173829	2022	0.901471	> S/N in at least 1	< 3	< 5	< 3,5	< 2	< 1,5	< 3	< 3	< 4,5	7.57967	9.60767	6.76367	7.67067	8.60433	5.341	5.69433	11.5477	171751	171751	171751	171751	171751	171751	171751	171751	1833.72	794.665	2088.57	1220.04	87.4633	842.751	57.488	712.839
790	173869	2062	0.919305	> S/N in at least 1	< 1	< 2,5	< 1,5	noTSS	noTSS	< 2	< 2,5	< 2	2.60667	5.02767	2.87867	2.56267	6.88833	3.99733	5.09467	6.449	171751	171751	171751	171751	171751	171751	171751	171751	1833.72	794.665	2088.57	1220.04	87.4633	842.751	57.488	712.839
790	173908	2101	0.936692	< S/N: degradation	< 1	< 1	< 1	< 1	noTSS	< 1,5	noTSS	noTSS	3.15433	3.56967	2.482	2.875	1.281	2.76433	1.871	2.01967	171751	171751	171751	171751	171751	171751	171751	171751	1833.72	794.665	2088.57	1220.04	87.4633	842.751	57.488	712.839
805	177569	1784	0.900101	< S/N: degradation	< 1	noTSS	noTSS	noTSS	noTSS	noTSS	noTSS	noTSS	1.555	1.07	1.327	1.01	1.82567	0.909667	2.603	0.819667	#N/A	#N/A	#N/A	#N/A	#N/A	#N/A	#N/A	#N/A	#N/A	#N/A	#N/A	#N/A	#N/A	#N/A	#N/A	#N/A
805	177650	1865	0.940969	> S/N in at least 1	noTSS	noTSS	noTSS	noTSS	< 3	< 2	< 2	< 1	1.56833	1.34467	1.581	1.14433	8.68633	3.49567	8.79467	1.84867	#N/A	#N/A	#N/A	#N/A	#N/A	#N/A	#N/A	#N/A	#N/A	#N/A	#N/A	#N/A	#N/A	#N/A	#N/A	#N/A
810	177918	1164	0.090625	> S/N in at least 1	noTSS	noTSS	noTSS	noTSS	noTSS	noTSS	< 3	noTSS	1.94667	3.03033	1.624	0.786	1.61733	1.55867	2.042	2.15467	179119	179119	179119	179119	179119	179119	179192	179119	61.9763	107.65	52.5133	144.651	19.3957	61.245	35.7623	128.709
810	178541	541	0.577344	> S/N in at least 1	noTSS	noTSS	noTSS	noTSS	< 1,5	noTSS	< 4	noTSS	1.52867	1.01067	0.923	0.862667	3.448	1.082	3.23633	1.93467	179119	179119	179119	179119	179119	179119	179192	179119	61.9763	107.65	52.5133	144.651	19.3957	61.245	35.7623	128.709
815	179915	608	0.427868	< S/N: degradation	noTSS	noTSS	noTSS	noTSS	< 1	noTSS	noTSS	< 1	1.73567	1.80067	2.10167	1.05067	3.19833	1.96267	1.79033	3.37867	179212	179212	179212	179212	179133	179212	179212	179212	35.4877	148.505	42.2983	45.7903	66.782	71.8367	36.095	66.3887
815	180176	869	0.611541	> S/N in all 8	< 9,5	> 10	> 10	> 10	> 10	> 10	> 10	> 10	26.3243	28.356	29.1393	37.561	73.797	31.0997	43.8267	100.852	179212	179212	179212	179212	179133	179212	179212	179212	35.4877	148.505	42.2983	45.7903	66.782	71.8367	36.095	66.3887
815	180383	1076	0.757213	< S/N: degradation	noTSS	noTSS	noTSS	noTSS	noTSS	< 1,5	noTSS	< 1	1.63	1.54733	1.577	1.58933	2.04967	3.27733	2.44167	3.754	179212	179212	179212	179212	179133	179212	179212	179212	35.4877	148.505	42.2983	45.7903	66.782	71.8367	36.095	66.3887
815	180614	1307	0.919775	> S/N in at least 1	> 10	< 5	> 10	< 8,5	< 3	< 1	< 2	< 2,5	64.5637	11.3603	101.423	34.3733	8.64167	2.85333	6.06367	9.821	179212	179212	179212	179212	179133	179212	179212	179212	35.4877	148.505	42.2983	45.7903	66.782	71.8367	36.095	66.3887
815	180650	1343	0.945109	> S/N in at least 1	< 4,5	< 3,5	< 4,5	> 10	noTSS	noTSS	noTSS	< 2,5	20.209	8.76333	22.5603	29.4647	0.917	1.46167	0.212	15.0977	179212	179212	179212	179212	179133	179212	179212	179212	35.4877	148.505	42.2983	45.7903	66.782	71.8367	36.095	66.3887
820	180865	55	0.159884	> S/N in at least 1	noTSS	noTSS	noTSS	noTSS	noTSS	< 2	noTSS	noTSS	0.0933333	0.690333	0.420333	0.677667	1.245	4.10533	1.63567	0.345667	180761	180758	180761	180761	180758	180758	180758	180761	216.767	564.107	621.254	721.176	175.359	734.107	141.206	549.942
820	180916	106	0.30814	> S/N in at least 1	noTSS	noTSS	noTSS	noTSS	noTSS	< 2	noTSS	noTSS	0.146	0.654667	0.023	0.670333	0.597	4.98667	1.20667	1.153	180761	180758	180761	180761	180758	180758	180758	180761	216.767	564.107	621.254	721.176	175.359	734.107	141.206	549.942
820	180953	143	0.415698	> S/N in at least 1	noTSS	noTSS	noTSS	noTSS	noTSS	< 3	< 1,5	noTSS	0.111333	5.099	0.129	0.552	2.323	8.718	4.38033	0.96	180761	180758	180761	180761	180758	180758	180758	180761	216.767	564.107	621.254	721.176	175.359	734.107	141.206	549.942
820	180998	188	0.546512	> S/N in at least 1	noTSS	noTSS	noTSS	noTSS	noTSS	< 2	noTSS	noTSS	0.137667	1.19067	0.046	0.287333	1.00067	4.00167	1.22167	0.427333	180761	180758	180761	180761	180758	180758	180758	180761	216.767	564.107	621.254	721.176	175.359	734.107	141.206	549.942
825	181285	539	0.134831	> S/N in at least 1	< 2	noTSS	noTSS	noTSS	noTSS	noTSS	noTSS	noTSS	1.90833	1.43933	1.55067	0.745333	1.56767	1.36267	1.01333	1.89567	181900	181900	181900	181900	181900	181900	181900	181900	95.7613	52.167	69.4003	41.2487	7.93833	20.903	10.149	30.766
825	181350	474	0.239165	> S/N in at least 1	< 8	< 4	< 3	< 4	< 1,5	< 5	< 3	< 2,5	6.81933	6.16667	5.575	3.60133	3.68033	7.66467	3.90067	5.47767	181900	181900	181900	181900	181900	181900	181900	181900	95.7613	52.167	69.4003	41.2487	7.93833	20.903	10.149	30.766
830	181900	762	0.0475	> S/N in all 8	> 10	> 10	> 10	> 10	< 7,5	> 10	> 10	> 10	95.7613	52.167	69.4003	41.2487	7.93833	20.903	10.149	30.766	182795	182795	182795	182795	182795	182795	182795	182795	10.8103	8.064	9.619	7.80233	21.16	9.55867	17.1703	12.189
835	182795	558	0.200573	> S/N in all 8	< 5	< 3,5	< 5,5	< 5	< 8,5	< 2,5	< 3,5	< 10	10.8103	8.064	9.619	7.80233	21.16	9.55867	17.1703	12.189	183381	183381	183381	183381	183381	183381	183381	183381	463.59	299.94	545.8	465.37	73.675	86.432	66.182	459.888
835	182802	551	0.210602	> S/N in at least 1	noTSS	noTSS	noTSS	noTSS	< 2,5	noTSS	noTSS	noTSS	0.386333	0.931333	0.221667	0.242333	3.736	1.92633	2.983	0.590333	183381	183381	183381	183381	183381	183381	183381	183381	463.59	299.94	545.8	465.37	73.675	86.432	66.182	459.888
835	183131	222	0.681948	> S/N in at least 1	noTSS	noTSS	noTSS	noTSS	< 1	noTSS	< 1	< 3	1.78067	1.38	1.46167	1.15367	2.75933	1.63733	3.62	2.956	183381	183381	183381	183381	183381	183381	183381	183381	463.59	299.94	545.8	465.37	73.675	86.432	66.182	459.888
840	183797	360	0.23731	> S/N in at least 1	< 3,5	< 1,5	< 2	< 2,5	< 2,5	< 1	< 2,5	< 5	9.43733	7.02967	9.20833	7.75067	4.50167	3.76367	5.298	7.85033	183398	183398	183398	183398	183398	183398	183398	183366	4.80733	5.87633	4.69633	3.27167	2.49533	3.57367	3.48567	2.604
840	184483	1046	0.689519	> S/N in at least 1	< 3	< 3,5	< 2,5	> 10	noTSS	< 3	noTSS	< 5,5	11.1713	10.1127	9.08467	35.3497	0.588333	6.648	0.603667	8.28933	183398	183398	183398	183398	183398	183398	183398	183366	4.80733	5.87633	4.69633	3.27167	2.49533	3.57367	3.48567	2.604
840	184548	1111	0.732367	> S/N in at least 1	noTSS	noTSS	noTSS	< 3,5	< 3,5	< 2,5	< 3,5	< 4,5	2.48867	2.87967	2.69233	7.63633	4.90867	4.393	3.63867	7.48	183398	183398	183398	183398	183398	183398	183398	183366	4.80733	5.87633	4.69633	3.27167	2.49533	3.57367	3.48567	2.604
845	185903	819	0.57514	< S/N: degradation	< 1	noTSS	noTSS	noTSS	noTSS	noTSS	noTSS	noTSS	1.997	1.57167	2.32667	1.31133	1.97467	0.851	1.30867	1.40767	185044	185044	185044	185044	185044	185044	185044	185044	189.484	231.992	71.4047	325.514	16.2507	972.655	16.8693	120.506
845	186432	1348	0.946629	< S/N: degradation	noTSS	noTSS	noTSS	noTSS	noTSS	< 0,5	noTSS	noTSS	0	0.237	0.023	0.0423333	0.837	9.133	0.656	0.268	185044	185044	185044	185044	185044	185044	185044	185044	189.484	231.992	71.4047	325.514	16.2507	972.655	16.8693	120.506
845	186440	1356	0.952247	> S/N in at least 1	noTSS	noTSS	noTSS	< 2	< 1	noTSS	noTSS	noTSS	1.82167	1.68267	1.9	2.93733	3.73733	7.77433	3.031	2.11833	185044	185044	185044	185044	185044	185044	185044	185044	189.484	231.992	71.4047	325.514	16.2507	972.655	16.8693	120.506
845	186450	1366	0.95927	< S/N: degradation	noTSS	noTSS	noTSS	noTSS	noTSS	< 0,5	noTSS	noTSS	0	0.180667	0	0.0523333	0.286667	2.79133	0.393333	0.0833333	185044	185044	185044	185044	185044	185044	185044	185044	189.484	231.992	71.4047	325.514	16.2507	972.655	16.8693	120.506
850	186708	45	0.0388937	> S/N in at least 1	noTSS	< 2,5	< 1,5	noTSS	noTSS	noTSS	< 1	< 1	1.268	2.24467	2.356	2.51733	2.10133	1.67767	2.37833	2.638	186647	186647	186647	186647	186647	186647	186647	186647	8.03033	14.7153	4.52667	6.16	16.394	25.9283	19.2047	219.201
855	188052	243	0.370466	> S/N in at least 1	noTSS	< 2	noTSS	noTSS	< 6	< 6,5	< 9	noTSS	3.49567	7.09267	3.849	2.16767	11.2077	20.8933	11.7077	5.861	188393	188393	188393	188393	188393	188393	188393	188393	84.4487	135.114	90.398	62.03	132.977	64.629	100.514	86.4007
855	188200	95	0.753886	< S/N: degradation	noTSS	noTSS	noTSS	noTSS	< 1,5	noTSS	< 1,5	< 0,5	1.23367	2.02733	4.098	0.657667	2.789	1.03967	3.23333	1.782	188393	188393	188393	188393	188393	188393	188393	188393	84.4487	135.114	90.398	62.03	132.977	64.629	100.514	86.4007
860	189404	30	0.963592	> S/N in at least 1	noTSS	noTSS	noTSS	noTSS	noTSS	< 1,5	noTSS	< 3	1.52467	3.01367	1.34367	1.38567	1.016	2.32933	1.263	3.58533	189465	189465	0	0	189465	189465	189465	189465	175.476	137.314	0	0	126.156	57.3003	68.5123	139.578
865	189465	2672	0	> S/N in at least 1	> 10	> 10	noTSS	noTSS	> 10	> 10	> 10	> 10	175.476	137.314	128.454	57.0227	126.156	57.3003	68.5123	139.578	192271	192153	0	192153	192270	192270	192270	192153	4.21667	2.97333	0	2.967	9.27633	8.22967	8.467	7.54167
865	189746	2391	0.105165	< S/N: degradation	< 1,5	noTSS	< 0,5	noTSS	noTSS	noTSS	noTSS	noTSS	2.351	0.644333	2.33133	2.14867	0.0356667	1.095	0.230667	1.24033	192271	192153	0	192153	192270	192270	192270	192153	4.21667	2.97333	0	2.967	9.27633	8.22967	8.467	7.54167
870	192270	723	0.0894207	> S/N in at least 1	noTSS	noTSS	noTSS	noTSS	< 6	< 3	< 2,5	< 1,5	3.18867	5.541	3.73	2.87933	9.27633	8.22967	8.467	6.16933	193040	193040	193040	193040	193040	193040	193040	193040	455.904	292.023	539.992	401.505	74.5913	129.755	48.2947	194.289
870	192271	722	0.0906801	< S/N: degradation	< 1	noTSS	noTSS	noTSS	noTSS	noTSS	noTSS	noTSS	4.21667	5.42567	3.39733	3.63933	5.64833	3.377	4.343	4.00633	193040	193040	193040	193040	193040	193040	193040	193040	455.904	292.023	539.992	401.505	74.5913	129.755	48.2947	194.289
870	192699	294	0.629723	< S/N: degradation	noTSS	noTSS	noTSS	< 0,5	noTSS	noTSS	noTSS	noTSS	1.85033	0.978667	2.22733	1.85	0.979333	0.934667	0.477667	2.149	193040	193040	193040	193040	193040	193040	193040	193040	455.904	292.023	539.992	401.505	74.5913	129.755	48.2947	194.289
870	192727	266	0.664987	> S/N in at least 1	< 1	< 0,5	noTSS	noTSS	< 2,5	noTSS	noTSS	< 1	3.84533	2.438	2.52033	2.82767	3.397	2.29533	2.80633	4.163	193040	193040	193040	193040	193040	193040	193040	193040	455.904	292.023	539.992	401.505	74.5913	129.755	48.2947	194.289
29390	193019	195	0.117647	> S/N in all 8	> 10	< 9,5	> 10	> 10	> 10	< 7	> 10	> 10	13.7583	16.2553	15.0553	19.5027	9.187	8.09	11.2007	20.1183	0	0	0	0	193330	0	193330	0	0	0	0	0	6.914	0	5.234	0
29390	193040	174	0.21267	> S/N in all 8	> 10	> 10	> 10	> 10	> 10	> 10	> 10	> 10	455.904	292.023	539.992	401.505	74.5913	129.755	48.2947	194.289	0	0	0	0	193330	0	193330	0	0	0	0	0	6.914	0	5.234	0
875	193568	207	0.285517	< S/N: degradation	noTSS	noTSS	noTSS	noTSS	noTSS	noTSS	noTSS	< 1	1.87033	1.44467	1.55	1.71733	1.12167	0.986	1.00833	2.41267	193199	193199	193199	193199	193127	193199	193199	193199	215.873	127.701	144.147	174.667	6.775	22.5377	3.93	99.0957
875	193669	308	0.424828	> S/N in at least 1	< 1,5	< 4	< 1	< 2	noTSS	noTSS	noTSS	< 3,5	6.20933	7.04033	7.38267	6.172	1.55433	1.096	0.922	7.33433	193199	193199	193199	193199	193127	193199	193199	193199	215.873	127.701	144.147	174.667	6.775	22.5377	3.93	99.0957
875	193783	422	0.582069	< S/N: degradation	noTSS	< 1,5	noTSS	noTSS	noTSS	noTSS	noTSS	noTSS	3.13667	4.14833	2.65967	0.612	0	0.379667	0	0.739	193199	193199	193199	193199	193127	193199	193199	193199	215.873	127.701	144.147	174.667	6.775	22.5377	3.93	99.0957
875	193928	567	0.782069	> S/N in at least 1	< 1	< 2	< 1	< 2	< 2	noTSS	< 2,5	< 5	5.94033	3.31733	5.25467	5.845	5.00033	2.62433	4.59	9.46333	193199	193199	193199	193199	193127	193199	193199	193199	215.873	127.701	144.147	174.667	6.775	22.5377	3.93	99.0957
29395	194100	225	0.216028	> S/N in at least 1	noTSS	noTSS	noTSS	noTSS	> 10	noTSS	> 10	< 6	0.750333	1.75267	1.32533	1.29267	6.286	3.01567	4.08667	3.939	#N/A	#N/A	#N/A	#N/A	#N/A	#N/A	#N/A	#N/A	#N/A	#N/A	#N/A	#N/A	#N/A	#N/A	#N/A	#N/A
880	194413	69	0.0810811	> S/N in at least 1	noTSS	noTSS	noTSS	noTSS	noTSS	noTSS	noTSS	< 2	3.18467	3.30033	5.709	2.115	2.43667	1.295	1.863	2.92333	#N/A	#N/A	#N/A	#N/A	#N/A	#N/A	#N/A	#N/A	#N/A	#N/A	#N/A	#N/A	#N/A	#N/A	#N/A	#N/A
880	194737	393	0.46181	> S/N in at least 1	< 1	< 1	< 0,5	noTSS	< 3	< 1,5	< 2,5	< 5	2.76067	5.164	3.38333	2.27633	12.2523	7.704	9.19167	7.26333	#N/A	#N/A	#N/A	#N/A	#N/A	#N/A	#N/A	#N/A	#N/A	#N/A	#N/A	#N/A	#N/A	#N/A	#N/A	#N/A
885	195378	36	0.0496552	< S/N: degradation	< 1	noTSS	noTSS	noTSS	noTSS	noTSS	noTSS	< 1	2.98467	1.57167	3.202	2.10967	0.183333	1.054	0.425667	1.91733	195299	195299	195299	195299	195299	195299	195299	195299	36.6953	62.1187	48.306	39.8883	23.3473	23.765	19.9313	22.6533
895	197385	519	0.433946	> S/N in at least 1	noTSS	noTSS	noTSS	< 1,5	noTSS	noTSS	noTSS	< 3	0.210667	0.407	0.357333	5.06667	1.304	0.891	2.545	5.09033	#N/A	#N/A	#N/A	#N/A	#N/A	#N/A	#N/A	#N/A	#N/A	#N/A	#N/A	#N/A	#N/A	#N/A	#N/A	#N/A
895	197547	681	0.569398	> S/N in at least 1	< 2	< 3	< 2	< 1,5	< 2,5	noTSS	< 1,5	< 5,5	4.753	4.59567	5.41767	5.73633	7.812	2.23167	5.703	8.09833	#N/A	#N/A	#N/A	#N/A	#N/A	#N/A	#N/A	#N/A	#N/A	#N/A	#N/A	#N/A	#N/A	#N/A	#N/A	#N/A
895	197777	911	0.761706	> S/N in at least 1	noTSS	noTSS	noTSS	noTSS	noTSS	noTSS	noTSS	< 3	1.24267	1.16667	1.638	2.519	1.84733	0.651667	2.02967	4.219	#N/A	#N/A	#N/A	#N/A	#N/A	#N/A	#N/A	#N/A	#N/A	#N/A	#N/A	#N/A	#N/A	#N/A	#N/A	#N/A
895	197992	1126	0.941472	> S/N in at least 1	noTSS	< 2	noTSS	noTSS	< 1,5	< 1	noTSS	< 2	1.04933	2.17733	1.46567	1.56833	4.54433	2.57	3.57833	3.88633	#N/A	#N/A	#N/A	#N/A	#N/A	#N/A	#N/A	#N/A	#N/A	#N/A	#N/A	#N/A	#N/A	#N/A	#N/A	#N/A
895	198014	1148	0.959866	> S/N in at least 1	noTSS	< 1,5	noTSS	noTSS	< 2	noTSS	< 1	< 2	1.62333	1.916	1.123	1.31467	5.57867	2.11067	5.15267	4.60433	#N/A	#N/A	#N/A	#N/A	#N/A	#N/A	#N/A	#N/A	#N/A	#N/A	#N/A	#N/A	#N/A	#N/A	#N/A	#N/A
900	198584	336	0.441524	< S/N: degradation	< 1	noTSS	< 1,5	noTSS	noTSS	noTSS	noTSS	noTSS	2.16767	1.85467	3.327	0.862667	1.34567	0.689667	1.30467	1.10233	198129	198129	198129	198129	198109	198129	198109	198129	64.1223	60.3437	68.0167	77.9463	60.8717	23.996	38.8743	55.8927
900	198923	675	0.886991	< S/N: degradation	noTSS	noTSS	noTSS	noTSS	noTSS	noTSS	noTSS	< 1,5	1.21567	1.41133	0.820667	1.458	1.61433	0.696333	1.45167	2.35567	198129	198129	198129	198129	198109	198129	198109	198129	64.1223	60.3437	68.0167	77.9463	60.8717	23.996	38.8743	55.8927
905	199070	48	0.0560093	> S/N in at least 1	< 2	noTSS	< 2	noTSS	< 1,5	noTSS	noTSS	< 4	3.52133	2.55533	3.478	2.053	2.54567	2.24233	2.06267	4.77867	0	0	0	0	0	0	0	198923	0	0	0	0	0	0	0	2.35567
905	199201	179	0.208868	> S/N in at least 1	noTSS	noTSS	noTSS	noTSS	noTSS	noTSS	noTSS	< 3	1.09	1.16167	0.736667	1.475	0.391	0.747333	0.678333	2.56567	0	0	0	0	0	0	0	198923	0	0	0	0	0	0	0	2.35567
905	199504	482	0.562427	> S/N in all 8	> 10	> 10	> 10	> 10	> 10	< 4,5	> 10	> 10	68.3147	51.7343	66.8787	70.686	66.0807	17.7	55.688	96.262	0	0	0	0	0	0	0	198923	0	0	0	0	0	0	0	2.35567
905	199811	789	0.920653	> S/N in at least 1	< 5	< 2	< 6,5	< 1,5	> 10	< 3	< 3	< 6,5	7.26467	6.96167	9.56767	4.98833	14.422	9.98033	8.25567	11.3713	0	0	0	0	0	0	0	198923	0	0	0	0	0	0	0	2.35567
910	200371	480	0.35503	> S/N in all 8	> 10	> 10	> 10	> 10	< 2,5	> 10	< 2,5	< 9	104.779	36.2423	62.6327	93.1907	8.00567	118.095	12.3197	30.772	199811	199811	199811	199811	199811	199811	199811	199811	7.26467	6.96167	9.56767	4.98833	14.422	9.98033	8.25567	11.3713
910	200644	753	0.556953	> S/N in all 8	< 4,5	< 6	< 4	< 7	< 3	< 2	< 3	> 10	18.6517	15.7083	19.7973	32.0167	10.7207	10.5073	10.147	61.1123	199811	199811	199811	199811	199811	199811	199811	199811	7.26467	6.96167	9.56767	4.98833	14.422	9.98033	8.25567	11.3713
910	201030	1139	0.842456	> S/N in at least 1	< 0,5	< 1	noTSS	noTSS	< 1,5	< 2	< 2,5	< 1	2.096	2.48467	2.167	1.55433	4.09033	3.71733	5.47867	3.24133	199811	199811	199811	199811	199811	199811	199811	199811	7.26467	6.96167	9.56767	4.98833	14.422	9.98033	8.25567	11.3713
910	201075	1184	0.87574	< S/N: degradation	noTSS	< 1	noTSS	noTSS	noTSS	noTSS	noTSS	noTSS	1.38233	3.04833	1.68133	1.31067	0.955333	0.881	0.460667	2.526	199811	199811	199811	199811	199811	199811	199811	199811	7.26467	6.96167	9.56767	4.98833	14.422	9.98033	8.25567	11.3713
915	201326	53	0.0217928	< S/N: degradation	noTSS	noTSS	noTSS	noTSS	noTSS	< 0,5	noTSS	noTSS	0.620667	0.976	0.408667	0.935	0.634	6.40467	0.882333	1.501	201030	201075	0	0	201030	201030	201030	201030	2.096	3.04833	0	0	4.09033	3.71733	5.47867	3.24133
915	201530	257	0.105674	> S/N in at least 1	< 2	< 3,5	< 2,5	< 4	< 1,5	< 1	< 1	< 2,5	5.72133	6.45833	7.25	8.23833	4.75	4.537	3.93633	10.5727	201030	201075	0	0	201030	201030	201030	201030	2.096	3.04833	0	0	4.09033	3.71733	5.47867	3.24133
915	201720	447	0.183799	> S/N in at least 1	noTSS	noTSS	noTSS	< 2	noTSS	noTSS	noTSS	< 1	0.776	1.05633	0.705	5.644	0.73	0.921667	0.477	3.78133	201030	201075	0	0	201030	201030	201030	201030	2.096	3.04833	0	0	4.09033	3.71733	5.47867	3.24133
915	202191	918	0.377467	< S/N: degradation	noTSS	noTSS	noTSS	noTSS	< 1	noTSS	< 0,5	noTSS	0.36	1.28567	0.593	0.992	4.09467	0.695	2.67633	1.877	201030	201075	0	0	201030	201030	201030	201030	2.096	3.04833	0	0	4.09033	3.71733	5.47867	3.24133
915	202644	1371	0.563734	> S/N in at least 1	noTSS	< 1,5	noTSS	< 1,5	< 3	< 0,5	< 1,5	< 1	2.58367	2.02667	1.767	1.767	9.971	2.52133	7.778	4.14967	201030	201075	0	0	201030	201030	201030	201030	2.096	3.04833	0	0	4.09033	3.71733	5.47867	3.24133
915	203064	1791	0.736431	< S/N: degradation	noTSS	noTSS	noTSS	noTSS	noTSS	noTSS	noTSS	< 0,5	1.34967	1.34767	1.75333	0.9	1.88667	1.064	1.26733	1.917	201030	201075	0	0	201030	201030	201030	201030	2.096	3.04833	0	0	4.09033	3.71733	5.47867	3.24133
915	203093	1820	0.748355	< S/N: degradation	noTSS	noTSS	noTSS	noTSS	< 1	< 1	noTSS	noTSS	0.730667	1.582	0.86	0.914333	2.794	7.62733	2.438	0.730667	201030	201075	0	0	201030	201030	201030	201030	2.096	3.04833	0	0	4.09033	3.71733	5.47867	3.24133
915	203325	2052	0.84375	> S/N in all 8	> 10	> 10	> 10	> 10	> 10	< 5	< 5,5	< 8,5	54.3803	83.438	60.2003	35.5763	59.9763	34.2107	41.4017	47.3053	201030	201075	0	0	201030	201030	201030	201030	2.096	3.04833	0	0	4.09033	3.71733	5.47867	3.24133
915	203341	2068	0.850329	> S/N in at least 1	noTSS	noTSS	noTSS	noTSS	< 2	noTSS	< 1	noTSS	0.146	0.604	0.120333	0.569667	6.348	3.99667	4.63333	2.71567	201030	201075	0	0	201030	201030	201030	201030	2.096	3.04833	0	0	4.09033	3.71733	5.47867	3.24133
915	203557	2284	0.939145	> S/N in at least 1	< 1	< 1,5	noTSS	< 2	noTSS	noTSS	noTSS	noTSS	3.092	4.281	2.19067	3.68933	2.53767	4.311	2.195	2.82633	201030	201075	0	0	201030	201030	201030	201030	2.096	3.04833	0	0	4.09033	3.71733	5.47867	3.24133
915	203644	2371	0.974918	< S/N: degradation	noTSS	noTSS	noTSS	noTSS	< 0,5	< 0,5	< 0,5	noTSS	0.417333	1.08867	1.00167	0.267667	3.84433	4.202	3.04933	1.08467	201030	201075	0	0	201030	201030	201030	201030	2.096	3.04833	0	0	4.09033	3.71733	5.47867	3.24133
925	204720	405	0.395122	> S/N in all 8	> 10	< 3,5	< 7	< 2	> 10	< 2,5	> 10	< 5,5	12.8947	9.96733	12.162	5.121	36.0323	13.414	24.369	20.4277	#N/A	#N/A	#N/A	#N/A	#N/A	#N/A	#N/A	#N/A	#N/A	#N/A	#N/A	#N/A	#N/A	#N/A	#N/A	#N/A
925	204828	513	0.500488	> S/N in all 8	> 10	> 10	> 10	> 10	> 10	< 9,5	> 10	> 10	75.915	45.5477	67.89	67.5703	55.6307	52.007	32.5317	72.3927	#N/A	#N/A	#N/A	#N/A	#N/A	#N/A	#N/A	#N/A	#N/A	#N/A	#N/A	#N/A	#N/A	#N/A	#N/A	#N/A
925	205059	744	0.725854	> S/N in all 8	> 10	< 9,5	> 10	> 10	< 5,5	< 8	< 6	> 10	32.3193	35.2723	33.3983	66.536	24.858	43.573	17.0817	132.718	#N/A	#N/A	#N/A	#N/A	#N/A	#N/A	#N/A	#N/A	#N/A	#N/A	#N/A	#N/A	#N/A	#N/A	#N/A	#N/A
925	205093	778	0.759024	< S/N: degradation	noTSS	noTSS	noTSS	noTSS	noTSS	< 0,5	noTSS	noTSS	0.271333	1.24367	0.129	1.18133	0.962	2.78767	0.929333	2.25233	#N/A	#N/A	#N/A	#N/A	#N/A	#N/A	#N/A	#N/A	#N/A	#N/A	#N/A	#N/A	#N/A	#N/A	#N/A	#N/A
925	205216	901	0.879024	< S/N: degradation	noTSS	noTSS	noTSS	noTSS	noTSS	< 1,5	noTSS	noTSS	0.193667	1.05067	0.208667	0.57	1.38767	7.17233	1.215	0.680667	#N/A	#N/A	#N/A	#N/A	#N/A	#N/A	#N/A	#N/A	#N/A	#N/A	#N/A	#N/A	#N/A	#N/A	#N/A	#N/A
925	205223	908	0.885854	< S/N: degradation	noTSS	noTSS	noTSS	noTSS	noTSS	noTSS	< 1	noTSS	0.655	1.325	0.384333	0.744333	1.431	3.82967	1.94733	1.309	#N/A	#N/A	#N/A	#N/A	#N/A	#N/A	#N/A	#N/A	#N/A	#N/A	#N/A	#N/A	#N/A	#N/A	#N/A	#N/A
930	205480	35	0.0769231	> S/N in at least 1	< 5,5	< 4,5	noTSS	noTSS	noTSS	noTSS	noTSS	< 2,5	7.822	10.933	5.106	2.79067	4.44667	3.411	3.62933	4.478	205417	205417	205417	205417	205417	205417	205417	205417	108.572	76.7297	126.688	84.907	30.4427	23.828	26.2563	80.057
930	205481	36	0.0791209	< S/N: degradation	noTSS	noTSS	noTSS	noTSS	noTSS	< 1,5	noTSS	noTSS	5.02	1.657	5.29267	2.738	3.16033	5.77833	2.59233	2.66833	205417	205417	205417	205417	205417	205417	205417	205417	108.572	76.7297	126.688	84.907	30.4427	23.828	26.2563	80.057
930	205623	178	0.391209	< S/N: degradation	noTSS	noTSS	noTSS	noTSS	noTSS	< 1	noTSS	noTSS	1.08667	1.307	1.25833	1.177	0.272667	2.56933	0.035	0.167	205417	205417	205417	205417	205417	205417	205417	205417	108.572	76.7297	126.688	84.907	30.4427	23.828	26.2563	80.057
930	205862	417	0.916484	> S/N in at least 1	< 1,5	< 2,5	< 0,5	< 1	noTSS	noTSS	noTSS	< 2,5	2.971	9.85133	2.91433	4.15233	0.594667	2.29267	0.584333	3.619	205417	205417	205417	205417	205417	205417	205417	205417	108.572	76.7297	126.688	84.907	30.4427	23.828	26.2563	80.057
935	206078	174	0.220812	< S/N: degradation	noTSS	noTSS	noTSS	noTSS	noTSS	noTSS	noTSS	< 1,5	2.31133	2.377	1.854	1.57233	1.127	0.433667	1.02367	1.99467	205862	205862	205862	205862	0	0	0	205862	2.971	9.85133	2.91433	4.15233	0	0	0	3.619
940	207094	402	0.350174	< S/N: degradation	< 1,5	noTSS	noTSS	noTSS	noTSS	noTSS	noTSS	noTSS	2.32467	1.42367	1.553	2.353	0.723333	1.22033	0.511667	1.455	#N/A	#N/A	#N/A	#N/A	#N/A	#N/A	#N/A	#N/A	#N/A	#N/A	#N/A	#N/A	#N/A	#N/A	#N/A	#N/A
950	210770	2300	0.66054	< S/N: degradation	noTSS	noTSS	noTSS	noTSS	noTSS	noTSS	< 1	noTSS	1.11	1.54733	1.41033	1.17533	1.718	1.34067	1.91467	1.63333	#N/A	#N/A	#N/A	#N/A	#N/A	#N/A	#N/A	#N/A	#N/A	#N/A	#N/A	#N/A	#N/A	#N/A	#N/A	#N/A
950	210978	2508	0.720276	> S/N in at least 1	< 4,5	< 0,5	< 7	< 7,5	< 1	< 1,5	< 2	< 0,5	34.8983	24.948	28.8757	27.6163	3.29133	5.802	3.762	17.751	#N/A	#N/A	#N/A	#N/A	#N/A	#N/A	#N/A	#N/A	#N/A	#N/A	#N/A	#N/A	#N/A	#N/A	#N/A	#N/A
950	211454	2984	0.856979	< S/N: degradation	noTSS	< 0,5	< 1	< 1	noTSS	noTSS	noTSS	noTSS	4.14233	3.49967	3.445	2.917	1.22433	2.10067	1.31733	4.992	#N/A	#N/A	#N/A	#N/A	#N/A	#N/A	#N/A	#N/A	#N/A	#N/A	#N/A	#N/A	#N/A	#N/A	#N/A	#N/A
950	211620	3150	0.904652	> S/N in at least 1	< 6,5	< 0,5	< 8,5	< 6,5	< 4	< 3	< 5	< 0,5	40.651	38.7917	48.6167	32.6267	15.469	12.0023	10.8573	23.5543	#N/A	#N/A	#N/A	#N/A	#N/A	#N/A	#N/A	#N/A	#N/A	#N/A	#N/A	#N/A	#N/A	#N/A	#N/A	#N/A
950	211670	3200	0.919012	> S/N in at least 1	> 10	< 1,5	> 10	> 10	> 10	< 8,5	> 10	< 1,5	125.122	100.358	175.405	84.9527	35.4773	26.8753	43.4403	60.6483	#N/A	#N/A	#N/A	#N/A	#N/A	#N/A	#N/A	#N/A	#N/A	#N/A	#N/A	#N/A	#N/A	#N/A	#N/A	#N/A
950	211756	3286	0.943711	> S/N in at least 1	< 6	noTSS	> 10	> 10	< 5	> 10	< 7,5	noTSS	59.224	57.3853	68.5093	49.654	19.6603	47.1053	17.8497	29.9547	#N/A	#N/A	#N/A	#N/A	#N/A	#N/A	#N/A	#N/A	#N/A	#N/A	#N/A	#N/A	#N/A	#N/A	#N/A	#N/A
960	213412	389	0.181691	> S/N in at least 1	noTSS	noTSS	< 1	< 6,5	noTSS	noTSS	noTSS	< 2	2.03067	1.31833	3.58167	2.79133	1.08733	1.169	1.24267	2.786	0	0	0	0	213002	0	0	0	0	0	0	0	2.41133	0	0	0
960	214962	1939	0.905652	> S/N in at least 1	noTSS	noTSS	noTSS	< 6	noTSS	< 2	noTSS	< 3	2.999	2.14033	3.39867	2.66533	1.50133	3.72767	1.66233	2.627	0	0	0	0	213002	0	0	0	0	0	0	0	2.41133	0	0	0
965	215311	90	0.231362	> S/N in all 8	< 8	< 6,5	< 4,5	< 7	< 3	< 4	< 2,5	> 10	6.568	9.314	6.16333	7.48633	5.538	7.47467	3.59433	10.9113	215202	215202	215202	215202	215202	215202	215202	215202	39.0807	49.33	56.4363	252.413	20.145	25.9803	21.5533	91.5473
980	217441	29	0.855	< S/N: degradation	noTSS	noTSS	noTSS	noTSS	noTSS	noTSS	noTSS	< 1,5	1.26833	0.628667	0.782667	0.762333	0.438	0.793667	0.587	2.37033	217542	217542	217542	217542	217542	217542	217542	217508	359.933	302.55	301.794	272.473	278.271	229.107	269.077	469.873
985	217966	330	0.720524	> S/N in at least 1	< 2,5	< 2,5	< 6	< 4	noTSS	< 1,5	noTSS	< 3	2.88367	3.24833	3.231	4.408	2.68433	4.05267	3.48167	9.87433	217614	217614	217614	217614	217614	217614	217614	217614	143.088	123.104	145.15	92.0277	18.545	32.288	13.032	52.7037
990	218334	156	0.380488	> S/N in all 8	> 10	> 10	> 10	> 10	> 10	> 10	> 10	> 10	4.93667	6.43733	6.46833	34.007	21.2563	10.0893	22.7497	63.003	217966	217966	217966	217966	0	217966	0	217966	2.88367	3.24833	3.231	4.408	0	4.05267	0	9.87433
995	218628	26	0.0366197	> S/N in at least 1	< 3	< 3	noTSS	< 1	< 2,5	noTSS	< 1,5	< 2	2.13933	3.88033	2.62233	1.81333	4.29867	2.26133	3.27767	3.62433	#N/A	#N/A	#N/A	#N/A	#N/A	#N/A	#N/A	#N/A	#N/A	#N/A	#N/A	#N/A	#N/A	#N/A	#N/A	#N/A
995	218938	336	0.473239	> S/N in at least 1	< 2,5	< 5	noTSS	noTSS	< 3,5	< 1,5	< 1	< 1	2.27467	3.33367	2.73033	1.87667	4.43033	3.59733	3.669	3.58967	#N/A	#N/A	#N/A	#N/A	#N/A	#N/A	#N/A	#N/A	#N/A	#N/A	#N/A	#N/A	#N/A	#N/A	#N/A	#N/A
995	219070	468	0.659155	> S/N in at least 1	noTSS	noTSS	noTSS	noTSS	< 3	< 1	noTSS	noTSS	0.43	0.417667	0.677333	0.606667	2.38833	2.77533	2.09967	1.53167	#N/A	#N/A	#N/A	#N/A	#N/A	#N/A	#N/A	#N/A	#N/A	#N/A	#N/A	#N/A	#N/A	#N/A	#N/A	#N/A
1000	219659	677	0.178398	< S/N: degradation	noTSS	noTSS	noTSS	noTSS	noTSS	noTSS	noTSS	< 0,5	1.763	1.74467	1.84333	1.39733	1.45667	1.964	1.89633	2.166	#N/A	#N/A	#N/A	#N/A	#N/A	#N/A	#N/A	#N/A	#N/A	#N/A	#N/A	#N/A	#N/A	#N/A	#N/A	#N/A
1000	219952	384	0.533981	< S/N: degradation	< 1,5	noTSS	< 1,5	< 1,5	noTSS	noTSS	noTSS	noTSS	2.39767	1.41233	2.656	2.97333	0.871333	1.48533	0.425667	2.98033	#N/A	#N/A	#N/A	#N/A	#N/A	#N/A	#N/A	#N/A	#N/A	#N/A	#N/A	#N/A	#N/A	#N/A	#N/A	#N/A
1005	220613	1494	0.130384	> S/N in all 8	< 10	> 10	< 6,5	< 2,5	> 10	> 10	< 6	< 8,5	6.064	9.84967	3.56967	4.384	7.358	8.499	5.79467	9.223	222168	222168	222168	222168	222319	222168	222319	222168	118.014	95.3733	148.078	95.0863	31.3573	65.4597	25.2927	51.033
1005	221006	1101	0.359139	> S/N in at least 1	< 5	< 4,5	< 3,5	noTSS	< 6,5	< 5	< 6	< 3,5	3.27133	3.188	3.68167	1.84967	5.45467	2.75333	5.05067	4.11533	222168	222168	222168	222168	222319	222168	222319	222168	118.014	95.3733	148.078	95.0863	31.3573	65.4597	25.2927	51.033
1010	222319	606	0.142857	> S/N in all 8	> 10	> 10	> 10	< 6,5	> 10	> 10	> 10	> 10	5.17833	7.52633	5.801	2.43033	31.3573	17.3027	25.2927	6.27967	#N/A	#N/A	#N/A	#N/A	#N/A	#N/A	#N/A	#N/A	#N/A	#N/A	#N/A	#N/A	#N/A	#N/A	#N/A	#N/A
1020	223597	662	0.18773	> S/N in at least 1	noTSS	< 3	< 1,5	noTSS	noTSS	< 1	noTSS	noTSS	2.58633	2.891	2.87967	2.88	0.955333	2.16	0.567	2.62167	224339	224339	224339	224339	224339	224339	224339	224339	15.2673	17.5087	13.4933	7.849	8.67767	15.0373	8.11733	16.3813
1020	223717	542	0.334969	< S/N: degradation	noTSS	noTSS	noTSS	noTSS	noTSS	< 1	noTSS	noTSS	0.406333	0.563667	0.599	0.345667	0.834333	2.897	0.706333	0.688333	224339	224339	224339	224339	224339	224339	224339	224339	15.2673	17.5087	13.4933	7.849	8.67767	15.0373	8.11733	16.3813
1020	224042	217	0.733742	< S/N: degradation	noTSS	noTSS	noTSS	noTSS	noTSS	noTSS	noTSS	< 1	1.55267	0.778667	1.25633	1.61467	0.369667	1.895	0.142333	2.13267	224339	224339	224339	224339	224339	224339	224339	224339	15.2673	17.5087	13.4933	7.849	8.67767	15.0373	8.11733	16.3813
1020	224057	202	0.752147	> S/N in at least 1	< 1	< 3,5	< 2	< 0,5	noTSS	noTSS	noTSS	< 1	3.74833	3.448	6.055	1.901	1.40967	1.191	0.651667	2.493	224339	224339	224339	224339	224339	224339	224339	224339	15.2673	17.5087	13.4933	7.849	8.67767	15.0373	8.11733	16.3813
1025	224339	613	0.0612557	> S/N in all 8	> 10	> 10	> 10	< 4	> 10	< 7	> 10	> 10	15.2673	17.5087	13.4933	7.849	8.67767	15.0373	8.11733	16.3813	224960	224960	224960	224960	224960	224960	224960	224960	22.6197	18.7357	17.36	9.832	49.3053	21.1913	37.0723	36.7743
1025	224698	254	0.611026	> S/N in all 8	> 10	> 10	> 10	< 4	> 10	< 4	> 10	> 10	8.921	8.64567	8.279	6.57033	11.628	5.388	9.47	14.5623	224960	224960	224960	224960	224960	224960	224960	224960	22.6197	18.7357	17.36	9.832	49.3053	21.1913	37.0723	36.7743
1030	224960	1016	0.014549	> S/N in all 8	> 10	> 10	> 10	< 6	> 10	< 8	> 10	> 10	22.6197	18.7357	17.36	9.832	49.3053	21.1913	37.0723	36.7743	226045	226045	226045	226045	226045	226045	226045	226045	26.137	376.915	36.8567	81.9303	16.1323	258.532	8.09133	179.48
1030	225012	964	0.0649855	< S/N: degradation	noTSS	noTSS	noTSS	noTSS	noTSS	< 1	noTSS	noTSS	0.137667	0.482	0.373667	0.491	1.026	2.63467	0.476	0.473667	226045	226045	226045	226045	226045	226045	226045	226045	26.137	376.915	36.8567	81.9303	16.1323	258.532	8.09133	179.48
1030	225710	266	0.741998	> S/N in at least 1	noTSS	noTSS	noTSS	noTSS	noTSS	noTSS	noTSS	< 2,5	0.877333	0.854	0.619333	1.41933	0.460667	0.748667	0.781	2.88467	226045	226045	226045	226045	226045	226045	226045	226045	26.137	376.915	36.8567	81.9303	16.1323	258.532	8.09133	179.48
1030	225746	230	0.776916	> S/N in all 8	< 7,5	< 5,5	> 10	< 4,5	< 6	< 3,5	> 10	> 10	8.187	8.90367	8.45267	8.44933	10.7173	9.38367	11.0373	16.9983	226045	226045	226045	226045	226045	226045	226045	226045	26.137	376.915	36.8567	81.9303	16.1323	258.532	8.09133	179.48
1035	226582	418	0.726957	< S/N: degradation	noTSS	noTSS	noTSS	noTSS	< 1,5	noTSS	noTSS	noTSS	0.137667	0.121333	0.2	0.203667	2.285	1.33833	2.00267	0.625333	226137	226137	226137	226137	226137	226137	226137	226137	170.125	160.362	163.369	142.419	69.6127	35.31	43.8033	127.817
1035	226584	420	0.730435	< S/N: degradation	noTSS	noTSS	noTSS	noTSS	noTSS	noTSS	noTSS	< 0,5	1.187	1.41767	1.002	1.113	1.18767	1.59733	1.221	2.07733	226137	226137	226137	226137	226137	226137	226137	226137	170.125	160.362	163.369	142.419	69.6127	35.31	43.8033	127.817
1035	226692	528	0.918261	< S/N: degradation	noTSS	noTSS	noTSS	noTSS	noTSS	< 1	noTSS	noTSS	0.450667	1.11033	0.647667	0.957667	0.889	2.301	0.797	2.25467	226137	226137	226137	226137	226137	226137	226137	226137	170.125	160.362	163.369	142.419	69.6127	35.31	43.8033	127.817
1070	232608	111	0.138232	> S/N in all 8	> 10	< 4,5	> 10	> 10	< 9	> 10	< 5	< 10	20.3057	15.645	34.9473	11.3837	14.1397	28.364	8.085	12.2593	232258	232258	232258	232258	232258	232258	232258	232258	93.8497	282.444	207.361	249.601	63.8863	185.308	72.54	267.065
1085	235663	333	0.432468	< S/N: degradation	noTSS	noTSS	< 1,5	noTSS	noTSS	noTSS	noTSS	noTSS	1.31367	4.845	9.08067	0	0.0713333	2.63367	0.443333	0.0313333	#N/A	#N/A	#N/A	#N/A	#N/A	#N/A	#N/A	#N/A	#N/A	#N/A	#N/A	#N/A	#N/A	#N/A	#N/A	#N/A
1085	235917	587	0.762338	< S/N: degradation	noTSS	noTSS	noTSS	noTSS	< 1	noTSS	noTSS	noTSS	0.854667	0.431667	2.086	0	1.862	0.133333	1.43133	0.733333	#N/A	#N/A	#N/A	#N/A	#N/A	#N/A	#N/A	#N/A	#N/A	#N/A	#N/A	#N/A	#N/A	#N/A	#N/A	#N/A
1085	235965	635	0.824675	> S/N in at least 1	< 4	< 1	< 2	< 5,5	noTSS	< 2	noTSS	< 3,5	10.344	9.797	14.4423	5.62967	1.98167	7.95033	1.34933	4.71367	#N/A	#N/A	#N/A	#N/A	#N/A	#N/A	#N/A	#N/A	#N/A	#N/A	#N/A	#N/A	#N/A	#N/A	#N/A	#N/A
1090	236777	729	0.463181	> S/N in at least 1	< 3	< 1,5	< 3	< 3	< 3	< 1,5	< 2	< 1,5	4.748	3.69967	5.53433	3.78633	4.798	2.89967	4.22867	5.519	237533	237533	237533	0	237533	237533	237533	237533	539.253	1409.26	298.982	0	96.3073	126.851	83.6053	745.632
1090	237133	373	0.725331	> S/N in at least 1	< 3	< 9,5	< 2	< 8	< 3	< 2,5	noTSS	< 3,5	5.70367	19.033	4.01567	14.0053	4.37733	5.585	2.31367	7.364	237533	237533	237533	0	237533	237533	237533	237533	539.253	1409.26	298.982	0	96.3073	126.851	83.6053	745.632
1090	237232	274	0.798233	> S/N in at least 1	noTSS	< 4	noTSS	< 4	noTSS	noTSS	noTSS	noTSS	1.36967	7.13167	1.317	5.91933	0.758667	1.67733	0.939	2.086	237533	237533	237533	0	237533	237533	237533	237533	539.253	1409.26	298.982	0	96.3073	126.851	83.6053	745.632
1095	237752	581	0.230464	< S/N: degradation	noTSS	noTSS	noTSS	noTSS	noTSS	noTSS	noTSS	< 1,5	3.96167	2.00067	1.84133	2.07467	1.85767	0.489333	1.05067	3.95633	238498	0	238498	238498	238498	238507	0	238498	3.379	0	4.95333	3.544	5.44767	9.04367	0	5.30167
1095	237840	493	0.34702	> S/N in at least 1	noTSS	noTSS	noTSS	< 2,5	noTSS	noTSS	noTSS	< 4	1.69967	1.512	2.31867	8.25367	0.211333	1.247	0.356	11.171	238498	0	238498	238498	238498	238507	0	238498	3.379	0	4.95333	3.544	5.44767	9.04367	0	5.30167
1095	238081	252	0.666225	< S/N: degradation	noTSS	noTSS	noTSS	noTSS	< 1	< 1	noTSS	< 1,5	2.04867	2.346	2.70833	1.512	3.221	1.62567	2.67367	3.44833	238498	0	238498	238498	238498	238507	0	238498	3.379	0	4.95333	3.544	5.44767	9.04367	0	5.30167
1100	238488	121	0.16759	> S/N in at least 1	noTSS	noTSS	noTSS	< 2,5	< 3	noTSS	noTSS	< 4	1.08667	1.081	1.78367	1.898	3.14533	1.261	1.72167	2.73767	238336	238336	238336	238336	238336	238336	238336	238336	139.501	141.746	158.194	131.372	148.785	75.3433	104.669	174.242
1130	242243	371	0.173719	> S/N in at least 1	< 3,5	noTSS	< 2,5	< 6,5	noTSS	noTSS	noTSS	< 9	3.518	2.356	3.622	4.484	1.68067	1.86333	1.65333	9.04267	#N/A	#N/A	#N/A	#N/A	#N/A	#N/A	#N/A	#N/A	#N/A	#N/A	#N/A	#N/A	#N/A	#N/A	#N/A	#N/A
1145	244887	501	0.644429	> S/N in at least 1	noTSS	noTSS	noTSS	noTSS	noTSS	< 4,5	noTSS	noTSS	0.631	0.849333	0.867	0.433667	0.973667	3.67	0.564667	0.858333	#N/A	#N/A	#N/A	#N/A	#N/A	#N/A	#N/A	#N/A	#N/A	#N/A	#N/A	#N/A	#N/A	#N/A	#N/A	#N/A
1150	245942	2891	0.158125	< S/N: degradation	< 1	noTSS	noTSS	noTSS	noTSS	noTSS	noTSS	< 1,5	2.234	2.15133	2.68767	1.259	2.23	1.27567	0.952333	2.067	#N/A	#N/A	#N/A	#N/A	#N/A	#N/A	#N/A	#N/A	#N/A	#N/A	#N/A	#N/A	#N/A	#N/A	#N/A	#N/A
1150	248508	325	0.905358	< S/N: degradation	noTSS	noTSS	noTSS	noTSS	< 1	< 1	noTSS	noTSS	1.608	0.956667	1.19067	0.744	2.98767	2.15767	2.552	0.975667	#N/A	#N/A	#N/A	#N/A	#N/A	#N/A	#N/A	#N/A	#N/A	#N/A	#N/A	#N/A	#N/A	#N/A	#N/A	#N/A
1180	255127	876	0.341848	> S/N in at least 1	noTSS	noTSS	noTSS	noTSS	< 3	noTSS	noTSS	noTSS	0.471	1.129	0.964333	1.05233	2.50333	0.619333	1.756	1.49733	#N/A	#N/A	#N/A	#N/A	#N/A	#N/A	#N/A	#N/A	#N/A	#N/A	#N/A	#N/A	#N/A	#N/A	#N/A	#N/A
1180	255421	582	0.562735	> S/N in all 8	> 10	< 4	< 7,5	< 7,5	> 10	< 9,5	< 2,5	< 8	7.893	5.78533	8.22	8.329	7.39433	9.098	6.66433	12.545	#N/A	#N/A	#N/A	#N/A	#N/A	#N/A	#N/A	#N/A	#N/A	#N/A	#N/A	#N/A	#N/A	#N/A	#N/A	#N/A
1230	264161	27	0.0521236	> S/N in at least 1	noTSS	< 5,5	noTSS	noTSS	noTSS	< 5,5	< 4	< 9,5	1.42	3.19867	1.62867	1.957	2.70467	4.458	3.31333	4.46267	#N/A	#N/A	#N/A	#N/A	#N/A	#N/A	#N/A	#N/A	#N/A	#N/A	#N/A	#N/A	#N/A	#N/A	#N/A	#N/A
1240	265039	177	0.0826716	> S/N in at least 1	noTSS	noTSS	noTSS	> 10	noTSS	< 6	noTSS	noTSS	1.28967	1.23467	1.319	3.00467	0.169333	2.687	0.142333	1.85767	#N/A	#N/A	#N/A	#N/A	#N/A	#N/A	#N/A	#N/A	#N/A	#N/A	#N/A	#N/A	#N/A	#N/A	#N/A	#N/A
1245	270737	3658	0.868059	> S/N in all 8	> 10	< 7,5	> 10	< 5,5	< 5	< 8,5	< 2,5	< 7,5	27.3477	25.359	42.372	24.675	23.111	21.0717	14.8933	17.894	267066	0	267066	267066	267066	0	267066	0	5.17833	0	3.701	1.872	2.65067	0	3.222	0
1245	271039	3960	0.939725	> S/N in all 8	< 7	< 4	< 5	< 4	< 4,5	< 6,5	< 3	< 10	13.496	13.3183	13.8667	15.3563	15.9913	12.8223	11.9717	25.018	267066	0	267066	267066	267066	0	267066	0	5.17833	0	3.701	1.872	2.65067	0	3.222	0
1245	271131	4052	0.961557	> S/N in at least 1	noTSS	noTSS	noTSS	noTSS	noTSS	< 1,5	< 1	< 2,5	1.537	1.728	1.94933	2.794	2.953	2.84033	2.51567	5.42533	267066	0	267066	267066	267066	0	267066	0	5.17833	0	3.701	1.872	2.65067	0	3.222	0
1245	271184	4105	0.974134	> S/N in all 8	> 10	> 10	> 10	> 10	> 10	> 10	> 10	> 10	391.149	490.828	340.997	461.561	543.31	383.322	558.538	469.503	267066	0	267066	267066	267066	0	267066	0	5.17833	0	3.701	1.872	2.65067	0	3.222	0
1245	271203	4124	0.978643	> S/N in all 8	< 5	< 3,5	< 4	< 4	> 10	< 10	< 4,5	< 9	9.67267	14.2327	10.413	13.8073	38.813	20.8417	28.4703	23.8337	267066	0	267066	267066	267066	0	267066	0	5.17833	0	3.701	1.872	2.65067	0	3.222	0
1250	271331	35	0.0572831	> S/N in at least 1	< 0,5	< 3	< 3	< 0,5	< 4,5	< 0,5	< 3,5	< 1,5	3.70967	6.42233	3.885	4.17933	8.611	6.14567	10.1133	5.51833	271184	271184	271184	271184	271184	271184	271184	271184	391.149	490.828	340.997	461.561	543.31	383.322	558.538	469.503
1250	271342	46	0.0752864	> S/N in at least 1	< 2	> 10	> 10	noTSS	< 9	< 1	< 8	< 9	23.3773	26.2083	20.198	16.8983	20.5153	44.0593	14.6467	30.5963	271184	271184	271184	271184	271184	271184	271184	271184	391.149	490.828	340.997	461.561	543.31	383.322	558.538	469.503
1250	271352	56	0.091653	> S/N in at least 1	noTSS	< 4,5	< 7,5	noTSS	> 10	noTSS	> 10	< 9,5	10.57	12.4367	11.6367	14.919	43.3043	35.947	44.6543	37.1503	271184	271184	271184	271184	271184	271184	271184	271184	391.149	490.828	340.997	461.561	543.31	383.322	558.538	469.503
1250	271353	57	0.0932897	< S/N: degradation	noTSS	noTSS	noTSS	< 1	noTSS	noTSS	noTSS	noTSS	9.74933	9.95	9.402	17.2907	12.5567	28.3397	7.99467	27.004	271184	271184	271184	271184	271184	271184	271184	271184	391.149	490.828	340.997	461.561	543.31	383.322	558.538	469.503
1250	271378	82	0.134206	< S/N: degradation	noTSS	noTSS	noTSS	noTSS	noTSS	< 0,5	noTSS	noTSS	0.297667	0.054	0.218333	0.342333	0.524667	3.08233	0.265	0.274333	271184	271184	271184	271184	271184	271184	271184	271184	391.149	490.828	340.997	461.561	543.31	383.322	558.538	469.503
1250	271400	104	0.170213	< S/N: degradation	noTSS	noTSS	noTSS	noTSS	noTSS	< 0,5	noTSS	noTSS	0.239	0.360667	0.208667	0.794	0.920667	6.518	0.652333	0.864667	271184	271184	271184	271184	271184	271184	271184	271184	391.149	490.828	340.997	461.561	543.31	383.322	558.538	469.503
1250	271508	212	0.346972	< S/N: degradation	noTSS	noTSS	noTSS	noTSS	noTSS	< 0,5	noTSS	noTSS	0.333333	0.259	0.180333	0.477667	0.0496667	2.75633	0	0.395667	271184	271184	271184	271184	271184	271184	271184	271184	391.149	490.828	340.997	461.561	543.31	383.322	558.538	469.503
1260	272452	197	0.67931	> S/N in at least 1	noTSS	noTSS	noTSS	< 3	noTSS	< 2	noTSS	< 2	1.61933	1.36367	2.476	8.569	0.72	2.40467	0.319	5.44233	#N/A	#N/A	#N/A	#N/A	#N/A	#N/A	#N/A	#N/A	#N/A	#N/A	#N/A	#N/A	#N/A	#N/A	#N/A	#N/A
1265	273468	815	0.71743	> S/N in all 8	< 2	< 2,5	< 2	< 6	< 2,5	< 5	< 2	< 3,5	2.71567	4.481	3.278	5.176	5.666	14.3107	3.475	4.36633	0	0	0	272452	0	272452	0	272452	0	0	0	8.569	0	2.40467	0	5.44233
1270	274984	1192	0.677273	> S/N in at least 1	< 1	noTSS	< 2	noTSS	noTSS	noTSS	noTSS	< 0,5	2.154	1.286	1.91833	1.669	2.15	2.312	1.878	1.98	#N/A	#N/A	#N/A	#N/A	#N/A	#N/A	#N/A	#N/A	#N/A	#N/A	#N/A	#N/A	#N/A	#N/A	#N/A	#N/A
1270	275002	1210	0.6875	> S/N in at least 1	< 2	< 1,5	< 5	< 2	< 1	< 0,5	noTSS	< 1	5.7	4.36833	6.638	5.394	2.71367	2.95467	2.71867	3.695	#N/A	#N/A	#N/A	#N/A	#N/A	#N/A	#N/A	#N/A	#N/A	#N/A	#N/A	#N/A	#N/A	#N/A	#N/A	#N/A
1270	275220	1428	0.811364	> S/N in at least 1	noTSS	< 0,5	< 2	noTSS	< 1	< 0,5	noTSS	noTSS	2.00233	2.278	2.43833	1.95667	2.51667	2.15767	0.884667	1.202	#N/A	#N/A	#N/A	#N/A	#N/A	#N/A	#N/A	#N/A	#N/A	#N/A	#N/A	#N/A	#N/A	#N/A	#N/A	#N/A
1270	275505	1713	0.973295	> S/N in at least 1	< 1,5	noTSS	< 3,5	< 2	noTSS	noTSS	noTSS	noTSS	7.28	2.797	7.39167	4.78633	1.279	4.66433	0.767333	2.944	#N/A	#N/A	#N/A	#N/A	#N/A	#N/A	#N/A	#N/A	#N/A	#N/A	#N/A	#N/A	#N/A	#N/A	#N/A	#N/A
1275	275626	90	0.529412	> S/N in at least 1	noTSS	noTSS	noTSS	> 10	noTSS	noTSS	noTSS	noTSS	3.08667	2.233	2.75333	6.31333	0.298333	5.08433	0	3.845	275505	0	275505	275505	0	0	0	0	7.28	0	7.39167	4.78633	0	0	0	0
1280	275824	70	0.26616	< S/N: degradation	noTSS	noTSS	noTSS	noTSS	noTSS	noTSS	noTSS	< 1,5	0.301	0.251	0.19	1.87233	0.614	0.534333	0.386667	3.154	275505	0	275505	275626	0	0	0	0	7.28	0	7.39167	6.31333	0	0	0	0
1285	276476	278	0.237201	> S/N in at least 1	< 2	< 4	< 2	< 5,5	< 3,5	< 4,5	noTSS	> 10	3.62433	4.88067	3.07333	13.3013	3.47767	13.5357	1.55433	33.984	#N/A	#N/A	#N/A	#N/A	#N/A	#N/A	#N/A	#N/A	#N/A	#N/A	#N/A	#N/A	#N/A	#N/A	#N/A	#N/A
1290	277824	434	0.436364	> S/N in at least 1	< 10	noTSS	noTSS	< 6,5	noTSS	< 2,5	noTSS	< 3	3.196	2.11467	2.17133	3.402	2.12133	2.68867	2.23833	3.56667	0	278285	278285	278293	278285	278285	278285	278285	0	34.917	34.153	12.9593	43.8723	20.2063	33.992	49.6217
1295	278447	35	0.0739958	< S/N: degradation	noTSS	noTSS	noTSS	noTSS	noTSS	noTSS	noTSS	< 1,5	0	0.062	0	0.264333	0.112	0.059	0.160333	2.62167	278403	278402	278403	278403	278402	278403	278402	278403	15.638	77.6567	23.6677	1303.58	50.883	89.0847	49.0667	760.528
1300	279039	2333	0.0454173	> S/N in at least 1	< 2,5	< 2,5	< 1,5	< 5,5	< 2	< 3	< 3,5	< 2,5	8.694	9.16933	8.34	6.62967	10.4503	4.128	9.323	12.3217	0	0	0	281415	281415	281415	281415	281415	0	0	0	6.71833	478.629	316.358	194.635	325.035
1300	279752	1620	0.337152	< S/N: degradation	noTSS	noTSS	noTSS	noTSS	< 1,5	noTSS	noTSS	< 1,5	0.929667	0.916333	1.13833	0.708333	2.705	0.589667	1.90433	1.956	0	0	0	281415	281415	281415	281415	281415	0	0	0	6.71833	478.629	316.358	194.635	325.035
1300	279862	1510	0.38216	> S/N in at least 1	< 1,5	noTSS	< 1	< 5,5	noTSS	< 1,5	noTSS	< 3	2.68	1.56833	3.23567	4.42367	0.313	1.92067	0.922	4.607	0	0	0	281415	281415	281415	281415	281415	0	0	0	6.71833	478.629	316.358	194.635	325.035
1305	282074	462	0.799308	> S/N in at least 1	noTSS	noTSS	noTSS	noTSS	noTSS	< 2	noTSS	< 1,5	1.333	2.26133	2.092	1.03833	2.108	2.91933	1.243	1.94667	281581	281581	281581	281581	281469	281469	281469	281581	244.831	141.435	263.115	145.491	88.0903	54.704	105.221	187.855
1320	283960	229	0.119231	> S/N in all 8	< 10	> 10	> 10	< 8,5	> 10	< 6,5	> 10	> 10	3.96467	9.599	7.31367	8.07067	10.1613	16.28	9.734	13.1347	284212	284212	284212	284212	284212	0	284212	284212	13.2813	11.7927	9.50833	7.34633	12.143	0	8.45533	10.4697
1325	284212	256	0.0153846	> S/N in at least 1	> 10	> 10	> 10	> 10	< 7,5	noTSS	< 4,5	> 10	13.2813	11.7927	9.50833	7.34633	12.143	8.502	8.45533	10.4697	284499	284499	284499	284499	284498	284498	284498	284499	39.5527	173.825	51.28	183.737	93.0957	94.4467	71.0167	181.978
1340	286254	1730	0.00517539	> S/N in at least 1	> 10	> 10	< 10	< 1	< 5,5	< 8,5	< 8	< 6,5	9.018	7.498	10.346	3.77967	4.81167	13.421	4.28567	4.52467	#N/A	#N/A	#N/A	#N/A	#N/A	#N/A	#N/A	#N/A	#N/A	#N/A	#N/A	#N/A	#N/A	#N/A	#N/A	#N/A
1340	286472	1512	0.130535	> S/N in at least 1	< 4	< 4	< 4	noTSS	< 3,5	< 4	< 8	< 4	3.02633	3.79933	3.86333	2.48133	3.47733	6.23367	4.42767	3.028	#N/A	#N/A	#N/A	#N/A	#N/A	#N/A	#N/A	#N/A	#N/A	#N/A	#N/A	#N/A	#N/A	#N/A	#N/A	#N/A
1345	288627	683	0.887013	> S/N in at least 1	< 1,5	< 3,5	< 1,5	< 3	noTSS	noTSS	noTSS	noTSS	2.63467	3.40067	3.17067	2.32433	1.55133	1	0.619	1.28867	#N/A	#N/A	#N/A	#N/A	#N/A	#N/A	#N/A	#N/A	#N/A	#N/A	#N/A	#N/A	#N/A	#N/A	#N/A	#N/A
1350	289031	246	0.233175	< S/N: degradation	noTSS	noTSS	noTSS	noTSS	noTSS	< 1	noTSS	noTSS	0	0.566667	0.110333	0.605667	0.657	3.727	0.495667	1.44433	288770	288627	288627	288770	288770	288770	288770	288770	33.3307	3.40067	3.17067	77.256	31.4487	167.151	32.81	124.181
1350	289244	459	0.435071	> S/N in at least 1	< 1,5	< 1	< 1	< 5,5	noTSS	< 1	noTSS	< 2	7.64233	4.89067	8.43333	7.32867	0.965	3.85933	1.065	5.74933	288770	288627	288627	288770	288770	288770	288770	288770	33.3307	3.40067	3.17067	77.256	31.4487	167.151	32.81	124.181
1350	289659	874	0.828436	> S/N in at least 1	noTSS	noTSS	noTSS	noTSS	< 2	noTSS	< 2,5	< 1	2.42633	1.83867	3.23	1.12033	3.589	2.714	3.75767	2.336	288770	288627	288627	288770	288770	288770	288770	288770	33.3307	3.40067	3.17067	77.256	31.4487	167.151	32.81	124.181
1360	290459	271	0.680905	> S/N in at least 1	noTSS	noTSS	noTSS	noTSS	< 8,5	< 4,5	< 6	< 7,5	0.887667	1.59533	0.765667	2.43667	3.53	9.859	2.67	4.445	#N/A	#N/A	#N/A	#N/A	#N/A	#N/A	#N/A	#N/A	#N/A	#N/A	#N/A	#N/A	#N/A	#N/A	#N/A	#N/A
1365	290618	22	0.0486726	< S/N: degradation	noTSS	noTSS	noTSS	noTSS	noTSS	< 1	noTSS	noTSS	0.146	0.229333	0.0743333	0.299667	0.309667	2.69433	0.195667	1.16033	0	0	0	0	290459	290459	290459	290459	0	0	0	0	3.53	9.859	2.67	4.445
1380	293437	167	0.885381	> S/N in at least 1	< 1,5	noTSS	< 2	noTSS	noTSS	< 1,5	noTSS	< 2	2.462	2.29967	3.13667	1.89633	1.31767	2.345	1.603	3.345	293697	293697	293697	0	293697	293697	293697	0	124.661	122.289	127.427	0	144.205	63.103	104.558	0
1385	293969	104	0.227074	> S/N in at least 1	< 4	< 4	noTSS	noTSS	< 7	noTSS	< 3	< 7	2.96167	3.77933	3.846	3.33467	3.81033	2.023	2.897	5.677	293806	293806	293806	293806	293713	293806	293713	293806	546.656	244.739	702.873	451.593	13.3707	188.294	6.61467	97.1333
1385	294063	198	0.432314	> S/N in at least 1	> 10	< 6,5	< 1	< 1	< 7,5	< 1,5	< 2	< 6,5	6.09167	3.51833	5.525	4.93833	4.144	3.258	2.89667	6.98267	293806	293806	293806	293806	293713	293806	293713	293806	546.656	244.739	702.873	451.593	13.3707	188.294	6.61467	97.1333
1390	294682	267	0.21463	> S/N in at least 1	noTSS	noTSS	noTSS	noTSS	< 2,5	< 2	noTSS	noTSS	0.172	0.108	0.0413333	0	3.685	2.782	1.60867	0.952667	294390	294390	294390	294390	294390	294390	0	294390	47.9243	63.2153	76.8787	55.7403	61.329	47.0273	0	51.3483
1395	295813	96	0.239401	> S/N in at least 1	< 1,5	< 0,5	noTSS	< 3	noTSS	noTSS	noTSS	noTSS	2.552	2.274	1.807	2.20267	0.885333	1.09	0.721333	2.11833	295698	295698	295698	295698	295698	295698	295698	295698	892.734	1620.13	1019.19	1390.18	1478.34	935.188	1283.27	1702.31
1395	296066	349	0.870324	< S/N: degradation	noTSS	noTSS	noTSS	noTSS	< 1	< 1,5	noTSS	noTSS	0.155333	0.449667	0	0.172333	3.90633	3.60133	2.98267	0.429333	295698	295698	295698	295698	295698	295698	295698	295698	892.734	1620.13	1019.19	1390.18	1478.34	935.188	1283.27	1702.31
1405	298554	1054	0.955576	> S/N in at least 1	< 4	< 6,5	< 3,5	noTSS	> 10	noTSS	noTSS	noTSS	7.62767	7.55467	6.71133	3.06233	11.5647	3.701	15.3987	9.376	297461	297461	297461	297349	297349	297349	297349	297349	69.469	47.0363	62.5493	51.8943	26.9763	78.362	14.8253	44.5987
1410	299302	687	0.548284	> S/N in at least 1	noTSS	noTSS	noTSS	noTSS	< 8	< 1,5	< 8,5	< 1,5	1.08433	0.871	1.09267	0.606667	8.42167	2.996	7.588	2.987	298554	298554	298554	0	298554	0	0	0	7.62767	7.55467	6.71133	0	11.5647	0	0	0
1420	300823	224	0.770021	> S/N in at least 1	< 1,5	noTSS	< 3	< 2	noTSS	< 1	noTSS	noTSS	2.50967	1.36067	4.25867	2.68933	0.806333	2.01033	0.830333	1.424	301272	301272	301272	301272	301272	301272	301272	301272	8.62033	20.183	9.42667	16.883	64.2327	362.526	83.912	19.3267
1425	301076	107	0.563265	> S/N in at least 1	noTSS	noTSS	noTSS	noTSS	< 3	< 6	< 3	noTSS	1.525	1.401	1.65633	2.31533	3.29067	10.6103	5.26233	0.682667	301272	301272	301272	301272	301272	301272	301272	301272	8.62033	20.183	9.42667	16.883	64.2327	362.526	83.912	19.3267
1430	301699	113	0.709512	> S/N in at least 1	< 5,5	< 4	noTSS	noTSS	< 5,5	< 2	< 4	noTSS	2.31133	2.54433	3.176	1.37767	6.31333	2.401	4.974	3.06767	301886	301886	301886	301886	301886	301886	301886	301886	315.389	716.352	368.64	366.875	128.219	509.51	96.3823	216.703
1435	302072	581	0.185133	> S/N in at least 1	noTSS	noTSS	noTSS	noTSS	< 3	noTSS	noTSS	noTSS	0.463667	0.724667	0.458667	0.326667	2.17367	1.09	1.571	0.388667	302653	302653	302653	302653	302653	302653	302653	302653	220.111	412.212	235.524	153.365	471.467	522.55	249.68	180.346
1435	302289	364	0.489481	> S/N in at least 1	noTSS	noTSS	noTSS	noTSS	< 2	< 2	noTSS	noTSS	0.370667	0.515	0.364667	0.157333	2.15	3.77433	1.23833	0.244	302653	302653	302653	302653	302653	302653	302653	302653	220.111	412.212	235.524	153.365	471.467	522.55	249.68	180.346
1465	305529	106	0.178752	< S/N: degradation	noTSS	noTSS	noTSS	noTSS	noTSS	< 1,5	noTSS	noTSS	0.131333	0.345	0.102667	0.498	0.317	3.59333	0.249	0.209	#N/A	#N/A	#N/A	#N/A	#N/A	#N/A	#N/A	#N/A	#N/A	#N/A	#N/A	#N/A	#N/A	#N/A	#N/A	#N/A
1465	305697	274	0.462057	> S/N in at least 1	noTSS	noTSS	noTSS	noTSS	< 2,5	noTSS	noTSS	noTSS	1.574	1.86867	2.20167	0.782333	3.83167	1.74567	1.59867	2.57067	#N/A	#N/A	#N/A	#N/A	#N/A	#N/A	#N/A	#N/A	#N/A	#N/A	#N/A	#N/A	#N/A	#N/A	#N/A	#N/A
1480	307405	513	0.925993	> S/N in all 8	> 10	> 10	> 10	> 10	> 10	> 10	> 10	> 10	22.331	33.9173	19.975	8.16	38.252	22.1493	25.786	9.649	#N/A	#N/A	#N/A	#N/A	#N/A	#N/A	#N/A	#N/A	#N/A	#N/A	#N/A	#N/A	#N/A	#N/A	#N/A	#N/A
1480	307418	526	0.949458	> S/N in at least 1	noTSS	< 4,5	noTSS	noTSS	noTSS	noTSS	noTSS	noTSS	0.764667	3.765	0.452	0.223333	0.596333	1.32167	0.530667	0.167	#N/A	#N/A	#N/A	#N/A	#N/A	#N/A	#N/A	#N/A	#N/A	#N/A	#N/A	#N/A	#N/A	#N/A	#N/A	#N/A
1485	307694	583	0.245796	< S/N: degradation	noTSS	< 1,5	< 1	< 0,5	< 1,5	< 1	noTSS	< 1,5	2.20533	3.399	2.87533	1.95033	3.09467	3.822	2.16433	2.907	308302	308302	308302	308302	308302	308302	308302	308302	269.512	236.674	309.605	286.906	37.6753	131.433	29.3783	123.4
1485	307741	536	0.306598	> S/N in at least 1	< 1	< 2	noTSS	noTSS	noTSS	noTSS	noTSS	noTSS	2.33767	4.222	2.14067	2.47433	1.362	0.518	0.779	1.68867	308302	308302	308302	308302	308302	308302	308302	308302	269.512	236.674	309.605	286.906	37.6753	131.433	29.3783	123.4
1485	307749	528	0.316947	> S/N in at least 1	< 1	< 2,5	< 1,5	< 1	noTSS	noTSS	noTSS	noTSS	3.47067	5.074	3.721	2.47133	1.89933	1.81967	1.57733	1.90767	308302	308302	308302	308302	308302	308302	308302	308302	269.512	236.674	309.605	286.906	37.6753	131.433	29.3783	123.4
1490	309353	252	0.339166	> S/N in at least 1	noTSS	noTSS	noTSS	noTSS	noTSS	noTSS	noTSS	< 5,5	0.0263333	0.162	0	11.7223	0.135	0.462667	0.0886667	16.284	308891	309074	309055	309055	309055	309055	0	309055	5.22067	18.579	2.83867	9.82167	12.4213	7.925	0	11.233
1490	309686	585	0.787349	> S/N in at least 1	noTSS	< 2,5	< 2,5	< 0,5	< 3,5	< 3,5	noTSS	< 2,5	2.39767	1.99967	2.28133	5.03533	4.245	7.78067	2.276	7.304	308891	309074	309055	309055	309055	309055	0	309055	5.22067	18.579	2.83867	9.82167	12.4213	7.925	0	11.233
1505	311277	470	0.397968	> S/N in at least 1	< 2	< 2	noTSS	noTSS	noTSS	< 1	< 0,5	noTSS	2.38667	2.55833	2.925	1.72933	2.43	4.802	2.023	2.28833	310776	310776	310776	310776	0	310776	310774	310776	18.4673	27.602	18.312	47.2287	0	98.716	38.658	73.9447
1505	311599	792	0.670618	> S/N in at least 1	< 3,5	< 2	< 1	< 2,5	< 0,5	< 1	< 1	< 2	4.43233	4.495	3.199	5.99867	4.491	8.191	4.145	6.707	310776	310776	310776	310776	0	310776	310774	310776	18.4673	27.602	18.312	47.2287	0	98.716	38.658	73.9447
1505	311663	856	0.724809	> S/N in all 8	> 10	> 10	> 10	> 10	> 10	> 10	> 10	> 10	122.369	209.789	182.986	37.9127	691.087	705.498	360.148	264.311	310776	310776	310776	310776	0	310776	310774	310776	18.4673	27.602	18.312	47.2287	0	98.716	38.658	73.9447
1505	311723	916	0.775614	< S/N: degradation	noTSS	noTSS	noTSS	noTSS	< 0,5	noTSS	noTSS	noTSS	0	0.199667	0.0513333	0	2.37	0.385	1.308	0.166333	310776	310776	310776	310776	0	310776	310774	310776	18.4673	27.602	18.312	47.2287	0	98.716	38.658	73.9447
1505	311900	1093	0.925487	< S/N: degradation	noTSS	noTSS	noTSS	noTSS	< 0,5	noTSS	noTSS	noTSS	0	0.0296667	0.0513333	0	2.769	0.606333	1.536	0	310776	310776	310776	310776	0	310776	310774	310776	18.4673	27.602	18.312	47.2287	0	98.716	38.658	73.9447
1505	311982	1175	0.99492	< S/N: degradation	noTSS	noTSS	noTSS	noTSS	< 0,5	noTSS	noTSS	< 1	0.402667	0.407	0.314333	1.46733	2.881	1.65633	2.19333	2.83733	310776	310776	310776	310776	0	310776	310774	310776	18.4673	27.602	18.312	47.2287	0	98.716	38.658	73.9447
1510	312033	41	0.0985577	> S/N in at least 1	noTSS	noTSS	noTSS	noTSS	< 2	noTSS	noTSS	noTSS	0	0.062	0	0	2.352	1.51667	1.63767	0.052	0	0	0	0	311982	0	0	311982	0	0	0	0	2.881	0	0	2.83733
1535	314830	128	0.226148	< S/N: degradation	noTSS	noTSS	noTSS	< 1	noTSS	noTSS	noTSS	noTSS	1.11133	2.09633	1.19833	1.894	0.268667	1.41367	0.352	4.52767	#N/A	#N/A	#N/A	#N/A	#N/A	#N/A	#N/A	#N/A	#N/A	#N/A	#N/A	#N/A	#N/A	#N/A	#N/A	#N/A
1535	315161	459	0.810954	> S/N in at least 1	noTSS	noTSS	noTSS	noTSS	noTSS	noTSS	< 2,5	noTSS	2.687	3.757	3.296	1.09	2.65867	2.53733	3.15	0.797667	#N/A	#N/A	#N/A	#N/A	#N/A	#N/A	#N/A	#N/A	#N/A	#N/A	#N/A	#N/A	#N/A	#N/A	#N/A	#N/A
1540	315798	152	0.441176	> S/N in all 8	> 10	> 10	> 10	> 10	> 10	> 10	> 10	> 10	8.50367	11.8237	9.706	9.76633	23.5473	21.9287	28.8963	15.3357	#N/A	#N/A	#N/A	#N/A	#N/A	#N/A	#N/A	#N/A	#N/A	#N/A	#N/A	#N/A	#N/A	#N/A	#N/A	#N/A
1555	317737	78	0.458824	> S/N in at least 1	noTSS	noTSS	noTSS	noTSS	noTSS	noTSS	noTSS	< 2,5	0.991	0.736	1.25533	3.94133	4.59133	7.86933	2.20667	8.98267	#N/A	#N/A	#N/A	#N/A	#N/A	#N/A	#N/A	#N/A	#N/A	#N/A	#N/A	#N/A	#N/A	#N/A	#N/A	#N/A
1555	317779	120	0.705882	< S/N: degradation	noTSS	noTSS	noTSS	noTSS	noTSS	< 0,5	noTSS	noTSS	0.0466667	0	0.208667	0.263	0.578333	4.99633	0.266667	0.520333	#N/A	#N/A	#N/A	#N/A	#N/A	#N/A	#N/A	#N/A	#N/A	#N/A	#N/A	#N/A	#N/A	#N/A	#N/A	#N/A
1555	317804	145	0.852941	< S/N: degradation	noTSS	noTSS	noTSS	noTSS	< 0,5	< 0,5	noTSS	noTSS	0.498333	0.430333	0.221667	1.83367	2.174	5.12367	1.16333	2.148	#N/A	#N/A	#N/A	#N/A	#N/A	#N/A	#N/A	#N/A	#N/A	#N/A	#N/A	#N/A	#N/A	#N/A	#N/A	#N/A
1565	318522	75	0.13465	> S/N in at least 1	< 3	> 10	< 3,5	> 10	noTSS	noTSS	noTSS	< 3	10.189	20.55	8.65167	17.865	1.172	10.9207	3.55267	13.5197	#N/A	#N/A	#N/A	#N/A	#N/A	#N/A	#N/A	#N/A	#N/A	#N/A	#N/A	#N/A	#N/A	#N/A	#N/A	#N/A
1565	318583	136	0.244165	> S/N in at least 1	noTSS	noTSS	noTSS	noTSS	noTSS	< 0,5	noTSS	< 2	0.608667	1.26933	0.783333	2.255	2.199	4.03433	0.852333	4.368	#N/A	#N/A	#N/A	#N/A	#N/A	#N/A	#N/A	#N/A	#N/A	#N/A	#N/A	#N/A	#N/A	#N/A	#N/A	#N/A
1565	318584	137	0.245961	> S/N in at least 1	noTSS	noTSS	noTSS	< 3,5	noTSS	noTSS	noTSS	noTSS	0.913333	1.33633	0.91	3.55767	0.197333	1.38033	0.354	3.118	#N/A	#N/A	#N/A	#N/A	#N/A	#N/A	#N/A	#N/A	#N/A	#N/A	#N/A	#N/A	#N/A	#N/A	#N/A	#N/A
1580	321093	1534	0.657523	< S/N: degradation	< 0,5	< 1	noTSS	noTSS	< 1,5	noTSS	< 1,5	noTSS	1.727	2.016	2.14733	1.465	3.323	1.90867	2.56867	1.897	#N/A	#N/A	#N/A	#N/A	#N/A	#N/A	#N/A	#N/A	#N/A	#N/A	#N/A	#N/A	#N/A	#N/A	#N/A	#N/A
1590	323785	771	0.14238	< S/N: degradation	noTSS	noTSS	noTSS	noTSS	< 1,5	< 1,5	noTSS	noTSS	0.616333	1.003	1.01167	0.905	1.82733	3.689	1.36767	1.25067	324586	324586	324586	0	324586	324586	0	324586	18.5963	8.401	17.834	0	4.20567	5.462	0	10.9797
1590	324181	375	0.58287	> S/N in at least 1	< 2	< 2	noTSS	< 1,5	< 8,5	< 2	< 4,5	< 4	2.83967	3.80533	3.25633	4.00667	10.3797	4.38567	7.90833	8.07967	324586	324586	324586	0	324586	324586	0	324586	18.5963	8.401	17.834	0	4.20567	5.462	0	10.9797
1590	324344	212	0.764182	> S/N in at least 1	< 2,5	noTSS	< 1	< 1,5	noTSS	< 1,5	noTSS	< 1,5	4.01367	1.51133	5.12167	4.289	0.589	3.57167	0.585667	2.53733	324586	324586	324586	0	324586	324586	0	324586	18.5963	8.401	17.834	0	4.20567	5.462	0	10.9797
1600	325746	202	0.726619	> S/N in at least 1	< 5	noTSS	< 4	< 6,5	> 10	< 8	> 10	< 6	7.25233	5.52633	7.22067	6.49467	6.90233	19.7893	5.399	6.72433	#N/A	#N/A	#N/A	#N/A	#N/A	#N/A	#N/A	#N/A	#N/A	#N/A	#N/A	#N/A	#N/A	#N/A	#N/A	#N/A
1605	326630	779	0.118778	> S/N in at least 1	noTSS	noTSS	noTSS	noTSS	noTSS	noTSS	noTSS	< 4	0.912	1.09467	1.46167	1.14867	1.75533	1.08167	0.547333	2.29933	327460	327460	327460	327460	327460	327460	327460	327460	34.706	38.9903	32.071	55.0503	40.848	90.6447	53.314	53.083
1610	327691	96	0.084507	> S/N in at least 1	< 2	< 0,5	< 3,5	noTSS	< 2,5	< 1,5	< 2,5	< 6,5	2.12233	1.773	2.71267	1.62533	4.175	2.461	3.38	3.62567	#N/A	#N/A	#N/A	#N/A	#N/A	#N/A	#N/A	#N/A	#N/A	#N/A	#N/A	#N/A	#N/A	#N/A	#N/A	#N/A
1610	327733	138	0.121479	> S/N in at least 1	noTSS	noTSS	< 8	noTSS	noTSS	< 2,5	noTSS	noTSS	1.023	4.49133	5.96267	0.0676667	0	4.41767	0.463333	0.063	#N/A	#N/A	#N/A	#N/A	#N/A	#N/A	#N/A	#N/A	#N/A	#N/A	#N/A	#N/A	#N/A	#N/A	#N/A	#N/A
1620	330251	884	0.0753138	> S/N in at least 1	> 10	> 10	< 8	> 10	< 9,5	> 10	noTSS	< 9	5.94467	5.843	6.93	5.16167	2.51667	16.0723	2.95167	4.32133	#N/A	#N/A	#N/A	#N/A	#N/A	#N/A	#N/A	#N/A	#N/A	#N/A	#N/A	#N/A	#N/A	#N/A	#N/A	#N/A
1625	332671	672	0.694268	> S/N in at least 1	noTSS	noTSS	noTSS	noTSS	< 2	< 3,5	noTSS	< 3	2.30833	1.82733	1.81633	1.331	2.81167	7.884	3.089	4.26067	#N/A	#N/A	#N/A	#N/A	#N/A	#N/A	#N/A	#N/A	#N/A	#N/A	#N/A	#N/A	#N/A	#N/A	#N/A	#N/A
1640	335760	360	0.586319	> S/N in at least 1	noTSS	< 5	noTSS	noTSS	noTSS	< 1,5	noTSS	noTSS	0.0646667	3.64167	0.143333	0.895333	1.49167	5.199	0.765	0.364667	335383	335383	335383	335383	335383	335383	335383	335383	19.8723	68.4107	9.40467	39.6537	83.598	171.789	65.5713	64.166
29420	336136	48	0.268156	> S/N in all 8	< 4,5	< 5	< 4	< 9,5	> 10	> 10	> 10	> 10	4.07933	7.25833	4.46933	7.64033	10.024	12.3197	13.1333	5.25067	#N/A	#N/A	#N/A	#N/A	#N/A	#N/A	#N/A	#N/A	#N/A	#N/A	#N/A	#N/A	#N/A	#N/A	#N/A	#N/A
29420	336143	55	0.307263	> S/N in at least 1	noTSS	noTSS	noTSS	noTSS	noTSS	< 9	noTSS	noTSS	0.356	0.787	0.785667	0.237667	0.170667	4.35333	0.386667	0.249667	#N/A	#N/A	#N/A	#N/A	#N/A	#N/A	#N/A	#N/A	#N/A	#N/A	#N/A	#N/A	#N/A	#N/A	#N/A	#N/A
1645	336380	211	0.358663	> S/N in at least 1	noTSS	noTSS	noTSS	noTSS	noTSS	< 7,5	noTSS	< 6,5	0.643	2.14367	0.716667	1.68133	1.62767	5.949	2.15833	2.75833	#N/A	#N/A	#N/A	#N/A	#N/A	#N/A	#N/A	#N/A	#N/A	#N/A	#N/A	#N/A	#N/A	#N/A	#N/A	#N/A
1650	336936	678	0.0450704	> S/N in at least 1	< 2,5	< 1,5	< 1	< 1,5	noTSS	noTSS	noTSS	< 2	3.106	2.65767	4.37767	3.74	0.169333	1.89933	0.0886667	3.72567	#N/A	#N/A	#N/A	#N/A	#N/A	#N/A	#N/A	#N/A	#N/A	#N/A	#N/A	#N/A	#N/A	#N/A	#N/A	#N/A
1650	337513	101	0.857746	> S/N in at least 1	< 3	noTSS	noTSS	< 2	noTSS	noTSS	noTSS	< 3	2.481	1.501	2.38533	2.78367	1.15867	0.855	0.759	3.71367	#N/A	#N/A	#N/A	#N/A	#N/A	#N/A	#N/A	#N/A	#N/A	#N/A	#N/A	#N/A	#N/A	#N/A	#N/A	#N/A
1655	338059	1167	0.289714	< S/N: degradation	noTSS	< 0,5	noTSS	noTSS	< 0,5	noTSS	noTSS	noTSS	2.358	3.24267	3.04433	1.954	2.61333	1.71533	1.89033	1.663	#N/A	#N/A	#N/A	#N/A	#N/A	#N/A	#N/A	#N/A	#N/A	#N/A	#N/A	#N/A	#N/A	#N/A	#N/A	#N/A
1655	338429	797	0.514912	< S/N: degradation	noTSS	noTSS	noTSS	noTSS	noTSS	noTSS	< 0,5	noTSS	2.39867	2.44	2.68767	2.31133	6.795	5.19167	5.82533	4.76933	#N/A	#N/A	#N/A	#N/A	#N/A	#N/A	#N/A	#N/A	#N/A	#N/A	#N/A	#N/A	#N/A	#N/A	#N/A	#N/A
1655	338436	790	0.519172	> S/N in at least 1	< 2,5	noTSS	< 2,5	noTSS	noTSS	noTSS	noTSS	< 2	8.02333	8.20433	16.8323	3.67967	12.482	5.30633	10.545	8.126	#N/A	#N/A	#N/A	#N/A	#N/A	#N/A	#N/A	#N/A	#N/A	#N/A	#N/A	#N/A	#N/A	#N/A	#N/A	#N/A
1655	338839	387	0.764455	> S/N in at least 1	< 2	noTSS	< 3	noTSS	noTSS	noTSS	noTSS	noTSS	6.782	7.62033	10.9053	6.632	2.471	6.67733	1.83533	4.42	#N/A	#N/A	#N/A	#N/A	#N/A	#N/A	#N/A	#N/A	#N/A	#N/A	#N/A	#N/A	#N/A	#N/A	#N/A	#N/A
1655	338840	386	0.765064	< S/N: degradation	noTSS	< 1	noTSS	noTSS	noTSS	noTSS	noTSS	< 1,5	4.96867	10.7657	6.55367	6.669	3.35267	6.542	2.95433	8.36333	#N/A	#N/A	#N/A	#N/A	#N/A	#N/A	#N/A	#N/A	#N/A	#N/A	#N/A	#N/A	#N/A	#N/A	#N/A	#N/A
1655	338851	375	0.771759	< S/N: degradation	noTSS	< 0,5	noTSS	< 0,5	< 1	noTSS	< 1	< 1	1.531	3.54933	2.46533	2.92433	9.84033	3.04533	8.39167	7.11733	#N/A	#N/A	#N/A	#N/A	#N/A	#N/A	#N/A	#N/A	#N/A	#N/A	#N/A	#N/A	#N/A	#N/A	#N/A	#N/A
1660	341052	689	0.727129	> S/N in at least 1	noTSS	noTSS	noTSS	noTSS	noTSS	< 7,5	noTSS	noTSS	1.35533	1.57633	1.038	0.550333	3.29	6.65133	2.25633	1.61	#N/A	#N/A	#N/A	#N/A	#N/A	#N/A	#N/A	#N/A	#N/A	#N/A	#N/A	#N/A	#N/A	#N/A	#N/A	#N/A
1675	343216	529	0.10339	< S/N: degradation	noTSS	noTSS	noTSS	noTSS	noTSS	< 1,5	noTSS	noTSS	0.303667	1.144	0.445667	0.752667	0.690333	3.50867	0.479333	0.793	343800	343800	0	343800	0	343867	0	343800	6.315	17.5223	0	75.1133	0	15.8977	0	19.7613
1675	343500	245	0.584746	> S/N in at least 1	noTSS	noTSS	noTSS	noTSS	noTSS	noTSS	noTSS	< 3,5	0.164	0.0296667	0.185667	1.14467	0.309667	1.85033	0.07	2.965	343800	343800	0	343800	0	343867	0	343800	6.315	17.5223	0	75.1133	0	15.8977	0	19.7613
1690	345096	90	0.657795	> S/N in at least 1	< 2	< 1,5	< 2	< 2,5	< 8	< 2,5	< 5	< 3	3.40733	2.25	4.47433	2.85267	5.05567	2.52467	4.07733	3.121	345212	345430	345212	345212	345430	345430	345430	345212	96.6943	32.814	64.089	110.318	10.7663	18.356	8.32	36.6643
1695	345610	160	0.421053	> S/N in at least 1	noTSS	noTSS	noTSS	noTSS	> 10	> 10	> 10	> 10	0.382333	0.525667	0.420667	0.837	9.85967	2.31267	9.76133	5.205	345217	0	345217	345217	345217	345217	345217	345217	7.11533	0	4.797	9.58967	3.50833	3.99833	3.56133	7.951
1705	347502	1278	0.830949	> S/N in at least 1	noTSS	noTSS	noTSS	noTSS	noTSS	< 3	< 2	< 7,5	2.17967	2.37533	3.17567	1.90867	3.63033	2.847	4.326	4.609	346224	346224	346224	346224	346224	346224	346224	346224	13.3567	11.4973	13.9643	8.93867	15.313	10.4427	10.134	9.74333
1705	347546	1322	0.859558	> S/N in at least 1	noTSS	noTSS	noTSS	< 1	noTSS	noTSS	noTSS	< 3	1.796	0.989667	1.44467	1.977	0.391	0.733333	1.029	2.86767	346224	346224	346224	346224	346224	346224	346224	346224	13.3567	11.4973	13.9643	8.93867	15.313	10.4427	10.134	9.74333
1715	348622	1094	0.0420315	< S/N: degradation	noTSS	noTSS	noTSS	< 1	noTSS	noTSS	noTSS	noTSS	0.499333	0.647333	0.244667	1.54167	0.211333	2.549	0.230667	1.02833	#N/A	#N/A	#N/A	#N/A	#N/A	#N/A	#N/A	#N/A	#N/A	#N/A	#N/A	#N/A	#N/A	#N/A	#N/A	#N/A
1715	348823	893	0.218039	> S/N in at least 1	< 3	< 4	< 3,5	< 7,5	< 1,5	> 10	< 2	> 10	4.87833	7.50367	4.444	14.007	5.33067	39.7073	4.34333	14.3343	#N/A	#N/A	#N/A	#N/A	#N/A	#N/A	#N/A	#N/A	#N/A	#N/A	#N/A	#N/A	#N/A	#N/A	#N/A	#N/A
1715	348836	880	0.229422	< S/N: degradation	noTSS	noTSS	noTSS	noTSS	noTSS	< 1,5	noTSS	noTSS	0.155333	0.0593333	0.046	0.178	0	7.28133	0.035	0.296	#N/A	#N/A	#N/A	#N/A	#N/A	#N/A	#N/A	#N/A	#N/A	#N/A	#N/A	#N/A	#N/A	#N/A	#N/A	#N/A
1715	349286	430	0.623468	> S/N in at least 1	< 2	< 5	< 3,5	< 2,5	noTSS	< 4	noTSS	< 2	4.44367	5.13633	4.38033	4.048	2.79567	13.9327	2.083	2.32567	#N/A	#N/A	#N/A	#N/A	#N/A	#N/A	#N/A	#N/A	#N/A	#N/A	#N/A	#N/A	#N/A	#N/A	#N/A	#N/A
1715	349316	400	0.649737	< S/N: degradation	noTSS	noTSS	noTSS	< 1,5	noTSS	< 1	noTSS	< 1,5	1.59567	0.722	1.16433	2.34333	0.356667	2.66067	0.352	1.90967	#N/A	#N/A	#N/A	#N/A	#N/A	#N/A	#N/A	#N/A	#N/A	#N/A	#N/A	#N/A	#N/A	#N/A	#N/A	#N/A
1720	350254	617	0.329348	< S/N: degradation	noTSS	noTSS	< 0,5	< 0,5	noTSS	noTSS	noTSS	noTSS	4.30167	2.83367	5.58333	4.86333	2.35867	7.77033	2.419	3.07767	0	0	0	350953	0	350953	350953	350953	0	0	0	2.749	0	3.435	2.47033	8.83333
1720	350662	209	0.772826	> S/N in at least 1	< 2	noTSS	noTSS	noTSS	< 7,5	< 2	< 4	< 4	17.0137	12.529	14.425	13.6613	29.26	18.6023	17.6007	16.226	0	0	0	350953	0	350953	350953	350953	0	0	0	2.749	0	3.435	2.47033	8.83333
1720	350775	96	0.895652	> S/N in at least 1	< 1	noTSS	< 0,5	< 0,5	< 2,5	< 1	< 1	< 1,5	3.59633	3.82367	4.23767	5.24467	6.84133	8.57833	5.13033	7.74867	0	0	0	350953	0	350953	350953	350953	0	0	0	2.749	0	3.435	2.47033	8.83333
1725	351341	313	0.338013	< S/N: degradation	noTSS	noTSS	noTSS	noTSS	noTSS	< 1	noTSS	noTSS	0.772	1.22967	0.689667	1.389	0.448	7.27733	0.603	2.64633	351007	351007	351007	351007	351007	351007	351007	351007	22.277	28.9877	20.615	30.7517	16.7217	56.3277	10.5223	28.1147
1730	352408	190	0.466292	< S/N: degradation	noTSS	noTSS	noTSS	noTSS	noTSS	< 1,5	noTSS	noTSS	0.0786667	0	0.249333	0.315333	0	4.11033	0.0536667	0.125667	352623	352623	352623	352623	352623	352623	352623	352623	358.214	110.68	376.188	468.81	82.8607	68.3087	66.1143	343.348
1740	355834	1902	0.447214	< S/N: degradation	noTSS	noTSS	noTSS	noTSS	noTSS	noTSS	noTSS	< 1	1.16033	0.946	1.36933	1.578	1.998	1.581	1.96267	3.031	#N/A	#N/A	#N/A	#N/A	#N/A	#N/A	#N/A	#N/A	#N/A	#N/A	#N/A	#N/A	#N/A	#N/A	#N/A	#N/A
1740	357385	3453	0.811897	< S/N: degradation	< 1	noTSS	noTSS	noTSS	noTSS	noTSS	noTSS	noTSS	1.99567	2.094	2.14367	1.09867	1.872	0.743333	1.20633	2.086	#N/A	#N/A	#N/A	#N/A	#N/A	#N/A	#N/A	#N/A	#N/A	#N/A	#N/A	#N/A	#N/A	#N/A	#N/A	#N/A
1740	357843	3911	0.919586	< S/N: degradation	noTSS	noTSS	noTSS	noTSS	noTSS	noTSS	< 1	noTSS	2.047	1.31733	1.744	1.317	1.355	0.610333	1.827	1.385	#N/A	#N/A	#N/A	#N/A	#N/A	#N/A	#N/A	#N/A	#N/A	#N/A	#N/A	#N/A	#N/A	#N/A	#N/A	#N/A
1740	358057	4125	0.969904	> S/N in at least 1	< 1	< 1	< 0,5	noTSS	noTSS	< 3	noTSS	noTSS	3.39567	4.007	3.44033	2.02033	2.503	6.28767	1.727	2.31	#N/A	#N/A	#N/A	#N/A	#N/A	#N/A	#N/A	#N/A	#N/A	#N/A	#N/A	#N/A	#N/A	#N/A	#N/A	#N/A
1745	358555	641	0.279775	> S/N in at least 1	< 5	> 10	< 3	> 10	noTSS	> 10	noTSS	> 10	7.795	42.3463	12.8317	38.7993	2.06467	51.614	1.67833	20.995	359301	359301	359301	359301	0	359301	0	359301	40.1273	47.7897	25.2333	45.7133	0	36.4797	0	29.2933
1760	361199	83	0.648305	> S/N in at least 1	noTSS	noTSS	noTSS	noTSS	noTSS	noTSS	noTSS	> 10	0.202	0.172667	0.154	1.72667	0.331333	0.501	0.672667	11.3547	0	0	0	361492	0	361492	361492	361492	0	0	0	4.56967	0	5.59567	2.494	6.09567
1760	361244	38	0.838983	> S/N in at least 1	noTSS	noTSS	noTSS	< 1	noTSS	noTSS	noTSS	< 8,5	0.404	0.404333	0.488667	2.20567	0.741667	2.29767	0.656333	4.56333	0	0	0	361492	0	361492	361492	361492	0	0	0	4.56967	0	5.59567	2.494	6.09567
1765	361492	1224	0.0762264	> S/N in at least 1	noTSS	noTSS	noTSS	< 2,5	noTSS	< 1,5	< 2	< 4,5	0.856667	0.776	0.604	4.56967	1.84867	5.59567	2.494	6.09567	#N/A	#N/A	#N/A	#N/A	#N/A	#N/A	#N/A	#N/A	#N/A	#N/A	#N/A	#N/A	#N/A	#N/A	#N/A	#N/A
1765	361541	1175	0.113208	> S/N in at least 1	noTSS	noTSS	noTSS	noTSS	noTSS	< 4,5	noTSS	noTSS	0.88	1.299	0.44	0.754	1.00767	11.5203	0.951333	0.836667	#N/A	#N/A	#N/A	#N/A	#N/A	#N/A	#N/A	#N/A	#N/A	#N/A	#N/A	#N/A	#N/A	#N/A	#N/A	#N/A
1765	362096	620	0.532075	< S/N: degradation	noTSS	noTSS	noTSS	< 1	noTSS	noTSS	noTSS	noTSS	0.836333	0.458333	0.795333	2.231	0.510333	1.49033	0.107333	1.18767	#N/A	#N/A	#N/A	#N/A	#N/A	#N/A	#N/A	#N/A	#N/A	#N/A	#N/A	#N/A	#N/A	#N/A	#N/A	#N/A
1770	363223	281	0.32904	> S/N in at least 1	< 4	noTSS	noTSS	< 5,5	noTSS	noTSS	noTSS	< 4	2.34233	1.50367	1.79067	3.02533	1.10533	1.28533	0.801667	2.73733	0	0	0	362833	0	0	0	362833	0	0	0	8.01767	0	0	0	6.37833
1785	366655	182	0.261871	> S/N in at least 1	< 2	< 1,5	noTSS	noTSS	noTSS	noTSS	noTSS	noTSS	3.28633	2.78433	2.402	6.423	0.345333	0.583667	0.193333	2.302	#N/A	#N/A	#N/A	#N/A	#N/A	#N/A	#N/A	#N/A	#N/A	#N/A	#N/A	#N/A	#N/A	#N/A	#N/A	#N/A
1785	366657	184	0.264748	> S/N in at least 1	noTSS	noTSS	noTSS	noTSS	noTSS	< 2,5	noTSS	< 3	2.58033	1.52267	2.54	3.81867	0.169333	3.11833	0.654	4.95733	#N/A	#N/A	#N/A	#N/A	#N/A	#N/A	#N/A	#N/A	#N/A	#N/A	#N/A	#N/A	#N/A	#N/A	#N/A	#N/A
1805	368591	930	0.149909	> S/N in at least 1	noTSS	noTSS	noTSS	noTSS	< 4	< 1	< 3	noTSS	0.596333	0.533333	0.614	0.841333	7.41533	3.198	3.237	1.633	#N/A	#N/A	#N/A	#N/A	#N/A	#N/A	#N/A	#N/A	#N/A	#N/A	#N/A	#N/A	#N/A	#N/A	#N/A	#N/A
1815	370479	583	0.00171233	> S/N in at least 1	noTSS	noTSS	noTSS	noTSS	> 10	noTSS	noTSS	noTSS	0.0646667	0.563667	0.144	0.157333	3.30633	2.873	2.13633	0.636667	#N/A	#N/A	#N/A	#N/A	#N/A	#N/A	#N/A	#N/A	#N/A	#N/A	#N/A	#N/A	#N/A	#N/A	#N/A	#N/A
1835	373336	1575	0.0669431	> S/N in at least 1	noTSS	noTSS	< 2	noTSS	noTSS	noTSS	noTSS	noTSS	1.63733	1.598	2.77533	1.257	1.01133	2.73	1.02767	1.05133	#N/A	#N/A	#N/A	#N/A	#N/A	#N/A	#N/A	#N/A	#N/A	#N/A	#N/A	#N/A	#N/A	#N/A	#N/A	#N/A
1835	373337	1574	0.0675355	< S/N: degradation	noTSS	< 1,5	noTSS	noTSS	noTSS	noTSS	noTSS	noTSS	1.50967	2.49833	1.47333	1.29633	1.58433	2.36167	0.970667	0.622	#N/A	#N/A	#N/A	#N/A	#N/A	#N/A	#N/A	#N/A	#N/A	#N/A	#N/A	#N/A	#N/A	#N/A	#N/A	#N/A
29435	377076	161	0.748837	> S/N in at least 1	noTSS	> 10	noTSS	< 3,5	< 2	< 2,5	< 1	< 4	1.29933	9.81467	1.89833	12.4217	6.987	6.97233	5.639	12.7773	#N/A	#N/A	#N/A	#N/A	#N/A	#N/A	#N/A	#N/A	#N/A	#N/A	#N/A	#N/A	#N/A	#N/A	#N/A	#N/A
29435	377085	170	0.790698	> S/N in all 8	> 10	> 10	> 10	> 10	> 10	> 10	> 10	> 10	32.1843	227.171	47.2023	1110.74	113.268	333.173	95	1000.18	#N/A	#N/A	#N/A	#N/A	#N/A	#N/A	#N/A	#N/A	#N/A	#N/A	#N/A	#N/A	#N/A	#N/A	#N/A	#N/A
29435	377093	178	0.827907	< S/N: degradation	noTSS	noTSS	noTSS	noTSS	noTSS	< 1	noTSS	noTSS	0	0.707667	0	1.595	1.947	2.274	1.807	0.409	#N/A	#N/A	#N/A	#N/A	#N/A	#N/A	#N/A	#N/A	#N/A	#N/A	#N/A	#N/A	#N/A	#N/A	#N/A	#N/A
29435	377108	193	0.897674	< S/N: degradation	noTSS	noTSS	noTSS	< 1	noTSS	noTSS	noTSS	noTSS	0	0.454667	0.083	2.35267	0.323667	1.34433	0.406333	2.087	#N/A	#N/A	#N/A	#N/A	#N/A	#N/A	#N/A	#N/A	#N/A	#N/A	#N/A	#N/A	#N/A	#N/A	#N/A	#N/A
29435	377116	201	0.934884	< S/N: degradation	noTSS	noTSS	noTSS	noTSS	noTSS	noTSS	noTSS	< 1,5	0.0263333	0.180667	0.023	1.36633	3.41433	1.08433	3.087	3.79867	#N/A	#N/A	#N/A	#N/A	#N/A	#N/A	#N/A	#N/A	#N/A	#N/A	#N/A	#N/A	#N/A	#N/A	#N/A	#N/A
1850	377206	79	0.0388588	> S/N in at least 1	noTSS	noTSS	noTSS	noTSS	< 4	< 1	< 3	< 2,5	0	0.759333	0.106	1.796	7.964	4.07667	7.83867	5.56633	377085	377085	377085	377085	377085	377085	377085	377085	32.1843	227.171	47.2023	1110.74	113.268	333.173	95	1000.18
1850	378762	1635	0.80423	> S/N in all 8	< 7,5	< 9	> 10	< 4	> 10	< 5	> 10	> 10	13.6547	14.439	19.5867	13.443	38.212	16.3907	33.7533	34.071	377085	377085	377085	377085	377085	377085	377085	377085	32.1843	227.171	47.2023	1110.74	113.268	333.173	95	1000.18
1855	380397	663	0.166457	< S/N: degradation	noTSS	noTSS	noTSS	noTSS	noTSS	noTSS	noTSS	< 1	0.196	0.515333	0.481667	1.96	1.10767	1.149	0.710667	4.036	0	0	0	379500	0	379500	0	379500	0	0	0	43.058	0	6.83	0	37.6033
1855	380444	710	0.178258	> S/N in at least 1	noTSS	noTSS	noTSS	< 1	noTSS	< 1	noTSS	< 2,5	0.400333	1.30667	0.865667	3.47733	2.14233	2.891	2.12133	8.12067	0	0	0	379500	0	379500	0	379500	0	0	0	43.058	0	6.83	0	37.6033
1855	380489	755	0.189556	> S/N in at least 1	noTSS	noTSS	noTSS	< 1	noTSS	< 1,5	noTSS	< 2	0.663333	0.507333	0.614333	3.05067	2.70733	3.36933	2.53767	6.97867	0	0	0	379500	0	379500	0	379500	0	0	0	43.058	0	6.83	0	37.6033
1855	380853	1119	0.280944	> S/N in at least 1	noTSS	noTSS	noTSS	noTSS	noTSS	noTSS	noTSS	< 2	0.303667	0.266667	0.166333	3.36133	1.337	1.47967	1.164	8.17933	0	0	0	379500	0	379500	0	379500	0	0	0	43.058	0	6.83	0	37.6033
1855	382193	2459	0.617374	< S/N: degradation	< 1	noTSS	noTSS	noTSS	noTSS	noTSS	noTSS	< 1	2.21	0.784333	1.29333	0.893	1.53067	0.542333	1.065	2.62767	0	0	0	379500	0	379500	0	379500	0	0	0	43.058	0	6.83	0	37.6033
1855	382322	2588	0.649761	> S/N in at least 1	< 6	< 4,5	< 2,5	< 1,5	< 3,5	< 4	< 3,5	< 4	15.1703	13.7993	13.8673	7.74967	22.7353	9.96933	14.342	17.731	0	0	0	379500	0	379500	0	379500	0	0	0	43.058	0	6.83	0	37.6033
1855	382355	2621	0.658047	> S/N in at least 1	noTSS	noTSS	noTSS	< 1	noTSS	< 2,5	noTSS	noTSS	1.79467	1.632	0.933	3.02233	1.92333	8.25833	1.64567	2.48767	0	0	0	379500	0	379500	0	379500	0	0	0	43.058	0	6.83	0	37.6033
1855	383685	3951	0.991966	> S/N in all 8	> 10	> 10	> 10	< 3,5	< 6	> 10	< 6,5	< 4	52.751	61.9407	68.64	33.764	30.2743	46.669	21.0247	21.613	0	0	0	379500	0	379500	0	379500	0	0	0	43.058	0	6.83	0	37.6033
1860	384545	686	0.630515	> S/N in at least 1	< 3	< 3	< 3,5	< 4,5	noTSS	< 0,5	noTSS	< 1,5	5.05567	3.59633	4.221	2.90367	1.88933	4.31067	1.58	5.744	383685	383685	383685	383685	383685	383685	383685	383685	52.751	61.9407	68.64	33.764	30.2743	46.669	21.0247	21.613
1860	384777	918	0.84375	< S/N: degradation	noTSS	noTSS	noTSS	noTSS	noTSS	< 0,5	noTSS	noTSS	0.202	0.579667	0	0.342333	0.593333	2.36133	1.541	0.803	383685	383685	383685	383685	383685	383685	383685	383685	52.751	61.9407	68.64	33.764	30.2743	46.669	21.0247	21.613
1860	384897	1038	0.954044	> S/N in at least 1	< 4	< 4	< 2,5	< 3,5	< 1	noTSS	noTSS	noTSS	3.876	5.91567	3.96667	3.31167	3.70733	23.4463	2.41567	2.30033	383685	383685	383685	383685	383685	383685	383685	383685	52.751	61.9407	68.64	33.764	30.2743	46.669	21.0247	21.613
1915	395487	430	0.436105	> S/N in at least 1	< 1	noTSS	< 1,5	< 1	< 2,5	< 1	noTSS	< 1	2.18233	2.26433	3.31933	2.55867	4.047	3.36867	2.97867	3.30533	0	0	0	0	394977	394977	0	0	0	0	0	0	7.054	8.11833	0	0
1915	395680	623	0.631846	> S/N in at least 1	noTSS	noTSS	noTSS	noTSS	< 2,5	noTSS	< 1	< 2	0.937	1.56833	1.39267	1.13567	4.53833	2.36	3.26067	3.302	0	0	0	0	394977	394977	0	0	0	0	0	0	7.054	8.11833	0	0
1915	395806	749	0.759635	> S/N in all 8	< 6,5	< 4	> 10	< 7	< 6	< 4,5	< 4	< 9,5	28.3243	21.1937	27.6603	14.8363	18.4	12.343	12.6743	18.0237	0	0	0	0	394977	394977	0	0	0	0	0	0	7.054	8.11833	0	0
1915	395869	812	0.823529	< S/N: degradation	noTSS	noTSS	< 1	noTSS	noTSS	< 1	noTSS	noTSS	2.50867	1.463	1.98133	1.146	1.25067	3.17733	1.042	1.376	0	0	0	0	394977	394977	0	0	0	0	0	0	7.054	8.11833	0	0
1930	397712	143	0.147271	> S/N in at least 1	noTSS	noTSS	noTSS	noTSS	< 2	noTSS	noTSS	< 1	1.89567	2.821	1.285	1.00433	3.17167	1.94067	1.14867	2.84433	#N/A	#N/A	#N/A	#N/A	#N/A	#N/A	#N/A	#N/A	#N/A	#N/A	#N/A	#N/A	#N/A	#N/A	#N/A	#N/A
1930	397970	401	0.412976	< S/N: degradation	noTSS	noTSS	noTSS	noTSS	< 1	noTSS	noTSS	noTSS	1.396	1.04833	1.49867	0.599667	1.64267	0.927	0.844333	1.597	#N/A	#N/A	#N/A	#N/A	#N/A	#N/A	#N/A	#N/A	#N/A	#N/A	#N/A	#N/A	#N/A	#N/A	#N/A	#N/A
1930	397977	408	0.420185	< S/N: degradation	noTSS	noTSS	noTSS	noTSS	noTSS	noTSS	noTSS	< 1	1.232	1.13433	1.346	0.768	1.52733	0.570333	0.960333	3.01733	#N/A	#N/A	#N/A	#N/A	#N/A	#N/A	#N/A	#N/A	#N/A	#N/A	#N/A	#N/A	#N/A	#N/A	#N/A	#N/A
1930	398440	871	0.897013	> S/N in at least 1	noTSS	noTSS	noTSS	noTSS	< 2	noTSS	noTSS	noTSS	0.275	0.676	0.435667	0.340667	3.215	1.415	2.10433	1.441	#N/A	#N/A	#N/A	#N/A	#N/A	#N/A	#N/A	#N/A	#N/A	#N/A	#N/A	#N/A	#N/A	#N/A	#N/A	#N/A
1935	398932	395	0.41318	> S/N in all 8	< 7,5	< 4,5	< 5,5	< 7,5	> 10	< 6	> 10	> 10	14.3073	16.3273	16.9543	12.2613	26.3683	12.354	18.968	17.8593	0	0	0	0	398440	0	0	0	0	0	0	0	3.215	0	0	0
1935	398959	422	0.441423	> S/N in at least 1	< 1	noTSS	noTSS	< 3,5	< 2	noTSS	< 3,5	< 2	2.052	1.90267	2.67867	3.20633	3.064	1.31767	3.74133	4.695	0	0	0	0	398440	0	0	0	0	0	0	0	3.215	0	0	0
1935	399380	843	0.881799	> S/N in at least 1	noTSS	noTSS	noTSS	noTSS	< 2	< 2	< 2	noTSS	1.18767	1.571	1.086	0.660333	3.11233	2.99733	2.65533	1.42833	0	0	0	0	398440	0	0	0	0	0	0	0	3.215	0	0	0
1940	399962	382	0.364156	> S/N in at least 1	noTSS	noTSS	noTSS	noTSS	< 3	< 1	< 3	noTSS	0.303667	0.789333	0.152	0.152667	6.261	2.424	4.44233	0.729333	0	0	0	0	399514	399380	399514	399514	0	0	0	0	8.62067	2.99733	7.13933	11.5473
1945	401679	807	0.990184	> S/N in at least 1	noTSS	noTSS	noTSS	noTSS	noTSS	< 3	noTSS	< 1,5	1.79767	1.638	1.24733	1.946	0.747667	7.582	0.640667	3.893	#N/A	#N/A	#N/A	#N/A	#N/A	#N/A	#N/A	#N/A	#N/A	#N/A	#N/A	#N/A	#N/A	#N/A	#N/A	#N/A
1955	402571	465	0.307004	> S/N in at least 1	< 2	noTSS	noTSS	noTSS	noTSS	noTSS	noTSS	< 3	1.94933	2.25533	1.762	3.90233	0.368	1.149	0.282	2.859	#N/A	#N/A	#N/A	#N/A	#N/A	#N/A	#N/A	#N/A	#N/A	#N/A	#N/A	#N/A	#N/A	#N/A	#N/A	#N/A
1955	403015	21	0.968703	< S/N: degradation	noTSS	noTSS	noTSS	noTSS	< 1,5	noTSS	< 1	noTSS	0	0.054	0	0	2.47067	1.821	2.15833	0	#N/A	#N/A	#N/A	#N/A	#N/A	#N/A	#N/A	#N/A	#N/A	#N/A	#N/A	#N/A	#N/A	#N/A	#N/A	#N/A
1985	409675	554	0.293743	> S/N in at least 1	noTSS	noTSS	noTSS	noTSS	noTSS	< 2,5	noTSS	noTSS	0.931333	0.533333	0.663	0.229	2.425	2.82633	1.83	0.784667	#N/A	#N/A	#N/A	#N/A	#N/A	#N/A	#N/A	#N/A	#N/A	#N/A	#N/A	#N/A	#N/A	#N/A	#N/A	#N/A
1990	412732	831	0.660048	> S/N in at least 1	noTSS	noTSS	noTSS	noTSS	< 2	noTSS	noTSS	< 1,5	1.059	1.27167	1.46967	1.513	2.062	1.50133	1.39233	2.791	411863	411863	411863	411863	0	411863	0	411863	151.66	264.532	126.259	95.4333	0	42.5097	0	38.0067
1990	412853	952	0.756156	> S/N in at least 1	noTSS	noTSS	noTSS	noTSS	< 2	noTSS	noTSS	noTSS	0.572333	0.693	0.952667	0.196333	2.95	0.523333	2.33133	0.653333	411863	411863	411863	411863	0	411863	0	411863	151.66	264.532	126.259	95.4333	0	42.5097	0	38.0067
1990	412984	1083	0.860207	> S/N in all 8	< 4	< 6	< 5	< 4,5	< 8,5	< 5	< 2	< 8,5	9.23033	12.1267	11.6983	7.176	11.3493	7.895	6.80367	10.208	411863	411863	411863	411863	0	411863	0	411863	151.66	264.532	126.259	95.4333	0	42.5097	0	38.0067
1995	413226	76	0.0592362	> S/N in at least 1	< 2,5	< 2	< 2	< 5	< 8,5	noTSS	noTSS	< 5	4.64167	2.37167	3.973	2.80767	3.52333	2.04467	2.927	3.62667	412984	412984	412984	412984	412984	412984	412984	412984	9.23033	12.1267	11.6983	7.176	11.3493	7.895	6.80367	10.208
1995	414346	1196	0.93219	> S/N in at least 1	< 5	< 2,5	< 2,5	< 4	> 10	< 2	< 1,5	< 4,5	5.06867	4.70633	4.75467	2.41533	5.12533	4.375	4.399	4.24533	412984	412984	412984	412984	412984	412984	412984	412984	9.23033	12.1267	11.6983	7.176	11.3493	7.895	6.80367	10.208
2010	416501	236	0.502128	> S/N in at least 1	noTSS	noTSS	noTSS	noTSS	noTSS	< 3	noTSS	< 2	1.15233	1.37433	0.995333	0.892333	2.296	2.332	1.791	2.328	#N/A	#N/A	#N/A	#N/A	#N/A	#N/A	#N/A	#N/A	#N/A	#N/A	#N/A	#N/A	#N/A	#N/A	#N/A	#N/A
2015	416809	68	0.0575783	> S/N in at least 1	< 4,5	noTSS	< 1	noTSS	noTSS	< 6,5	noTSS	< 3,5	3.40033	1.975	2.60667	2.50733	2.32967	2.62233	1.836	3.526	0	0	0	0	0	416501	0	416501	0	0	0	0	0	2.332	0	2.328
2015	417919	1178	0.99746	> S/N in at least 1	noTSS	noTSS	noTSS	noTSS	noTSS	> 10	noTSS	noTSS	0.608667	0.911	0.417	0.516333	0.603333	15.5827	0.655667	0.149667	0	0	0	0	0	416501	0	416501	0	0	0	0	0	2.332	0	2.328
2020	418588	48	0.92144	> S/N in all 8	> 10	> 10	> 10	> 10	< 9,5	> 10	< 10	< 9	9.13967	12.2763	8.252	10.199	10.448	20.101	6.99033	8.71067	418835	418835	418835	418835	418835	418835	418835	418835	2.63467	5.34333	2.81833	2.93233	9.55133	10.1777	7.87267	5.25367
2025	418835	1120	0.106145	> S/N in at least 1	< 1,5	< 1,5	< 1	< 0,5	< 5	< 5,5	< 8	< 2,5	2.63467	5.34333	2.81833	2.93233	9.55133	10.1777	7.87267	5.25367	#N/A	#N/A	#N/A	#N/A	#N/A	#N/A	#N/A	#N/A	#N/A	#N/A	#N/A	#N/A	#N/A	#N/A	#N/A	#N/A
2025	419648	307	0.754988	> S/N in at least 1	noTSS	noTSS	noTSS	noTSS	< 6	< 4	< 5,5	< 2,5	1.44433	1.784	1.85267	3.77633	11.3543	11.9927	7.073	14.7763	#N/A	#N/A	#N/A	#N/A	#N/A	#N/A	#N/A	#N/A	#N/A	#N/A	#N/A	#N/A	#N/A	#N/A	#N/A	#N/A
2025	419881	74	0.940942	> S/N in at least 1	noTSS	noTSS	noTSS	noTSS	noTSS	< 2	noTSS	noTSS	0.166333	1.12633	0.577667	2.30467	1.013	3.61867	0.550667	1.38433	#N/A	#N/A	#N/A	#N/A	#N/A	#N/A	#N/A	#N/A	#N/A	#N/A	#N/A	#N/A	#N/A	#N/A	#N/A	#N/A
2025	419889	66	0.947326	< S/N: degradation	noTSS	noTSS	noTSS	noTSS	noTSS	< 1,5	noTSS	noTSS	0.0466667	0.215333	0.0413333	0.574667	1.14133	2.90933	0.654333	0.222333	#N/A	#N/A	#N/A	#N/A	#N/A	#N/A	#N/A	#N/A	#N/A	#N/A	#N/A	#N/A	#N/A	#N/A	#N/A	#N/A
2040	425058	218	0.771249	< S/N: degradation	noTSS	noTSS	noTSS	noTSS	< 1,5	noTSS	noTSS	noTSS	2.411	2.70433	1.74633	1.06333	2.631	1.45633	1.728	3.04233	0	425343	0	0	0	0	425343	0	0	1.83233	0	0	0	0	2.21667	0
2045	425343	741	0.0596447	< S/N: degradation	noTSS	< 1	noTSS	noTSS	noTSS	noTSS	< 1,5	noTSS	0.826667	1.83233	1.16267	0.615333	2.58633	0.428333	2.21667	1.10033	#N/A	#N/A	#N/A	#N/A	#N/A	#N/A	#N/A	#N/A	#N/A	#N/A	#N/A	#N/A	#N/A	#N/A	#N/A	#N/A
2045	425536	548	0.304569	< S/N: degradation	noTSS	noTSS	noTSS	noTSS	noTSS	noTSS	noTSS	< 1	2.60967	1.54467	2.11667	1.04267	2.04967	2.252	1.807	1.917	#N/A	#N/A	#N/A	#N/A	#N/A	#N/A	#N/A	#N/A	#N/A	#N/A	#N/A	#N/A	#N/A	#N/A	#N/A	#N/A
2045	425545	539	0.31599	< S/N: degradation	< 1	noTSS	< 1	< 1,5	noTSS	noTSS	noTSS	noTSS	2.57833	1.39967	3.31067	1.962	1.047	1.00767	0.404667	1.562	#N/A	#N/A	#N/A	#N/A	#N/A	#N/A	#N/A	#N/A	#N/A	#N/A	#N/A	#N/A	#N/A	#N/A	#N/A	#N/A
2050	427002	132	0.860612	> S/N in at least 1	noTSS	noTSS	noTSS	noTSS	noTSS	< 2	noTSS	< 6	1.076	2.38667	1.02167	2.08533	1.96033	5.08767	2.12633	6.11567	0	427136	0	0	427136	427136	427136	427136	0	6.256	0	0	22.0177	21.6843	14.563	10.604
2050	427078	56	0.940866	> S/N in at least 1	noTSS	< 2	noTSS	noTSS	noTSS	< 2	noTSS	< 5	0.872667	5.15133	0.486	1.444	1.10033	4.66267	1.203	5.31767	0	427136	0	0	427136	427136	427136	427136	0	6.256	0	0	22.0177	21.6843	14.563	10.604
2090	434993	23	0.0426716	< S/N: degradation	noTSS	noTSS	noTSS	noTSS	noTSS	noTSS	noTSS	< 1	0.748333	0.86	0.680333	0.793333	0.761333	1.09733	0.689	2.25167	434940	434940	434940	434940	434940	434940	434940	434940	56.555	43.1673	65.88	39.708	6.48667	17.8273	9.88367	15.796
2095	435640	827	0.00720288	< S/N: degradation	noTSS	noTSS	noTSS	noTSS	< 1	< 1	noTSS	noTSS	1.28167	1.342	1.16033	0.909667	2.73633	2.88133	1.865	1.022	0	0	436656	0	0	0	0	0	0	0	1.92033	0	0	0	0	0
2095	435690	777	0.0672269	> S/N in at least 1	noTSS	noTSS	< 2	noTSS	< 2	< 1,5	< 1	< 1,5	1.775	3.96767	3.42267	1.626	3.728	7.042	3.38467	3.85367	0	0	436656	0	0	0	0	0	0	0	1.92033	0	0	0	0	0
2095	436101	366	0.560624	< S/N: degradation	noTSS	noTSS	noTSS	noTSS	< 1,5	noTSS	< 1	noTSS	0.977667	0.843	1.16133	0.609667	3.491	1.62833	2.03733	1.49367	0	0	436656	0	0	0	0	0	0	0	1.92033	0	0	0	0	0
2100	436656	1013	0.0865645	> S/N in at least 1	noTSS	noTSS	< 3,5	noTSS	noTSS	noTSS	noTSS	noTSS	1.29167	1.00333	1.92033	0.494667	0.098	2.21167	0.209667	0.921333	0	0	0	0	0	0	0	437680	0	0	0	0	0	0	0	2.73267
2110	438616	569	0.456023	> S/N in at least 1	noTSS	noTSS	noTSS	noTSS	noTSS	< 2	noTSS	noTSS	1.30633	1.655	0.958667	0.765	0.0993333	5.32267	0.333	1.30333	#N/A	#N/A	#N/A	#N/A	#N/A	#N/A	#N/A	#N/A	#N/A	#N/A	#N/A	#N/A	#N/A	#N/A	#N/A	#N/A
2120	441537	838	0.187197	> S/N in at least 1	< 4	< 5	< 1	noTSS	< 2,5	< 1,5	< 6	< 2,5	3.81767	4.715	2.40033	1.50333	6.767	4.95067	7.14133	4.32367	#N/A	#N/A	#N/A	#N/A	#N/A	#N/A	#N/A	#N/A	#N/A	#N/A	#N/A	#N/A	#N/A	#N/A	#N/A	#N/A
2125	443185	503	0.617781	< S/N: degradation	noTSS	noTSS	noTSS	noTSS	noTSS	< 0,5	noTSS	noTSS	0	0.062	0	0	0.352667	1.99833	0.476	0.190667	443688	443688	0	443688	443688	443688	443688	443688	11.8373	61.7367	0	5.119	72.7663	422.865	65.7	83.637
2125	443222	466	0.645897	< S/N: degradation	noTSS	noTSS	noTSS	noTSS	noTSS	< 1	noTSS	noTSS	0	0.310333	0	0	0.984333	4.00833	0.827667	0.357333	443688	443688	0	443688	443688	443688	443688	443688	11.8373	61.7367	0	5.119	72.7663	422.865	65.7	83.637
2130	444645	657	0.573653	> S/N in at least 1	noTSS	noTSS	noTSS	noTSS	noTSS	< 6	noTSS	noTSS	1.999	0.827667	1.075	2.52633	0.107	12.9693	0.160667	1.50133	#N/A	#N/A	#N/A	#N/A	#N/A	#N/A	#N/A	#N/A	#N/A	#N/A	#N/A	#N/A	#N/A	#N/A	#N/A	#N/A
2155	448893	96	0.112808	> S/N in at least 1	< 4,5	noTSS	noTSS	noTSS	< 9	noTSS	< 4	< 6	1.80567	1.99933	1.99367	1.24033	4.94433	1.50633	3.85033	2.25167	#N/A	#N/A	#N/A	#N/A	#N/A	#N/A	#N/A	#N/A	#N/A	#N/A	#N/A	#N/A	#N/A	#N/A	#N/A	#N/A
2155	449492	695	0.816686	> S/N in at least 1	noTSS	noTSS	noTSS	noTSS	noTSS	noTSS	noTSS	> 10	0.169667	0.582333	0.606667	1.79233	0.0993333	0.059	0.354	5.94367	#N/A	#N/A	#N/A	#N/A	#N/A	#N/A	#N/A	#N/A	#N/A	#N/A	#N/A	#N/A	#N/A	#N/A	#N/A	#N/A
2160	449857	872	0.104723	> S/N in at least 1	noTSS	< 0,5	noTSS	noTSS	> 10	< 5	> 10	< 0,5	1.19367	2.743	1.22567	0.960667	23.5083	11.2417	19.3043	2.20567	450756	450756	450756	450756	450756	450756	450756	450756	249.1	158.965	289.371	181.955	68.739	73.9803	84.8767	111.98
2160	449886	843	0.134497	> S/N in at least 1	noTSS	noTSS	< 4	noTSS	< 7,5	< 5,5	> 10	noTSS	8.39267	10.0993	7.56633	6.30933	11.0263	9.165	13.161	11.665	450756	450756	450756	450756	450756	450756	450756	450756	249.1	158.965	289.371	181.955	68.739	73.9803	84.8767	111.98
2165	451666	411	0.139701	< S/N: degradation	noTSS	noTSS	noTSS	noTSS	noTSS	< 1	noTSS	noTSS	1.33967	1.64467	1.735	2.28933	1.50567	2.46833	0.902333	1.884	#N/A	#N/A	#N/A	#N/A	#N/A	#N/A	#N/A	#N/A	#N/A	#N/A	#N/A	#N/A	#N/A	#N/A	#N/A	#N/A
2165	451777	522	0.17743	< S/N: degradation	noTSS	noTSS	< 0,5	< 1	< 1	< 1,5	< 1	< 1	1.40333	1.984	2.79567	2.31133	5.258	3.39767	3.67567	3.72033	#N/A	#N/A	#N/A	#N/A	#N/A	#N/A	#N/A	#N/A	#N/A	#N/A	#N/A	#N/A	#N/A	#N/A	#N/A	#N/A
2165	452109	854	0.290279	< S/N: degradation	noTSS	noTSS	noTSS	noTSS	< 0,5	noTSS	noTSS	noTSS	1.548	1.903	1.83	0.496667	2.63267	1.27433	1.20167	1.035	#N/A	#N/A	#N/A	#N/A	#N/A	#N/A	#N/A	#N/A	#N/A	#N/A	#N/A	#N/A	#N/A	#N/A	#N/A	#N/A
2165	452554	1299	0.441536	< S/N: degradation	noTSS	noTSS	noTSS	noTSS	< 0,5	noTSS	noTSS	noTSS	0.184333	0.242333	0.213	0.0253333	3.03933	1.02533	1.59867	0.344667	#N/A	#N/A	#N/A	#N/A	#N/A	#N/A	#N/A	#N/A	#N/A	#N/A	#N/A	#N/A	#N/A	#N/A	#N/A	#N/A
2165	452614	1359	0.461931	> S/N in at least 1	< 7,5	< 6,5	< 7	< 6	< 4,5	< 7	< 1,5	< 9	25.2257	27.3493	30.0727	23.1727	26.8343	14.6473	11.9283	32.8517	#N/A	#N/A	#N/A	#N/A	#N/A	#N/A	#N/A	#N/A	#N/A	#N/A	#N/A	#N/A	#N/A	#N/A	#N/A	#N/A
2165	452707	1452	0.493542	> S/N in at least 1	< 2	< 1	< 1,5	< 2	< 1,5	< 1	noTSS	< 2	4.262	4.55367	5.546	4.65667	6.05633	4.62967	3.13467	6.027	#N/A	#N/A	#N/A	#N/A	#N/A	#N/A	#N/A	#N/A	#N/A	#N/A	#N/A	#N/A	#N/A	#N/A	#N/A	#N/A
2165	453484	2229	0.757648	< S/N: degradation	noTSS	noTSS	noTSS	noTSS	< 1,5	< 1,5	noTSS	noTSS	0.204333	0.334	0.677667	0.671333	7.29633	2.74967	4.9	1.79433	#N/A	#N/A	#N/A	#N/A	#N/A	#N/A	#N/A	#N/A	#N/A	#N/A	#N/A	#N/A	#N/A	#N/A	#N/A	#N/A
2165	453950	2695	0.916044	> S/N in at least 1	noTSS	< 0,5	noTSS	noTSS	< 0,5	< 2	< 0,5	noTSS	1.298	3.18767	1.217	1.88	3.34133	4.313	2.91467	1.796	#N/A	#N/A	#N/A	#N/A	#N/A	#N/A	#N/A	#N/A	#N/A	#N/A	#N/A	#N/A	#N/A	#N/A	#N/A	#N/A
2170	454332	47	0.0754414	> S/N in at least 1	noTSS	< 1,5	noTSS	< 1,5	< 1,5	< 4	noTSS	< 3,5	1.983	2.86033	2.631	4.29367	5.395	7.50633	1.81867	3.51933	#N/A	#N/A	#N/A	#N/A	#N/A	#N/A	#N/A	#N/A	#N/A	#N/A	#N/A	#N/A	#N/A	#N/A	#N/A	#N/A
2170	454702	417	0.669342	< S/N: degradation	noTSS	noTSS	noTSS	noTSS	noTSS	< 1	noTSS	noTSS	0.125333	0.054	0.129	0.6	0.112	2.23433	0.035	0.584667	#N/A	#N/A	#N/A	#N/A	#N/A	#N/A	#N/A	#N/A	#N/A	#N/A	#N/A	#N/A	#N/A	#N/A	#N/A	#N/A
2170	454787	502	0.805778	> S/N in at least 1	noTSS	noTSS	noTSS	noTSS	noTSS	< 4,5	noTSS	< 2,5	1.323	2.02767	1.59333	2.217	2.769	10.148	1.81967	3.38933	#N/A	#N/A	#N/A	#N/A	#N/A	#N/A	#N/A	#N/A	#N/A	#N/A	#N/A	#N/A	#N/A	#N/A	#N/A	#N/A
2175	455126	940	0.187554	> S/N in at least 1	noTSS	noTSS	noTSS	noTSS	noTSS	noTSS	< 2	noTSS	1.285	0.871	0.999667	0.84	2.50733	1.79467	1.845	1.39733	456098	456142	456098	0	456142	456142	456142	456142	10.8213	16.571	20.8393	0	34.7157	110.621	15.74	27.963
2175	455176	890	0.230769	> S/N in at least 1	< 1	noTSS	noTSS	noTSS	noTSS	noTSS	< 2,5	noTSS	2.932	1.69567	1.496	2.03067	1.99433	2.11133	2.75333	2.471	456098	456142	456098	0	456142	456142	456142	456142	10.8213	16.571	20.8393	0	34.7157	110.621	15.74	27.963
2185	457465	1047	0.858197	< S/N: degradation	noTSS	noTSS	noTSS	< 0,5	noTSS	noTSS	noTSS	< 0,5	0.412	0.859667	0.241333	4.94833	0.0713333	0.743333	0.514333	3.748	0	456172	456334	456335	0	456333	0	456335	0	1.80533	5.49267	10.6417	0	8.107	0	14.1563
2185	457617	1199	0.982787	> S/N in at least 1	> 10	< 7,5	> 10	noTSS	> 10	< 3,5	< 3,5	noTSS	15.1367	18.1057	18.9007	9.582	16.3687	11.138	10.6547	10.835	0	456172	456334	456335	0	456333	0	456335	0	1.80533	5.49267	10.6417	0	8.107	0	14.1563
2185	457637	1219	0.99918	> S/N in at least 1	noTSS	noTSS	noTSS	noTSS	< 2,5	noTSS	noTSS	noTSS	0.231	0.347667	1.00067	0.299667	2.485	1.23	1.22867	0.197667	0	456172	456334	456335	0	456333	0	456335	0	1.80533	5.49267	10.6417	0	8.107	0	14.1563
2190	458001	350	0.319927	> S/N in at least 1	noTSS	noTSS	noTSS	noTSS	noTSS	< 3	noTSS	noTSS	2.08633	1.132	2.202	1.43833	0.509333	3.79767	0.265333	1.63167	457617	457617	457617	457465	457617	457617	457617	457465	15.1367	18.1057	18.9007	4.94833	16.3687	11.138	10.6547	3.748
2190	458022	371	0.339122	> S/N in at least 1	< 2	< 4	< 2	< 1,5	< 3	< 4,5	noTSS	< 1,5	9.44767	9.50267	11.3813	5.23233	4.251	6.39167	2.955	3.82133	457617	457617	457617	457465	457617	457617	457617	457465	15.1367	18.1057	18.9007	4.94833	16.3687	11.138	10.6547	3.748
31980	459293	53	0.15407	> S/N in at least 1	noTSS	noTSS	noTSS	< 0,5	< 3,5	noTSS	noTSS	< 0,5	0.146	1.66133	0.368	2.08733	3.846	1.85567	2.55333	5.04333	0	459223	0	0	0	0	0	0	0	3.23533	0	0	0	0	0	0
31980	459343	103	0.299419	> S/N in at least 1	< 7,5	noTSS	< 8	noTSS	noTSS	noTSS	noTSS	noTSS	4.64667	5.71033	4.75767	3.78333	0.460667	3.15033	0.515667	2.60867	0	459223	0	0	0	0	0	0	0	3.23533	0	0	0	0	0	0
31980	459351	111	0.322674	> S/N in all 8	> 10	> 10	> 10	> 10	> 10	> 10	> 10	> 10	59.4293	207.947	50.5397	86.8653	585.549	509.736	308.221	1231.82	0	459223	0	0	0	0	0	0	0	3.23533	0	0	0	0	0	0
31980	459444	204	0.593023	> S/N in all 8	> 10	< 2	> 10	< 2,5	> 10	< 6	< 8	< 3	18.1637	15.0567	18.543	10.751	35.094	23.2813	28.763	18.926	0	459223	0	0	0	0	0	0	0	3.23533	0	0	0	0	0	0
2210	460163	539	0.507313	> S/N in at least 1	noTSS	noTSS	noTSS	noTSS	< 2,5	noTSS	noTSS	noTSS	0.271333	0.426333	0.408667	0.274	3.07167	0.984333	1.53867	1.29333	460730	460730	460730	460730	460730	460730	460730	460730	346.5	239.946	360.436	300.874	16.457	67.232	12.881	147.271
2210	460270	432	0.605119	> S/N in all 8	< 9	> 10	> 10	< 2,5	< 9,5	< 6,5	< 3	< 4,5	6.603	9.64133	8.425	3.90033	8.722	7.889	6.37967	5.94767	460730	460730	460730	460730	460730	460730	460730	460730	346.5	239.946	360.436	300.874	16.457	67.232	12.881	147.271
2220	461301	136	0.523077	> S/N in all 8	> 10	> 10	> 10	> 10	> 10	> 10	> 10	> 10	3.08967	8.704	4.03267	3.95867	68.4517	43.163	35.1333	25.8227	461142	461142	461142	461142	461142	461142	461142	461142	63.527	203.617	70.369	75.3487	130.56	259.249	68.832	108.403
2225	461577	51	0.0360424	< S/N: degradation	noTSS	noTSS	noTSS	noTSS	noTSS	< 1,5	noTSS	noTSS	1.52033	1.84133	1.474	1.921	0.699333	4.3	1.04533	1.74933	461301	461301	461301	461486	461301	461301	461301	461301	3.08967	8.704	4.03267	6.689	68.4517	43.163	35.1333	25.8227
2235	464205	723	0.64843	> S/N in at least 1	< 4	noTSS	noTSS	< 2	noTSS	< 5	noTSS	< 5	2.15967	1.836	2.107	2.08033	1.64367	2.976	1.47033	2.695	0	0	0	0	0	0	0	463480	0	0	0	0	0	0	0	2.05833
2250	466469	285	0.543893	> S/N in all 8	> 10	< 5	< 10	< 9	> 10	< 2	< 5,5	> 10	11.1047	6.41967	14.653	11.7617	11.2573	6.57433	5.204	14.7947	466055	466133	466055	466055	466133	466134	466134	466055	24.547	127.442	22.397	31.1567	73.606	178.459	46.437	41.048
2255	466806	48	0.251309	> S/N in all 8	< 7	> 10	< 5	> 10	> 10	< 7,5	< 4	> 10	11.5497	30.5683	18.534	9.72733	27.5483	28.689	18.483	18.18	466733	466733	466733	466733	466733	466733	466733	466733	10.054	16.4393	13.625	93.129	165.158	79.144	105.751	168.396
2260	467058	78	0.435754	> S/N in at least 1	noTSS	< 7,5	noTSS	noTSS	noTSS	noTSS	noTSS	< 2	5.17667	4.977	3.634	10.0783	4.808	23.7557	4.452	14.2813	466806	466806	466806	466733	466733	466733	466733	466733	11.5497	30.5683	18.534	93.129	165.158	79.144	105.751	168.396
2280	470978	318	0.708241	> S/N in at least 1	< 7,5	< 8,5	< 6,5	> 10	< 9,5	noTSS	> 10	< 6,5	21.759	12.658	18.2747	27.3747	12.832	11.7017	12.756	20.782	#N/A	#N/A	#N/A	#N/A	#N/A	#N/A	#N/A	#N/A	#N/A	#N/A	#N/A	#N/A	#N/A	#N/A	#N/A	#N/A
2280	471083	423	0.942094	> S/N in at least 1	noTSS	noTSS	noTSS	< 2	noTSS	< 0,5	noTSS	< 1	1.48933	0.988667	1.58133	1.974	0.668667	1.95833	0.848333	2.31467	#N/A	#N/A	#N/A	#N/A	#N/A	#N/A	#N/A	#N/A	#N/A	#N/A	#N/A	#N/A	#N/A	#N/A	#N/A	#N/A
2285	471805	300	0.670692	> S/N in at least 1	noTSS	noTSS	< 3	noTSS	noTSS	noTSS	noTSS	noTSS	1.574	1.054	3.16067	0.745333	2.084	1.12833	1.524	1.85567	0	472136	472135	472136	472135	472135	472135	472136	0	42.4373	81.0097	105.588	3.139	7.657	2.45367	35.111
2295	473331	1134	0.0422297	> S/N in at least 1	< 5	< 1,5	noTSS	< 4	noTSS	noTSS	< 1	< 2	3.80467	5.15633	3.55933	3.12667	1.28767	1.48667	1.667	3.081	474514	474514	474514	474514	474514	474514	474514	474514	95.6713	122.029	94.2703	98.882	148.67	85.8477	79.1693	127.539
2295	473519	946	0.201014	> S/N in at least 1	< 4,5	< 2	noTSS	< 5	< 2	noTSS	< 1,5	< 2	2.81467	2.13433	1.795	3.91367	5.295	2.89267	3.86767	3.87767	474514	474514	474514	474514	474514	474514	474514	474514	95.6713	122.029	94.2703	98.882	148.67	85.8477	79.1693	127.539
2295	473737	728	0.385135	> S/N in at least 1	> 10	< 3,5	< 1,5	< 10	< 3,5	< 2,5	< 3	< 7,5	5.483	5.15	6.492	9.06333	9.66567	10.5253	8.208	12.9877	474514	474514	474514	474514	474514	474514	474514	474514	95.6713	122.029	94.2703	98.882	148.67	85.8477	79.1693	127.539
2295	474391	74	0.9375	< S/N: degradation	noTSS	noTSS	noTSS	noTSS	< 1	noTSS	noTSS	noTSS	0.248667	0.867667	0.623333	0.592667	2.97133	1.63967	2.15667	0.950333	474514	474514	474514	474514	474514	474514	474514	474514	95.6713	122.029	94.2703	98.882	148.67	85.8477	79.1693	127.539
2310	479222	99	0.143687	> S/N in at least 1	noTSS	noTSS	noTSS	noTSS	noTSS	> 10	noTSS	noTSS	2.27867	1.887	1.251	3.31067	0.267333	8.03633	0.355	1.81267	479082	479082	479082	479082	479082	479082	479082	479082	13.16	11.22	17.659	71.2977	4.46	25.1743	6.62433	49.8897
2320	481658	86	0.0652009	> S/N in at least 1	< 7	< 5	< 3	< 6,5	noTSS	< 1,5	noTSS	noTSS	12.7723	14.8247	10.4727	18.0187	2.25367	9.68867	2.98933	13.9173	481400	481400	481400	481400	481495	481400	481495	481400	77.9943	121.018	58.7483	87.1203	42.8887	20.705	31.417	59.5443
2320	482202	630	0.477635	< S/N: degradation	noTSS	noTSS	noTSS	noTSS	< 1,5	noTSS	< 1	< 0,5	1.36267	1.59767	1.96633	1.42733	5.37433	2.11667	4.06567	5.317	481400	481400	481400	481400	481495	481400	481495	481400	77.9943	121.018	58.7483	87.1203	42.8887	20.705	31.417	59.5443
2320	482677	1105	0.837756	> S/N in at least 1	< 2	< 2	< 1	< 2,5	< 1	noTSS	< 1	< 0,5	7.37133	7.10967	6.34067	6.55767	3.35467	6.45233	2.891	7.791	481400	481400	481400	481400	481495	481400	481495	481400	77.9943	121.018	58.7483	87.1203	42.8887	20.705	31.417	59.5443
2320	482729	1157	0.87718	> S/N in all 8	> 10	> 10	> 10	> 10	> 10	> 10	> 10	< 8	138.215	180.151	119.25	121.847	191.551	149.478	118.372	183.273	481400	481400	481400	481400	481495	481400	481495	481400	77.9943	121.018	58.7483	87.1203	42.8887	20.705	31.417	59.5443
2325	483583	616	0.448653	> S/N in at least 1	< 2	< 2	< 1	< 1	< 2	< 1	< 4	< 3	6.11933	5.216	6.31133	3.805	5.464	2.094	4.839	5.63433	482729	482729	482729	482729	482729	482729	482729	482729	138.215	180.151	119.25	121.847	191.551	149.478	118.372	183.273
2325	483977	1010	0.735615	> S/N in at least 1	noTSS	noTSS	noTSS	noTSS	< 2	noTSS	< 2	< 2,5	2.51333	1.629	1.74733	2.044	3.26067	1.77167	2.72367	4.54233	482729	482729	482729	482729	482729	482729	482729	482729	138.215	180.151	119.25	121.847	191.551	149.478	118.372	183.273
2325	484097	1130	0.823015	< S/N: degradation	noTSS	noTSS	noTSS	noTSS	noTSS	noTSS	noTSS	< 1,5	1.44967	1.832	0.917333	1.70267	0.856667	1.93367	0.902	2.42233	482729	482729	482729	482729	482729	482729	482729	482729	138.215	180.151	119.25	121.847	191.551	149.478	118.372	183.273
2335	487331	830	0.574394	< S/N: degradation	< 1	noTSS	noTSS	noTSS	noTSS	noTSS	noTSS	noTSS	2.20267	1.95833	1.44267	2.35767	0.527	1.25667	0.316333	1.24167	#N/A	#N/A	#N/A	#N/A	#N/A	#N/A	#N/A	#N/A	#N/A	#N/A	#N/A	#N/A	#N/A	#N/A	#N/A	#N/A
2340	488047	501	0.137694	> S/N in at least 1	noTSS	noTSS	noTSS	noTSS	noTSS	< 6,5	noTSS	noTSS	0.301	0.918667	0.023	0.557	0.42	4.12	0.725333	1.38333	488756	488756	488756	488756	488549	488756	488549	488756	7.33333	7.05733	7.904	15.623	3.29533	3.50533	3.37667	12.322
2345	489523	882	0.824299	< S/N: degradation	noTSS	noTSS	noTSS	noTSS	noTSS	noTSS	noTSS	< 1	0.748333	1.332	1.04267	0.545667	0.914667	0.511667	0.707667	1.82833	488615	488615	488615	488615	488615	488615	488615	488615	207.206	158.427	252.604	293.095	2.68133	89.8537	2.86667	97.7847
2345	489672	1031	0.963551	< S/N: degradation	noTSS	< 1	noTSS	noTSS	noTSS	noTSS	noTSS	noTSS	0.806667	1.81667	1.19233	0.246	1.83	1.29567	1.06567	0.618	488615	488615	488615	488615	488615	488615	488615	488615	207.206	158.427	252.604	293.095	2.68133	89.8537	2.86667	97.7847
2345	489685	1044	0.975701	> S/N in all 8	> 10	> 10	> 10	> 10	< 5,5	> 10	> 10	> 10	71.8523	103.052	68.987	55.8317	19.3197	27.547	20.7267	37.3747	488615	488615	488615	488615	488615	488615	488615	488615	207.206	158.427	252.604	293.095	2.68133	89.8537	2.86667	97.7847
2350	490330	564	0.500444	> S/N in at least 1	< 1,5	< 1,5	< 2,5	< 2	< 1	< 1,5	noTSS	< 3,5	9.441	4.85567	8.07333	9.78767	4.116	2.73567	2.615	7.22367	489685	489685	489685	489685	489685	489685	489685	489685	71.8523	103.052	68.987	55.8317	19.3197	27.547	20.7267	37.3747
2350	490406	640	0.567879	> S/N in at least 1	noTSS	noTSS	noTSS	noTSS	noTSS	noTSS	noTSS	< 2,5	5.126	2.51533	2.30133	4.89267	0.107	0.633333	0.443333	5.347	489685	489685	489685	489685	489685	489685	489685	489685	71.8523	103.052	68.987	55.8317	19.3197	27.547	20.7267	37.3747
2350	490648	882	0.782609	< S/N: degradation	noTSS	noTSS	noTSS	noTSS	noTSS	< 1,5	< 1	noTSS	0.347667	0.782	0.370333	0.353667	2.37233	2.36633	2.709	0.653333	489685	489685	489685	489685	489685	489685	489685	489685	71.8523	103.052	68.987	55.8317	19.3197	27.547	20.7267	37.3747
2350	490744	978	0.867791	> S/N in at least 1	< 0,5	< 2,5	noTSS	< 1,5	< 4	< 5	< 8	> 10	5.72433	9.53967	2.43933	10.4647	30.132	13.8353	47.943	106.025	489685	489685	489685	489685	489685	489685	489685	489685	71.8523	103.052	68.987	55.8317	19.3197	27.547	20.7267	37.3747
2350	490833	1067	0.946761	> S/N in all 8	> 10	> 10	> 10	> 10	< 8,5	> 10	< 7	> 10	326.167	226.522	370.806	317.071	51.217	48.5657	31.3907	313.976	489685	489685	489685	489685	489685	489685	489685	489685	71.8523	103.052	68.987	55.8317	19.3197	27.547	20.7267	37.3747
2350	490844	1078	0.956522	< S/N: degradation	noTSS	noTSS	noTSS	< 0,5	noTSS	noTSS	noTSS	< 1	2.93367	2.25067	2.68267	2.39133	2.34067	1.10167	2.81233	2.05033	489685	489685	489685	489685	489685	489685	489685	489685	71.8523	103.052	68.987	55.8317	19.3197	27.547	20.7267	37.3747
2360	491300	24	0.012994	> S/N in at least 1	noTSS	noTSS	noTSS	noTSS	< 1,5	noTSS	< 2	noTSS	4.93067	7.01033	4.92333	3.41533	6.84333	4.26433	3.58267	4.487	0	0	0	0	491264	0	491264	0	0	0	0	0	7.08367	0	5.40667	0
2360	491301	25	0.0135355	> S/N in at least 1	noTSS	noTSS	noTSS	< 6,5	noTSS	< 2,5	noTSS	noTSS	4.664	8.139	5.44933	7.40267	4.17067	5.03	2.03233	5.27067	0	0	0	0	491264	0	491264	0	0	0	0	0	7.08367	0	5.40667	0
2365	493188	54	0.0556128	< S/N: degradation	noTSS	noTSS	noTSS	< 1,5	noTSS	noTSS	noTSS	noTSS	0.857	0.951333	1.26433	2.028	0.361333	0.974333	0.282	1.30267	#N/A	#N/A	#N/A	#N/A	#N/A	#N/A	#N/A	#N/A	#N/A	#N/A	#N/A	#N/A	#N/A	#N/A	#N/A	#N/A
2365	493191	57	0.0587024	< S/N: degradation	noTSS	noTSS	noTSS	noTSS	noTSS	< 1	noTSS	noTSS	0.336	0.466333	0.175	0.579333	0.233	2.33533	0.214	0.421667	#N/A	#N/A	#N/A	#N/A	#N/A	#N/A	#N/A	#N/A	#N/A	#N/A	#N/A	#N/A	#N/A	#N/A	#N/A	#N/A
2365	493262	128	0.131823	< S/N: degradation	noTSS	noTSS	noTSS	noTSS	< 1,5	noTSS	noTSS	< 1,5	1.592	1.79067	1.25633	0.997	2.264	1.37533	2.26467	2.647	#N/A	#N/A	#N/A	#N/A	#N/A	#N/A	#N/A	#N/A	#N/A	#N/A	#N/A	#N/A	#N/A	#N/A	#N/A	#N/A
2390	495457	811	0.0825792	> S/N in at least 1	noTSS	noTSS	noTSS	noTSS	noTSS	noTSS	< 2	noTSS	0.146	0.121333	0.110333	0.0423333	3.47733	1.127	2.678	0.322333	496346	496346	496346	496346	496346	496346	496346	496346	51.8067	27.5763	39.0473	32.87	138.39	300.888	116.028	188.806
2395	496690	416	0.2282	< S/N: degradation	noTSS	noTSS	noTSS	noTSS	noTSS	< 1	noTSS	noTSS	0.835333	0.571	1.31967	0.359333	1.49467	3.13567	0.794	1.48267	497131	497131	497131	497131	497131	497131	497131	497131	11.7203	27.4137	14.9443	151.108	14.8503	15.653	9.10467	69.9643
2395	496719	387	0.282004	> S/N in at least 1	noTSS	noTSS	< 1	< 2	noTSS	noTSS	noTSS	< 3	2.448	1.10767	2.55133	5.93167	0.608667	4.44833	0.529667	5.89033	497131	497131	497131	497131	497131	497131	497131	497131	11.7203	27.4137	14.9443	151.108	14.8503	15.653	9.10467	69.9643
2395	496740	366	0.320965	> S/N in at least 1	< 1,5	< 1,5	< 3	noTSS	noTSS	noTSS	noTSS	noTSS	4.61967	2.19967	5.60533	1.74467	0.806333	1.36133	0.531333	1.50733	497131	497131	497131	497131	497131	497131	497131	497131	11.7203	27.4137	14.9443	151.108	14.8503	15.653	9.10467	69.9643
2405	498760	1050	0.951949	> S/N in at least 1	noTSS	noTSS	noTSS	noTSS	noTSS	noTSS	noTSS	< 8,5	0.638	0.355667	1.604	2.29033	1.42767	0.728	1.49133	5.14933	#N/A	#N/A	#N/A	#N/A	#N/A	#N/A	#N/A	#N/A	#N/A	#N/A	#N/A	#N/A	#N/A	#N/A	#N/A	#N/A
2415	499678	286	0.682578	> S/N in at least 1	noTSS	noTSS	noTSS	noTSS	< 2	< 10	< 2	noTSS	0.251	0.818333	0.0513333	0.127	2.972	13.1027	3.18367	0.253667	#N/A	#N/A	#N/A	#N/A	#N/A	#N/A	#N/A	#N/A	#N/A	#N/A	#N/A	#N/A	#N/A	#N/A	#N/A	#N/A
2420	500841	952	0.974411	> S/N in all 8	< 6	> 10	< 6,5	< 9	> 10	< 7	< 8,5	> 10	4.77767	7.52467	6.37567	7.45667	10.1137	5.90667	5.78533	18.9837	0	0	0	0	499678	499678	499678	0	0	0	0	0	2.972	13.1027	3.18367	0
2440	504683	1547	0.169173	< S/N: degradation	noTSS	noTSS	noTSS	noTSS	noTSS	noTSS	noTSS	< 1	1.16067	1.366	0.623	1.20767	0.900333	0.441	0.814667	2.14	0	506452	0	506452	0	0	0	506452	0	3.14567	0	4.10633	0	0	0	2.832
2440	505613	617	0.668636	< S/N: degradation	< 1	noTSS	noTSS	noTSS	noTSS	noTSS	noTSS	noTSS	2.76467	1.928	3.09567	1.841	1.06867	1.238	0.743	1.78733	0	506452	0	506452	0	0	0	506452	0	3.14567	0	4.10633	0	0	0	2.832
2440	505700	530	0.71536	< S/N: degradation	noTSS	< 1,5	noTSS	< 1,5	noTSS	noTSS	noTSS	< 1,5	3.395	4.99667	3.568	2.65367	1.66967	1.751	1.17133	2.74733	0	506452	0	506452	0	0	0	506452	0	3.14567	0	4.10633	0	0	0	2.832
2445	506452	702	0.219132	> S/N in at least 1	noTSS	< 4	noTSS	< 1,5	noTSS	noTSS	noTSS	< 2	1.16767	3.14567	0.662	4.10633	0.545333	0.421667	0.0536667	2.832	#N/A	#N/A	#N/A	#N/A	#N/A	#N/A	#N/A	#N/A	#N/A	#N/A	#N/A	#N/A	#N/A	#N/A	#N/A	#N/A
2445	507024	130	0.855395	> S/N in at least 1	noTSS	< 3	noTSS	> 10	< 5,5	< 4,5	< 7	> 10	1.61367	10.8013	1.81933	52.319	6.77467	10.67	4.42933	52.643	#N/A	#N/A	#N/A	#N/A	#N/A	#N/A	#N/A	#N/A	#N/A	#N/A	#N/A	#N/A	#N/A	#N/A	#N/A	#N/A
2455	508007	405	0.279696	> S/N in at least 1	< 3	< 2	< 3	noTSS	< 2,5	< 2,5	< 3,5	noTSS	3.37167	2.751	4.204	1.62333	3.50467	2.97667	3.07133	1.40033	507522	507522	507522	507522	507406	507522	507522	507522	107.295	65.651	118.019	87.8073	3.25567	65.0733	2.79233	35.9073
2465	509940	628	0.310648	> S/N in at least 1	< 2,5	< 5,5	< 2,5	noTSS	< 1	noTSS	< 2	< 1	4.66833	3.958	4.125	2.607	3.77167	1.94433	3.179	2.969	510613	510613	510613	510613	510613	510613	510613	510613	35.8193	34.7417	41.8143	31.2243	63.059	36.8573	41.75	43.3553
2470	510937	201	0.409369	> S/N in at least 1	noTSS	noTSS	noTSS	noTSS	noTSS	noTSS	noTSS	< 5	1.69067	1.68733	1.47467	1.98633	0.438	2.67833	0.812667	2.92367	510711	510711	510711	510711	510711	510711	510711	510711	719.919	332.839	750.181	450.577	30.809	47.4103	48.493	191.522
2480	512993	765	0.140449	< S/N: degradation	noTSS	noTSS	noTSS	noTSS	noTSS	noTSS	< 1,5	noTSS	0.823	1.067	0.961667	0.632	3.54433	1.49733	3.80967	1.09167	0	0	0	0	0	0	0	513776	0	0	0	0	0	0	0	2.41267
2480	513131	627	0.295506	< S/N: degradation	noTSS	noTSS	< 1,5	noTSS	noTSS	noTSS	noTSS	noTSS	1.939	1.854	3.01667	1.43233	1.00933	0.988333	0.403	1.11767	0	0	0	0	0	0	0	513776	0	0	0	0	0	0	0	2.41267
2485	513776	323	0.0182371	< S/N: degradation	noTSS	noTSS	noTSS	noTSS	noTSS	noTSS	noTSS	< 1,5	1.401	1.33767	1.465	1.21333	1.76867	0.956667	2.08367	2.41267	#N/A	#N/A	#N/A	#N/A	#N/A	#N/A	#N/A	#N/A	#N/A	#N/A	#N/A	#N/A	#N/A	#N/A	#N/A	#N/A
2490	514602	111	0.819218	< S/N: degradation	noTSS	noTSS	noTSS	noTSS	< 1	noTSS	noTSS	noTSS	0.432667	0.993667	0.820333	0.363667	2.24267	1.01167	1.61333	0.618	#N/A	#N/A	#N/A	#N/A	#N/A	#N/A	#N/A	#N/A	#N/A	#N/A	#N/A	#N/A	#N/A	#N/A	#N/A	#N/A
2495	515873	821	0.587644	> S/N in at least 1	noTSS	noTSS	noTSS	< 1,5	< 3	noTSS	< 2	< 2,5	1.84933	2.628	2.04767	2.45367	7.07333	1.40267	6.86333	7.32467	#N/A	#N/A	#N/A	#N/A	#N/A	#N/A	#N/A	#N/A	#N/A	#N/A	#N/A	#N/A	#N/A	#N/A	#N/A	#N/A
2495	515979	715	0.640884	> S/N in at least 1	noTSS	noTSS	noTSS	noTSS	< 2,5	< 2	< 1,5	< 0,5	0.633333	2.41267	1.14433	0.703333	9.189	3.56533	5.25333	1.95167	#N/A	#N/A	#N/A	#N/A	#N/A	#N/A	#N/A	#N/A	#N/A	#N/A	#N/A	#N/A	#N/A	#N/A	#N/A	#N/A
2495	516223	471	0.763435	< S/N: degradation	noTSS	noTSS	noTSS	noTSS	noTSS	noTSS	noTSS	< 0,5	0.896333	1.98233	2.431	1.18233	1.651	1.023	0.955667	1.85033	#N/A	#N/A	#N/A	#N/A	#N/A	#N/A	#N/A	#N/A	#N/A	#N/A	#N/A	#N/A	#N/A	#N/A	#N/A	#N/A
2495	516253	441	0.778503	> S/N in at least 1	< 1,5	< 1,5	< 1,5	< 3	< 1,5	< 1	noTSS	< 3	4.409	3.73333	3.54433	4.97033	4.26533	3.71933	3.40767	8.40533	#N/A	#N/A	#N/A	#N/A	#N/A	#N/A	#N/A	#N/A	#N/A	#N/A	#N/A	#N/A	#N/A	#N/A	#N/A	#N/A
2495	516344	350	0.824209	> S/N in at least 1	noTSS	noTSS	noTSS	noTSS	< 2,5	noTSS	< 1	noTSS	0.169667	0.313	0.499	0.294667	6.46633	1.28233	3.106	1.21733	#N/A	#N/A	#N/A	#N/A	#N/A	#N/A	#N/A	#N/A	#N/A	#N/A	#N/A	#N/A	#N/A	#N/A	#N/A	#N/A
2495	516454	240	0.879458	< S/N: degradation	noTSS	noTSS	noTSS	noTSS	< 1,5	noTSS	< 1,5	noTSS	0.689333	1.175	1.20267	0.639	4.534	1.52467	4.464	2.58733	#N/A	#N/A	#N/A	#N/A	#N/A	#N/A	#N/A	#N/A	#N/A	#N/A	#N/A	#N/A	#N/A	#N/A	#N/A	#N/A
2500	517637	26	0.972545	< S/N: degradation	noTSS	< 1,5	noTSS	noTSS	< 1	noTSS	noTSS	noTSS	0.979	2.04467	0.911333	1.32767	2.201	0.938333	1.90467	1.71367	517706	517706	517706	517706	517706	517706	517706	517706	719.887	804.752	1259.53	1288.16	471.958	825.194	272.019	1617.42
2505	518757	841	0.429831	> S/N in at least 1	noTSS	< 1	noTSS	noTSS	< 2	noTSS	< 1	noTSS	1.62533	1.889	0.882333	1.434	3.157	1.196	2.28033	2.957	0	0	0	0	0	0	519800	0	0	0	0	0	0	0	1.94633	0
2505	518799	799	0.458305	> S/N in at least 1	< 1,5	< 1,5	< 0,5	< 2	< 2	< 2,5	noTSS	< 1,5	4.04	3.82633	3.211	5.49933	4.11	3.70533	2.537	7.63133	0	0	0	0	0	0	519800	0	0	0	0	0	0	0	1.94633	0
2505	519026	572	0.612203	< S/N: degradation	< 1	noTSS	noTSS	noTSS	noTSS	noTSS	noTSS	noTSS	2.28833	2.027	2.063	1.65533	0.865667	0.788667	0.738333	1.57867	0	0	0	0	0	0	519800	0	0	0	0	0	0	0	1.94633	0
2505	519420	178	0.879322	< S/N: degradation	noTSS	noTSS	noTSS	< 1,5	noTSS	< 1,5	noTSS	noTSS	2.04	2.012	2.44367	3.627	0.975333	2.36267	0.882333	1.947	0	0	0	0	0	0	519800	0	0	0	0	0	0	0	1.94633	0
2510	519800	519	0.233383	< S/N: degradation	noTSS	noTSS	noTSS	noTSS	noTSS	noTSS	< 1,5	noTSS	0.619333	0.652333	0.165667	0.345667	1.27933	0.0396667	1.94633	0.240667	0	0	0	520384	0	0	520384	520384	0	0	0	14.66	0	0	3.574	7.27567
2510	520262	57	0.915805	> S/N in all 8	> 10	> 10	> 10	> 10	> 10	> 10	< 9,5	> 10	339.123	205.429	471.795	219.641	22.189	174.179	22.749	123.018	0	0	0	520384	0	0	520384	520384	0	0	0	14.66	0	0	3.574	7.27567
2515	520703	178	0.561514	< S/N: degradation	noTSS	noTSS	noTSS	noTSS	< 1	noTSS	noTSS	noTSS	0.382333	0.763	0.447	0.0523333	3.86933	0.809	2.438	0.358667	520476	520476	520476	520476	520487	520487	520487	520487	115.254	78.7097	79.9987	42.539	387.26	119.603	263.594	160.56
2515	520717	192	0.605678	> S/N in all 8	< 2	< 4	< 5	< 4	< 4	< 4	< 4,5	< 7,5	9.008	11.1097	6.40667	7.72733	22.9917	6.24933	19.9207	15.8787	520476	520476	520476	520476	520487	520487	520487	520487	115.254	78.7097	79.9987	42.539	387.26	119.603	263.594	160.56
2515	520768	243	0.766562	> S/N in at least 1	noTSS	noTSS	< 1,5	noTSS	< 3,5	< 2	< 1,5	noTSS	2.824	1.543	2.30533	1.45433	11.057	4.582	6.38733	1.66933	520476	520476	520476	520476	520487	520487	520487	520487	115.254	78.7097	79.9987	42.539	387.26	119.603	263.594	160.56
2520	520887	111	0.422053	> S/N in at least 1	> 10	> 10	> 10	> 10	noTSS	> 10	noTSS	> 10	112.247	75.795	87.688	127.407	0.925667	4.65033	1.172	41.789	520717	520717	520717	520717	520717	520717	520717	520717	9.008	11.1097	6.40667	7.72733	22.9917	6.24933	19.9207	15.8787
2520	520994	218	0.828897	> S/N in at least 1	noTSS	noTSS	noTSS	< 3	noTSS	> 10	noTSS	< 8,5	1.01433	1.62233	1.47333	2.92033	1.17567	3.97867	0.62	3.684	520717	520717	520717	520717	520717	520717	520717	520717	9.008	11.1097	6.40667	7.72733	22.9917	6.24933	19.9207	15.8787
2525	521527	341	0.262712	< S/N: degradation	noTSS	< 1,5	noTSS	noTSS	noTSS	noTSS	noTSS	noTSS	1.028	2.33833	1.13867	1.05833	0.0356667	0.157667	0.123667	0.701333	521046	521046	521046	521046	521046	521046	521046	521046	653.61	384.357	705.925	619.543	17.2107	90.7243	19.603	332.569
2525	521562	376	0.289676	> S/N in at least 1	noTSS	noTSS	noTSS	noTSS	noTSS	< 2,5	noTSS	noTSS	0.606	0.382667	0.223	0.981	0.608667	1.91667	0.529667	0.643667	521046	521046	521046	521046	521046	521046	521046	521046	653.61	384.357	705.925	619.543	17.2107	90.7243	19.603	332.569
2530	523254	525	0.842697	> S/N in at least 1	noTSS	> 10	noTSS	noTSS	noTSS	> 10	noTSS	noTSS	34.0307	83.8477	18.2123	47.1837	57.775	403.641	50.7063	33.2753	522607	522607	522607	522657	522629	522629	522629	522657	62.7927	55.3177	54.61	68.5057	108.199	31.8707	137.277	148.512
2530	523255	526	0.844302	> S/N in at least 1	noTSS	noTSS	> 10	> 10	noTSS	noTSS	noTSS	noTSS	35.2587	30.7013	29.229	61.753	80.545	254.283	40.5633	37.8863	522607	522607	522607	522657	522629	522629	522629	522657	62.7927	55.3177	54.61	68.5057	108.199	31.8707	137.277	148.512
2535	524643	1165	0.914443	> S/N in at least 1	noTSS	noTSS	noTSS	noTSS	< 1,5	< 1	< 2	noTSS	1.623	2.964	1.441	1.86	4.52067	2.151	4.11067	2.557	0	523254	523255	523255	523388	523254	523388	0	0	83.8477	29.229	61.753	3.40833	403.641	3.161	0
2540	527264	2324	0.987256	< S/N: degradation	noTSS	noTSS	noTSS	noTSS	< 1	< 1,5	noTSS	noTSS	0.347667	0.328667	0.110333	0.145667	3.43	2.52933	3.14033	0.969	524865	524865	524865	524865	524867	524867	524867	524865	139.517	113.951	233.704	276.9	40.2913	53.8347	30.4017	232.315
2545	527530	27	0.0992647	> S/N in at least 1	noTSS	noTSS	noTSS	noTSS	< 7,5	< 0,5	< 4	< 1	1.34333	3.59633	1.01567	2.507	11.608	4.773	9.331	3.49133	527447	527447	527447	527447	527447	527384	527447	527447	1400.72	528.171	1103.52	1339.56	143.073	100.384	157.609	1434.4
2545	527596	93	0.341912	> S/N in all 8	> 10	> 10	> 10	< 8,5	> 10	< 4	> 10	> 10	70.4647	62.253	66.9723	53.194	53.9757	40.567	40.9297	97.5963	527447	527447	527447	527447	527447	527384	527447	527447	1400.72	528.171	1103.52	1339.56	143.073	100.384	157.609	1434.4
2545	527604	101	0.371324	> S/N in at least 1	noTSS	< 1	noTSS	noTSS	< 5	noTSS	< 2	noTSS	0.324	3.83967	0.664	1.148	8.84167	7.38733	8.11067	3.42967	527447	527447	527447	527447	527447	527384	527447	527447	1400.72	528.171	1103.52	1339.56	143.073	100.384	157.609	1434.4
2550	528399	432	0.230893	> S/N in at least 1	< 3	< 2,5	< 3	< 2,5	< 2,5	< 1,5	< 1,5	< 5,5	5.865	4.50233	7.33467	5.29	8.86367	3.873	4.356	10.1983	527905	527905	527905	527905	527905	527905	527905	527905	406.006	302.817	482.817	426.934	461.148	239.162	215.508	586.448
2550	529471	1504	0.803848	< S/N: degradation	noTSS	noTSS	noTSS	noTSS	noTSS	noTSS	< 1	noTSS	1.482	1.113	1.28933	1.24667	1.32133	0.847667	2.10467	1.07333	527905	527905	527905	527905	527905	527905	527905	527905	406.006	302.817	482.817	426.934	461.148	239.162	215.508	586.448
2565	531035	576	0.171223	> S/N in at least 1	noTSS	< 2	noTSS	noTSS	noTSS	< 3,5	noTSS	noTSS	1.23	2.19567	1.71433	0.792333	1.377	4.89067	1.04167	1.17267	531636	531636	531636	531636	531636	531636	531636	531636	124.08	66.5313	165.886	105.989	11.906	26.7747	7.38	54.6843
2565	531072	539	0.22446	> S/N in at least 1	noTSS	< 2,5	noTSS	noTSS	noTSS	noTSS	noTSS	noTSS	1.11033	2.61333	1.35467	0.899667	1.43	1.03333	1.05867	1.68333	531636	531636	531636	531636	531636	531636	531636	531636	124.08	66.5313	165.886	105.989	11.906	26.7747	7.38	54.6843
2570	532796	580	0.658824	< S/N: degradation	noTSS	noTSS	noTSS	noTSS	< 1	noTSS	< 1,5	noTSS	0.0466667	0.242333	0.083	0	2.63267	0.457667	2.498	0.201667	0	533412	0	0	533412	533412	533412	533412	0	6.56733	0	0	30.733	90.7707	25.1667	22.472
2580	534467	21	0.0458515	> S/N in all 8	< 3	> 10	< 2	< 5	< 10	< 2	< 2	> 10	7.60233	10.895	3.53133	6.16967	9.652	10.0447	10.0563	16.9587	534420	534420	534420	534420	534420	534420	534420	0	20.3053	17.194	16.0263	10.1097	11.9847	9.135	20.3417	0
2580	534542	96	0.209607	> S/N in at least 1	> 10	< 9	> 10	> 10	< 3	noTSS	noTSS	> 10	18.6047	8.81567	22.876	26.0633	4.80167	4.23067	3.91667	26.41	534420	534420	534420	534420	534420	534420	534420	0	20.3053	17.194	16.0263	10.1097	11.9847	9.135	20.3417	0
2590	538322	1623	0.911286	> S/N in all 8	< 3,5	< 6	< 4,5	< 3	< 3,5	< 3	< 3	> 10	7.41133	9.72433	6.70567	5.89967	9.29567	9.05867	8.98733	10.391	#N/A	#N/A	#N/A	#N/A	#N/A	#N/A	#N/A	#N/A	#N/A	#N/A	#N/A	#N/A	#N/A	#N/A	#N/A	#N/A
2590	538339	1640	0.920831	> S/N in all 8	< 6,5	> 10	< 10	> 10	< 7	> 10	< 4	> 10	18.406	20.1453	17.495	20.6093	21.011	37.2987	17.3167	31.968	#N/A	#N/A	#N/A	#N/A	#N/A	#N/A	#N/A	#N/A	#N/A	#N/A	#N/A	#N/A	#N/A	#N/A	#N/A	#N/A
2590	538350	1651	0.927007	> S/N in at least 1	noTSS	< 2	< 1	noTSS	noTSS	< 1	noTSS	< 2,5	1.15067	2.352	2.21367	1.48467	2.65633	2.847	2.72833	2.20333	#N/A	#N/A	#N/A	#N/A	#N/A	#N/A	#N/A	#N/A	#N/A	#N/A	#N/A	#N/A	#N/A	#N/A	#N/A	#N/A
2600	539143	114	0.088647	> S/N in at least 1	noTSS	noTSS	noTSS	noTSS	noTSS	noTSS	noTSS	< 5	0.833	0.833	0.921	0.655667	2.159	1.18933	1.561	2.04833	#N/A	#N/A	#N/A	#N/A	#N/A	#N/A	#N/A	#N/A	#N/A	#N/A	#N/A	#N/A	#N/A	#N/A	#N/A	#N/A
2600	539289	260	0.202177	> S/N in at least 1	noTSS	noTSS	noTSS	noTSS	noTSS	noTSS	noTSS	< 4	0.594	1.33667	1.71667	1.19667	0.149	0.969	0.107333	1.88933	#N/A	#N/A	#N/A	#N/A	#N/A	#N/A	#N/A	#N/A	#N/A	#N/A	#N/A	#N/A	#N/A	#N/A	#N/A	#N/A
2600	539515	486	0.377916	> S/N in at least 1	noTSS	noTSS	< 1	noTSS	< 1	noTSS	noTSS	< 6,5	1.686	1.544	1.98733	1.999	2.613	1.626	1.47533	2.87033	#N/A	#N/A	#N/A	#N/A	#N/A	#N/A	#N/A	#N/A	#N/A	#N/A	#N/A	#N/A	#N/A	#N/A	#N/A	#N/A
2600	540003	974	0.757387	> S/N in at least 1	< 2	< 5,5	< 2,5	< 3	< 2	< 3,5	< 1	> 10	9.84967	10.9133	8.955	11.411	5.31633	9.09467	4.27433	14.5127	#N/A	#N/A	#N/A	#N/A	#N/A	#N/A	#N/A	#N/A	#N/A	#N/A	#N/A	#N/A	#N/A	#N/A	#N/A	#N/A
2600	540073	1044	0.81182	> S/N in at least 1	noTSS	< 1,5	noTSS	noTSS	< 1,5	< 1,5	noTSS	< 5,5	1.664	2.26133	2.183	1.79433	3.821	2.85867	2.13733	3.33933	#N/A	#N/A	#N/A	#N/A	#N/A	#N/A	#N/A	#N/A	#N/A	#N/A	#N/A	#N/A	#N/A	#N/A	#N/A	#N/A
2600	540084	1055	0.820373	> S/N in at least 1	< 1,5	< 1,5	< 1	noTSS	< 1,5	< 2,5	noTSS	< 6,5	3.60667	4.08067	3.53333	2.24767	4.857	5.41633	3.68333	2.86933	#N/A	#N/A	#N/A	#N/A	#N/A	#N/A	#N/A	#N/A	#N/A	#N/A	#N/A	#N/A	#N/A	#N/A	#N/A	#N/A
2600	540167	1138	0.884914	> S/N in at least 1	< 2	< 3,5	< 1,5	< 1,5	< 3,5	< 5	< 2	< 10	5.015	7.72267	4.00667	3.65867	9.53667	11.4933	7.50967	6.19933	#N/A	#N/A	#N/A	#N/A	#N/A	#N/A	#N/A	#N/A	#N/A	#N/A	#N/A	#N/A	#N/A	#N/A	#N/A	#N/A
2615	542376	60	0.845758	> S/N in all 8	> 10	> 10	> 10	> 10	> 10	> 10	> 10	> 10	44.2257	57.4947	45.393	19.6517	128.223	29.4737	61.989	103.059	#N/A	#N/A	#N/A	#N/A	#N/A	#N/A	#N/A	#N/A	#N/A	#N/A	#N/A	#N/A	#N/A	#N/A	#N/A	#N/A
2625	543309	1373	0.114194	< S/N: degradation	noTSS	< 1,5	noTSS	noTSS	noTSS	noTSS	noTSS	noTSS	1.12333	3.163	0.976333	0.523667	0.135	1.294	0.106667	0.460667	544707	544707	544707	544707	544707	544707	544707	544707	59.0673	44.1477	93.4673	31.1237	81.614	38.1297	54.3173	47.8887
2630	544899	417	0.112766	< S/N: degradation	noTSS	noTSS	noTSS	noTSS	noTSS	< 1	noTSS	noTSS	0	0.172667	0	0.188333	0.0356667	1.85767	0.0716667	0.190667	545353	545353	545353	545353	545353	545353	545353	545353	262.404	592.688	390.611	218.599	331.024	167.787	204.489	641.476
2630	545101	215	0.542553	> S/N in at least 1	noTSS	< 4	< 3	< 3	< 2	< 2	< 2	< 4,5	1.69467	3.79967	2.628	2.22033	4.21467	4.37833	4.06867	4.849	545353	545353	545353	545353	545353	545353	545353	545353	262.404	592.688	390.611	218.599	331.024	167.787	204.489	641.476
2635	545516	467	0.15245	> S/N in at least 1	noTSS	noTSS	noTSS	noTSS	noTSS	noTSS	noTSS	< 2	1.635	2.27567	1.49633	1.09233	2.19367	1.46733	0.958333	2.35467	546009	546009	546009	546009	546009	546009	546009	546009	11.8967	11.042	8.76667	13.4007	6.20633	29.4433	11.4443	49.4307
2640	546178	195	0.105505	> S/N in at least 1	noTSS	noTSS	noTSS	noTSS	noTSS	noTSS	noTSS	< 5	2.417	1.50933	2.68367	5.55667	1.118	1.04233	0.845667	5.59567	546488	546488	546488	546488	546488	546488	546488	546488	413.727	383.19	432.149	1180.44	253.903	360.758	163.764	794.521
2645	546488	285	0.237968	> S/N in all 8	> 10	> 10	> 10	> 10	> 10	> 10	> 10	> 10	413.727	383.19	432.149	1180.44	253.903	360.758	163.764	794.521	546860	546860	546860	546860	546860	546860	546860	546860	770.094	1386.7	538.587	755.062	2543.59	1241.6	3330.01	1137.27
2645	546500	273	0.270053	> S/N in at least 1	noTSS	noTSS	noTSS	noTSS	< 2	noTSS	< 1,5	noTSS	0.632333	0.705667	0.311333	0.77	5.558	2.03233	3.77333	0.876667	546860	546860	546860	546860	546860	546860	546860	546860	770.094	1386.7	538.587	755.062	2543.59	1241.6	3330.01	1137.27
2645	546566	207	0.446524	> S/N in all 8	> 10	> 10	< 2,5	> 10	> 10	< 4	> 10	> 10	49.2133	47.8677	62.804	133.827	66.958	73.583	45.2027	195.487	546860	546860	546860	546860	546860	546860	546860	546860	770.094	1386.7	538.587	755.062	2543.59	1241.6	3330.01	1137.27
2645	546676	97	0.740642	< S/N: degradation	noTSS	noTSS	noTSS	noTSS	< 1	noTSS	noTSS	noTSS	0.228333	0.224	0.288333	0.540667	2.676	0.632333	1.59633	0.489	546860	546860	546860	546860	546860	546860	546860	546860	770.094	1386.7	538.587	755.062	2543.59	1241.6	3330.01	1137.27
2645	546695	78	0.791444	> S/N in at least 1	noTSS	noTSS	noTSS	noTSS	noTSS	noTSS	noTSS	> 10	18.8137	13.9423	19.743	46.808	1.78433	14.8447	1.82767	25.4243	546860	546860	546860	546860	546860	546860	546860	546860	770.094	1386.7	538.587	755.062	2543.59	1241.6	3330.01	1137.27
2645	546697	76	0.796791	> S/N in at least 1	> 10	> 10	noTSS	> 10	noTSS	noTSS	noTSS	noTSS	27.1973	19.1143	23.52	91.8583	1.38167	13.5443	1.457	15.4953	546860	546860	546860	546860	546860	546860	546860	546860	770.094	1386.7	538.587	755.062	2543.59	1241.6	3330.01	1137.27
2650	547597	2871	0.088282	< S/N: degradation	noTSS	noTSS	noTSS	noTSS	< 1,5	noTSS	< 1,5	noTSS	0.795	0.801	0.439	0.501667	6.04633	2.393	3.66967	1.64867	#N/A	#N/A	#N/A	#N/A	#N/A	#N/A	#N/A	#N/A	#N/A	#N/A	#N/A	#N/A	#N/A	#N/A	#N/A	#N/A
2650	548069	2399	0.238171	< S/N: degradation	noTSS	noTSS	noTSS	noTSS	noTSS	noTSS	noTSS	< 1	0.955	0.965	1.167	1.16933	1.57867	0.476667	0.901	2.57567	#N/A	#N/A	#N/A	#N/A	#N/A	#N/A	#N/A	#N/A	#N/A	#N/A	#N/A	#N/A	#N/A	#N/A	#N/A	#N/A
2650	548116	2352	0.253096	< S/N: degradation	< 1	< 0,5	< 0,5	< 1,5	noTSS	< 1	< 1,5	< 1,5	5.27533	4.70833	4.21133	3.89767	1.76733	2.73067	3.069	5.105	#N/A	#N/A	#N/A	#N/A	#N/A	#N/A	#N/A	#N/A	#N/A	#N/A	#N/A	#N/A	#N/A	#N/A	#N/A	#N/A
2650	550417	51	0.983804	< S/N: degradation	noTSS	noTSS	noTSS	noTSS	noTSS	< 1	< 1	noTSS	4.38667	3.83233	2.983	0.983333	3.082	4.47667	3.326	0.239	#N/A	#N/A	#N/A	#N/A	#N/A	#N/A	#N/A	#N/A	#N/A	#N/A	#N/A	#N/A	#N/A	#N/A	#N/A	#N/A
2660	552073	247	0.381762	> S/N in at least 1	noTSS	noTSS	noTSS	noTSS	< 2,5	noTSS	noTSS	noTSS	2.31067	1.451	2.17533	2.04133	2.47333	1.155	1.39467	1.24033	551781	551781	551781	551781	551781	551781	551781	551781	209.685	130.548	96.491	217.8	63.267	48.2953	60.3573	182.069
2660	552189	363	0.561051	> S/N in at least 1	noTSS	< 1,5	noTSS	< 1	< 2	noTSS	noTSS	noTSS	2.278	2.95567	3.28167	2.28433	2.42	1.69933	1.653	2.23267	551781	551781	551781	551781	551781	551781	551781	551781	209.685	130.548	96.491	217.8	63.267	48.2953	60.3573	182.069
2665	552850	249	0.0740631	< S/N: degradation	noTSS	noTSS	noTSS	noTSS	noTSS	noTSS	noTSS	< 1	0.613	0.498333	0.785333	0.565667	0.375333	0.812667	0.743333	1.71533	552554	552554	552554	552554	552554	552554	552554	552554	81.8663	70.6377	86.9017	123.749	45.5983	109.482	31.0363	122.867
2665	553118	517	0.153778	< S/N: degradation	< 0,5	< 0,5	< 0,5	noTSS	< 1	noTSS	noTSS	noTSS	2.92267	4.024	3.835	1.40467	2.45533	1.638	1.63933	1.554	552554	552554	552554	552554	552554	552554	552554	552554	81.8663	70.6377	86.9017	123.749	45.5983	109.482	31.0363	122.867
2665	555094	2493	0.741523	< S/N: degradation	noTSS	noTSS	noTSS	noTSS	noTSS	< 1	noTSS	noTSS	0.544	1.00233	0.592333	0.666333	2.04667	2.398	1.502	2.292	552554	552554	552554	552554	552554	552554	552554	552554	81.8663	70.6377	86.9017	123.749	45.5983	109.482	31.0363	122.867
2665	555134	2533	0.753421	< S/N: degradation	noTSS	noTSS	noTSS	noTSS	noTSS	noTSS	noTSS	< 1	0.931	0.949	0.672333	0.679	1.83933	0.492667	0.654	2.6	552554	552554	552554	552554	552554	552554	552554	552554	81.8663	70.6377	86.9017	123.749	45.5983	109.482	31.0363	122.867
2665	555342	2741	0.815289	< S/N: degradation	noTSS	noTSS	< 0,5	< 0,5	noTSS	noTSS	noTSS	< 1	4.321	2.40033	2.59133	2.05233	1.57333	1.28167	2.25067	3.43233	552554	552554	552554	552554	552554	552554	552554	552554	81.8663	70.6377	86.9017	123.749	45.5983	109.482	31.0363	122.867
2665	555409	2808	0.835217	< S/N: degradation	< 0,5	noTSS	< 1	noTSS	noTSS	noTSS	noTSS	< 1	2.80467	3.36767	2.42167	3.35567	0.653	1.06667	1.43933	3.34467	552554	552554	552554	552554	552554	552554	552554	552554	81.8663	70.6377	86.9017	123.749	45.5983	109.482	31.0363	122.867
2665	555669	3068	0.912552	< S/N: degradation	noTSS	noTSS	noTSS	noTSS	< 1	noTSS	< 1	< 1	2.256	2.95067	2.784	3.17467	3.97467	1.14533	3.06333	5.112	552554	552554	552554	552554	552554	552554	552554	552554	81.8663	70.6377	86.9017	123.749	45.5983	109.482	31.0363	122.867
2670	556124	42	0.743902	> S/N in at least 1	noTSS	noTSS	noTSS	noTSS	< 6,5	noTSS	noTSS	noTSS	0.79	1.102	0.801	0.596667	2.49067	1.85	1.99667	1.23167	#N/A	#N/A	#N/A	#N/A	#N/A	#N/A	#N/A	#N/A	#N/A	#N/A	#N/A	#N/A	#N/A	#N/A	#N/A	#N/A
2670	556125	41	0.75	> S/N in at least 1	noTSS	< 2,5	noTSS	noTSS	noTSS	noTSS	noTSS	noTSS	0.476667	2.269	0.549333	1.07633	0.366667	0.795	0.530667	0.756667	#N/A	#N/A	#N/A	#N/A	#N/A	#N/A	#N/A	#N/A	#N/A	#N/A	#N/A	#N/A	#N/A	#N/A	#N/A	#N/A
2680	556854	77	0.204244	> S/N in at least 1	noTSS	noTSS	noTSS	noTSS	< 4	< 3,5	noTSS	noTSS	0.893333	1.64133	0.643667	0.486333	2.64867	2.56767	1.586	1.29933	556754	556754	556754	556754	556754	556754	556754	556754	206.013	104.024	164.097	152.771	40.6647	120.31	19.6097	151.765
2680	557117	340	0.901857	> S/N in at least 1	noTSS	< 1,5	< 3,5	< 3	noTSS	< 4	noTSS	noTSS	2.59033	3.23967	2.59567	3.128	0.559	2.91267	0.639333	1.94733	556754	556754	556754	556754	556754	556754	556754	556754	206.013	104.024	164.097	152.771	40.6647	120.31	19.6097	151.765
29470	557206	74	0.691589	> S/N in all 8	> 10	> 10	> 10	> 10	> 10	> 10	> 10	> 10	300.548	265.929	335.27	498.412	3.06933	48.2967	3.21667	130.325	0	557117	557117	557117	0	557117	0	0	0	3.23967	2.59567	3.128	0	2.91267	0	0
2690	558866	879	0.455205	> S/N in at least 1	noTSS	< 2	noTSS	noTSS	noTSS	noTSS	noTSS	noTSS	1.23433	1.75133	1.57533	1.09733	1.32733	1.306	0.602	1.022	557950	557950	557950	557950	557950	557950	557950	557950	587.26	447.496	608.531	823.387	167.174	206.147	84.6057	531.024
2690	559603	1616	0.836872	< S/N: degradation	noTSS	noTSS	noTSS	noTSS	noTSS	< 1,5	noTSS	noTSS	0.319	0.318333	0.0973333	0.488	0.0993333	3.164	0.193333	0.336667	557950	557950	557950	557950	557950	557950	557950	557950	587.26	447.496	608.531	823.387	167.174	206.147	84.6057	531.024
2690	559760	1773	0.918177	> S/N in at least 1	noTSS	noTSS	noTSS	noTSS	< 4,5	< 2	< 7	< 1,5	0.449333	0.542	0.475333	0.206333	6.957	5.16433	5.78567	2.442	557950	557950	557950	557950	557950	557950	557950	557950	587.26	447.496	608.531	823.387	167.174	206.147	84.6057	531.024
2690	559772	1785	0.924392	> S/N in all 8	< 5,5	< 6,5	< 5,5	< 8	< 2,5	< 6,5	< 7	> 10	21.9537	12.1967	15.024	23.295	6.22967	10.278	6.48467	44.886	557950	557950	557950	557950	557950	557950	557950	557950	587.26	447.496	608.531	823.387	167.174	206.147	84.6057	531.024
2690	559860	1873	0.969964	> S/N in at least 1	< 1,5	< 2,5	< 1,5	noTSS	< 5	< 2,5	< 8	< 3,5	3.32867	2.80367	2.95167	2.33767	6.596	4.06	6.33533	5.57567	557950	557950	557950	557950	557950	557950	557950	557950	587.26	447.496	608.531	823.387	167.174	206.147	84.6057	531.024
2695	560006	35	0.106383	> S/N in at least 1	noTSS	noTSS	noTSS	noTSS	< 4	noTSS	noTSS	noTSS	0.426667	0.757667	0.703667	0.322333	4.36333	1.107	2.99067	1.924	559772	559772	559772	559772	559760	559772	559772	559772	21.9537	12.1967	15.024	23.295	6.957	10.278	6.48467	44.886
2705	562388	1373	0.732657	> S/N in at least 1	noTSS	noTSS	noTSS	noTSS	noTSS	< 3	noTSS	< 1	1.37633	1.64467	0.615333	4.59133	0.459667	6.92533	0.495667	1.915	560971	560971	560971	560971	560971	560971	560971	560971	66.2103	14.2037	134.454	169.192	14.2287	7.863	8.804	93.3267
2710	563346	276	0.428571	> S/N in at least 1	< 3	< 2,5	< 4	< 3	noTSS	< 3,5	noTSS	< 3	6.627	6.27633	6.567	7.624	1.126	4.84367	1.916	7.22533	563028	563028	563028	563028	563028	563028	563028	563028	546.137	429.507	549.568	584.741	19.9643	119.49	30.6063	546.608
2720	565194	570	0.405631	< S/N: degradation	< 1,5	noTSS	noTSS	noTSS	noTSS	noTSS	noTSS	noTSS	1.98733	1.09433	1.481	1.612	0.0993333	0.969	0.107333	0.944333	0	0	0	0	565933	565782	565782	565933	0	0	0	0	4.05167	5.42433	3.44667	5.324
2725	566078	162	0.124233	> S/N in at least 1	noTSS	< 2,5	noTSS	noTSS	< 7	< 3	< 8,5	< 3	3.46667	5.565	4.96967	1.54767	12.329	5.41433	6.95333	3.72833	565890	565890	565890	565890	0	565890	565890	565890	48.8233	30.137	52.303	81.5303	0	26.526	2.91233	68.8373
2725	566207	291	0.22316	> S/N in at least 1	noTSS	noTSS	noTSS	noTSS	noTSS	noTSS	noTSS	< 3,5	0.799667	1.23733	1.619	1.91933	1.17167	1.37667	0.602	2.931	565890	565890	565890	565890	0	565890	565890	565890	48.8233	30.137	52.303	81.5303	0	26.526	2.91233	68.8373
2725	567123	1207	0.925613	> S/N in at least 1	< 1	< 4	< 0,5	< 1	< 5	< 5	< 9	> 10	5.184	6.58867	3.85833	4.10733	8.26333	6.87833	7.18833	7.44967	565890	565890	565890	565890	0	565890	565890	565890	48.8233	30.137	52.303	81.5303	0	26.526	2.91233	68.8373
2730	567395	1634	0.0250597	< S/N: degradation	< 1,5	< 1	< 1,5	noTSS	noTSS	noTSS	noTSS	< 0,5	3.11933	3.12333	2.907	1.89333	1.65967	2.65567	1.506	2.54667	569086	569086	569086	569086	569086	569086	569086	569086	147.512	129.095	112.761	96.0827	135.011	80.122	103.697	144.712
2730	568282	747	0.554296	> S/N in at least 1	< 2	noTSS	< 1	< 1	noTSS	noTSS	noTSS	< 1	2.719	1.99133	2.84267	2.22967	0.441667	0.873	0.389333	2.405	569086	569086	569086	569086	569086	569086	569086	569086	147.512	129.095	112.761	96.0827	135.011	80.122	103.697	144.712
2735	569611	875	0.282787	> S/N in at least 1	< 3	< 7	< 2	< 2	< 1,5	< 3	noTSS	< 4,5	4.16733	6.78333	3.626	3.39233	3.202	4.61333	2.04367	6.37	570544	570544	570544	570544	570544	570544	570544	570544	92.95	74.4713	109.363	33.9053	45.88	72.4333	39.1523	54.3683
2735	569687	799	0.345082	< S/N: degradation	noTSS	noTSS	noTSS	< 1	noTSS	noTSS	noTSS	noTSS	0.091	0.123667	0.143333	2.449	0.107	0.0396667	0.106667	0.479333	570544	570544	570544	570544	570544	570544	570544	570544	92.95	74.4713	109.363	33.9053	45.88	72.4333	39.1523	54.3683
29480	570673	151	0.816216	> S/N in at least 1	> 10	noTSS	> 10	noTSS	> 10	> 10	> 10	noTSS	15.9957	10.7117	19.586	10.1543	33.4877	19.583	46.1487	19.3907	0	0	0	0	570333	0	0	570333	0	0	0	0	4.291	0	0	2.19233
2740	571644	940	0.569007	< S/N: degradation	noTSS	noTSS	noTSS	< 1,5	noTSS	noTSS	noTSS	< 1,5	2.22433	2.21067	2.727	3.632	1.23033	0.9	0.832	5.81067	570673	0	570673	0	570673	570673	570673	0	15.9957	0	19.586	0	33.4877	19.583	46.1487	0
2740	571844	1140	0.690073	> S/N in at least 1	< 1,5	noTSS	< 1	noTSS	< 1	< 0,5	noTSS	< 2	3.62833	3.913	3.81333	1.888	2.701	1.96767	1.95167	4.40567	570673	0	570673	0	570673	570673	570673	0	15.9957	0	19.586	0	33.4877	19.583	46.1487	0
2740	572144	1440	0.871671	< S/N: degradation	noTSS	noTSS	noTSS	noTSS	< 1	noTSS	< 1	noTSS	0.105	0.261333	0.228333	0.161333	3.62467	2.42067	3.52667	1.02833	570673	0	570673	0	570673	570673	570673	0	15.9957	0	19.586	0	33.4877	19.583	46.1487	0
31995	572901	265	0.0467626	> S/N in at least 1	> 10	< 6,5	> 10	> 10	noTSS	noTSS	noTSS	> 10	9.84767	4.50733	17.3997	6.64533	0.42	2.713	0.370333	8.878	#N/A	#N/A	#N/A	#N/A	#N/A	#N/A	#N/A	#N/A	#N/A	#N/A	#N/A	#N/A	#N/A	#N/A	#N/A	#N/A
2765	578254	924	0.991416	> S/N in at least 1	noTSS	noTSS	noTSS	noTSS	< 2	noTSS	< 2	noTSS	0.251	0.794667	0.269667	0.288333	3.014	1.653	3.004	1.082	0	0	0	0	577261	0	0	0	0	0	0	0	4.306	0	0	0
2770	578765	500	0.386997	< S/N: degradation	noTSS	noTSS	noTSS	noTSS	noTSS	< 0,5	noTSS	< 1	0.54	1.32833	0.342	0.835667	1.26867	1.66567	0.939	2.53033	0	0	0	0	578254	0	578254	0	0	0	0	0	3.014	0	3.004	0
2770	579041	776	0.600619	> S/N in at least 1	noTSS	noTSS	noTSS	noTSS	noTSS	noTSS	noTSS	< 2	1.53567	1.14567	0.619333	1.44367	2.41333	1.507	2.012	4.382	0	0	0	0	578254	0	578254	0	0	0	0	0	3.014	0	3.004	0
2770	579390	1125	0.870743	> S/N in at least 1	noTSS	noTSS	noTSS	noTSS	noTSS	noTSS	noTSS	< 2	0.779333	1.32067	1.441	1.55267	3.61467	3.29767	3.164	3.68167	0	0	0	0	578254	0	578254	0	0	0	0	0	3.014	0	3.004	0
2775	581059	1164	0.859041	> S/N in at least 1	noTSS	noTSS	noTSS	noTSS	< 9,5	< 1,5	< 8	noTSS	0.14	0.942667	0.301333	0.769333	16.8483	6.41967	11.5437	3.40067	0	579751	0	579751	579751	579751	579751	579751	0	4.11667	0	2.41867	64.671	52.958	31.3457	9.21367
2780	581395	42	0.00957811	> S/N in at least 1	noTSS	noTSS	noTSS	noTSS	< 2	< 3,5	< 1	noTSS	0.392	1.54333	0.948	0.923333	3.75233	4.349	2.21533	1.80133	#N/A	#N/A	#N/A	#N/A	#N/A	#N/A	#N/A	#N/A	#N/A	#N/A	#N/A	#N/A	#N/A	#N/A	#N/A	#N/A
2780	584795	3442	0.784949	> S/N in at least 1	< 4	noTSS	< 1,5	noTSS	noTSS	noTSS	noTSS	noTSS	3.64767	1.68433	3.94933	2.75933	1.33233	1.70933	0.477	1.887	#N/A	#N/A	#N/A	#N/A	#N/A	#N/A	#N/A	#N/A	#N/A	#N/A	#N/A	#N/A	#N/A	#N/A	#N/A	#N/A
2780	584796	3443	0.785177	> S/N in at least 1	noTSS	noTSS	noTSS	noTSS	noTSS	< 2,5	noTSS	noTSS	1.48333	1.30933	2.06867	1.42	0.867	3.36267	1.46133	2.801	#N/A	#N/A	#N/A	#N/A	#N/A	#N/A	#N/A	#N/A	#N/A	#N/A	#N/A	#N/A	#N/A	#N/A	#N/A	#N/A
2785	586185	239	0.015354	< S/N: degradation	noTSS	noTSS	noTSS	noTSS	< 0,5	noTSS	noTSS	< 1	1.06733	1.29367	1.159	0.766	1.863	1.045	2.014	2.242	#N/A	#N/A	#N/A	#N/A	#N/A	#N/A	#N/A	#N/A	#N/A	#N/A	#N/A	#N/A	#N/A	#N/A	#N/A	#N/A
2785	586708	762	0.0489528	< S/N: degradation	noTSS	noTSS	noTSS	noTSS	< 1	noTSS	noTSS	noTSS	0.616667	0.759667	1.00067	0.547667	2.01833	0.980667	2.07933	1.13667	#N/A	#N/A	#N/A	#N/A	#N/A	#N/A	#N/A	#N/A	#N/A	#N/A	#N/A	#N/A	#N/A	#N/A	#N/A	#N/A
2785	598592	12646	0.812412	> S/N in at least 1	noTSS	noTSS	noTSS	noTSS	noTSS	noTSS	< 1,5	< 2	1.78667	2.11867	1.214	1.47067	2.36133	1.58667	3.58067	3.54933	#N/A	#N/A	#N/A	#N/A	#N/A	#N/A	#N/A	#N/A	#N/A	#N/A	#N/A	#N/A	#N/A	#N/A	#N/A	#N/A
2785	599608	13662	0.877682	> S/N in at least 1	< 1,5	< 1	< 2	noTSS	noTSS	noTSS	noTSS	noTSS	2.94967	2.416	2.65567	2.29067	0.439	1.045	0.706667	1.47	#N/A	#N/A	#N/A	#N/A	#N/A	#N/A	#N/A	#N/A	#N/A	#N/A	#N/A	#N/A	#N/A	#N/A	#N/A	#N/A
2790	601588	72	0.0333025	> S/N in at least 1	< 4	< 2,5	< 4,5	< 3,5	noTSS	< 2,5	noTSS	< 1	4.79933	3.75533	6.28533	3.93733	0.557667	4.245	1.11167	2.741	#N/A	#N/A	#N/A	#N/A	#N/A	#N/A	#N/A	#N/A	#N/A	#N/A	#N/A	#N/A	#N/A	#N/A	#N/A	#N/A
2795	603894	219	0.186383	> S/N in at least 1	< 7,5	< 2,5	< 0,5	noTSS	noTSS	noTSS	noTSS	noTSS	3.42567	2.06933	3.19767	1.799	1.295	2.07033	1.06367	1.842	#N/A	#N/A	#N/A	#N/A	#N/A	#N/A	#N/A	#N/A	#N/A	#N/A	#N/A	#N/A	#N/A	#N/A	#N/A	#N/A
2795	604481	806	0.685957	> S/N in at least 1	noTSS	noTSS	noTSS	noTSS	< 3	< 2	< 3,5	noTSS	3.024	2.84133	3.109	1.47267	7.36833	3.91767	4.385	5.041	#N/A	#N/A	#N/A	#N/A	#N/A	#N/A	#N/A	#N/A	#N/A	#N/A	#N/A	#N/A	#N/A	#N/A	#N/A	#N/A
2795	604482	807	0.686809	> S/N in at least 1	> 10	< 6,5	noTSS	< 2	noTSS	noTSS	noTSS	< 2,5	6.04233	4.92633	6.451	7.45767	3.398	2.87833	2.10333	8.23133	#N/A	#N/A	#N/A	#N/A	#N/A	#N/A	#N/A	#N/A	#N/A	#N/A	#N/A	#N/A	#N/A	#N/A	#N/A	#N/A
2795	604687	1012	0.861277	> S/N in at least 1	> 10	< 6	< 0,5	< 1,5	< 2	< 2,5	< 3	< 3,5	4.54633	6.58033	5.79267	4.97867	4.29933	5.44767	4.23667	8.95	#N/A	#N/A	#N/A	#N/A	#N/A	#N/A	#N/A	#N/A	#N/A	#N/A	#N/A	#N/A	#N/A	#N/A	#N/A	#N/A
2800	604956	109	0.267813	> S/N in at least 1	noTSS	noTSS	noTSS	noTSS	noTSS	noTSS	< 2	< 5,5	1.677	1.27733	1.696	0.736667	2.156	1.054	2.122	2.14767	604687	604687	604687	604687	604687	604687	604687	604687	4.54633	6.58033	5.79267	4.97867	4.29933	5.44767	4.23667	8.95
2805	605353	108	0.46798	> S/N in at least 1	noTSS	noTSS	noTSS	noTSS	< 1,5	< 1	< 2,5	noTSS	0.669	0.912	0.850667	0.865667	3.21733	3.30867	2.814	1.34267	#N/A	#N/A	#N/A	#N/A	#N/A	#N/A	#N/A	#N/A	#N/A	#N/A	#N/A	#N/A	#N/A	#N/A	#N/A	#N/A
2805	605413	48	0.763547	< S/N: degradation	noTSS	noTSS	noTSS	noTSS	noTSS	noTSS	< 1,5	noTSS	0.137667	0.412333	0.157333	0.369333	1.95733	2.52	2.02167	0.680667	#N/A	#N/A	#N/A	#N/A	#N/A	#N/A	#N/A	#N/A	#N/A	#N/A	#N/A	#N/A	#N/A	#N/A	#N/A	#N/A
2840	610816	745	0.956354	> S/N in at least 1	noTSS	noTSS	noTSS	noTSS	noTSS	< 2	noTSS	noTSS	0.184	1.28767	0.521667	0.761	0.281667	3.166	0.230667	0.562333	#N/A	#N/A	#N/A	#N/A	#N/A	#N/A	#N/A	#N/A	#N/A	#N/A	#N/A	#N/A	#N/A	#N/A	#N/A	#N/A
2850	611935	702	0.132262	> S/N in at least 1	noTSS	noTSS	noTSS	noTSS	< 2	noTSS	noTSS	noTSS	0	0.148333	0.167	0.186667	2.31433	1.133	1.59133	0.734	612815	612815	612815	612815	612815	612815	612815	612815	13.9423	13.2023	16.6687	10.3193	17.174	20.114	8.401	21.4993
2850	612581	56	0.930779	> S/N in at least 1	noTSS	noTSS	noTSS	noTSS	< 2,5	noTSS	noTSS	noTSS	0.768667	1.20533	1.91867	1.13433	2.244	1.18733	0.668	1.57167	612815	612815	612815	612815	612815	612815	612815	612815	13.9423	13.2023	16.6687	10.3193	17.174	20.114	8.401	21.4993
2855	612815	438	0.300319	> S/N in all 8	> 10	> 10	> 10	> 10	> 10	< 8	> 10	> 10	13.9423	13.2023	16.6687	10.3193	17.174	20.114	8.401	21.4993	613285	613285	613285	613285	613285	613285	613285	613285	26.25	28.4963	20.763	38.2807	23.945	27.225	11.6457	92.3607
2870	620415	3667	0.873928	> S/N in at least 1	< 1,5	< 1,5	< 1	< 3	< 2,5	< 3,5	noTSS	noTSS	2.606	2.741	3.44133	4.07367	2.433	3.74167	1.90667	2.546	#N/A	#N/A	#N/A	#N/A	#N/A	#N/A	#N/A	#N/A	#N/A	#N/A	#N/A	#N/A	#N/A	#N/A	#N/A	#N/A
32000	621022	97	0.373077	< S/N: degradation	noTSS	noTSS	noTSS	noTSS	noTSS	noTSS	noTSS	< 1	0.677667	0.832333	0.694333	2.14733	0.0496667	1.95333	0.104667	3.482	#N/A	#N/A	#N/A	#N/A	#N/A	#N/A	#N/A	#N/A	#N/A	#N/A	#N/A	#N/A	#N/A	#N/A	#N/A	#N/A
2885	622489	1021	0.0667276	> S/N in at least 1	noTSS	noTSS	noTSS	noTSS	noTSS	< 2	noTSS	noTSS	1.79633	1.51533	1.687	0.953	1.40967	2.39367	0.868333	2.082	623537	623537	623537	623537	623537	623537	623537	623537	53.1347	48.747	75.78	32.4883	5.59333	26.9907	3.93467	18.258
2890	623836	669	0.277538	> S/N in at least 1	noTSS	noTSS	noTSS	noTSS	< 2,5	noTSS	noTSS	< 1	0.949	0.873333	1.02167	0.994333	2.041	1.03467	0.741333	2.41133	0	0	0	0	0	0	624561	0	0	0	0	0	0	0	3.18667	0
2890	624370	135	0.854212	> S/N in at least 1	noTSS	noTSS	noTSS	noTSS	< 7,5	< 1,5	< 2,5	noTSS	0.212667	1.681	1.12	0	8.33067	3.15533	4.27167	2.894	0	0	0	0	0	0	624561	0	0	0	0	0	0	0	3.18667	0
2890	624383	122	0.868251	> S/N in at least 1	noTSS	noTSS	noTSS	noTSS	< 3	noTSS	noTSS	noTSS	0.563	0.735333	1.10967	0.868333	2.17533	1.29333	1.08033	0.716	0	0	0	0	0	0	624561	0	0	0	0	0	0	0	3.18667	0
2895	624900	165	0.342324	> S/N in at least 1	noTSS	noTSS	noTSS	noTSS	noTSS	< 7	noTSS	< 9,5	1.091	0.921667	1.18567	1.87633	1.823	1.91533	1.37633	3.46533	0	0	624674	624674	624674	624674	0	624674	0	0	2.945	3.22	2.218	7.855	0	7.53433
2900	625916	621	0.761963	> S/N in all 8	< 7	< 4,5	< 5	< 4	> 10	> 10	> 10	< 9,5	10.8493	10.0463	8.37667	7.194	321.796	61.6343	218.617	30.3367	625267	625267	625267	625267	625248	625267	625248	625267	20.8943	41.59	23.6273	58.348	62.712	27.1697	50.0503	93.961
2900	625976	681	0.835583	< S/N: degradation	noTSS	noTSS	noTSS	noTSS	noTSS	noTSS	< 1,5	< 1	1.011	1.25567	1.41533	1.538	2.82533	1.866	4.10933	2.814	625267	625267	625267	625267	625248	625267	625248	625267	20.8943	41.59	23.6273	58.348	62.712	27.1697	50.0503	93.961
2910	628112	118	0.152062	> S/N in at least 1	noTSS	noTSS	noTSS	noTSS	noTSS	< 2	noTSS	noTSS	0.432667	0.382667	0.0973333	0.28	0.551667	2.628	0.509667	0.638333	#N/A	#N/A	#N/A	#N/A	#N/A	#N/A	#N/A	#N/A	#N/A	#N/A	#N/A	#N/A	#N/A	#N/A	#N/A	#N/A
2910	628600	606	0.780928	> S/N in at least 1	noTSS	noTSS	noTSS	< 7	noTSS	< 4	noTSS	< 2,5	1.47167	0.781333	0.614	4.262	0.284333	3.98633	0.230667	3.09267	#N/A	#N/A	#N/A	#N/A	#N/A	#N/A	#N/A	#N/A	#N/A	#N/A	#N/A	#N/A	#N/A	#N/A	#N/A	#N/A
2920	630104	186	0.133717	> S/N in at least 1	noTSS	noTSS	noTSS	noTSS	< 7	< 3	< 3	noTSS	0	0.216	0.0413333	0.0253333	8.62933	7.52233	4.01733	0.758333	#N/A	#N/A	#N/A	#N/A	#N/A	#N/A	#N/A	#N/A	#N/A	#N/A	#N/A	#N/A	#N/A	#N/A	#N/A	#N/A
2935	634148	61	0.0532751	> S/N in at least 1	noTSS	noTSS	noTSS	noTSS	< 2	noTSS	noTSS	noTSS	0.836333	0.918667	0.862333	1.19667	2.50233	1.25167	1.88633	2.07767	#N/A	#N/A	#N/A	#N/A	#N/A	#N/A	#N/A	#N/A	#N/A	#N/A	#N/A	#N/A	#N/A	#N/A	#N/A	#N/A
2935	634309	222	0.193886	< S/N: degradation	noTSS	noTSS	noTSS	noTSS	noTSS	noTSS	noTSS	< 1	0.620333	0.747333	0.814	0.522	1.33067	1.6	2.42633	2.02633	#N/A	#N/A	#N/A	#N/A	#N/A	#N/A	#N/A	#N/A	#N/A	#N/A	#N/A	#N/A	#N/A	#N/A	#N/A	#N/A
2940	635537	708	0.0980892	> S/N in at least 1	noTSS	noTSS	noTSS	noTSS	< 1,5	< 1	< 3,5	noTSS	0.657333	0.679	0.216333	0.659	4.69833	2.275	4.563	0.844333	#N/A	#N/A	#N/A	#N/A	#N/A	#N/A	#N/A	#N/A	#N/A	#N/A	#N/A	#N/A	#N/A	#N/A	#N/A	#N/A
2945	636769	722	0.415385	> S/N in at least 1	< 2	noTSS	noTSS	< 3	noTSS	< 2	noTSS	< 1,5	1.98767	2.18167	1.549	2.164	0.722333	1.94867	0.961	2.50967	#N/A	#N/A	#N/A	#N/A	#N/A	#N/A	#N/A	#N/A	#N/A	#N/A	#N/A	#N/A	#N/A	#N/A	#N/A	#N/A
2945	636780	711	0.424291	> S/N in all 8	> 10	< 4,5	< 5	> 10	> 10	> 10	< 8	< 9,5	13.911	15.7737	15.164	9.38367	15.0283	11.2477	12.1383	17.9583	#N/A	#N/A	#N/A	#N/A	#N/A	#N/A	#N/A	#N/A	#N/A	#N/A	#N/A	#N/A	#N/A	#N/A	#N/A	#N/A
2965	642380	554	0.679755	> S/N in at least 1	< 4,5	< 5,5	noTSS	noTSS	> 10	noTSS	< 9,5	< 10	2.316	2.56067	2.317	1.81967	8.318	1.889	5.18467	6.33133	#N/A	#N/A	#N/A	#N/A	#N/A	#N/A	#N/A	#N/A	#N/A	#N/A	#N/A	#N/A	#N/A	#N/A	#N/A	#N/A
2970	643133	495	0.554311	> S/N in at least 1	noTSS	noTSS	< 6,5	noTSS	noTSS	< 7,5	noTSS	noTSS	1.46167	1.26667	1.91367	1.08633	1.57433	2.508	1.61	1.53167	#N/A	#N/A	#N/A	#N/A	#N/A	#N/A	#N/A	#N/A	#N/A	#N/A	#N/A	#N/A	#N/A	#N/A	#N/A	#N/A
2995	647607	853	0.615884	> S/N in at least 1	noTSS	noTSS	noTSS	noTSS	noTSS	< 2,5	noTSS	noTSS	0.813	1.32167	1.41733	1.492	1.38667	4.31033	1.09833	2.558	646720	646720	646720	646720	646559	646720	646720	646720	88.577	58.57	119.939	79.9217	4.204	27.4907	5.037	49.2443
3000	648527	169	0.675624	> S/N in at least 1	noTSS	noTSS	noTSS	noTSS	noTSS	noTSS	noTSS	< 4	0.642667	0.967333	0.745	2.19633	1.03267	0.928667	0.867333	2.37733	0	0	0	648715	0	648914	648914	648715	0	0	0	183.818	0	3.06133	3.16733	50.3563
3005	648914	102	0.518868	> S/N in at least 1	noTSS	noTSS	noTSS	noTSS	noTSS	< 6	< 4	noTSS	1.163	0.898	0.518667	0.931	1.93133	3.06133	3.16733	1.42067	649167	649167	649167	649167	649167	649167	649167	649167	36.9423	36.1943	35.1237	39.949	16.4473	9.14	19.4	74.437
3010	649035	849	0.0196305	> S/N in at least 1	noTSS	noTSS	noTSS	< 4	< 2,5	noTSS	noTSS	< 4	1.544	1.502	1.636	1.92767	2.41833	1.35733	1.48667	2.41333	649924	649924	649924	649924	649924	649924	649924	649924	201.16	208.954	241.206	185.356	135.277	94.348	90.0797	202.627
3010	649167	717	0.172055	> S/N in all 8	> 10	> 10	> 10	> 10	> 10	< 5,5	< 10	> 10	36.9423	36.1943	35.1237	39.949	16.4473	9.14	19.4	74.437	649924	649924	649924	649924	649924	649924	649924	649924	201.16	208.954	241.206	185.356	135.277	94.348	90.0797	202.627
3015	650673	318	0.586716	> S/N in at least 1	noTSS	noTSS	noTSS	< 7,5	noTSS	< 7,5	noTSS	noTSS	1.53133	2.37333	1.27867	2.96567	0.381	4.60167	0.265333	1.49467	#N/A	#N/A	#N/A	#N/A	#N/A	#N/A	#N/A	#N/A	#N/A	#N/A	#N/A	#N/A	#N/A	#N/A	#N/A	#N/A
3025	652272	432	0.165581	< S/N: degradation	noTSS	noTSS	noTSS	noTSS	< 1	noTSS	noTSS	noTSS	0.166333	0.283333	0.385667	0.807667	2.60267	2.458	1.788	1.66167	#N/A	#N/A	#N/A	#N/A	#N/A	#N/A	#N/A	#N/A	#N/A	#N/A	#N/A	#N/A	#N/A	#N/A	#N/A	#N/A
3025	652466	626	0.239939	< S/N: degradation	noTSS	noTSS	noTSS	noTSS	noTSS	< 1	noTSS	noTSS	0.117333	0.197	0.189	0.630333	0.184667	2.97367	0.228333	1.178	#N/A	#N/A	#N/A	#N/A	#N/A	#N/A	#N/A	#N/A	#N/A	#N/A	#N/A	#N/A	#N/A	#N/A	#N/A	#N/A
3025	652665	825	0.316213	< S/N: degradation	noTSS	noTSS	noTSS	noTSS	noTSS	< 1	noTSS	noTSS	0.295333	0.266667	0.184667	0.298	0.884	2.83933	0.833333	0.608333	#N/A	#N/A	#N/A	#N/A	#N/A	#N/A	#N/A	#N/A	#N/A	#N/A	#N/A	#N/A	#N/A	#N/A	#N/A	#N/A
3025	653314	1474	0.564967	< S/N: degradation	noTSS	noTSS	noTSS	noTSS	noTSS	< 1,5	noTSS	noTSS	0.772	3.673	2.759	1.20567	3.686	5.19833	2.034	2.127	#N/A	#N/A	#N/A	#N/A	#N/A	#N/A	#N/A	#N/A	#N/A	#N/A	#N/A	#N/A	#N/A	#N/A	#N/A	#N/A
3035	655611	131	0.254369	> S/N in at least 1	< 2	< 2,5	< 1,5	< 9	noTSS	< 1	noTSS	< 4	3.361	5.17233	3.60433	4.54533	1.55733	2.35233	1.16567	3.69733	#N/A	#N/A	#N/A	#N/A	#N/A	#N/A	#N/A	#N/A	#N/A	#N/A	#N/A	#N/A	#N/A	#N/A	#N/A	#N/A
3035	655667	187	0.363107	> S/N in at least 1	noTSS	noTSS	noTSS	< 4,5	noTSS	noTSS	noTSS	< 3,5	1.51667	1.59133	1.863	2.221	1.66933	1.322	1.22333	2.21867	#N/A	#N/A	#N/A	#N/A	#N/A	#N/A	#N/A	#N/A	#N/A	#N/A	#N/A	#N/A	#N/A	#N/A	#N/A	#N/A
3040	656449	181	0.713608	> S/N in at least 1	noTSS	noTSS	noTSS	noTSS	noTSS	< 2	noTSS	noTSS	0.965667	1.10767	0.562667	1.33967	0.170667	2.81733	0.230667	0.799333	#N/A	#N/A	#N/A	#N/A	#N/A	#N/A	#N/A	#N/A	#N/A	#N/A	#N/A	#N/A	#N/A	#N/A	#N/A	#N/A
3050	657587	169	0.777924	< S/N: degradation	noTSS	noTSS	noTSS	noTSS	noTSS	< 1	noTSS	noTSS	0.333667	0.977667	0.360333	0.223333	0.161667	2.36533	0.142333	0.298333	657865	657865	0	657865	0	0	0	0	4.983	11.3877	0	4.53433	0	0	0	0
3050	657667	89	0.883049	> S/N in at least 1	noTSS	noTSS	noTSS	noTSS	noTSS	< 2	noTSS	noTSS	1.422	1.86567	0.950333	1.041	0.197333	3.87267	0.125333	1.249	657865	657865	0	657865	0	0	0	0	4.983	11.3877	0	4.53433	0	0	0	0
3055	658169	660	0.258427	< S/N: degradation	noTSS	noTSS	noTSS	noTSS	noTSS	< 1	noTSS	noTSS	0.424333	0.372333	0.19	0.178	0.355667	1.77833	0.514333	0.717333	#N/A	#N/A	#N/A	#N/A	#N/A	#N/A	#N/A	#N/A	#N/A	#N/A	#N/A	#N/A	#N/A	#N/A	#N/A	#N/A
3055	658339	490	0.449438	> S/N in at least 1	noTSS	noTSS	noTSS	noTSS	< 8	noTSS	< 7,5	< 4,5	0.457667	2.284	0.899333	1.172	5.488	2.23767	5.17733	4.612	#N/A	#N/A	#N/A	#N/A	#N/A	#N/A	#N/A	#N/A	#N/A	#N/A	#N/A	#N/A	#N/A	#N/A	#N/A	#N/A
3060	660237	1565	0.473419	< S/N: degradation	noTSS	noTSS	noTSS	noTSS	noTSS	noTSS	< 1	noTSS	0.716	0.9	1.06633	0.455667	1.61	1.701	2.48067	1.54733	#N/A	#N/A	#N/A	#N/A	#N/A	#N/A	#N/A	#N/A	#N/A	#N/A	#N/A	#N/A	#N/A	#N/A	#N/A	#N/A
3060	660659	1143	0.61541	< S/N: degradation	< 1,5	< 1	< 1,5	noTSS	noTSS	noTSS	noTSS	noTSS	3.45367	1.88633	2.60233	1.624	0.183333	1.67967	0.425	0.910333	#N/A	#N/A	#N/A	#N/A	#N/A	#N/A	#N/A	#N/A	#N/A	#N/A	#N/A	#N/A	#N/A	#N/A	#N/A	#N/A
3065	662108	1918	0.142602	> S/N in at least 1	< 1,5	< 2	< 1,5	< 2	noTSS	< 1,5	< 3	< 6	5.10267	4.84133	7.93833	5.17333	5.54133	5.56333	4.39033	7.24833	664063	664063	664083	664060	0	0	0	664083	14.0237	5.16633	2.45	16.735	0	0	0	2.08167
3065	662788	1238	0.44658	> S/N in at least 1	noTSS	noTSS	noTSS	noTSS	< 2,5	< 4	< 9	< 2,5	0.626667	1.715	1.61367	0.626667	25.7393	13.9647	14.7677	3.27967	664063	664063	664083	664060	0	0	0	664083	14.0237	5.16633	2.45	16.735	0	0	0	2.08167
3065	663384	642	0.713008	> S/N in at least 1	< 1	< 2	< 1	< 2	noTSS	noTSS	noTSS	< 4	3.032	3.76633	2.782	4.82467	1.02	1.72	1.13867	5.20367	664063	664063	664083	664060	0	0	0	664083	14.0237	5.16633	2.45	16.735	0	0	0	2.08167
3065	663976	50	0.977649	> S/N in at least 1	noTSS	noTSS	noTSS	noTSS	noTSS	noTSS	< 2	noTSS	0	0.108	0	0.0676667	2.00633	1.97767	2.66733	0.251333	664063	664063	664083	664060	0	0	0	664083	14.0237	5.16633	2.45	16.735	0	0	0	2.08167
3070	664613	815	0.28257	> S/N in at least 1	< 3,5	< 7	< 2	< 5	< 1,5	< 5	noTSS	< 3,5	3.68	6.67	3.31933	5.898	4.10567	12.5383	2.52867	4.75067	665634	0	0	665448	0	0	0	0	2.49067	0	0	11.865	0	0	0	0
3080	666462	763	0.428036	< S/N: degradation	< 1	< 1	noTSS	< 1,5	noTSS	< 0,5	noTSS	< 0,5	2.687	2.958	1.94733	3.068	1.115	2.93267	1.46367	2.22167	#N/A	#N/A	#N/A	#N/A	#N/A	#N/A	#N/A	#N/A	#N/A	#N/A	#N/A	#N/A	#N/A	#N/A	#N/A	#N/A
3080	666798	427	0.67991	> S/N in at least 1	noTSS	noTSS	noTSS	noTSS	< 7,5	noTSS	< 8,5	noTSS	4.107	6.425	5.05133	3.16267	20.254	5.66	23.5333	9.584	#N/A	#N/A	#N/A	#N/A	#N/A	#N/A	#N/A	#N/A	#N/A	#N/A	#N/A	#N/A	#N/A	#N/A	#N/A	#N/A
3080	666800	425	0.681409	> S/N in at least 1	< 4	< 4	< 3,5	< 2,5	noTSS	noTSS	noTSS	noTSS	14.211	17.5027	10.6053	5.62	12.1747	5.53067	10.031	7.50367	#N/A	#N/A	#N/A	#N/A	#N/A	#N/A	#N/A	#N/A	#N/A	#N/A	#N/A	#N/A	#N/A	#N/A	#N/A	#N/A
3090	668741	4015	0.186753	> S/N in at least 1	noTSS	noTSS	noTSS	noTSS	> 10	> 10	> 10	> 10	16.1893	34.8857	18.2783	19.439	170.634	58.3087	153.724	63.423	#N/A	#N/A	#N/A	#N/A	#N/A	#N/A	#N/A	#N/A	#N/A	#N/A	#N/A	#N/A	#N/A	#N/A	#N/A	#N/A
3090	668743	4013	0.187158	> S/N in at least 1	> 10	> 10	> 10	noTSS	noTSS	noTSS	noTSS	noTSS	31.9943	76.5667	32.8163	19.706	64.8103	24.658	51.1553	44.531	#N/A	#N/A	#N/A	#N/A	#N/A	#N/A	#N/A	#N/A	#N/A	#N/A	#N/A	#N/A	#N/A	#N/A	#N/A	#N/A
3090	672316	440	0.910877	> S/N in at least 1	noTSS	noTSS	noTSS	noTSS	noTSS	noTSS	noTSS	< 2	0.799667	1.086	0.528667	0.746333	1.29	1.36433	0.566333	1.68067	#N/A	#N/A	#N/A	#N/A	#N/A	#N/A	#N/A	#N/A	#N/A	#N/A	#N/A	#N/A	#N/A	#N/A	#N/A	#N/A
3105	675983	1225	0.154006	> S/N in at least 1	< 2	noTSS	< 4	noTSS	noTSS	< 1,5	noTSS	noTSS	2.77333	2.03767	2.891	1.46167	1.244	3.018	1.11033	1.62667	#N/A	#N/A	#N/A	#N/A	#N/A	#N/A	#N/A	#N/A	#N/A	#N/A	#N/A	#N/A	#N/A	#N/A	#N/A	#N/A
3105	676137	1071	0.260359	> S/N in at least 1	< 2,5	< 2	< 3,5	< 2	< 2	< 2	< 1,5	< 2,5	3.624	4.00433	4.66933	3.686	5.897	4.973	4.94867	5.244	#N/A	#N/A	#N/A	#N/A	#N/A	#N/A	#N/A	#N/A	#N/A	#N/A	#N/A	#N/A	#N/A	#N/A	#N/A	#N/A
3130	682196	1169	0.372649	> S/N in at least 1	noTSS	noTSS	noTSS	noTSS	< 1,5	noTSS	noTSS	< 2	1.37567	2.30233	2.444	1.27	3.53767	1.27567	2.457	3.10667	#N/A	#N/A	#N/A	#N/A	#N/A	#N/A	#N/A	#N/A	#N/A	#N/A	#N/A	#N/A	#N/A	#N/A	#N/A	#N/A
3130	684137	3110	0.991393	> S/N in at least 1	noTSS	noTSS	noTSS	noTSS	noTSS	< 2	noTSS	noTSS	0.603667	1.04567	1.09667	0.712667	2.55267	2.77767	2.69267	1.52933	#N/A	#N/A	#N/A	#N/A	#N/A	#N/A	#N/A	#N/A	#N/A	#N/A	#N/A	#N/A	#N/A	#N/A	#N/A	#N/A
3140	685802	1155	0.0737771	> S/N in at least 1	noTSS	noTSS	noTSS	noTSS	noTSS	< 2	noTSS	noTSS	0.993333	1.16367	0.843333	0.783667	2.53967	2.37033	1.11033	1.51367	686979	0	686979	0	686979	0	686979	0	23.105	0	22.9443	0	11.324	0	12.7903	0
3140	686583	374	0.70008	< S/N: degradation	noTSS	noTSS	noTSS	noTSS	noTSS	noTSS	noTSS	< 1,5	0.231	0.742	0.687333	0.596667	1.04967	0.860333	1.1	2.211	686979	0	686979	0	686979	0	686979	0	23.105	0	22.9443	0	11.324	0	12.7903	0
3145	687331	387	0.407351	> S/N in at least 1	noTSS	< 2	< 7	noTSS	noTSS	< 2	noTSS	noTSS	1.52967	5.47767	6.08167	0.0933333	0.356667	5.81533	0.759667	0	687747	687747	687747	687747	687747	687747	687747	687747	192.913	72.8757	231.532	96.9507	8.07167	15.5573	13.012	67.6623
3160	688697	980	0.123435	> S/N in at least 1	< 2,5	< 3	< 3,5	< 3	< 2	< 3	< 1,5	< 3	2.04	4.64133	2.822	2.37733	2.132	4.28967	1.94733	4.28167	0	0	0	689701	689701	689701	689701	689701	0	0	0	12.7187	9.98133	5.32267	10.459	10.0803
3175	690739	120	0.789474	> S/N in at least 1	noTSS	noTSS	noTSS	noTSS	< 2,5	noTSS	noTSS	noTSS	1.219	0.897333	1.54667	1.01333	2.44733	1.649	1.89033	1.54367	#N/A	#N/A	#N/A	#N/A	#N/A	#N/A	#N/A	#N/A	#N/A	#N/A	#N/A	#N/A	#N/A	#N/A	#N/A	#N/A
3180	690979	534	0.13871	< S/N: degradation	noTSS	< 1,5	noTSS	noTSS	noTSS	< 1,5	noTSS	noTSS	0.973	2.58433	1.04867	0.435667	0.368	3.68067	0.603667	1.12333	#N/A	#N/A	#N/A	#N/A	#N/A	#N/A	#N/A	#N/A	#N/A	#N/A	#N/A	#N/A	#N/A	#N/A	#N/A	#N/A
3180	690992	521	0.159677	> S/N in at least 1	noTSS	noTSS	noTSS	noTSS	noTSS	< 2	noTSS	noTSS	0.469667	1.68933	0.803333	0.353667	1.22233	3.27133	0.867	0.926667	#N/A	#N/A	#N/A	#N/A	#N/A	#N/A	#N/A	#N/A	#N/A	#N/A	#N/A	#N/A	#N/A	#N/A	#N/A	#N/A
3190	692092	1836	0.180357	> S/N in at least 1	noTSS	noTSS	noTSS	noTSS	< 3,5	noTSS	noTSS	< 2	1.32667	2.203	1.85333	0.687333	3.76067	1.73933	2.97733	2.92933	694100	694102	0	694073	0	694102	0	0	14.851	5.876	0	5.07233	0	35.098	0	0
3190	692249	1679	0.250446	> S/N in at least 1	< 2	< 1	< 1,5	noTSS	< 3,5	noTSS	< 1	< 3	3.25767	2.237	2.96533	1.91733	3.87833	2.05333	3.55533	4.67867	694100	694102	0	694073	0	694102	0	0	14.851	5.876	0	5.07233	0	35.098	0	0
3190	693814	114	0.949107	< S/N: degradation	noTSS	noTSS	noTSS	noTSS	noTSS	noTSS	noTSS	< 1,5	0.630667	0.905667	0.458667	0.605	0.206333	0.577	0.427333	2.626	694100	694102	0	694073	0	694102	0	0	14.851	5.876	0	5.07233	0	35.098	0	0
3205	696898	1307	0.336769	> S/N in at least 1	noTSS	noTSS	noTSS	noTSS	noTSS	noTSS	noTSS	< 2,5	1.92133	1.951	2.12067	1.72233	1.44567	0.747333	1.62633	2.305	#N/A	#N/A	#N/A	#N/A	#N/A	#N/A	#N/A	#N/A	#N/A	#N/A	#N/A	#N/A	#N/A	#N/A	#N/A	#N/A
3205	697332	1741	0.448596	> S/N in at least 1	noTSS	noTSS	noTSS	< 1,5	noTSS	noTSS	noTSS	< 3	1.513	1.11133	1.69867	3.39267	0.0496667	2.01	0.322	2.476	#N/A	#N/A	#N/A	#N/A	#N/A	#N/A	#N/A	#N/A	#N/A	#N/A	#N/A	#N/A	#N/A	#N/A	#N/A	#N/A
3215	700898	735	0.0981595	> S/N in at least 1	noTSS	noTSS	noTSS	noTSS	noTSS	< 3,5	noTSS	noTSS	0	0.089	0.0513333	0.0763333	0	2.46967	0.0716667	0.063	#N/A	#N/A	#N/A	#N/A	#N/A	#N/A	#N/A	#N/A	#N/A	#N/A	#N/A	#N/A	#N/A	#N/A	#N/A	#N/A
3230	703799	65	0.052	> S/N in at least 1	noTSS	noTSS	noTSS	noTSS	noTSS	< 4	noTSS	noTSS	0.341667	0.422667	0.207333	0.178333	0.362667	2.92533	0.178	0.167	703692	703692	703692	703692	703692	703692	703692	703692	229.277	99.851	183.839	213.756	6.37167	161.484	3.80933	84.3567
3235	705536	408	0.573222	> S/N in at least 1	noTSS	noTSS	< 6	noTSS	noTSS	< 1,5	noTSS	< 2	1.52267	1.838	2.66133	1.69767	1.234	3.74967	1.11767	2.25	705975	705975	705975	705975	705975	705975	705975	705975	119.689	39.5187	107.701	132.644	33.2663	143.333	28.5857	183.289
3255	709826	27	0.036193	> S/N in at least 1	noTSS	noTSS	noTSS	noTSS	noTSS	noTSS	noTSS	< 2	0.491333	0.655667	0.641333	0.647333	1.94067	0.572	1.60767	2.37267	#N/A	#N/A	#N/A	#N/A	#N/A	#N/A	#N/A	#N/A	#N/A	#N/A	#N/A	#N/A	#N/A	#N/A	#N/A	#N/A
3260	710608	60	0.145278	> S/N in at least 1	noTSS	< 4,5	noTSS	noTSS	< 7,5	noTSS	noTSS	< 5	1.04533	1.97833	0.981	1.43033	3.08	0.837333	3.22733	2.28733	#N/A	#N/A	#N/A	#N/A	#N/A	#N/A	#N/A	#N/A	#N/A	#N/A	#N/A	#N/A	#N/A	#N/A	#N/A	#N/A
3265	711658	516	0.245131	> S/N in at least 1	noTSS	< 0,5	< 2	< 0,5	< 1	noTSS	noTSS	< 4	2.22433	2.29267	3.79433	4.244	5.79167	1.61667	3.152	5.098	711029	711106	711029	711106	711106	711106	711106	711106	4.70467	84.8913	4.95367	7.85533	1213.99	807.632	1304.14	276.287
3265	713025	1883	0.894537	> S/N in at least 1	< 1,5	< 1	< 3	< 0,5	< 1	< 1	< 1	< 5,5	6.75833	7.26733	7.25333	4.26033	6.44567	9.04067	8.227	5.87	711029	711106	711029	711106	711106	711106	711106	711106	4.70467	84.8913	4.95367	7.85533	1213.99	807.632	1304.14	276.287
3265	713040	1898	0.901663	> S/N in at least 1	noTSS	noTSS	noTSS	noTSS	noTSS	noTSS	noTSS	> 10	9.74433	6.524	9.57033	7.00167	7.125	5.208	7.982	14.0977	711029	711106	711029	711106	711106	711106	711106	711106	4.70467	84.8913	4.95367	7.85533	1213.99	807.632	1304.14	276.287
3265	713042	1900	0.902613	> S/N in at least 1	< 2,5	noTSS	< 5,5	noTSS	noTSS	noTSS	noTSS	noTSS	11.8383	5.98533	11.2363	6.98233	5.313	4.69767	3.807	6.294	711029	711106	711029	711106	711106	711106	711106	711106	4.70467	84.8913	4.95367	7.85533	1213.99	807.632	1304.14	276.287
3265	713091	1949	0.925891	< S/N: degradation	noTSS	noTSS	noTSS	noTSS	< 0,5	noTSS	noTSS	noTSS	0.0933333	0.062	0.023	0.0253333	3.59367	1.127	3.478	0.455667	711029	711106	711029	711106	711106	711106	711106	711106	4.70467	84.8913	4.95367	7.85533	1213.99	807.632	1304.14	276.287
3275	714194	530	0.512868	> S/N in all 8	> 10	> 10	> 10	> 10	> 10	> 10	> 10	> 10	21.935	27.8733	28.2887	14.5323	19.8893	13.6943	10.3157	21.704	714770	714770	714770	714770	0	714770	0	714770	2.68167	67.3103	3.73733	9.286	0	104.066	0	10.8353
3280	715745	912	0.786207	> S/N in at least 1	< 5	< 4	< 2	< 2	< 1	< 1,5	< 0,5	< 6	4.564	8.79033	5.11433	3.042	3.08667	3.126	3.21033	7.02233	714804	714804	714804	714804	714804	714804	714804	714804	2.72233	21.638	4.02933	5.76267	3.95967	76.2867	3.76167	8.00967
3280	715754	921	0.793966	> S/N in at least 1	< 2,5	< 1,5	< 2	noTSS	noTSS	< 2	noTSS	< 2	2.91633	2.98133	2.60733	1.50867	3.22033	3.02333	4.29367	2.63	714804	714804	714804	714804	714804	714804	714804	714804	2.72233	21.638	4.02933	5.76267	3.95967	76.2867	3.76167	8.00967
3290	716604	1212	0.00655738	> S/N in at least 1	< 1	< 2	< 3,5	noTSS	< 2,5	< 1,5	< 2	noTSS	2.67967	4.337	5.617	0.781	5.36967	5.18	3.011	0.584667	0	0	0	717860	0	717860	0	717860	0	0	0	4.62233	0	3.129	0	3.889
3290	717683	133	0.890984	< S/N: degradation	noTSS	noTSS	< 1,5	noTSS	noTSS	noTSS	noTSS	noTSS	1.60033	1.15167	2.32033	0.679	0	1.583	0	0.233	0	0	0	717860	0	717860	0	717860	0	0	0	4.62233	0	3.129	0	3.889
3295	718458	407	0.54878	> S/N in at least 1	noTSS	noTSS	noTSS	< 2	noTSS	noTSS	noTSS	noTSS	1.43067	1	2.05433	2.15467	0.574333	0.948667	0.692333	2.301	#N/A	#N/A	#N/A	#N/A	#N/A	#N/A	#N/A	#N/A	#N/A	#N/A	#N/A	#N/A	#N/A	#N/A	#N/A	#N/A
3300	719381	440	0.410188	< S/N: degradation	noTSS	< 1	noTSS	noTSS	noTSS	noTSS	noTSS	< 1,5	1.60433	3.06367	1.54467	1.12333	1.228	0.997333	1.331	2.41133	0	0	0	0	0	719881	0	0	0	0	0	0	0	2.05633	0	0
3300	719608	213	0.714477	> S/N in at least 1	noTSS	noTSS	noTSS	noTSS	< 3	noTSS	< 3	< 1,5	1.385	2.73133	2.314	0.783	6.04433	1.15133	5.38267	2.79033	0	0	0	0	0	719881	0	0	0	0	0	0	0	2.05633	0	0
3305	720265	72	0.127886	< S/N: degradation	noTSS	noTSS	noTSS	noTSS	noTSS	noTSS	noTSS	< 0,5	0.0466667	0.172667	0.023	0.0763333	0.268667	0.465667	0.458333	2.048	720169	720169	720169	720169	720129	720129	720129	720129	1390.78	275.461	1649.1	469.093	629.959	72.2263	833.491	1250.97
3305	720275	82	0.145648	< S/N: degradation	noTSS	noTSS	noTSS	noTSS	noTSS	noTSS	< 0,5	noTSS	0.166333	0.447333	0.180333	0.388	0.892333	1.899	1.845	0.871333	720169	720169	720169	720169	720129	720129	720129	720129	1390.78	275.461	1649.1	469.093	629.959	72.2263	833.491	1250.97
3305	720424	231	0.410302	> S/N in at least 1	< 1,5	< 3	< 3,5	< 3	< 1	< 5	< 0,5	< 2,5	9.53533	14.8063	8.74633	8.641	5.21033	19.678	5.134	12.0167	720169	720169	720169	720169	720129	720129	720129	720129	1390.78	275.461	1649.1	469.093	629.959	72.2263	833.491	1250.97
3305	720508	315	0.559503	> S/N in at least 1	noTSS	< 2,5	< 1,5	noTSS	> 10	< 3,5	< 6	< 3	4.24567	7.18467	4.55833	1.561	44.3207	11.8797	59.4453	10.141	720169	720169	720169	720169	720129	720129	720129	720129	1390.78	275.461	1649.1	469.093	629.959	72.2263	833.491	1250.97
3305	720606	413	0.73357	> S/N in at least 1	noTSS	noTSS	noTSS	noTSS	< 1,5	< 1,5	< 3	noTSS	1.668	2.16533	0.754667	0.935333	23.779	5.056	33.2	3.55033	720169	720169	720169	720169	720129	720129	720129	720129	1390.78	275.461	1649.1	469.093	629.959	72.2263	833.491	1250.97
3320	723313	93	0.0751212	> S/N in at least 1	< 1,5	< 3	< 4,5	< 5	noTSS	< 1,5	noTSS	< 6,5	3.80233	4.868	6.28467	3.59567	5.33667	2.86967	3.099	4.60133	0	722991	722991	722992	0	722991	0	723056	0	1.992	1.96633	2.99467	0	5.15933	0	5.14933
3320	723617	397	0.320679	> S/N in at least 1	noTSS	< 2	< 2,5	< 3	noTSS	noTSS	noTSS	< 4	2.22767	2.27733	3.06133	2.249	1.89567	1.57267	0.975333	3.013	0	722991	722991	722992	0	722991	0	723056	0	1.992	1.96633	2.99467	0	5.15933	0	5.14933
3325	724515	135	0.281915	> S/N in at least 1	noTSS	noTSS	noTSS	noTSS	< 2,5	> 10	noTSS	< 1	0.119667	0.978	0.449	1.59633	3.50367	6.875	2.34233	3.82	#N/A	#N/A	#N/A	#N/A	#N/A	#N/A	#N/A	#N/A	#N/A	#N/A	#N/A	#N/A	#N/A	#N/A	#N/A	#N/A
3325	724572	78	0.585106	> S/N in at least 1	noTSS	noTSS	noTSS	noTSS	noTSS	< 9	noTSS	noTSS	0.0646667	0.687	0.124333	1.87333	1.434	2.99867	1.078	2.593	#N/A	#N/A	#N/A	#N/A	#N/A	#N/A	#N/A	#N/A	#N/A	#N/A	#N/A	#N/A	#N/A	#N/A	#N/A	#N/A
3330	725072	27	0.934146	> S/N in at least 1	noTSS	noTSS	noTSS	noTSS	< 1	noTSS	< 3	< 5	0.576	1.20167	0.580333	1.16833	3.109	2.41967	4.07933	2.546	725185	725185	0	725185	725284	725186	725284	725185	19.4387	32.4677	0	80.6853	41.5237	26.7697	24.1273	99.715
3335	725421	714	0.114144	> S/N in at least 1	noTSS	< 2,5	noTSS	noTSS	< 4,5	< 5	< 4	noTSS	2.58433	2.49433	1.89467	1.818	6.234	6.88867	5.944	2.38167	726166	726166	726166	726166	726166	726166	726166	726166	140.308	118.789	140.291	122.623	141.568	90.5443	130.774	93.7703
3335	725616	519	0.356079	> S/N in all 8	< 9	> 10	> 10	> 10	> 10	> 10	< 10	> 10	39.41	41.768	48.8093	63.4687	25.7087	31.4183	17.624	64.8063	726166	726166	726166	726166	726166	726166	726166	726166	140.308	118.789	140.291	122.623	141.568	90.5443	130.774	93.7703
3340	726403	1309	0.105263	> S/N in at least 1	< 3,5	< 4,5	< 2,5	< 3	< 2,5	< 2	noTSS	< 5,5	8.85833	7.50133	9.183	5.88433	5.947	3.98033	3.277	7.988	#N/A	#N/A	#N/A	#N/A	#N/A	#N/A	#N/A	#N/A	#N/A	#N/A	#N/A	#N/A	#N/A	#N/A	#N/A	#N/A
3340	726426	1286	0.120984	> S/N in at least 1	< 2	< 2	< 1	noTSS	noTSS	noTSS	noTSS	< 2,5	4.08467	2.81967	3.588	1.75533	1.08633	1.627	0.656333	2.32067	#N/A	#N/A	#N/A	#N/A	#N/A	#N/A	#N/A	#N/A	#N/A	#N/A	#N/A	#N/A	#N/A	#N/A	#N/A	#N/A
3340	726603	1109	0.241969	> S/N in at least 1	noTSS	< 2,5	noTSS	< 2	< 1,5	< 4	noTSS	< 5,5	1.55367	5.782	2.55267	6.54333	5.485	8.203	4.622	5.12267	#N/A	#N/A	#N/A	#N/A	#N/A	#N/A	#N/A	#N/A	#N/A	#N/A	#N/A	#N/A	#N/A	#N/A	#N/A	#N/A
3375	733732	364	0.219542	> S/N in all 8	< 7,5	> 10	< 4,5	< 9	< 3,5	< 6,5	< 4,5	< 5,5	8.62567	11.7717	9.88433	13.1647	12.5673	15.443	12.568	16.264	0	0	0	0	733294	733294	0	733294	0	0	0	0	2.505	2.44067	0	8.31933
3380	735205	210	0.308824	> S/N in at least 1	noTSS	noTSS	noTSS	noTSS	noTSS	< 2,5	noTSS	noTSS	1.378	2.01633	1.59	1.066	0.533667	2.373	0.671	1.80033	#N/A	#N/A	#N/A	#N/A	#N/A	#N/A	#N/A	#N/A	#N/A	#N/A	#N/A	#N/A	#N/A	#N/A	#N/A	#N/A
3385	735940	1161	0.161733	> S/N in at least 1	< 3,5	< 1,5	< 4	< 1	< 1,5	< 4,5	< 1,5	< 1,5	7.74367	7.31867	12.4633	4.60233	7.80967	13.7057	6.88967	3.45	737156	0	0	0	737156	0	737156	0	12.4753	0	0	0	10.8057	0	9.60433	0
3385	736435	666	0.519134	> S/N in at least 1	< 1,5	< 1	noTSS	< 0,5	noTSS	noTSS	noTSS	< 2	2.20033	7.33467	1.93933	3.07333	4.50867	3.21733	3.35367	5.08733	737156	0	0	0	737156	0	737156	0	12.4753	0	0	0	10.8057	0	9.60433	0
3385	736790	311	0.775451	> S/N in at least 1	noTSS	noTSS	noTSS	noTSS	noTSS	noTSS	noTSS	< 2	1.00033	0.806667	0.633	2.11833	2.32967	2.12633	1.22	4.64367	737156	0	0	0	737156	0	737156	0	12.4753	0	0	0	10.8057	0	9.60433	0
3385	736886	215	0.844765	> S/N in at least 1	< 2,5	noTSS	< 0,5	noTSS	< 1	< 2	< 1	< 5	3.87	3.74567	3.82233	3.89033	7.54	7.725	4.68133	11.3103	737156	0	0	0	737156	0	737156	0	12.4753	0	0	0	10.8057	0	9.60433	0
3385	736941	160	0.884477	< S/N: degradation	< 1,5	< 1	< 1	< 0,5	noTSS	< 0,5	noTSS	< 1,5	2.69567	3.24167	2.72467	4.101	0.339667	1.792	0.439667	3.11033	737156	0	0	0	737156	0	737156	0	12.4753	0	0	0	10.8057	0	9.60433	0
29535	737156	48	0.596639	> S/N in at least 1	> 10	noTSS	noTSS	noTSS	> 10	noTSS	> 10	noTSS	12.4753	18.1633	36.0263	0.0523333	10.8057	1.58267	9.60433	9.328	#N/A	#N/A	#N/A	#N/A	#N/A	#N/A	#N/A	#N/A	#N/A	#N/A	#N/A	#N/A	#N/A	#N/A	#N/A	#N/A
3395	738467	42	0.200957	> S/N in at least 1	noTSS	< 1	< 0,5	noTSS	< 2	noTSS	noTSS	< 1	1.389	2.48967	2.334	1.27033	2.205	1.144	1.75867	1.88	738382	738382	738382	738349	738382	738382	738382	738382	170.518	165.655	98.8227	45.4257	46.5977	36.5073	33.9877	68.9403
3395	738544	119	0.569378	< S/N: degradation	noTSS	noTSS	noTSS	noTSS	noTSS	< 1,5	noTSS	noTSS	0.712	1.693	1.08	1.21567	0.686667	2.29933	2.03367	2.54767	738382	738382	738382	738349	738382	738382	738382	738382	170.518	165.655	98.8227	45.4257	46.5977	36.5073	33.9877	68.9403
3405	739456	293	0.371827	> S/N in at least 1	noTSS	noTSS	noTSS	noTSS	noTSS	noTSS	< 5	noTSS	0.663	1.29667	1.37367	0.859333	3.09333	1.60667	2.86767	2.388	739096	0	739096	0	739066	739096	739096	0	10.718	0	9.602	0	2.62267	19.994	18.218	0
3415	741076	273	0.717098	> S/N in at least 1	< 2	< 2,5	noTSS	< 2,5	noTSS	noTSS	noTSS	< 4,5	1.979	1.84033	2.26033	3.062	0.325667	1.17333	0.549333	1.90633	741434	741434	741434	741434	741434	741434	741434	741434	246.734	104.596	251.731	312.439	69.5127	52.3577	44.6263	122.047
3420	742162	349	0.633788	> S/N in at least 1	< 2	< 2	< 1,5	< 2	noTSS	< 1,5	< 3	< 3	2.15733	2.797	2.92167	2.71467	2.82867	3.68267	2.74133	2.31833	742676	742676	742676	742676	0	742676	742676	742676	2.981	2.67333	3.71467	10.3457	0	15.885	2.75367	18.2987
3430	742772	640	0.00156006	< S/N: degradation	noTSS	noTSS	noTSS	noTSS	noTSS	< 1,5	noTSS	noTSS	0.481667	0.0836667	0.463	0.543	0.161667	2.822	0.177333	0.316333	743446	743446	0	743445	743446	743446	0	743445	86.487	126.184	0	91.3223	21.206	27.7413	0	96.817
3430	742834	578	0.0982839	> S/N in at least 1	noTSS	noTSS	noTSS	noTSS	noTSS	< 2	noTSS	noTSS	1.021	0.442	1.30733	1.373	0.198667	3.676	0.035	0.846333	743446	743446	0	743445	743446	743446	0	743445	86.487	126.184	0	91.3223	21.206	27.7413	0	96.817
3430	743301	111	0.826833	< S/N: degradation	noTSS	noTSS	noTSS	noTSS	noTSS	noTSS	noTSS	< 1,5	0.719667	1.15367	0.867667	1.95667	1.20833	1.41633	1.18833	3.07467	743446	743446	0	743445	743446	743446	0	743445	86.487	126.184	0	91.3223	21.206	27.7413	0	96.817
3435	743714	62	0.764259	> S/N in at least 1	noTSS	noTSS	noTSS	noTSS	noTSS	noTSS	noTSS	< 5,5	0.418333	1.2	0.579	2.41367	0.551667	4.72367	0.708	7.00667	0	0	743840	743840	743840	743838	743840	743840	0	0	161.607	165.987	44.0437	11.5367	24.823	126.37
3440	744434	663	0.452519	> S/N in at least 1	< 2	< 2,5	< 1,5	< 2,5	< 8	< 2,5	< 7,5	< 4	3.22433	3.709	3.70567	5.161	6.824	4.35233	4.42667	8.65967	745136	745136	745136	745136	745136	745136	745136	745136	113.955	81.9673	161.875	231.218	13.127	34.1667	11.2167	147.004
3440	744817	280	0.768786	> S/N in at least 1	noTSS	< 2	noTSS	noTSS	< 3	noTSS	< 3,5	noTSS	1.26433	1.99867	1.29267	0.757	3.695	1.48733	3.92233	1.97467	745136	745136	745136	745136	745136	745136	745136	745136	113.955	81.9673	161.875	231.218	13.127	34.1667	11.2167	147.004
3450	746467	981	0.117806	> S/N in all 8	> 10	> 10	> 10	> 10	> 10	> 10	> 10	> 10	96.504	71.3963	85.4057	73.3993	49.4063	49.139	44.6973	70.6523	0	0	0	0	0	747666	0	0	0	0	0	0	0	2.232	0	0
3450	746499	949	0.146583	> S/N in all 8	< 8	> 10	> 10	< 6	< 5	< 2	< 5	< 5,5	8.166	7.67433	9.48467	6.08233	9.72533	5.01967	5.936	7.63533	0	0	0	0	0	747666	0	0	0	0	0	0	0	2.232	0	0
3455	747666	1686	0.113098	< S/N: degradation	noTSS	noTSS	noTSS	noTSS	noTSS	< 1,5	noTSS	noTSS	0.808	0.693	0.863	0.929667	0.731	2.232	1.02633	0.562667	#N/A	#N/A	#N/A	#N/A	#N/A	#N/A	#N/A	#N/A	#N/A	#N/A	#N/A	#N/A	#N/A	#N/A	#N/A	#N/A
3455	748704	648	0.659127	< S/N: degradation	noTSS	noTSS	noTSS	noTSS	noTSS	noTSS	noTSS	< 1,5	0.896333	1.44167	1.53967	0.693	1.71833	1.33933	1.369	2.65633	#N/A	#N/A	#N/A	#N/A	#N/A	#N/A	#N/A	#N/A	#N/A	#N/A	#N/A	#N/A	#N/A	#N/A	#N/A	#N/A
3470	750913	129	0.788871	> S/N in at least 1	noTSS	noTSS	noTSS	noTSS	noTSS	< 10	noTSS	< 5,5	1.79367	1.87	1.47867	2.30733	3.64467	4.79833	3.53067	3.21933	#N/A	#N/A	#N/A	#N/A	#N/A	#N/A	#N/A	#N/A	#N/A	#N/A	#N/A	#N/A	#N/A	#N/A	#N/A	#N/A
3475	751650	57	0.911076	> S/N in all 8	< 5	< 7	< 3,5	< 5,5	< 5,5	< 2	< 2	< 4,5	6.20833	9.41033	7.109	5.564	5.7	5.66267	3.776	8.982	#N/A	#N/A	#N/A	#N/A	#N/A	#N/A	#N/A	#N/A	#N/A	#N/A	#N/A	#N/A	#N/A	#N/A	#N/A	#N/A
3480	752037	703	0.318138	> S/N in all 8	< 2	< 7	< 2	< 2	< 8	> 10	< 8	< 4,5	4.15233	30.0213	8.01833	4.00167	6.173	49.4597	5.44267	4.405	#N/A	#N/A	#N/A	#N/A	#N/A	#N/A	#N/A	#N/A	#N/A	#N/A	#N/A	#N/A	#N/A	#N/A	#N/A	#N/A
3480	752214	526	0.489816	> S/N in at least 1	noTSS	noTSS	noTSS	noTSS	> 10	< 2,5	< 10	< 4,5	1.22067	1.62233	2.028	1.481	10.3007	4.70033	7.01633	5.383	#N/A	#N/A	#N/A	#N/A	#N/A	#N/A	#N/A	#N/A	#N/A	#N/A	#N/A	#N/A	#N/A	#N/A	#N/A	#N/A
3490	753380	2538	0.0170411	< S/N: degradation	noTSS	noTSS	noTSS	noTSS	noTSS	noTSS	< 1	< 1,5	1.19867	2.73333	1.60967	2.13567	2.38133	1.52533	3.21367	2.313	755981	755981	755981	755981	755981	755981	755981	755981	207.855	179.816	279.193	172.357	36.2903	215.251	23.2637	109.082
3490	753381	2537	0.0174284	< S/N: degradation	noTSS	noTSS	noTSS	noTSS	noTSS	< 1,5	noTSS	noTSS	2.142	3.04567	2.30233	2.16433	3.006	4.076	1.74667	1.808	755981	755981	755981	755981	755981	755981	755981	755981	207.855	179.816	279.193	172.357	36.2903	215.251	23.2637	109.082
3490	753471	2447	0.0522851	> S/N in all 8	< 10	< 4,5	< 10	< 7	< 4	< 4,5	< 8	> 10	42.425	22.7087	33.509	23.0653	20.6633	13.643	19.4267	27.2747	755981	755981	755981	755981	755981	755981	755981	755981	207.855	179.816	279.193	172.357	36.2903	215.251	23.2637	109.082
3490	754107	1811	0.298606	< S/N: degradation	noTSS	noTSS	noTSS	noTSS	noTSS	noTSS	noTSS	< 1	0.608667	1.097	0.795333	0.974333	0.894	0.699	1.09833	2.30867	755981	755981	755981	755981	755981	755981	755981	755981	207.855	179.816	279.193	172.357	36.2903	215.251	23.2637	109.082
3490	754133	1785	0.308675	> S/N in at least 1	< 2	< 1	< 1,5	< 1,5	< 1,5	< 1	< 1,5	< 3	4.288	4.34067	5.188	3.93133	6.69233	3.10133	4.65133	6.68967	755981	755981	755981	755981	755981	755981	755981	755981	207.855	179.816	279.193	172.357	36.2903	215.251	23.2637	109.082
3490	754400	1518	0.412084	< S/N: degradation	noTSS	noTSS	< 1	noTSS	noTSS	noTSS	noTSS	< 1,5	1.538	2.445	2.457	1.238	2.983	1.72533	2.04367	2.96167	755981	755981	755981	755981	755981	755981	755981	755981	207.855	179.816	279.193	172.357	36.2903	215.251	23.2637	109.082
3490	754401	1517	0.412471	< S/N: degradation	noTSS	noTSS	noTSS	noTSS	< 1	noTSS	noTSS	noTSS	1.708	2.56533	1.53133	1.25867	3.59067	2.116	1.715	1.38633	755981	755981	755981	755981	755981	755981	755981	755981	207.855	179.816	279.193	172.357	36.2903	215.251	23.2637	109.082
3490	755877	41	0.984121	> S/N in at least 1	< 2,5	< 1	< 2	< 1	< 3	< 2	< 3	< 3,5	5.699	5.736	6.81767	3.38733	12.3043	4.567	9.19433	6.34133	755981	755981	755981	755981	755981	755981	755981	755981	207.855	179.816	279.193	172.357	36.2903	215.251	23.2637	109.082
3510	759240	688	0.48213	> S/N in at least 1	< 1	< 3	noTSS	< 2	< 3	< 6	< 2	< 2	2.76233	10.9687	2.57967	3.86333	9.333	22.7927	6.11033	8.452	#N/A	#N/A	#N/A	#N/A	#N/A	#N/A	#N/A	#N/A	#N/A	#N/A	#N/A	#N/A	#N/A	#N/A	#N/A	#N/A
3510	759326	774	0.542397	> S/N in at least 1	< 1,5	< 1,5	< 0,5	noTSS	< 1,5	< 1	< 1,5	< 2	2.95533	4.375	4.12633	1.89633	4.35233	2.41633	3.902	4.20367	#N/A	#N/A	#N/A	#N/A	#N/A	#N/A	#N/A	#N/A	#N/A	#N/A	#N/A	#N/A	#N/A	#N/A	#N/A	#N/A
3510	759938	1386	0.971268	< S/N: degradation	noTSS	noTSS	noTSS	noTSS	noTSS	< 1	noTSS	noTSS	0.750667	0.639333	0.492667	0.601667	0.523333	2.70367	0.528667	1.29967	#N/A	#N/A	#N/A	#N/A	#N/A	#N/A	#N/A	#N/A	#N/A	#N/A	#N/A	#N/A	#N/A	#N/A	#N/A	#N/A
3515	760077	466	0.158845	> S/N in all 8	> 10	> 10	> 10	> 10	> 10	> 10	> 10	> 10	34.0367	49.6897	28.378	39.9507	15.8873	82.9863	10.789	24.9087	0	0	0	0	0	760577	0	0	0	0	0	0	0	5.891	0	0
3515	760512	31	0.944043	< S/N: degradation	noTSS	noTSS	noTSS	noTSS	noTSS	< 1	noTSS	noTSS	0.0466667	0	0.0513333	0.213667	0	2.09	0	0.170333	0	0	0	0	0	760577	0	0	0	0	0	0	0	5.891	0	0
32005	761729	380	0.840708	> S/N in all 8	< 7,5	> 10	> 10	< 8	> 10	> 10	> 10	> 10	10.2177	9.38867	11.904	6.00367	18.96	11.9617	13.121	10.3753	#N/A	#N/A	#N/A	#N/A	#N/A	#N/A	#N/A	#N/A	#N/A	#N/A	#N/A	#N/A	#N/A	#N/A	#N/A	#N/A
32010	761944	64	0.0695652	< S/N: degradation	noTSS	noTSS	noTSS	< 1,5	< 1,5	noTSS	noTSS	noTSS	1.76633	1.65467	2.07533	1.80633	2.21733	1.381	1.36233	1.48633	761729	761729	761729	761729	761729	761729	761729	761729	10.2177	9.38867	11.904	6.00367	18.96	11.9617	13.121	10.3753
32010	762777	897	0.975	> S/N in at least 1	noTSS	noTSS	noTSS	noTSS	noTSS	< 2	noTSS	noTSS	2.014	1.84633	1.89767	1.23333	1.36133	4.29433	1.27367	1.286	761729	761729	761729	761729	761729	761729	761729	761729	10.2177	9.38867	11.904	6.00367	18.96	11.9617	13.121	10.3753
3530	763007	1523	0.088024	< S/N: degradation	noTSS	noTSS	noTSS	noTSS	noTSS	< 1	noTSS	noTSS	0.936	1.246	1.72767	0.341	1.65333	1.745	1.891	1.12167	764706	764706	764706	764706	764706	764706	764706	764706	2.052	6.52967	2.26467	3.347	12.7693	13.674	7.83233	6.47333
3530	763537	993	0.405389	> S/N in at least 1	< 4	< 3	< 3,5	< 10	< 1	< 3	< 2	< 7	6.43933	5.65667	7.59733	8.94633	4.04467	5.03567	3.84	9.89467	764706	764706	764706	764706	764706	764706	764706	764706	2.052	6.52967	2.26467	3.347	12.7693	13.674	7.83233	6.47333
3530	763800	730	0.562874	> S/N in all 8	< 3,5	< 3	< 5,5	< 7,5	< 3,5	< 3	< 3	< 5	6.354	6.37967	12.162	7.40067	7.568	7.197	7.28933	6.56133	764706	764706	764706	764706	764706	764706	764706	764706	2.052	6.52967	2.26467	3.347	12.7693	13.674	7.83233	6.47333
3535	764706	843	0.0983957	> S/N in at least 1	< 1,5	< 2,5	< 2	< 2,5	< 2,5	< 7	< 6	< 6,5	2.052	6.52967	2.26467	3.347	12.7693	13.674	7.83233	6.47333	765575	765575	765575	765575	765575	765575	765575	765575	24.7107	18.105	13.811	16.468	139.579	99.5353	169.566	145.298
3535	765501	48	0.948663	> S/N in at least 1	noTSS	noTSS	noTSS	noTSS	noTSS	< 4	< 4	< 2	0.347667	1.448	0.329667	0.231667	3.35467	5.458	4.046	2.50467	765575	765575	765575	765575	765575	765575	765575	765575	24.7107	18.105	13.811	16.468	139.579	99.5353	169.566	145.298
3540	765745	647	0.107586	> S/N in at least 1	< 2,5	< 4	< 1,5	< 2,5	noTSS	< 6	noTSS	< 3	2.763	6.15133	2.511	3.18033	2.64367	12.6817	2.13967	5.92067	#N/A	#N/A	#N/A	#N/A	#N/A	#N/A	#N/A	#N/A	#N/A	#N/A	#N/A	#N/A	#N/A	#N/A	#N/A	#N/A
3540	766194	198	0.726897	< S/N: degradation	noTSS	noTSS	noTSS	noTSS	noTSS	noTSS	noTSS	< 1,5	0.768667	1.075	1.218	0.999667	1.23267	1.03967	1.55567	3.33567	#N/A	#N/A	#N/A	#N/A	#N/A	#N/A	#N/A	#N/A	#N/A	#N/A	#N/A	#N/A	#N/A	#N/A	#N/A	#N/A
3550	767135	671	0.0932432	< S/N: degradation	noTSS	noTSS	noTSS	noTSS	< 1	noTSS	noTSS	noTSS	0.158	0.315667	0.134333	0	3.318	0.818	1.715	0.111	0	0	0	0	767980	0	767980	0	0	0	0	0	83.803	0	72.9313	0
3550	767641	165	0.777027	> S/N in at least 1	< 3	< 5,5	< 3	< 3	noTSS	> 10	< 2	< 8	5.68933	8.815	5.54233	6.383	2.95133	13.8833	3.843	8.91067	0	0	0	0	767980	0	767980	0	0	0	0	0	83.803	0	72.9313	0
3550	767702	104	0.859459	> S/N in at least 1	noTSS	noTSS	noTSS	noTSS	noTSS	noTSS	noTSS	< 3	1.028	1.035	1.15267	0.790333	1.38967	0.674333	0.919667	2.10167	0	0	0	0	767980	0	767980	0	0	0	0	0	83.803	0	72.9313	0
3550	767771	35	0.952703	> S/N in at least 1	< 1,5	< 5,5	< 3	noTSS	< 3	< 7	< 5,5	< 6	3.13367	7.253	4.54333	1.85533	11.1207	10.8383	10.1613	6.387	0	0	0	0	767980	0	767980	0	0	0	0	0	83.803	0	72.9313	0
3555	767980	904	0.00440529	> S/N in at least 1	noTSS	noTSS	noTSS	noTSS	> 10	noTSS	< 8	noTSS	4.28033	18.8373	4.55533	1.71933	83.803	16.9003	72.9313	6.66133	768978	768978	768978	768978	768978	768978	768978	768978	25.9953	181.52	30.9653	75.6487	690.51	394.925	387.147	997.501
3555	767995	889	0.0209251	> S/N in at least 1	noTSS	noTSS	noTSS	noTSS	< 2	noTSS	< 1	noTSS	0.484333	1.835	0.795333	0.147	10.825	5.405	7.20733	0.909333	768978	768978	768978	768978	768978	768978	768978	768978	25.9953	181.52	30.9653	75.6487	690.51	394.925	387.147	997.501
3555	768040	844	0.0704846	< S/N: degradation	noTSS	noTSS	noTSS	noTSS	< 1	noTSS	< 0,5	noTSS	0.0466667	0.447333	0.124333	0.0776667	5.87467	1.56467	2.51267	0.660333	768978	768978	768978	768978	768978	768978	768978	768978	25.9953	181.52	30.9653	75.6487	690.51	394.925	387.147	997.501
3560	770000	819	0.46749	> S/N in at least 1	< 0,5	< 4	< 1,5	< 2,5	< 8	< 1	< 4	< 4,5	4.83567	7.119	5.334	3.71967	15.427	5.64367	9.08367	7.65067	770892	770892	770892	770892	770873	770892	770873	770892	4.82633	10.0107	8.867	5.29167	9.50433	17.274	9.95667	5.28367
3560	770754	65	0.957737	> S/N in at least 1	noTSS	noTSS	noTSS	< 2,5	noTSS	noTSS	noTSS	< 1,5	5.49833	1.15333	2.372	4.37333	0.460667	4.473	0.581667	2.97967	770892	770892	770892	770892	770873	770892	770873	770892	4.82633	10.0107	8.867	5.29167	9.50433	17.274	9.95667	5.28367
3565	770873	849	0.0330296	> S/N in at least 1	noTSS	< 3	noTSS	noTSS	< 5	< 5,5	> 10	< 2,5	0.711333	2.661	0.804667	0.906667	9.50433	10.7123	9.95667	2.469	771820	771820	771820	771820	771820	771820	771820	771820	63.6593	62.0953	70.9563	32.9167	27.263	30.563	27.342	17.1023
3565	770892	830	0.0546697	> S/N in all 8	< 5	< 8	< 9	< 6	< 4	< 10	< 4	< 4,5	4.82633	10.0107	8.867	5.29167	5.373	17.274	3.39567	5.28367	771820	771820	771820	771820	771820	771820	771820	771820	63.6593	62.0953	70.9563	32.9167	27.263	30.563	27.342	17.1023
3570	771820	459	0.0171306	> S/N in all 8	> 10	> 10	> 10	> 10	< 9	> 10	< 2,5	> 10	63.6593	62.0953	70.9563	32.9167	27.263	30.563	27.342	17.1023	#N/A	#N/A	#N/A	#N/A	#N/A	#N/A	#N/A	#N/A	#N/A	#N/A	#N/A	#N/A	#N/A	#N/A	#N/A	#N/A
3570	771909	370	0.207709	> S/N in at least 1	noTSS	< 7	noTSS	< 7	noTSS	< 2,5	< 1	> 10	1.85367	3.087	2.049	2.26733	2.32033	2.40033	2.684	4.16	#N/A	#N/A	#N/A	#N/A	#N/A	#N/A	#N/A	#N/A	#N/A	#N/A	#N/A	#N/A	#N/A	#N/A	#N/A	#N/A
3580	773793	1100	0.227528	< S/N: degradation	noTSS	noTSS	noTSS	noTSS	noTSS	< 1	noTSS	< 1	1.71467	2.50467	1.75667	1.10533	0.768	2.401	0.614333	2.48533	774929	774958	774929	774929	774958	774929	774958	774930	31.1683	6.91633	48.037	53.9797	5.12633	16.473	4.336	37.9933
3625	777845	1272	0.235577	> S/N in at least 1	noTSS	< 1,5	< 2	< 2,5	< 2	noTSS	< 0,5	< 3,5	1.593	3.859	2.51267	3.37767	2.81833	1.93833	2.47767	5.96933	779162	779162	779162	779162	779162	779162	779162	779162	38.881	1444.89	31.763	42.5303	35.9617	39.5443	51.713	80.5897
3625	778080	1037	0.376803	< S/N: degradation	noTSS	noTSS	noTSS	noTSS	< 1,5	noTSS	noTSS	< 1,5	0.759	1.291	1.24667	0.834333	2.26167	1.72833	2.55833	2.61767	779162	779162	779162	779162	779162	779162	779162	779162	38.881	1444.89	31.763	42.5303	35.9617	39.5443	51.713	80.5897
3630	779554	572	0.239362	> S/N in at least 1	< 1,5	noTSS	noTSS	< 1,5	noTSS	< 2,5	noTSS	< 2	1.961	2.23667	2.582	3.43433	2.24233	4.20733	2.06767	5.29633	780152	780152	780152	780152	780154	780154	780154	780152	33.8817	26.8127	35.3263	38.2713	9.849	16.52	5.87833	19.494
3630	779934	192	0.744681	> S/N in at least 1	noTSS	noTSS	noTSS	noTSS	noTSS	< 2	noTSS	noTSS	0.921333	1.49	0.276333	2.136	0.588333	3.213	0.906667	1.505	780152	780152	780152	780152	780154	780154	780154	780152	33.8817	26.8127	35.3263	38.2713	9.849	16.52	5.87833	19.494
3635	780538	856	0.298361	> S/N in all 8	< 3,5	< 2	< 2,5	< 2	< 4,5	< 10	< 3	< 2,5	3.65	3.92733	3.222	4.19067	5.303	9.96233	4.98567	8.43033	0	781576	0	0	0	0	0	781576	0	2.808	0	0	0	0	0	2.82567
3640	781576	975	0.150697	> S/N in at least 1	noTSS	< 3,5	noTSS	noTSS	noTSS	noTSS	noTSS	< 4	0.995333	2.808	1.55533	1.32033	2.00433	1.17167	1.764	2.82567	#N/A	#N/A	#N/A	#N/A	#N/A	#N/A	#N/A	#N/A	#N/A	#N/A	#N/A	#N/A	#N/A	#N/A	#N/A	#N/A
3640	781665	886	0.228223	> S/N in all 8	> 10	> 10	> 10	> 10	> 10	> 10	> 10	> 10	166.505	211.834	207.074	123.66	190.894	126.686	133.707	150.465	#N/A	#N/A	#N/A	#N/A	#N/A	#N/A	#N/A	#N/A	#N/A	#N/A	#N/A	#N/A	#N/A	#N/A	#N/A	#N/A
3645	782826	585	0.26875	> S/N in at least 1	noTSS	> 10	noTSS	< 7,5	< 4,5	< 5	< 2	> 10	2.871	3.202	1.93133	2.37967	3.925	2.64733	4.47033	7.343	0	0	0	783506	783510	0	783455	783506	0	0	0	5.794	7.858	0	4.10967	39.2173
3645	782854	557	0.30375	> S/N in at least 1	< 1	> 10	< 1,5	> 10	< 9	> 10	< 5	> 10	3.21433	6.908	4.03767	6.465	7.07933	9.16167	6.42067	13.18	0	0	0	783506	783510	0	783455	783506	0	0	0	5.794	7.858	0	4.10967	39.2173
3645	782973	438	0.4525	> S/N in all 8	> 10	> 10	< 7	> 10	> 10	> 10	< 4,5	> 10	57.0437	121.145	55.5943	82.4303	24.2223	36.1803	12.6793	48.3773	0	0	0	783506	783510	0	783455	783506	0	0	0	5.794	7.858	0	4.10967	39.2173
3650	783905	161	0.0827338	> S/N in at least 1	< 3	< 7	< 4	noTSS	noTSS	noTSS	noTSS	< 5	2.65067	3.79	2.74867	2.189	2.023	1.435	1.82433	6.74633	783640	783640	783640	0	783640	783640	783640	783640	22.2027	10.7717	2.92733	0	21.5683	44.3067	15.878	55.1593
3655	786190	297	0.178486	< S/N: degradation	noTSS	noTSS	noTSS	< 0,5	noTSS	noTSS	noTSS	noTSS	1.23633	0.599	0.899333	1.89267	0.848333	0.419333	1.224	1.65633	785863	785863	785863	785863	785863	785863	785863	785863	178.403	119.351	262.414	117.61	29.935	88.3583	29.2877	75.3633
3655	786808	915	0.54988	< S/N: degradation	noTSS	noTSS	< 1,5	noTSS	noTSS	noTSS	noTSS	noTSS	1.719	0.701	1.74333	0.923333	0.597333	0.444	0.849	1.51567	785863	785863	785863	785863	785863	785863	785863	785863	178.403	119.351	262.414	117.61	29.935	88.3583	29.2877	75.3633
3655	786998	1105	0.664062	> S/N in at least 1	noTSS	noTSS	< 2	noTSS	noTSS	noTSS	noTSS	< 1	2.85567	1.15867	3.87	3.551	0.635333	1.29133	0.975333	2.09333	785863	785863	785863	785863	785863	785863	785863	785863	178.403	119.351	262.414	117.61	29.935	88.3583	29.2877	75.3633
3670	789646	55	0.168712	> S/N in at least 1	noTSS	< 4	noTSS	noTSS	noTSS	noTSS	noTSS	noTSS	1.334	1.80033	1.144	0.842333	0.553667	1.90933	0.517667	0.792333	#N/A	#N/A	#N/A	#N/A	#N/A	#N/A	#N/A	#N/A	#N/A	#N/A	#N/A	#N/A	#N/A	#N/A	#N/A	#N/A
3675	790211	236	0.470852	< S/N: degradation	noTSS	noTSS	noTSS	noTSS	noTSS	< 1	noTSS	noTSS	0.279667	1.169	0.767333	1.68233	0.528333	1.941	0.654667	1.00967	790517	790517	790517	790629	790523	790523	790523	790629	182.411	259.549	271.953	413.597	265.616	197.404	156.982	359.306
3680	790458	68	0.209302	> S/N in at least 1	noTSS	noTSS	noTSS	noTSS	noTSS	< 5	noTSS	noTSS	0.192667	1.261	0.369	0.578667	1.30733	3.75833	1.60867	1.06967	790629	790629	790629	790629	790629	790629	790629	790629	146.693	211.918	172.843	413.597	57.2877	78.806	43.4773	359.306
3690	790882	384	0.275472	> S/N in all 8	> 10	> 10	> 10	> 10	> 10	> 10	> 10	> 10	29.7787	34.845	30.6737	19.916	31.8943	19.402	33.7393	21.7627	791322	791322	791322	791322	791322	791322	791322	791322	293.415	269.763	384.88	442.584	107.265	90.8867	52.5003	356.471
3700	792373	230	0.698953	> S/N in at least 1	< 1,5	< 1	noTSS	< 1	< 2	noTSS	noTSS	< 2,5	1.777	2.86533	2.56333	2.67	3.02833	1.224	1.823	4.10867	792644	792644	792644	792644	792644	792644	792644	792644	31.216	41.8	26.8693	24.1757	27.7853	16.0037	25.9357	16.097
3700	792452	151	0.802356	> S/N in at least 1	noTSS	noTSS	noTSS	noTSS	noTSS	noTSS	noTSS	< 3,5	1.25467	1.62	1.919	2.516	1.45567	0.734667	1.93	4.84433	792644	792644	792644	792644	792644	792644	792644	792644	31.216	41.8	26.8693	24.1757	27.7853	16.0037	25.9357	16.097
3700	792464	139	0.818063	< S/N: degradation	noTSS	noTSS	< 0,5	< 0,5	noTSS	noTSS	noTSS	noTSS	1.5	1.43867	2.29667	2.13133	0.852	0.842333	0.475	1.341	792644	792644	792644	792644	792644	792644	792644	792644	31.216	41.8	26.8693	24.1757	27.7853	16.0037	25.9357	16.097
3700	792471	132	0.827225	> S/N in at least 1	noTSS	noTSS	noTSS	noTSS	noTSS	noTSS	< 2	noTSS	1.67067	2.51267	2.54033	2.70333	4.02033	1.41633	4.11767	4.42067	792644	792644	792644	792644	792644	792644	792644	792644	31.216	41.8	26.8693	24.1757	27.7853	16.0037	25.9357	16.097
3700	792473	130	0.829843	> S/N in at least 1	< 2	noTSS	< 1	noTSS	< 2	< 1,5	noTSS	< 2,5	3.40733	3.288	3.37033	2.888	4.387	2.11167	3.23367	5.449	792644	792644	792644	792644	792644	792644	792644	792644	31.216	41.8	26.8693	24.1757	27.7853	16.0037	25.9357	16.097
3705	793092	304	0.557798	> S/N in at least 1	noTSS	noTSS	noTSS	noTSS	< 1	< 2	noTSS	noTSS	0.125333	0.259	0.125667	0.420333	2.75667	3.39	2.00533	1.49067	792652	792652	792652	792652	792652	792652	792747	792652	153.29	74.2387	188.862	96.9087	38.9087	53.3133	29.2817	55.5947
3710	793696	337	0.205488	> S/N in all 8	< 3	< 4	< 4	< 3,5	< 5	< 4	< 10	< 9	7.88567	7.02033	8.257	7.625	14.5143	4.80767	17.9633	10.9943	#N/A	#N/A	#N/A	#N/A	#N/A	#N/A	#N/A	#N/A	#N/A	#N/A	#N/A	#N/A	#N/A	#N/A	#N/A	#N/A
3710	793840	481	0.293293	> S/N in at least 1	noTSS	noTSS	< 2	noTSS	noTSS	noTSS	noTSS	< 2	1.825	1.60833	2.597	1.65033	0.466	0.667667	0.214333	2.47267	#N/A	#N/A	#N/A	#N/A	#N/A	#N/A	#N/A	#N/A	#N/A	#N/A	#N/A	#N/A	#N/A	#N/A	#N/A	#N/A
3715	796249	126	0.904473	> S/N in at least 1	noTSS	noTSS	< 2	noTSS	< 1,5	noTSS	noTSS	noTSS	0.869	1.54933	1.98133	0.767667	3.16767	0.956667	1.61267	2.406	#N/A	#N/A	#N/A	#N/A	#N/A	#N/A	#N/A	#N/A	#N/A	#N/A	#N/A	#N/A	#N/A	#N/A	#N/A	#N/A
3720	797789	781	0.644677	> S/N in all 8	> 10	< 8,5	< 4,5	< 5	< 8	> 10	< 7	< 4	31.474	33.6287	36.2713	12.5057	21.6473	25.392	10.854	7.623	#N/A	#N/A	#N/A	#N/A	#N/A	#N/A	#N/A	#N/A	#N/A	#N/A	#N/A	#N/A	#N/A	#N/A	#N/A	#N/A
29570	799018	80	0.402985	> S/N in at least 1	> 10	> 10	noTSS	< 3,5	> 10	> 10	> 10	> 10	3.476	23.1673	13.4267	3.27233	228.688	680.647	237.112	122.298	#N/A	#N/A	#N/A	#N/A	#N/A	#N/A	#N/A	#N/A	#N/A	#N/A	#N/A	#N/A	#N/A	#N/A	#N/A	#N/A
3735	799976	2642	0.0156483	> S/N in at least 1	> 10	> 10	> 10	> 10	< 1,5	< 6	< 2,5	> 10	45.788	34.1763	33.8307	46.285	5.43033	7.44167	5.07233	49.1033	802693	802693	802693	802693	802693	802693	802693	802693	2.47133	4.89667	4.80133	2.725	6.99933	15.714	8.74733	5.79567
3735	800413	2205	0.178465	> S/N in at least 1	noTSS	noTSS	noTSS	noTSS	< 5	< 3	< 6	noTSS	0.0993333	0.251	0.301333	0.509333	13.6093	6.001	10.1153	2.375	802693	802693	802693	802693	802693	802693	802693	802693	2.47133	4.89667	4.80133	2.725	6.99933	15.714	8.74733	5.79567
3735	801253	1365	0.491431	< S/N: degradation	noTSS	noTSS	noTSS	noTSS	noTSS	noTSS	noTSS	< 1	1.03433	1.03233	0.892667	0.950333	2.18567	0.479667	1.38	2.50367	802693	802693	802693	802693	802693	802693	802693	802693	2.47133	4.89667	4.80133	2.725	6.99933	15.714	8.74733	5.79567
3740	802693	490	0.143357	> S/N in all 8	< 3	< 6,5	< 8,5	< 7	< 4,5	> 10	< 9,5	< 6,5	2.47133	4.89667	4.80133	2.725	6.99933	15.714	8.74733	5.79567	#N/A	#N/A	#N/A	#N/A	#N/A	#N/A	#N/A	#N/A	#N/A	#N/A	#N/A	#N/A	#N/A	#N/A	#N/A	#N/A
3740	802943	240	0.58042	> S/N in at least 1	< 5,5	> 10	< 8,5	< 8,5	noTSS	< 4	< 3	< 3,5	6.71267	7.489	7.099	4.792	1.18433	3.06433	2.73467	4.12833	#N/A	#N/A	#N/A	#N/A	#N/A	#N/A	#N/A	#N/A	#N/A	#N/A	#N/A	#N/A	#N/A	#N/A	#N/A	#N/A
3750	806790	146	0.912732	> S/N in at least 1	noTSS	noTSS	noTSS	< 7	noTSS	noTSS	noTSS	noTSS	1.21633	0.817	1.31	2.33567	0.0356667	0.26	0	1.497	0	0	0	807053	0	0	0	0	0	0	0	41.5197	0	0	0	0
3765	811526	3740	0.890688	< S/N: degradation	noTSS	noTSS	noTSS	noTSS	noTSS	< 1	noTSS	noTSS	0.743333	1.15467	0.887333	0.933667	0.788333	2.907	0.547333	0.701333	0	0	0	0	0	0	0	807747	0	0	0	0	0	0	0	15.0427
3765	811561	3775	0.899024	< S/N: degradation	noTSS	noTSS	noTSS	noTSS	noTSS	< 1	noTSS	noTSS	0.146	0.348	0.023	0.547333	0.721	3.72367	0.759333	0.784667	0	0	0	0	0	0	0	807747	0	0	0	0	0	0	0	15.0427
3765	811650	3864	0.920219	> S/N in at least 1	noTSS	noTSS	noTSS	noTSS	noTSS	< 1,5	< 4	noTSS	1.11733	1.86067	1.194	2.991	10.5513	12.5737	8.75167	3.288	0	0	0	0	0	0	0	807747	0	0	0	0	0	0	0	15.0427
3765	811651	3865	0.920457	< S/N: degradation	noTSS	noTSS	< 1	noTSS	noTSS	noTSS	noTSS	noTSS	1.99933	1.70067	1.93067	1.34767	10.0307	9.60033	7.211	1.98667	0	0	0	0	0	0	0	807747	0	0	0	0	0	0	0	15.0427
3765	811680	3894	0.927364	< S/N: degradation	noTSS	noTSS	noTSS	noTSS	noTSS	< 1	noTSS	noTSS	0.309667	0.423	0.161667	0.887667	0.29	4.62667	0.104667	0.479333	0	0	0	0	0	0	0	807747	0	0	0	0	0	0	0	15.0427
3765	811958	4172	0.99357	< S/N: degradation	noTSS	noTSS	noTSS	< 1	noTSS	noTSS	noTSS	< 1,5	0.406333	0.369333	0.388667	2.37067	2.44967	2.276	1.61767	5.40033	0	0	0	0	0	0	0	807747	0	0	0	0	0	0	0	15.0427
3770	812034	24	0.0442804	> S/N in at least 1	noTSS	noTSS	noTSS	< 1	noTSS	< 1,5	noTSS	< 5	0.596333	1.74433	0.91	2.725	1.04867	4.38967	0.961	5.71733	0	0	0	811958	0	0	0	811958	0	0	0	2.37067	0	0	0	5.40033
3770	812212	202	0.372694	> S/N in at least 1	noTSS	noTSS	noTSS	noTSS	noTSS	noTSS	noTSS	< 2	0	0.162	0.0413333	2.24033	0.0993333	0.530667	0.035	2.80233	0	0	0	811958	0	0	0	811958	0	0	0	2.37067	0	0	0	5.40033
3780	814954	752	0.700839	> S/N in at least 1	noTSS	< 6	< 2	< 7,5	< 1,5	< 5	noTSS	< 3,5	2.68233	4.40333	2.83767	5.933	4.96167	15.325	2.51033	4.65067	0	0	0	814119	0	0	0	814119	0	0	0	6.65433	0	0	0	2.46567
3785	815846	422	0.829077	> S/N in at least 1	> 10	> 10	> 10	noTSS	noTSS	> 10	noTSS	noTSS	8.82	7.07633	9.388	2.28333	0.197333	4.81933	0.39	2.10933	815321	815321	815321	815321	815403	815403	815403	815321	36.056	22.833	41.7363	33.7393	54.38	27.913	41.637	48.5373
3785	815848	424	0.833006	> S/N in at least 1	noTSS	noTSS	noTSS	> 10	noTSS	noTSS	noTSS	noTSS	4.94767	4.79733	5.65633	9.13733	0.0853333	1.69667	0.035	1.93733	815321	815321	815321	815321	815403	815403	815403	815321	36.056	22.833	41.7363	33.7393	54.38	27.913	41.637	48.5373
3785	815917	493	0.968566	> S/N in at least 1	> 10	> 10	> 10	> 10	noTSS	> 10	noTSS	< 1	5.33167	6.22733	4.87233	4.425	1.488	8.85367	0.707667	2.53067	815321	815321	815321	815321	815403	815403	815403	815321	36.056	22.833	41.7363	33.7393	54.38	27.913	41.637	48.5373
3790	816501	571	0.40268	> S/N in at least 1	< 1	< 1	< 1,5	noTSS	< 2	noTSS	< 2	< 0,5	3.361	2.515	4.63367	1.964	4.464	1.72533	2.713	3.79267	815846	815846	815846	815848	0	815917	0	815917	8.82	7.07633	9.388	9.13733	0	8.85367	0	2.53067
3790	816821	891	0.62835	> S/N in at least 1	< 1	< 1,5	< 1	< 2	< 2	< 1,5	< 1,5	< 3,5	2.73833	5.03033	2.40567	8.89533	2.79867	4.27267	2.18033	11.8783	815846	815846	815846	815848	0	815917	0	815917	8.82	7.07633	9.388	9.13733	0	8.85367	0	2.53067
3795	818514	465	0.686023	> S/N in at least 1	noTSS	noTSS	< 2	noTSS	noTSS	< 2	noTSS	noTSS	1.52033	1.62567	2.60033	0.984667	0.678667	3.19467	1.27833	1.64967	819092	819092	819092	819092	0	819092	0	0	14.5023	11.8233	16.9143	13.5893	0	6.987	0	0
3795	818849	130	0.912221	> S/N in at least 1	noTSS	noTSS	noTSS	noTSS	< 2	noTSS	noTSS	noTSS	0.283333	0.172667	0.709	0.735333	3.159	1.52267	1.35767	0.938333	819092	819092	819092	819092	0	819092	0	0	14.5023	11.8233	16.9143	13.5893	0	6.987	0	0
3810	821457	791	0.848712	> S/N in at least 1	< 3	< 1,5	noTSS	< 2,5	noTSS	noTSS	noTSS	noTSS	1.905	2.064	1.49833	2.077	0.446	0.521667	0.247	1.35	#N/A	#N/A	#N/A	#N/A	#N/A	#N/A	#N/A	#N/A	#N/A	#N/A	#N/A	#N/A	#N/A	#N/A	#N/A	#N/A
3810	821555	889	0.953863	> S/N in at least 1	< 5,5	< 3	< 2,5	< 6	< 2	noTSS	< 1,5	< 2,5	4.53833	4.545	4.218	4.94967	2.90567	1.908	2.263	5.50967	#N/A	#N/A	#N/A	#N/A	#N/A	#N/A	#N/A	#N/A	#N/A	#N/A	#N/A	#N/A	#N/A	#N/A	#N/A	#N/A
3830	824438	964	0.0914232	> S/N in at least 1	noTSS	< 2	< 3	< 1	< 8	< 6,5	< 5	< 1	3.395	5.38333	3.81267	2.694	9.755	10.8803	4.673	2.184	825608	825608	825608	825608	825608	825608	825608	825608	2.92933	4.615	3.86	2.921	4.045	3.23	3.09733	2.17767
3830	824484	918	0.134779	> S/N in at least 1	noTSS	noTSS	noTSS	noTSS	< 7	< 6	< 5,5	noTSS	0.659667	1.7	0.829	1.12133	4.628	6.652	3.84	1.83133	825608	825608	825608	825608	825608	825608	825608	825608	2.92933	4.615	3.86	2.921	4.045	3.23	3.09733	2.17767
3830	824641	761	0.282752	> S/N in at least 1	< 0,5	< 2	< 2	< 1,5	< 7,5	< 2,5	< 6,5	< 1,5	2.29133	5.20767	2.74433	1.847	4.82233	4.02733	8.269	2.56333	825608	825608	825608	825608	825608	825608	825608	825608	2.92933	4.615	3.86	2.921	4.045	3.23	3.09733	2.17767
3835	825608	522	0.28591	> S/N in all 8	< 2,5	< 5	< 3	< 10	< 3	< 8	< 3	< 3	2.92933	4.615	3.86	2.921	4.045	3.23	3.09733	2.17767	#N/A	#N/A	#N/A	#N/A	#N/A	#N/A	#N/A	#N/A	#N/A	#N/A	#N/A	#N/A	#N/A	#N/A	#N/A	#N/A
3845	828738	482	0.14841	> S/N in at least 1	noTSS	noTSS	noTSS	< 2	noTSS	< 2	noTSS	noTSS	1.25533	2.31567	1.92467	4.52967	0.346667	4.167	0.212	1.00633	829240	829240	0	829397	829240	829240	0	829240	1.93033	3.808	0	12.67	9.306	8.42267	0	19.9613
3845	828798	422	0.254417	> S/N in at least 1	noTSS	noTSS	noTSS	< 2,5	< 2	< 4,5	< 2,5	< 3	1.49433	2.04933	1.58933	3.185	4.182	9.896	2.76933	7.722	829240	829240	0	829397	829240	829240	0	829240	1.93033	3.808	0	12.67	9.306	8.42267	0	19.9613
3850	829778	1112	0.133281	< S/N: degradation	noTSS	noTSS	noTSS	noTSS	< 0,5	noTSS	noTSS	noTSS	1.33633	1.555	1.323	0.939	2.66933	1.366	2.03567	1.37067	831105	831105	831105	831105	831105	831105	831105	831105	38.1863	218.277	41.0017	66.7957	253.273	141.035	207.901	314.324
3850	829836	1054	0.178488	< S/N: degradation	noTSS	noTSS	noTSS	noTSS	< 1	noTSS	< 0,5	noTSS	0	0.320667	0.0413333	0.157333	2.77333	1.12833	2.19433	0.351667	831105	831105	831105	831105	831105	831105	831105	831105	38.1863	218.277	41.0017	66.7957	253.273	141.035	207.901	314.324
3850	830193	697	0.456742	> S/N in at least 1	noTSS	noTSS	noTSS	noTSS	< 1	< 2	noTSS	< 1	0.0263333	0.895	0.083	0.235	5.715	5.75333	2.98733	3.37467	831105	831105	831105	831105	831105	831105	831105	831105	38.1863	218.277	41.0017	66.7957	253.273	141.035	207.901	314.324
3850	830350	540	0.579111	> S/N in at least 1	< 3,5	< 2	< 2,5	< 2	< 3	< 3	< 1,5	< 3,5	4.81333	7.02767	3.89633	3.65633	21.337	8.295	11.8603	9.598	831105	831105	831105	831105	831105	831105	831105	831105	38.1863	218.277	41.0017	66.7957	253.273	141.035	207.901	314.324
3850	830519	371	0.710834	< S/N: degradation	noTSS	noTSS	noTSS	noTSS	< 1	< 1	< 1	noTSS	0.0263333	0.803333	0	0.281333	5.175	3.27667	3.13667	1.75	831105	831105	831105	831105	831105	831105	831105	831105	38.1863	218.277	41.0017	66.7957	253.273	141.035	207.901	314.324
3850	830651	239	0.813718	< S/N: degradation	noTSS	noTSS	noTSS	noTSS	noTSS	noTSS	< 0,5	noTSS	0	0.261667	0	0.264333	2.79033	1.23067	2.61533	0.946	831105	831105	831105	831105	831105	831105	831105	831105	38.1863	218.277	41.0017	66.7957	253.273	141.035	207.901	314.324
3850	830713	177	0.862042	< S/N: degradation	noTSS	noTSS	noTSS	noTSS	< 0,5	noTSS	noTSS	noTSS	0	0.24	0.0413333	0.171	2.39067	1.255	1.234	1.80767	831105	831105	831105	831105	831105	831105	831105	831105	38.1863	218.277	41.0017	66.7957	253.273	141.035	207.901	314.324
3850	830753	137	0.893219	< S/N: degradation	noTSS	noTSS	noTSS	noTSS	< 1,5	< 1,5	< 1	noTSS	0.0466667	1.075	0	0.13	5.98033	3.168	5.29567	1.698	831105	831105	831105	831105	831105	831105	831105	831105	38.1863	218.277	41.0017	66.7957	253.273	141.035	207.901	314.324
3850	830765	125	0.902572	< S/N: degradation	noTSS	noTSS	noTSS	noTSS	< 1	noTSS	< 1	noTSS	0	0.0593333	0	0.157333	3.59467	1.86033	6.63967	0.688333	831105	831105	831105	831105	831105	831105	831105	831105	38.1863	218.277	41.0017	66.7957	253.273	141.035	207.901	314.324
3850	830774	116	0.909587	> S/N in at least 1	noTSS	noTSS	noTSS	noTSS	< 3	< 2,5	< 3,5	< 4	0.0263333	1.98733	0.023	0.684333	11.783	6.57433	18.3393	12.2983	831105	831105	831105	831105	831105	831105	831105	831105	38.1863	218.277	41.0017	66.7957	253.273	141.035	207.901	314.324
3850	830797	93	0.927514	< S/N: degradation	noTSS	noTSS	noTSS	noTSS	noTSS	noTSS	< 0,5	noTSS	0	0.366	0	0.103333	1.49567	1.178	3.416	1.149	831105	831105	831105	831105	831105	831105	831105	831105	38.1863	218.277	41.0017	66.7957	253.273	141.035	207.901	314.324
3850	830846	44	0.965705	> S/N in at least 1	noTSS	< 1	noTSS	noTSS	noTSS	< 1	< 2	< 4,5	0	3.45267	0	1.08933	3.56067	2.946	9.91367	18.087	831105	831105	831105	831105	831105	831105	831105	831105	38.1863	218.277	41.0017	66.7957	253.273	141.035	207.901	314.324
29585	831334	232	0.0292887	> S/N in at least 1	noTSS	noTSS	noTSS	noTSS	noTSS	noTSS	noTSS	< 8,5	0.117333	0.38	0.359	0.851333	0.459	0.0536667	0.515	4.56767	831803	0	0	0	831803	0	831803	831803	2.19533	0	0	0	2.90833	0	3.365	2.58033
3860	831643	44	0.113111	> S/N in at least 1	< 7,5	< 2	noTSS	< 3	< 1	< 1,5	< 1	< 6	4.51133	4.74433	2.95267	4.29633	8.88933	3.83633	5.60667	17.0587	831377	831377	831377	831377	831377	831377	831377	831377	43.496	282.49	57.8583	104.089	535.284	889.812	419.209	744.46
3860	831656	57	0.14653	< S/N: degradation	noTSS	noTSS	noTSS	noTSS	noTSS	< 1,5	< 0,5	noTSS	0	0.412333	0	0	2.62333	4.302	2.97633	0.97	831377	831377	831377	831377	831377	831377	831377	831377	43.496	282.49	57.8583	104.089	535.284	889.812	419.209	744.46
3860	831693	94	0.241645	< S/N: degradation	noTSS	noTSS	noTSS	noTSS	< 1	< 1	< 1	noTSS	0.175667	0.509	0	0.147	5.40867	2.23867	6.05067	0.632667	831377	831377	831377	831377	831377	831377	831377	831377	43.496	282.49	57.8583	104.089	535.284	889.812	419.209	744.46
3860	831709	110	0.282776	< S/N: degradation	noTSS	noTSS	noTSS	noTSS	< 0,5	noTSS	< 0,5	noTSS	0	0.595333	0	0.13	3.021	2.01767	3.073	0.664333	831377	831377	831377	831377	831377	831377	831377	831377	43.496	282.49	57.8583	104.089	535.284	889.812	419.209	744.46
3860	831811	212	0.544987	< S/N: degradation	noTSS	noTSS	noTSS	noTSS	noTSS	< 0,5	noTSS	noTSS	0.0263333	0.700667	0.0413333	0.528	1.28867	3.67167	0.844333	0.862	831377	831377	831377	831377	831377	831377	831377	831377	43.496	282.49	57.8583	104.089	535.284	889.812	419.209	744.46
3860	831823	224	0.575835	< S/N: degradation	noTSS	noTSS	noTSS	noTSS	noTSS	< 1	< 0,5	noTSS	0.0466667	0.66	0	0.0523333	3.14767	4.168	3.865	2.018	831377	831377	831377	831377	831377	831377	831377	831377	43.496	282.49	57.8583	104.089	535.284	889.812	419.209	744.46
3860	831871	272	0.699229	> S/N in at least 1	noTSS	noTSS	noTSS	noTSS	< 3	< 3	< 2	< 2,5	0.236333	1.15833	0.124333	0.311333	20.5553	11.7933	19.9703	6.74967	831377	831377	831377	831377	831377	831377	831377	831377	43.496	282.49	57.8583	104.089	535.284	889.812	419.209	744.46
3860	831882	283	0.727506	< S/N: degradation	noTSS	noTSS	noTSS	noTSS	noTSS	< 1,5	< 1	noTSS	0.0993333	0.726667	0	0.266	5.438	7.678	8.19833	1.90367	831377	831377	831377	831377	831377	831377	831377	831377	43.496	282.49	57.8583	104.089	535.284	889.812	419.209	744.46
3860	831944	345	0.886889	> S/N in at least 1	noTSS	noTSS	noTSS	noTSS	< 1	< 3	noTSS	noTSS	0	0.832333	0.134333	0.208333	5.765	11.6487	4.31	1.37667	831377	831377	831377	831377	831377	831377	831377	831377	43.496	282.49	57.8583	104.089	535.284	889.812	419.209	744.46
3865	832026	44	0.126801	> S/N in at least 1	noTSS	noTSS	noTSS	noTSS	< 2	< 2,5	< 3	< 1,5	0.0646667	0.914	0.0413333	0.154	8.78	4.476	6.77767	2.335	0	0	0	0	831871	831871	831871	831871	0	0	0	0	20.5553	11.7933	19.9703	6.74967
3865	832072	90	0.259366	< S/N: degradation	noTSS	noTSS	noTSS	noTSS	< 1,5	noTSS	< 1,5	noTSS	0.0646667	0.628667	0.124333	0.240667	4.35967	0.875667	2.86533	0.584667	0	0	0	0	831871	831871	831871	831871	0	0	0	0	20.5553	11.7933	19.9703	6.74967
3865	832131	149	0.429395	< S/N: degradation	noTSS	noTSS	noTSS	noTSS	noTSS	noTSS	< 1	noTSS	0	0.563333	0.0413333	0.127	2.853	0.858	2.682	0.751	0	0	0	0	831871	831871	831871	831871	0	0	0	0	20.5553	11.7933	19.9703	6.74967
3865	832305	323	0.930836	> S/N in at least 1	noTSS	noTSS	noTSS	noTSS	< 2	< 4	< 3	< 2,5	0.204333	2.575	0.354667	0.976333	8.84067	6.886	6.41833	3.819	0	0	0	0	831871	831871	831871	831871	0	0	0	0	20.5553	11.7933	19.9703	6.74967
3870	832445	116	0.0656852	< S/N: degradation	noTSS	noTSS	noTSS	noTSS	< 1	< 1	< 1,5	noTSS	0.295333	0.938	0.257667	0.458333	3.293	2.17333	3.56467	2.107	0	0	0	0	832305	832305	832305	832305	0	0	0	0	8.84067	6.886	6.41833	3.819
3870	832960	631	0.357305	< S/N: degradation	noTSS	noTSS	noTSS	noTSS	noTSS	< 1	noTSS	noTSS	0.0993333	1.258	0.147333	0.103333	1.95633	3.544	1.15033	0.333333	0	0	0	0	832305	832305	832305	832305	0	0	0	0	8.84067	6.886	6.41833	3.819
3870	833129	800	0.453001	< S/N: degradation	noTSS	noTSS	noTSS	noTSS	< 1	noTSS	noTSS	noTSS	0.111333	1.765	0.239333	0.465333	2.66167	1.21167	1.16833	1.809	0	0	0	0	832305	832305	832305	832305	0	0	0	0	8.84067	6.886	6.41833	3.819
3870	833300	971	0.54983	< S/N: degradation	noTSS	noTSS	noTSS	noTSS	noTSS	< 0,5	noTSS	noTSS	0.0263333	0.779333	0.0413333	0.144	2.29433	2.267	1.062	1.175	0	0	0	0	832305	832305	832305	832305	0	0	0	0	8.84067	6.886	6.41833	3.819
3870	833458	1129	0.639298	< S/N: degradation	noTSS	noTSS	noTSS	noTSS	< 1,5	noTSS	noTSS	noTSS	0	1.31433	0.327667	0.284667	4.982	2.411	1.82033	1.18233	0	0	0	0	832305	832305	832305	832305	0	0	0	0	8.84067	6.886	6.41833	3.819
3870	833526	1197	0.677803	< S/N: degradation	noTSS	noTSS	noTSS	noTSS	< 1	noTSS	noTSS	noTSS	0	0.477	0.134333	0.0253333	2.455	2.471	1.72733	0.296	0	0	0	0	832305	832305	832305	832305	0	0	0	0	8.84067	6.886	6.41833	3.819
3870	833921	1592	0.901472	< S/N: degradation	noTSS	noTSS	noTSS	noTSS	< 0,5	noTSS	noTSS	noTSS	0	0.280667	0.0413333	0.0523333	1.77767	1.25667	1.06367	0.268	0	0	0	0	832305	832305	832305	832305	0	0	0	0	8.84067	6.886	6.41833	3.819
3875	834247	136	0.189944	> S/N in at least 1	noTSS	< 1	noTSS	noTSS	< 1	< 7,5	< 0,5	< 0,5	0.0993333	2.994	0.110333	0.493667	18.542	12.712	8.625	3.30633	0	0	0	0	833921	0	0	0	0	0	0	0	1.77767	0	0	0
3875	834313	202	0.282123	> S/N in at least 1	noTSS	< 1	noTSS	noTSS	< 0,5	< 2,5	noTSS	noTSS	0	2.58233	0.083	0.12	3.45767	3.448	1.55567	0.980667	0	0	0	0	833921	0	0	0	0	0	0	0	1.77767	0	0	0
3875	834459	348	0.486034	> S/N in at least 1	> 10	< 7,5	> 10	> 10	< 2	< 9	< 1,5	noTSS	27.7823	19.634	34.735	15.92	30.7913	18.4297	20.8993	20.1887	0	0	0	0	833921	0	0	0	0	0	0	0	1.77767	0	0	0
3875	834467	356	0.497207	> S/N in at least 1	> 10	< 4	< 9,5	> 10	noTSS	< 2	noTSS	< 1,5	15.913	11.3403	20.941	19.5693	11.9187	3.12967	11.536	31.3503	0	0	0	0	833921	0	0	0	0	0	0	0	1.77767	0	0	0
3875	834558	447	0.624302	> S/N in at least 1	noTSS	noTSS	noTSS	noTSS	< 0,5	< 4	< 0,5	< 0,5	0.073	1.49233	0.203333	0.464	5.46367	10.2127	4.426	3.21133	0	0	0	0	833921	0	0	0	0	0	0	0	1.77767	0	0	0
3875	834583	472	0.659218	> S/N in at least 1	noTSS	noTSS	noTSS	noTSS	< 0,5	< 2	< 0,5	noTSS	0.269	1.76267	0.170333	0.235	4.692	2.97067	2.42167	1.65933	0	0	0	0	833921	0	0	0	0	0	0	0	1.77767	0	0	0
3875	834738	627	0.875698	< S/N: degradation	noTSS	noTSS	noTSS	noTSS	noTSS	< 1	noTSS	noTSS	0.283	0.336333	0.0926667	0.561	0.384667	2.62533	0.158333	0.278	0	0	0	0	833921	0	0	0	0	0	0	0	1.77767	0	0	0
3875	834761	650	0.907821	> S/N in at least 1	noTSS	noTSS	noTSS	> 10	< 0,5	< 2	< 0,5	< 1	0.912	1.97467	1.39133	20.38	1.742	3.37233	1.91367	18.805	0	0	0	0	833921	0	0	0	0	0	0	0	1.77767	0	0	0
3885	835214	86	0.0307033	< S/N: degradation	noTSS	noTSS	noTSS	noTSS	noTSS	noTSS	< 1,5	noTSS	0.0466667	0.730333	0.023	0.118667	2.70667	1.26	3.47133	1.26767	835093	835007	835093	835093	835007	835007	835007	835007	5.00767	7.272	5.43633	4.988	16.3637	8.878	14.5317	12.208
3885	835421	293	0.104605	< S/N: degradation	noTSS	noTSS	noTSS	noTSS	noTSS	noTSS	< 1	noTSS	0.0646667	1.06933	0.138667	0.0423333	2.05333	1.16333	2.33933	0.860333	835093	835007	835093	835093	835007	835007	835007	835007	5.00767	7.272	5.43633	4.988	16.3637	8.878	14.5317	12.208
3885	835481	353	0.126026	> S/N in at least 1	noTSS	noTSS	noTSS	noTSS	< 2	< 1,5	< 2,5	< 1,5	0.158	1.65067	0.273	0.12	7.57167	3.07233	6.38367	2.989	835093	835007	835093	835093	835007	835007	835007	835007	5.00767	7.272	5.43633	4.988	16.3637	8.878	14.5317	12.208
3885	835529	401	0.143163	< S/N: degradation	noTSS	noTSS	noTSS	noTSS	< 1	noTSS	< 1	noTSS	0.257333	1.558	0.286	0.335333	2.64767	0.592667	1.89833	1.815	835093	835007	835093	835093	835007	835007	835007	835007	5.00767	7.272	5.43633	4.988	16.3637	8.878	14.5317	12.208
3885	835756	628	0.224206	< S/N: degradation	noTSS	noTSS	noTSS	noTSS	< 1	noTSS	noTSS	noTSS	0	0.452667	0.0413333	0.051	2.21833	1.34433	1.63567	1.61033	835093	835007	835093	835093	835007	835007	835007	835007	5.00767	7.272	5.43633	4.988	16.3637	8.878	14.5317	12.208
3885	835991	863	0.308104	> S/N in at least 1	noTSS	noTSS	noTSS	noTSS	< 2	noTSS	< 1	noTSS	0	1.08633	0.124333	0.152667	6.68067	1.82767	2.33067	1.46	835093	835007	835093	835093	835007	835007	835007	835007	5.00767	7.272	5.43633	4.988	16.3637	8.878	14.5317	12.208
3885	836015	887	0.316673	< S/N: degradation	noTSS	noTSS	noTSS	noTSS	< 1	noTSS	noTSS	noTSS	0	0.304333	0.023	0.103333	3.08533	0.758333	1.51933	0.396	835093	835007	835093	835093	835007	835007	835007	835007	5.00767	7.272	5.43633	4.988	16.3637	8.878	14.5317	12.208
3885	836187	1059	0.378079	< S/N: degradation	noTSS	noTSS	noTSS	noTSS	< 1	noTSS	noTSS	noTSS	0	0.515333	0	0.136	3.422	1.56033	1.889	1.348	835093	835007	835093	835093	835007	835007	835007	835007	5.00767	7.272	5.43633	4.988	16.3637	8.878	14.5317	12.208
3885	836383	1255	0.448054	< S/N: degradation	noTSS	noTSS	noTSS	noTSS	< 1	noTSS	< 1	noTSS	0	1.23167	0.194667	0.0776667	2.52033	1.89033	2.619	0.490333	835093	835007	835093	835093	835007	835007	835007	835007	5.00767	7.272	5.43633	4.988	16.3637	8.878	14.5317	12.208
3885	837397	2269	0.810068	< S/N: degradation	noTSS	noTSS	noTSS	noTSS	< 1,5	< 1	noTSS	noTSS	0.228333	0.900333	0.195333	0.0676667	4.19467	3.04033	1.96267	0.369667	835093	835007	835093	835093	835007	835007	835007	835007	5.00767	7.272	5.43633	4.988	16.3637	8.878	14.5317	12.208
3885	837405	2277	0.812924	< S/N: degradation	noTSS	noTSS	noTSS	noTSS	< 1	noTSS	< 1	noTSS	0.0993333	0.895333	0.0413333	0.145667	2.864	1.79467	2.296	0.799667	835093	835007	835093	835093	835007	835007	835007	835007	5.00767	7.272	5.43633	4.988	16.3637	8.878	14.5317	12.208
3885	837606	2478	0.884684	> S/N in at least 1	noTSS	noTSS	noTSS	< 1,5	< 1	< 0,5	noTSS	< 2,5	1.81167	2.21033	2.45	2.924	2.66633	2.34067	2.02	6.42933	835093	835007	835093	835093	835007	835007	835007	835007	5.00767	7.272	5.43633	4.988	16.3637	8.878	14.5317	12.208
3885	837810	2682	0.957515	< S/N: degradation	noTSS	noTSS	noTSS	noTSS	noTSS	< 1	noTSS	noTSS	0.14	1.394	0.157333	0.225	2.21067	2.53	1.53633	1.008	835093	835007	835093	835093	835007	835007	835007	835007	5.00767	7.272	5.43633	4.988	16.3637	8.878	14.5317	12.208
3890	838061	117	0.096138	< S/N: degradation	noTSS	noTSS	noTSS	noTSS	< 1,5	noTSS	noTSS	noTSS	0.125333	0.981	0.144	0.262	2.62933	1.69667	1.382	1.09133	0	0	0	0	0	837810	0	0	0	0	0	0	0	2.53	0	0
3890	838071	127	0.104355	< S/N: degradation	noTSS	noTSS	noTSS	noTSS	< 1,5	noTSS	noTSS	noTSS	0.0466667	0.404333	0.217	0.205	2.14733	1.43267	0.812	0.774333	0	0	0	0	0	837810	0	0	0	0	0	0	0	2.53	0	0
3890	838838	894	0.734593	> S/N in at least 1	noTSS	noTSS	noTSS	noTSS	< 2	noTSS	noTSS	noTSS	0.0466667	1.14933	0.115667	0.232	4.11767	2.29567	1.84067	1.68667	0	0	0	0	0	837810	0	0	0	0	0	0	0	2.53	0	0
3895	839540	285	0.244425	< S/N: degradation	noTSS	< 1	noTSS	noTSS	noTSS	noTSS	< 1	noTSS	0.137667	1.992	0.144	0.189667	2.176	1.737	2.748	1.75467	0	0	0	0	839171	0	839232	0	0	0	0	0	5.22067	0	2.111	0
3895	839684	429	0.367925	< S/N: degradation	noTSS	noTSS	noTSS	noTSS	< 1	noTSS	noTSS	noTSS	0.0466667	0.557667	0	0.0523333	3.255	1.812	2.08533	0.868	0	0	0	0	839171	0	839232	0	0	0	0	0	5.22067	0	2.111	0
3895	839794	539	0.462264	< S/N: degradation	noTSS	noTSS	noTSS	noTSS	< 1,5	< 1	< 1,5	noTSS	0.271333	2.716	0.175667	0.287333	6.50067	4.312	3.683	1.529	0	0	0	0	839171	0	839232	0	0	0	0	0	5.22067	0	2.111	0
3895	839815	560	0.480274	> S/N in at least 1	noTSS	noTSS	noTSS	noTSS	< 1,5	< 1	< 2,5	noTSS	0.073	0.719	0.0413333	0.147	8.317	2.56	5.703	0.995	0	0	0	0	839171	0	839232	0	0	0	0	0	5.22067	0	2.111	0
3895	840208	953	0.817324	< S/N: degradation	noTSS	noTSS	noTSS	noTSS	< 0,5	< 1	noTSS	noTSS	0.218667	0.974	0.211667	0.0776667	2.64867	3.468	1.73067	0.828333	0	0	0	0	839171	0	839232	0	0	0	0	0	5.22067	0	2.111	0
3900	840452	31	0.0356732	< S/N: degradation	noTSS	noTSS	noTSS	noTSS	< 0,5	noTSS	noTSS	noTSS	0.0466667	0.399	0.0413333	0.104667	2.29333	1.78967	1.377	1.05433	0	0	0	0	840208	840208	0	0	0	0	0	0	2.64867	3.468	0	0
3900	840660	239	0.275029	< S/N: degradation	noTSS	noTSS	noTSS	noTSS	< 1,5	noTSS	< 1,5	noTSS	0.091	1.00033	0.263	0.0763333	9.332	3.94067	6.53067	1.30567	0	0	0	0	840208	840208	0	0	0	0	0	0	2.64867	3.468	0	0
3900	840898	477	0.548907	> S/N in at least 1	< 7	< 2	< 4	< 7,5	noTSS	noTSS	noTSS	< 3,5	6.11433	4.85767	4.65333	7.82233	3.303	1.70167	2.267	11.7577	0	0	0	0	840208	840208	0	0	0	0	0	0	2.64867	3.468	0	0
3905	842346	389	0.429834	> S/N in at least 1	noTSS	< 3,5	noTSS	noTSS	noTSS	noTSS	noTSS	< 2,5	1.17	1.93433	1.12767	1.53833	0.624	0.970667	0.797667	3.10033	0	0	0	0	841944	0	0	0	0	0	0	0	2.16467	0	0	0
3905	842778	821	0.907182	> S/N in all 8	< 5,5	> 10	< 9,5	< 3,5	> 10	> 10	> 10	< 6,5	12.6577	15.5637	14.3947	7.45867	27.196	17.5037	31.6973	10.7833	0	0	0	0	841944	0	0	0	0	0	0	0	2.16467	0	0	0
3910	843072	426	0.292359	> S/N in at least 1	noTSS	noTSS	noTSS	noTSS	> 10	< 3	noTSS	noTSS	1.89767	1.04833	1.505	1.52733	1.98267	2.253	1.09367	1.31067	#N/A	#N/A	#N/A	#N/A	#N/A	#N/A	#N/A	#N/A	#N/A	#N/A	#N/A	#N/A	#N/A	#N/A	#N/A	#N/A
3935	849104	534	0.569702	< S/N: degradation	noTSS	noTSS	noTSS	noTSS	noTSS	noTSS	< 1,5	noTSS	0.192667	0.471667	0.661667	0.283	1.83033	1.008	1.89767	1.54	#N/A	#N/A	#N/A	#N/A	#N/A	#N/A	#N/A	#N/A	#N/A	#N/A	#N/A	#N/A	#N/A	#N/A	#N/A	#N/A
3940	850021	1062	0.265052	< S/N: degradation	noTSS	noTSS	noTSS	noTSS	noTSS	noTSS	< 1	noTSS	0.155333	0.259	0.277667	0.110333	1.54867	0.759333	2.379	0.566333	#N/A	#N/A	#N/A	#N/A	#N/A	#N/A	#N/A	#N/A	#N/A	#N/A	#N/A	#N/A	#N/A	#N/A	#N/A	#N/A
3970	856000	259	0.165179	< S/N: degradation	< 0,5	noTSS	noTSS	noTSS	noTSS	noTSS	noTSS	noTSS	2.03533	1.84933	1.91767	1.37167	1.63033	0.882	1.39567	1.64367	855493	855563	855493	855493	855563	855493	855563	855563	26.9997	32.309	27.2203	8.28	83.573	7.56167	60.1503	42.2407
3975	857703	378	0.33187	> S/N in at least 1	< 4	< 9	< 3	noTSS	< 4	< 5	< 3	< 4	4.63433	5.26533	3.27233	1.82867	8.75333	6.59867	5.18333	4.72467	#N/A	#N/A	#N/A	#N/A	#N/A	#N/A	#N/A	#N/A	#N/A	#N/A	#N/A	#N/A	#N/A	#N/A	#N/A	#N/A
3990	859083	48	0.118812	> S/N in all 8	> 10	> 10	> 10	< 9,5	> 10	> 10	> 10	> 10	14.3703	21.978	22.3263	9.333	49.3467	18.9187	34.4597	17.3653	858994	858994	858994	858994	858994	858994	858994	858994	360.707	362.579	510.747	232.453	62.7317	192.507	67.76	116.375
3995	859498	62	0.0895954	< S/N: degradation	noTSS	noTSS	noTSS	noTSS	noTSS	noTSS	noTSS	< 0,5	0.487333	0.456	1.09567	0.632	0.874333	0.211333	0.529667	2.30367	#N/A	#N/A	#N/A	#N/A	#N/A	#N/A	#N/A	#N/A	#N/A	#N/A	#N/A	#N/A	#N/A	#N/A	#N/A	#N/A
3995	859706	270	0.390173	> S/N in at least 1	noTSS	noTSS	noTSS	noTSS	noTSS	> 10	noTSS	noTSS	1.18167	2.41233	0.445667	3.459	2.045	20.2367	3.37933	3.571	#N/A	#N/A	#N/A	#N/A	#N/A	#N/A	#N/A	#N/A	#N/A	#N/A	#N/A	#N/A	#N/A	#N/A	#N/A	#N/A
4005	860744	119	0.100507	> S/N in at least 1	< 1	< 1	< 2,5	< 1	< 1,5	< 0,5	< 1,5	< 4,5	3.47533	4.21233	5.577	2.725	4.13567	3.208	2.75867	5.04967	#N/A	#N/A	#N/A	#N/A	#N/A	#N/A	#N/A	#N/A	#N/A	#N/A	#N/A	#N/A	#N/A	#N/A	#N/A	#N/A
4005	861433	808	0.682432	< S/N: degradation	noTSS	noTSS	noTSS	noTSS	noTSS	< 1	noTSS	noTSS	0.091	0.259	0.299333	0.189667	1.02267	11.7373	0.739333	0.115	#N/A	#N/A	#N/A	#N/A	#N/A	#N/A	#N/A	#N/A	#N/A	#N/A	#N/A	#N/A	#N/A	#N/A	#N/A	#N/A
4005	861531	906	0.765203	> S/N in at least 1	noTSS	noTSS	noTSS	< 4	noTSS	noTSS	noTSS	< 9	0.558	0.938333	0.602	10.8723	1.69667	1.157	1.50533	14.3213	#N/A	#N/A	#N/A	#N/A	#N/A	#N/A	#N/A	#N/A	#N/A	#N/A	#N/A	#N/A	#N/A	#N/A	#N/A	#N/A
4005	861644	1019	0.860642	> S/N in at least 1	noTSS	noTSS	noTSS	< 2,5	noTSS	noTSS	noTSS	< 1,5	2.47467	2.464	1.62967	4.616	1.847	2.73667	1.41733	2.99867	#N/A	#N/A	#N/A	#N/A	#N/A	#N/A	#N/A	#N/A	#N/A	#N/A	#N/A	#N/A	#N/A	#N/A	#N/A	#N/A
4005	861675	1050	0.886824	> S/N in at least 1	noTSS	< 1,5	noTSS	< 1,5	< 2	noTSS	< 1,5	< 2	2.36133	3.1	2.034	2.46967	4.80267	4.07633	2.96967	2.749	#N/A	#N/A	#N/A	#N/A	#N/A	#N/A	#N/A	#N/A	#N/A	#N/A	#N/A	#N/A	#N/A	#N/A	#N/A	#N/A
4005	861740	1115	0.941723	> S/N in at least 1	< 0,5	< 1	< 0,5	< 2	< 7	< 3,5	< 6,5	< 6	2.36633	3.51267	2.203	4.474	22.0113	19.2237	18.535	12.6593	#N/A	#N/A	#N/A	#N/A	#N/A	#N/A	#N/A	#N/A	#N/A	#N/A	#N/A	#N/A	#N/A	#N/A	#N/A	#N/A
4010	861971	29	0.0224458	> S/N in at least 1	noTSS	noTSS	< 2,5	< 0,5	noTSS	noTSS	< 1,5	noTSS	1.82267	1.48767	2.51833	2.26133	2.32567	1.651	2.58067	1.70067	861903	861903	861903	861903	861903	861903	861903	861903	106.683	170.465	120.451	244.335	54.427	74.5457	43.4633	199.671
4010	862331	389	0.301084	> S/N in at least 1	noTSS	< 8,5	noTSS	noTSS	noTSS	noTSS	noTSS	< 9	3.742	20.0393	2.817	13.03	11.7653	16.5293	9.982	21.208	861903	861903	861903	861903	861903	861903	861903	861903	106.683	170.465	120.451	244.335	54.427	74.5457	43.4633	199.671
4010	862333	391	0.302632	> S/N in at least 1	noTSS	noTSS	< 8	noTSS	< 4,5	< 5,5	< 8	noTSS	5.829	15.6243	9.20467	12.843	15.404	25.2873	14.6627	12.7103	861903	861903	861903	861903	861903	861903	861903	861903	106.683	170.465	120.451	244.335	54.427	74.5457	43.4633	199.671
4010	862995	1053	0.815015	< S/N: degradation	noTSS	noTSS	noTSS	noTSS	noTSS	< 0,5	noTSS	noTSS	0.198333	0.274667	0.350667	0.701667	1.80067	2.219	1.52267	1.13033	861903	861903	861903	861903	861903	861903	861903	861903	106.683	170.465	120.451	244.335	54.427	74.5457	43.4633	199.671
4010	863026	1084	0.839009	> S/N in at least 1	< 1,5	< 8,5	< 10	< 0,5	< 9	< 3,5	> 10	< 4,5	8.099	21.0197	11.8597	10.172	31.9513	16.605	25.2713	15.0713	861903	861903	861903	861903	861903	861903	861903	861903	106.683	170.465	120.451	244.335	54.427	74.5457	43.4633	199.671
4010	863119	1177	0.910991	> S/N in at least 1	< 0,5	< 1,5	< 3	< 0,5	< 1	< 2	< 2,5	< 3,5	6.86833	5.235	6.46767	7.698	4.205	8.30367	4.19633	7.639	861903	861903	861903	861903	861903	861903	861903	861903	106.683	170.465	120.451	244.335	54.427	74.5457	43.4633	199.671
4015	863667	398	0.763916	> S/N in at least 1	noTSS	< 1,5	noTSS	noTSS	noTSS	noTSS	noTSS	< 2	1.213	2.11567	0.676	1.58267	2.23967	1.708	2.40567	2.69533	863026	863026	863026	863026	863026	863026	863026	863026	8.099	21.0197	11.8597	10.172	31.9513	16.605	25.2713	15.0713
4020	864377	577	0.729456	> S/N in at least 1	< 3	< 1,5	noTSS	< 2,5	noTSS	noTSS	noTSS	< 2,5	3.887	3.23533	4.35667	2.38633	5.03533	2.66933	2.73133	4.195	0	863667	0	0	0	0	0	863667	0	2.11567	0	0	0	0	0	2.69533
4055	866766	1040	0.997124	> S/N in at least 1	noTSS	noTSS	noTSS	< 2,5	< 4,5	< 1,5	< 3,5	< 1,5	1.133	2.40967	2.05967	1.61967	8.67333	6.20333	5.28667	3.86967	865644	865644	865644	865644	0	865644	865644	865644	6.78867	332.475	8.827	16.3263	0	349.149	4.583	4.70367
4060	866841	34	0.0472879	< S/N: degradation	noTSS	noTSS	noTSS	noTSS	< 1	noTSS	noTSS	noTSS	0.528333	0.569333	0.784667	0.0933333	2.052	0.998667	1.11633	0.738333	0	0	0	866766	866766	866766	866766	866766	0	0	0	1.61967	8.67333	6.20333	5.28667	3.86967
4065	867666	792	0.152941	> S/N in at least 1	noTSS	noTSS	noTSS	noTSS	noTSS	< 2,5	noTSS	noTSS	0.216333	0.199667	0.0873333	0.144	1.607	1.85633	1.30167	0.348	868493	868493	868493	868493	868493	868493	868493	868493	14.579	19.7313	18.2283	9.104	19.9313	10.9667	25.142	13.9697
4080	869409	141	0.13403	< S/N: degradation	noTSS	noTSS	noTSS	noTSS	< 1,5	noTSS	noTSS	noTSS	0.184333	0.657667	0.828	0.391667	2.556	1.39433	1.871	1.33167	869227	869227	869227	869227	869227	869227	869227	869227	119.062	348.444	137.611	60.6637	325.941	218.384	209.833	188.263
4080	870237	969	0.921103	> S/N in at least 1	noTSS	noTSS	noTSS	noTSS	< 2,5	< 1	< 1,5	< 1	1.26933	1.226	1.313	1.83767	4.844	3.20467	2.92933	2.48867	869227	869227	869227	869227	869227	869227	869227	869227	119.062	348.444	137.611	60.6637	325.941	218.384	209.833	188.263
4085	870545	693	0.0784574	> S/N in all 8	< 4,5	< 4,5	< 4,5	< 3	< 6,5	< 5,5	< 9,5	< 3,5	8.51467	8.10367	6.98133	5.11467	12.7073	14.5213	10.5447	6.37067	871275	871275	871275	871313	871313	871275	871313	871313	315.476	279.229	310.797	382.979	138.633	329.236	97.474	285.168
4095	872653	969	0.155923	> S/N in all 8	> 10	> 10	> 10	> 10	> 10	> 10	> 10	> 10	10.837	13.4743	8.89067	12.827	37.2007	13.1903	36.3477	34.7527	#N/A	#N/A	#N/A	#N/A	#N/A	#N/A	#N/A	#N/A	#N/A	#N/A	#N/A	#N/A	#N/A	#N/A	#N/A	#N/A
4095	873402	220	0.808362	> S/N in at least 1	> 10	> 10	> 10	noTSS	noTSS	> 10	< 5	noTSS	14.542	54.7373	79.763	0.588333	0.658667	22.9	2.91433	0.181	#N/A	#N/A	#N/A	#N/A	#N/A	#N/A	#N/A	#N/A	#N/A	#N/A	#N/A	#N/A	#N/A	#N/A	#N/A	#N/A
4105	875614	84	0.917323	> S/N in at least 1	noTSS	< 3	noTSS	< 1,5	< 2	< 2,5	< 3	< 3,5	1.91233	5.70967	2.689	2.705	5.75833	2.897	2.56467	4.79333	875820	875820	875820	875820	875724	875724	875724	875724	68.546	54.3413	77.1997	293.846	241.473	273.364	270.951	269.818
4110	876364	1068	0.274457	> S/N in at least 1	noTSS	noTSS	noTSS	noTSS	noTSS	noTSS	noTSS	< 3	1.409	1.38633	1.61533	0.989667	1.01433	0.827	0.303	1.83767	877458	877458	877458	877458	877661	877458	877458	877458	11.734	22.453	9.581	29.194	8.38933	18.0477	7.28367	53.932
4120	877661	627	0.204315	> S/N in at least 1	< 3,5	< 7	< 7	< 6	< 10	noTSS	< 7	< 6	4.15133	4.35267	5.441	4.11567	8.38933	3.61667	5.397	6.23467	878306	878306	878306	878306	878306	878306	878306	878306	25.5627	24.2883	29.1243	21.367	14.5207	26.2443	9.51133	33.9137
29600	878640	138	0.660287	> S/N in at least 1	> 10	> 10	> 10	noTSS	noTSS	> 10	< 4	noTSS	16.015	96.1963	73.2363	0.195	0.807667	25.9943	2.128	0.549333	878395	878395	878395	878395	878395	878395	878395	878395	1158.21	858.885	1146.13	1386.16	716.963	329.301	771.519	819.202
29600	878706	204	0.976077	> S/N in all 8	> 10	> 10	> 10	< 8	< 2	> 10	> 10	> 10	23.325	18.3803	32.398	4.329	2.95133	6.74667	4.001	10.7623	878395	878395	878395	878395	878395	878395	878395	878395	1158.21	858.885	1146.13	1386.16	716.963	329.301	771.519	819.202
4130	879236	503	0.650712	> S/N in all 8	> 10	< 5	< 2	< 6	< 3	< 6,5	< 5,5	< 5,5	8.86733	9.55433	9.01733	5.52467	7.361	9.705	8.996	10.519	878706	878640	878640	878706	878706	878640	878706	878706	23.325	96.1963	73.2363	4.329	2.95133	25.9943	4.001	10.7623
4130	879458	725	0.937904	> S/N in all 8	< 5	< 6,5	< 3	< 3	> 10	< 4,5	> 10	< 4,5	4.49767	15.9717	5.00633	3.00767	20.5917	10.1727	18.2143	8.169	878706	878640	878640	878706	878706	878640	878706	878706	23.325	96.1963	73.2363	4.329	2.95133	25.9943	4.001	10.7623
4140	880908	710	0.671078	< S/N: degradation	noTSS	noTSS	noTSS	noTSS	noTSS	noTSS	noTSS	< 1,5	1.10967	1.523	0.700667	0.613333	1.486	1.34367	1.38333	2.69333	#N/A	#N/A	#N/A	#N/A	#N/A	#N/A	#N/A	#N/A	#N/A	#N/A	#N/A	#N/A	#N/A	#N/A	#N/A	#N/A
4140	881022	824	0.778828	> S/N in at least 1	noTSS	< 1,5	< 2,5	< 2,5	< 5	< 3	< 4	< 3,5	2.867	2.89333	2.33133	2.209	9.26533	8.38067	7.78133	5.16667	#N/A	#N/A	#N/A	#N/A	#N/A	#N/A	#N/A	#N/A	#N/A	#N/A	#N/A	#N/A	#N/A	#N/A	#N/A	#N/A
4140	881113	915	0.864839	> S/N in at least 1	noTSS	noTSS	noTSS	noTSS	noTSS	< 2	noTSS	noTSS	0.394	0.767667	0.372333	0.530333	1.476	2.84467	1.69933	1.024	#N/A	#N/A	#N/A	#N/A	#N/A	#N/A	#N/A	#N/A	#N/A	#N/A	#N/A	#N/A	#N/A	#N/A	#N/A	#N/A
4145	881850	225	0.724939	> S/N in at least 1	noTSS	noTSS	noTSS	noTSS	< 2	< 5	< 1,5	< 8	0.564	1.945	1.12433	2.49533	6.71767	6.44967	6.15333	6.89233	882110	882110	882110	882110	0	882110	0	882110	5.94433	6.36167	10.819	5.66467	0	7.559	0	4.27567
4145	881955	120	0.853301	< S/N: degradation	noTSS	noTSS	noTSS	noTSS	noTSS	noTSS	< 0,5	noTSS	0.362333	0.595667	0.357333	0.350667	2.996	0.934667	2.67867	0.501	882110	882110	882110	882110	0	882110	0	882110	5.94433	6.36167	10.819	5.66467	0	7.559	0	4.27567
4145	881998	77	0.905868	> S/N in at least 1	noTSS	noTSS	noTSS	noTSS	< 2	< 1,5	noTSS	< 3	0.828333	1.105	0.738	1.134	5.75433	2.83567	4.66033	2.68767	882110	882110	882110	882110	0	882110	0	882110	5.94433	6.36167	10.819	5.66467	0	7.559	0	4.27567
4150	882553	323	0.324623	> S/N in all 8	< 5,5	> 10	< 6,5	> 10	< 8	< 5	< 6	< 7,5	4.82767	8.95933	5.60733	4.265	7.71467	5.71533	5.32833	5.111	0	882199	0	882199	882199	882199	882199	882199	0	2.358	0	3.86467	4.119	3.46833	2.60633	8.46467
4155	883446	773	0.188877	< S/N: degradation	noTSS	noTSS	noTSS	noTSS	noTSS	< 0,5	noTSS	noTSS	2.01533	1.40633	1.01433	1.46533	0.55	1.88333	0.442	1.30367	#N/A	#N/A	#N/A	#N/A	#N/A	#N/A	#N/A	#N/A	#N/A	#N/A	#N/A	#N/A	#N/A	#N/A	#N/A	#N/A
4155	883533	686	0.280168	< S/N: degradation	noTSS	noTSS	noTSS	noTSS	noTSS	< 0,5	noTSS	noTSS	1.06733	1.02367	1.46633	1.15833	0.457333	2.283	0.266667	0.489667	#N/A	#N/A	#N/A	#N/A	#N/A	#N/A	#N/A	#N/A	#N/A	#N/A	#N/A	#N/A	#N/A	#N/A	#N/A	#N/A
4165	885594	63	0.0439637	< S/N: degradation	noTSS	noTSS	noTSS	noTSS	noTSS	< 1	noTSS	noTSS	0.333333	1.13133	0.453333	0.855333	1.106	3.11	1.113	1.237	#N/A	#N/A	#N/A	#N/A	#N/A	#N/A	#N/A	#N/A	#N/A	#N/A	#N/A	#N/A	#N/A	#N/A	#N/A	#N/A
4165	886650	1119	0.780879	< S/N: degradation	noTSS	noTSS	noTSS	noTSS	noTSS	< 1	noTSS	noTSS	0.216333	0.984333	0.207667	1.486	1.34467	3.21533	0.827	1.425	#N/A	#N/A	#N/A	#N/A	#N/A	#N/A	#N/A	#N/A	#N/A	#N/A	#N/A	#N/A	#N/A	#N/A	#N/A	#N/A
4170	887292	145	0.0641309	< S/N: degradation	noTSS	noTSS	noTSS	noTSS	noTSS	< 1	noTSS	noTSS	0.151667	0.483	0.120333	0.683	0.27	1.93733	0.104667	1.05767	886978	886978	886978	886978	886978	886978	886978	886978	4.57033	5.28967	5.654	3.50667	6.33467	13.0617	5.33933	3.71667
4170	888008	861	0.380805	< S/N: degradation	noTSS	noTSS	noTSS	noTSS	< 1,5	noTSS	< 1,5	noTSS	0.344	0.838	0.710333	0.299667	3.00867	1.10367	3.00733	1.38667	886978	886978	886978	886978	886978	886978	886978	886978	4.57033	5.28967	5.654	3.50667	6.33467	13.0617	5.33933	3.71667
4170	888134	987	0.436533	< S/N: degradation	noTSS	noTSS	noTSS	noTSS	noTSS	< 1,5	noTSS	noTSS	0.406333	0.153333	0.728	0.452333	1.26033	2.19267	1.41333	0.724333	886978	886978	886978	886978	886978	886978	886978	886978	4.57033	5.28967	5.654	3.50667	6.33467	13.0617	5.33933	3.71667
4170	888761	1614	0.713843	> S/N in at least 1	< 1,5	< 3	< 6	< 4,5	noTSS	< 1,5	noTSS	< 1	4.64233	3.717	5.81733	3.464	1.65767	3.08633	1.40133	2.464	886978	886978	886978	886978	886978	886978	886978	886978	4.57033	5.28967	5.654	3.50667	6.33467	13.0617	5.33933	3.71667
4170	888905	1758	0.777532	> S/N in at least 1	noTSS	< 2,5	< 2,5	< 2,5	< 2	< 1,5	< 1,5	< 1	2.74333	3.26667	3.52867	2.807	4.23233	2.715	2.597	2.66033	886978	886978	886978	886978	886978	886978	886978	886978	4.57033	5.28967	5.654	3.50667	6.33467	13.0617	5.33933	3.71667
4175	889592	1240	0.0335152	> S/N in at least 1	noTSS	noTSS	noTSS	< 5,5	noTSS	noTSS	noTSS	< 3	0.119667	0.536	0.0973333	5.892	0.875	2.13867	0.708333	5.49067	890874	0	890874	890874	0	890874	0	890874	6.621	0	7.09033	6.31633	0	7.044	0	7.432
4175	889626	1206	0.0600156	> S/N in at least 1	noTSS	noTSS	noTSS	noTSS	< 2	noTSS	noTSS	noTSS	0.780333	1.10267	0.802	0.195	2.66933	1.677	2.33567	0.887333	890874	0	890874	890874	0	890874	0	890874	6.621	0	7.09033	6.31633	0	7.044	0	7.432
29615	892672	42	0.182609	> S/N in at least 1	> 10	> 10	> 10	> 10	< 3	< 7	noTSS	< 5,5	9.08367	11.914	8.493	16.382	3.59833	10.581	2.007	11.755	#N/A	#N/A	#N/A	#N/A	#N/A	#N/A	#N/A	#N/A	#N/A	#N/A	#N/A	#N/A	#N/A	#N/A	#N/A	#N/A
4230	895599	178	0.727412	> S/N in at least 1	noTSS	noTSS	noTSS	noTSS	< 6,5	< 5	< 3	< 6	0.718	1.43667	1.36833	1.34533	3.39467	2.13867	3.07867	4.55	#N/A	#N/A	#N/A	#N/A	#N/A	#N/A	#N/A	#N/A	#N/A	#N/A	#N/A	#N/A	#N/A	#N/A	#N/A	#N/A
4260	899123	28	0.0406386	> S/N in at least 1	noTSS	noTSS	noTSS	noTSS	noTSS	noTSS	noTSS	< 2,5	0.920333	1.39867	1.43733	1.289	1.922	1.233	1.429	3.031	899083	899083	899083	899083	899083	899083	899083	899083	23.6157	31.0753	31.3607	31.0493	49.8553	18.7843	31.7447	57.385
4260	899221	126	0.182874	> S/N in at least 1	noTSS	noTSS	noTSS	noTSS	< 1,5	noTSS	noTSS	< 2,5	1.22133	1.50067	1.25633	1.64567	2.46033	1.552	2.02	2.385	899083	899083	899083	899083	899083	899083	899083	899083	23.6157	31.0753	31.3607	31.0493	49.8553	18.7843	31.7447	57.385
4265	900589	594	0.829609	< S/N: degradation	noTSS	noTSS	noTSS	noTSS	noTSS	noTSS	noTSS	< 1,5	0.0263333	0.183	0.129	0.673	0.098	0.423	0.104667	2.45833	899803	899964	899803	899803	899964	899964	899964	899964	292.69	167.88	252.097	326.243	183.571	286.879	164.545	204.283
4375	914916	1888	0.615987	> S/N in at least 1	noTSS	< 3	< 4,5	noTSS	noTSS	noTSS	noTSS	noTSS	1.89567	2.283	2.40333	0.796	1.34	1.78867	0.986333	0.823667	#N/A	#N/A	#N/A	#N/A	#N/A	#N/A	#N/A	#N/A	#N/A	#N/A	#N/A	#N/A	#N/A	#N/A	#N/A	#N/A
4400	921719	3234	0.947553	> S/N in at least 1	< 2	< 4,5	< 4	noTSS	noTSS	< 6,5	noTSS	< 2	5.476	4.78667	6.08033	4.26933	0.807	11.5207	1.17967	3.40467	#N/A	#N/A	#N/A	#N/A	#N/A	#N/A	#N/A	#N/A	#N/A	#N/A	#N/A	#N/A	#N/A	#N/A	#N/A	#N/A
4410	923901	1273	0.967325	> S/N in at least 1	< 3	noTSS	noTSS	> 10	< 6,5	noTSS	< 7	> 10	1.81167	1.731	2.26267	3.52533	5.69367	0.703667	4.831	6.63967	#N/A	#N/A	#N/A	#N/A	#N/A	#N/A	#N/A	#N/A	#N/A	#N/A	#N/A	#N/A	#N/A	#N/A	#N/A	#N/A
4420	924805	413	0.421429	> S/N in at least 1	< 3,5	noTSS	< 4	< 6,5	noTSS	< 2	noTSS	> 10	4.448	2.59367	5.56833	12.6047	1.34	2.424	1.25567	22.471	924344	924344	924344	924344	924344	924344	924344	924344	14.0537	14.766	16.712	14.856	19.305	14.0953	18.5177	20.3463
4420	925087	695	0.709184	> S/N in at least 1	noTSS	noTSS	noTSS	< 3	noTSS	noTSS	noTSS	< 5	0.853667	0.553	1.284	6.52967	0.715667	1.03333	0.708	8.99167	924344	924344	924344	924344	924344	924344	924344	924344	14.0537	14.766	16.712	14.856	19.305	14.0953	18.5177	20.3463
4425	925739	306	0.308468	> S/N in at least 1	noTSS	noTSS	noTSS	noTSS	< 2	noTSS	noTSS	< 1,5	2.21967	1.89033	2.42567	2.225	3.68033	2.175	2.362	2.374	0	0	0	0	0	925402	0	925402	0	0	0	0	0	3.59933	0	2.805
4425	925811	378	0.381048	> S/N in all 8	< 6,5	< 7	< 9,5	< 7,5	< 7,5	< 2,5	< 7,5	< 9	24.4223	18.17	29.8253	21.693	16.0957	9.69033	20.6723	16.3517	0	0	0	0	0	925402	0	925402	0	0	0	0	0	3.59933	0	2.805
29635	926547	102	0.482234	> S/N in at least 1	< 6,5	noTSS	noTSS	noTSS	noTSS	noTSS	noTSS	noTSS	2.23233	2.15233	1.44933	1.552	0	0.497667	0.106667	0.974333	#N/A	#N/A	#N/A	#N/A	#N/A	#N/A	#N/A	#N/A	#N/A	#N/A	#N/A	#N/A	#N/A	#N/A	#N/A	#N/A
4430	927706	453	0.514188	> S/N in at least 1	noTSS	noTSS	noTSS	noTSS	noTSS	< 4	noTSS	< 1,5	0.979	1.691	1.204	2.02933	2.69633	14.799	3.11733	3.93267	0	0	0	0	0	0	0	927112	0	0	0	0	0	0	0	2.067
4430	927930	677	0.768445	> S/N in at least 1	< 1	< 2	noTSS	< 2,5	< 1	> 10	< 1	< 6,5	2.82433	5.36033	2.02333	7.68633	3.06333	32.5383	2.916	16.6573	0	0	0	0	0	0	0	927112	0	0	0	0	0	0	0	2.067
4430	928048	795	0.902384	> S/N in at least 1	noTSS	< 1,5	< 1	< 3	< 2	< 4,5	< 3	< 8,5	1.92133	5.57667	2.66933	9.47967	10.2947	20.4067	9.72	19.4953	0	0	0	0	0	0	0	927112	0	0	0	0	0	0	0	2.067
4440	928557	192	0.275072	> S/N in at least 1	< 6,5	< 5	< 8	< 4,5	noTSS	< 2,5	noTSS	< 2	6.95167	5.276	7.615	4.487	3.52133	4.83967	1.87667	2.912	0	0	0	0	928149	928276	928149	928276	0	0	0	0	5.266	5.25467	4.22867	4.96867
4440	928727	362	0.518625	> S/N in at least 1	< 2,5	< 6	< 5,5	< 3	< 1	< 2	< 1,5	< 1,5	5.80833	7.139	5.36767	4.18	4.68833	2.83133	2.74667	3.08433	0	0	0	0	928149	928276	928149	928276	0	0	0	0	5.266	5.25467	4.22867	4.96867
4445	929737	309	0.35084	> S/N in all 8	< 2	> 10	< 2,5	> 10	< 5,5	> 10	< 9	> 10	7.52467	10.5557	7.12467	11.5993	19.068	21.183	11.888	19.5137	930065	930065	930065	930065	930065	930065	930065	930065	67.1677	65.1147	173.307	129.445	49.5853	25.666	53.288	79.7867
4445	929962	84	0.823529	> S/N in at least 1	noTSS	< 4	noTSS	< 3,5	noTSS	noTSS	noTSS	< 3,5	1.90533	2.37633	2.51533	1.93233	1.749	0.426667	0.973333	2.217	930065	930065	930065	930065	930065	930065	930065	930065	67.1677	65.1147	173.307	129.445	49.5853	25.666	53.288	79.7867
4450	930942	452	0.649341	< S/N: degradation	noTSS	noTSS	noTSS	noTSS	noTSS	< 1	noTSS	noTSS	0.446667	1.334	1.42233	0.330667	2.64067	2.674	3.21267	1.2	931427	931427	931427	931427	0	931427	0	931427	6.58667	631.573	3.50767	9.13067	0	1102.24	0	7.24467
4450	930953	441	0.657874	> S/N in at least 1	noTSS	noTSS	noTSS	noTSS	< 1	noTSS	noTSS	< 2	1.01833	1.45833	1.391	1.17133	2.56233	1.78867	1.696	3.44267	931427	931427	931427	931427	0	931427	0	931427	6.58667	631.573	3.50767	9.13067	0	1102.24	0	7.24467
4450	931373	21	0.983708	> S/N in at least 1	noTSS	< 2	noTSS	noTSS	noTSS	> 10	noTSS	noTSS	0.19	8.60667	0	0.0253333	0.0356667	24.4487	0	0.0313333	931427	931427	931427	931427	0	931427	0	931427	6.58667	631.573	3.50767	9.13067	0	1102.24	0	7.24467
4475	935690	27	0.0133597	< S/N: degradation	noTSS	noTSS	noTSS	noTSS	noTSS	noTSS	noTSS	< 1	0.940667	1.019	0.722	0.922333	0.683333	0.623667	1.06533	2.47367	935632	935632	935632	935632	935632	935632	935599	935632	8.65933	9.85767	8.304	17.3967	5.92533	26.906	5.16933	14.435
4475	936024	361	0.178624	< S/N: degradation	noTSS	noTSS	noTSS	noTSS	noTSS	noTSS	noTSS	< 1	1.669	1.25033	1.768	1.59933	1.76233	0.919	1.144	2.86933	935632	935632	935632	935632	935632	935632	935599	935632	8.65933	9.85767	8.304	17.3967	5.92533	26.906	5.16933	14.435
4475	936578	915	0.452746	> S/N in at least 1	< 2,5	< 2,5	< 3,5	< 2	< 1	< 1,5	noTSS	noTSS	5.22	3.501	6.74	4.08433	2.857	2.918	1.729	2.06567	935632	935632	935632	935632	935632	935632	935599	935632	8.65933	9.85767	8.304	17.3967	5.92533	26.906	5.16933	14.435
4480	938049	734	0.19163	> S/N in at least 1	noTSS	noTSS	noTSS	noTSS	noTSS	noTSS	noTSS	< 2,5	1.095	0.639	0.825	1.03133	1.73167	0.606333	1.59	2.85467	938807	938807	938807	938807	938807	938807	938807	938807	148.884	69.2647	149.902	107.13	30.9767	68.5207	28.97	106.801
4495	940243	52	0.101562	> S/N in at least 1	noTSS	noTSS	< 8,5	noTSS	noTSS	noTSS	noTSS	< 4,5	2.89267	1.272	2.96233	1.35333	1.59433	0.952	0.920667	1.78933	#N/A	#N/A	#N/A	#N/A	#N/A	#N/A	#N/A	#N/A	#N/A	#N/A	#N/A	#N/A	#N/A	#N/A	#N/A	#N/A
4495	940365	174	0.339844	> S/N in all 8	< 2,5	< 5	> 10	< 4,5	< 2	< 2,5	< 5,5	> 10	11.8953	8.73933	14.3283	10.0627	4.572	3.75867	5.895	6.93767	#N/A	#N/A	#N/A	#N/A	#N/A	#N/A	#N/A	#N/A	#N/A	#N/A	#N/A	#N/A	#N/A	#N/A	#N/A	#N/A
4510	941780	349	0.772124	> S/N in at least 1	< 5	< 5	< 5	noTSS	< 3,5	< 2	noTSS	noTSS	4.22167	3.82967	3.73233	1.70067	3.046	4.15333	1.53867	1.15833	#N/A	#N/A	#N/A	#N/A	#N/A	#N/A	#N/A	#N/A	#N/A	#N/A	#N/A	#N/A	#N/A	#N/A	#N/A	#N/A
4515	942338	319	0.453125	> S/N in at least 1	noTSS	noTSS	noTSS	noTSS	< 3	< 4	< 2,5	noTSS	1.42133	1.329	1.273	1.42333	4.25867	4.82367	2.809	1.54567	941993	941993	941993	941993	941993	941993	941993	941993	136.832	340.085	175.705	53.3403	201.101	106.566	333.456	84.7963
4520	943350	419	0.587658	< S/N: degradation	noTSS	noTSS	noTSS	noTSS	noTSS	< 1,5	noTSS	< 1	0.321667	0.353	0.287333	0.781333	0.927333	3.90433	1.00567	2.05	0	0	0	0	0	942913	0	0	0	0	0	0	0	4.45433	0	0
4520	943453	522	0.732118	> S/N in at least 1	< 8	noTSS	< 6,5	noTSS	< 3,5	< 2	< 2,5	< 2,5	7.10833	4.64967	9.63433	10.54	5.83633	5.64167	2.938	5.04033	0	0	0	0	0	942913	0	0	0	0	0	0	0	4.45433	0	0
4520	943596	665	0.932679	< S/N: degradation	noTSS	noTSS	noTSS	noTSS	noTSS	< 1	noTSS	noTSS	0.315667	0.888667	0.415333	0.565667	0.391	3.016	0.247	0.902	0	0	0	0	0	942913	0	0	0	0	0	0	0	4.45433	0	0
4525	944143	493	0.48431	> S/N in at least 1	< 2,5	< 2,5	< 4,5	< 4	noTSS	< 1	< 3	noTSS	2.07233	3.50867	2.55567	2.454	1.68867	2.42933	1.72033	1.95433	#N/A	#N/A	#N/A	#N/A	#N/A	#N/A	#N/A	#N/A	#N/A	#N/A	#N/A	#N/A	#N/A	#N/A	#N/A	#N/A
4525	944213	423	0.557531	> S/N in at least 1	noTSS	noTSS	noTSS	noTSS	< 3	noTSS	> 10	noTSS	0.474667	1.05633	0.251333	0.357667	7.20533	2.79633	7.84367	1.29533	#N/A	#N/A	#N/A	#N/A	#N/A	#N/A	#N/A	#N/A	#N/A	#N/A	#N/A	#N/A	#N/A	#N/A	#N/A	#N/A
4540	946910	142	0.346341	> S/N in at least 1	noTSS	noTSS	noTSS	noTSS	< 1,5	< 0,5	< 3	noTSS	0.175667	0.544667	0	0.240667	6.798	3.852	6.09967	0.125667	0	946730	946730	946741	946739	946741	946739	946739	0	28.1023	57.109	100.886	605.175	830.588	316.664	540.842
4540	947009	241	0.587805	> S/N in at least 1	noTSS	noTSS	noTSS	noTSS	< 2	< 1,5	< 6,5	noTSS	0.0466667	0.644	0.115667	0.147	11.0313	10.0167	14.2707	0.410667	0	946730	946730	946741	946739	946741	946739	946739	0	28.1023	57.109	100.886	605.175	830.588	316.664	540.842
4540	947020	252	0.614634	> S/N in at least 1	< 3	< 1,5	< 2,5	< 5	< 0,5	< 2	< 1,5	< 4,5	7.378	5.22233	5.551	6.55933	2.539	18.281	2.74967	7.164	0	946730	946730	946741	946739	946741	946739	946739	0	28.1023	57.109	100.886	605.175	830.588	316.664	540.842
4540	947064	296	0.721951	> S/N in at least 1	noTSS	noTSS	noTSS	noTSS	< 8	< 2,5	> 10	noTSS	0.0993333	2.038	0.306	0.327	50.616	21.8103	31.694	1.387	0	946730	946730	946741	946739	946741	946739	946739	0	28.1023	57.109	100.886	605.175	830.588	316.664	540.842
4540	947140	372	0.907317	> S/N in at least 1	noTSS	noTSS	noTSS	noTSS	noTSS	< 2	< 1,5	noTSS	0	0.261333	0	0	3.32733	16.7673	4.11667	0.177667	0	946730	946730	946741	946739	946741	946739	946739	0	28.1023	57.109	100.886	605.175	830.588	316.664	540.842
4555	949667	1452	0.163594	> S/N in at least 1	> 10	< 9	> 10	> 10	< 6,5	< 7	noTSS	> 10	4.92033	5.75567	5.66733	5.16267	5.42167	2.935	4.58767	7.87267	951131	951131	951131	951131	951131	951131	951131	951131	3.742	3.156	3.39867	3.85167	4.514	3.30233	4.22733	6.53433
4560	951131	979	0.0190381	> S/N in all 8	< 9	> 10	< 7	< 6,5	> 10	< 8,5	> 10	> 10	3.742	3.156	3.39867	3.85167	4.514	3.30233	4.22733	6.53433	#N/A	#N/A	#N/A	#N/A	#N/A	#N/A	#N/A	#N/A	#N/A	#N/A	#N/A	#N/A	#N/A	#N/A	#N/A	#N/A
4580	956499	1514	0.752485	> S/N in at least 1	noTSS	noTSS	noTSS	< 7,5	noTSS	noTSS	noTSS	< 8	1.82667	2.72133	1.121	8.56533	1.49067	2.062	0.976	20.6117	#N/A	#N/A	#N/A	#N/A	#N/A	#N/A	#N/A	#N/A	#N/A	#N/A	#N/A	#N/A	#N/A	#N/A	#N/A	#N/A
4580	956941	1956	0.972167	> S/N in all 8	< 2	< 3	< 2	< 3,5	< 2,5	< 2,5	< 2	< 3	5.19267	8.53867	2.98867	6.202	4.01867	7.50533	2.57067	4.838	#N/A	#N/A	#N/A	#N/A	#N/A	#N/A	#N/A	#N/A	#N/A	#N/A	#N/A	#N/A	#N/A	#N/A	#N/A	#N/A
4585	959000	1719	0.799535	> S/N in at least 1	< 0,5	< 4	< 0,5	noTSS	< 0,5	noTSS	noTSS	< 6,5	2.586	4.74633	3.31133	1.85033	5.15367	2.55167	4.183	6.15733	957254	957254	957254	957254	957254	957254	957254	957254	61.131	72.5407	65.062	92.4073	48.994	97.48	27.1657	114.688
4585	959392	2111	0.98186	> S/N in at least 1	noTSS	< 4	noTSS	noTSS	noTSS	noTSS	noTSS	< 1,5	4.59433	11.1313	6.97	3.072	6.60567	5.77367	5.49533	6.49933	957254	957254	957254	957254	957254	957254	957254	957254	61.131	72.5407	65.062	92.4073	48.994	97.48	27.1657	114.688
4590	960168	709	0.737006	> S/N in at least 1	noTSS	< 3	noTSS	noTSS	noTSS	< 3,5	noTSS	< 6	1.594	2.714	2.25633	1.793	1.14	2.10267	0.88	3.09033	0	959392	0	0	0	0	0	959392	0	11.1313	0	0	0	0	0	6.49933
4605	962427	240	0.0977444	> S/N in all 8	> 10	< 6	> 10	> 10	> 10	< 3,5	> 10	> 10	42.9157	16.5437	52.4527	26.563	54.6897	6.05767	31.673	35.9633	962705	962695	962705	962705	962695	962695	962695	962695	14.8873	14.8077	44.289	38.2223	252.146	90.216	288.676	78.4457
4605	962487	180	0.323308	> S/N in at least 1	noTSS	noTSS	noTSS	noTSS	< 2,5	noTSS	noTSS	noTSS	0.269	0.328667	0.198667	0.0523333	2.12933	1.06267	0.933667	0	962705	962695	962705	962705	962695	962695	962695	962695	14.8873	14.8077	44.289	38.2223	252.146	90.216	288.676	78.4457
4610	963070	359	0.476676	> S/N in all 8	< 4,5	< 6,5	< 3	< 7,5	> 10	< 4	> 10	< 7,5	3.664	4.994	5.18233	4.22967	9.217	4.20067	7.27167	8.858	#N/A	#N/A	#N/A	#N/A	#N/A	#N/A	#N/A	#N/A	#N/A	#N/A	#N/A	#N/A	#N/A	#N/A	#N/A	#N/A
32030	966270	152	0.623762	> S/N in at least 1	noTSS	noTSS	noTSS	noTSS	< 2,5	noTSS	< 5	noTSS	0.842667	0.86	1.15767	0.57	3.625	1.08	2.80267	1.662	#N/A	#N/A	#N/A	#N/A	#N/A	#N/A	#N/A	#N/A	#N/A	#N/A	#N/A	#N/A	#N/A	#N/A	#N/A	#N/A
32030	966310	112	0.722772	> S/N in at least 1	noTSS	noTSS	noTSS	noTSS	< 4	noTSS	< 4,5	noTSS	0.234	0.0836667	0.462	1.24	6.35333	1.91033	3.975	2.33967	#N/A	#N/A	#N/A	#N/A	#N/A	#N/A	#N/A	#N/A	#N/A	#N/A	#N/A	#N/A	#N/A	#N/A	#N/A	#N/A
4625	966537	64	0.0635551	> S/N in at least 1	noTSS	noTSS	noTSS	noTSS	noTSS	> 10	noTSS	< 8	21.1017	15.9397	14.076	18.5957	0.603333	37.6253	0.868333	14.465	#N/A	#N/A	#N/A	#N/A	#N/A	#N/A	#N/A	#N/A	#N/A	#N/A	#N/A	#N/A	#N/A	#N/A	#N/A	#N/A
4630	967539	2163	0.0278652	> S/N in at least 1	noTSS	noTSS	noTSS	noTSS	noTSS	< 1	< 7	noTSS	1.14267	1.008	1.65767	1.20667	3.339	4.23967	4.522	1.63767	0	0	0	969732	969732	969732	969732	969732	0	0	0	8.24867	13.0887	9.241	8.932	16.9197
4650	971335	746	0	< S/N: degradation	noTSS	noTSS	noTSS	noTSS	noTSS	< 0,5	noTSS	noTSS	0.184333	0.751333	0.798	0.0676667	3.15733	3.87567	3.34733	0.142333	972124	972124	972124	972124	972275	972124	972275	972275	262.527	502.554	573.839	49.4857	332.898	84.6863	306.994	285.504
4650	971370	711	0.0469169	> S/N in at least 1	noTSS	noTSS	< 3	noTSS	< 1	noTSS	noTSS	noTSS	1.308	2.39533	3.26467	0.208333	5.85233	4.427	6.169	0.734	972124	972124	972124	972124	972275	972124	972275	972275	262.527	502.554	573.839	49.4857	332.898	84.6863	306.994	285.504
4650	971621	460	0.383378	< S/N: degradation	noTSS	noTSS	noTSS	noTSS	noTSS	noTSS	< 0,5	noTSS	0.119667	0.595667	0.371	0.0523333	1.63767	1.42833	2.20233	0.442	972124	972124	972124	972124	972275	972124	972275	972275	262.527	502.554	573.839	49.4857	332.898	84.6863	306.994	285.504
32035	972062	137	0.282723	> S/N in at least 1	noTSS	noTSS	noTSS	noTSS	noTSS	< 4	noTSS	noTSS	0.146	0.355667	0.083	0.223333	1.77867	2.331	1.55633	0.580667	0	972275	0	972275	972275	972275	972275	972275	0	23.6837	0	12.763	332.898	78.1177	306.994	285.504
32035	972124	75	0.60733	> S/N in at least 1	> 10	> 10	> 10	> 10	< 1	> 10	< 1,5	> 10	262.527	502.554	573.839	49.4857	12.2343	84.6863	20.0023	57.707	0	972275	0	972275	972275	972275	972275	972275	0	23.6837	0	12.763	332.898	78.1177	306.994	285.504
4665	973445	729	0.178129	> S/N in at least 1	noTSS	noTSS	noTSS	noTSS	< 7	< 7,5	< 5	< 3,5	2.29967	2.30333	1.369	1.494	11.8497	9.42767	5.97033	4.849	974207	974207	974207	974207	0	974207	974207	974207	81.7037	46.6177	87.34	49.6083	0	12.1277	2.26633	21.9007
4670	974693	166	0.32233	< S/N: degradation	noTSS	noTSS	noTSS	< 1	noTSS	noTSS	noTSS	noTSS	0.422667	0.970333	1.65133	2.817	0.345333	2.36133	0.636667	1.285	974494	974494	974494	974494	974494	974494	974494	974494	2761.62	883.076	3494.87	3221.96	686.652	187.545	445.989	1365.35
4670	974872	345	0.669903	> S/N in at least 1	< 4,5	< 0,5	< 1	< 1,5	noTSS	< 1	noTSS	noTSS	5.383	4.95	7.529	4.26333	1.08633	4.73667	1.11533	2.645	974494	974494	974494	974494	974494	974494	974494	974494	2761.62	883.076	3494.87	3221.96	686.652	187.545	445.989	1365.35
4670	974913	386	0.749515	> S/N in at least 1	noTSS	noTSS	noTSS	noTSS	noTSS	< 3	noTSS	noTSS	0.805333	6.55167	0.996	2.665	0.705333	17.4813	0.211333	1.82967	974494	974494	974494	974494	974494	974494	974494	974494	2761.62	883.076	3494.87	3221.96	686.652	187.545	445.989	1365.35
4675	975495	1179	0.255212	> S/N in at least 1	< 2	< 1,5	noTSS	noTSS	< 2,5	< 1	< 1,5	noTSS	2.50967	2.568	1.70067	0.662	4.73867	2.10633	3.952	1.78567	976790	976790	976790	976790	0	976790	976790	976790	11.779	16.638	9.64533	8.745	0	71.784	2.271	4.44633
4675	976107	567	0.641819	< S/N: degradation	noTSS	noTSS	noTSS	noTSS	< 1	noTSS	noTSS	noTSS	0.687333	1.60933	0.605333	0.486333	2.14733	0.886	1.54667	0.885	976790	976790	976790	976790	0	976790	976790	976790	11.779	16.638	9.64533	8.745	0	71.784	2.271	4.44633
4690	977865	141	0.126118	> S/N in at least 1	< 4	< 1,5	< 5	< 2	noTSS	noTSS	noTSS	< 1,5	4.026	2.975	4.41267	2.90333	0.418	1.08033	0.905	2.55033	#N/A	#N/A	#N/A	#N/A	#N/A	#N/A	#N/A	#N/A	#N/A	#N/A	#N/A	#N/A	#N/A	#N/A	#N/A	#N/A
4690	978635	911	0.814848	> S/N in all 8	< 2	< 3	< 4	< 2,5	< 4,5	< 5	< 3,5	< 4,5	5.13533	8.98733	5.59633	4.094	10.1017	17.765	10.6823	7.81267	#N/A	#N/A	#N/A	#N/A	#N/A	#N/A	#N/A	#N/A	#N/A	#N/A	#N/A	#N/A	#N/A	#N/A	#N/A	#N/A
4700	980252	213	0.133794	> S/N in at least 1	< 2	< 2,5	noTSS	< 3	noTSS	< 2	noTSS	< 3	2.458	2.56833	2.092	4.497	1.836	1.80367	1.45633	5.29867	980010	980010	980010	980010	980010	980010	980010	980010	99.5357	136.768	95.9883	304.197	6.47933	34.9153	5.66667	135.212
4700	981206	1167	0.73304	> S/N in at least 1	< 2	< 4,5	noTSS	< 2	< 1	< 2,5	< 1	< 4	2.521	3.946	2.85767	3.05967	3.55067	3.163	3.09067	6.52133	980010	980010	980010	980010	980010	980010	980010	980010	99.5357	136.768	95.9883	304.197	6.47933	34.9153	5.66667	135.212
4700	981400	1361	0.854899	> S/N in at least 1	noTSS	< 3,5	noTSS	noTSS	noTSS	< 2	noTSS	< 2,5	0.996667	3.35	0.761333	1.18633	2.50067	2.19267	2.87933	3.09033	980010	980010	980010	980010	980010	980010	980010	980010	99.5357	136.768	95.9883	304.197	6.47933	34.9153	5.66667	135.212
4705	982363	701	0.44585	> S/N in at least 1	noTSS	noTSS	noTSS	< 7	noTSS	noTSS	noTSS	noTSS	1.72567	0.797667	2.20067	4.491	2.27067	1.308	1.48267	4.403	983107	983107	983107	983107	983107	983107	983107	983107	5.581	5.68133	7.293	18.9113	8.78633	2.76667	10.279	44.0627
4710	983632	399	0.510429	> S/N in all 8	> 10	< 7	> 10	> 10	< 4	< 4	< 4	< 8	7.32333	6.75267	10.444	8.95267	7.02833	6.53767	6.129	7.56233	984059	984059	984059	984059	984059	984059	984059	984059	29.03	26.6213	41.1927	77.4087	9.211	16.211	7.39533	56.8797
4725	988136	492	0.743202	> S/N in at least 1	< 3,5	< 4,5	< 2	< 1,5	< 3	< 2	< 3	< 1,5	4.30767	4.92267	3.24233	2.75533	5.23567	5.492	7.09933	4.88933	987616	987616	0	987616	987616	987616	987616	987616	4.17	5.69167	0	2.91967	3.70267	1.89767	3.61233	5.95333
4730	988669	565	0.245661	> S/N in at least 1	< 5	< 2	< 3,5	< 4,5	noTSS	noTSS	noTSS	noTSS	3.35833	2.38433	2.138	3.86367	0.828	1.23467	0.511667	2.59333	#N/A	#N/A	#N/A	#N/A	#N/A	#N/A	#N/A	#N/A	#N/A	#N/A	#N/A	#N/A	#N/A	#N/A	#N/A	#N/A
4750	991717	92	0.0491716	< S/N: degradation	noTSS	noTSS	noTSS	noTSS	noTSS	< 1	noTSS	noTSS	1.55033	2.11267	1.84867	0.898	0.454333	2.17833	0.638	1.18667	#N/A	#N/A	#N/A	#N/A	#N/A	#N/A	#N/A	#N/A	#N/A	#N/A	#N/A	#N/A	#N/A	#N/A	#N/A	#N/A
4750	991999	374	0.199893	< S/N: degradation	noTSS	noTSS	noTSS	noTSS	noTSS	noTSS	noTSS	< 1	1.20367	1.653	1.12433	0.468	1.84033	0.844333	1.39567	1.93533	#N/A	#N/A	#N/A	#N/A	#N/A	#N/A	#N/A	#N/A	#N/A	#N/A	#N/A	#N/A	#N/A	#N/A	#N/A	#N/A
4750	992302	677	0.361839	< S/N: degradation	noTSS	noTSS	noTSS	< 1,5	noTSS	noTSS	noTSS	< 1	1.648	1.82333	1.592	1.65233	1.22233	2.05967	1.36367	1.94467	#N/A	#N/A	#N/A	#N/A	#N/A	#N/A	#N/A	#N/A	#N/A	#N/A	#N/A	#N/A	#N/A	#N/A	#N/A	#N/A
4755	993628	112	0.0728218	< S/N: degradation	noTSS	noTSS	noTSS	noTSS	noTSS	noTSS	noTSS	< 1	0.766	1.48233	1.29867	1.39633	1.77933	1.51167	1.14933	2.44467	#N/A	#N/A	#N/A	#N/A	#N/A	#N/A	#N/A	#N/A	#N/A	#N/A	#N/A	#N/A	#N/A	#N/A	#N/A	#N/A
4755	994934	1418	0.921977	> S/N in at least 1	< 2,5	< 1,5	< 2	noTSS	noTSS	noTSS	noTSS	noTSS	2.68067	2.31467	3.691	1.25433	1.61733	1.527	1.004	1.67967	#N/A	#N/A	#N/A	#N/A	#N/A	#N/A	#N/A	#N/A	#N/A	#N/A	#N/A	#N/A	#N/A	#N/A	#N/A	#N/A
4760	995098	26	0.0282609	> S/N in at least 1	noTSS	noTSS	noTSS	noTSS	noTSS	< 4	noTSS	noTSS	0	0.444667	0	0.179333	0.331333	2.22833	0.249	0.157	994934	994934	994934	0	0	0	0	0	2.68067	2.31467	3.691	0	0	0	0	0
4760	995282	210	0.228261	> S/N in at least 1	noTSS	< 2	< 4,5	noTSS	< 4	< 4	< 6	< 3	1.536	2.178	2.90067	1.634	2.80833	2.68467	3.043	2.57433	994934	994934	994934	0	0	0	0	0	2.68067	2.31467	3.691	0	0	0	0	0
4770	997828	744	0.316865	< S/N: degradation	noTSS	noTSS	noTSS	noTSS	noTSS	noTSS	noTSS	< 1,5	0.321667	0.353	0.327667	1.229	0.174667	0.713	0.372667	5.248	0	0	997004	997005	997003	997004	0	0	0	0	17.3173	19.795	3.45333	19.865	0	0
4770	998456	1372	0.584327	> S/N in at least 1	noTSS	noTSS	noTSS	noTSS	noTSS	< 2,5	noTSS	noTSS	0.616333	0.827333	0.746	1.161	0.107	3.69733	0.212	1.335	0	0	997004	997005	997003	997004	0	0	0	0	17.3173	19.795	3.45333	19.865	0	0
4775	1000225	785	0.591114	> S/N in at least 1	< 7	< 2	noTSS	< 5	< 3	< 4,5	< 6	< 2,5	6.239	5.837	2.91	4.94	10.3037	14.825	4.51033	3.375	#N/A	#N/A	#N/A	#N/A	#N/A	#N/A	#N/A	#N/A	#N/A	#N/A	#N/A	#N/A	#N/A	#N/A	#N/A	#N/A
4780	1000949	218	0.337386	< S/N: degradation	noTSS	noTSS	noTSS	noTSS	noTSS	< 1,5	noTSS	noTSS	1.083	2.30267	0.922333	1.359	1.27233	2.91067	1.05	0.906667	0	0	0	0	0	1001294	0	0	0	0	0	0	0	7.89367	0	0
4785	1001294	249	0.354922	> S/N in at least 1	noTSS	noTSS	noTSS	noTSS	noTSS	< 3,5	noTSS	noTSS	0.341667	1.332	0.54	0.660333	0.922333	7.89367	1.029	0.669	1001560	1001560	1001560	1001560	1001560	1001560	1001560	1001560	58.3527	186.35	75.0273	125.982	218.933	1036.77	166.521	294.475
4785	1001320	223	0.42228	< S/N: degradation	noTSS	noTSS	noTSS	noTSS	noTSS	< 1	noTSS	noTSS	1.34333	0.703667	1.17567	0.87	1.295	1.586	0.990333	2.21367	1001560	1001560	1001560	1001560	1001560	1001560	1001560	1001560	58.3527	186.35	75.0273	125.982	218.933	1036.77	166.521	294.475
4790	1001817	1277	0.0362264	> S/N in all 8	< 3,5	< 8	< 3,5	< 4,5	< 9	< 5,5	< 5,5	< 5	3.01733	7.35833	4.09133	4.704	8.77167	8.82767	6.977	5.87467	1003128	1003128	1003128	1003128	0	1003128	0	1003128	44.0267	51.9823	49.6413	105.319	0	24.7347	0	38.072
4800	1004767	966	0.866368	> S/N in at least 1	< 2,5	< 4	noTSS	< 1,5	< 4,5	noTSS	< 4	< 2,5	3.66267	7.99233	5.86733	2.43767	3.59033	2.23733	3.497	3.54467	0	0	0	0	1003781	0	1003781	1003781	0	0	0	0	2.89033	0	2.017	5.40167
4805	1005017	522	0.166134	> S/N in at least 1	noTSS	noTSS	noTSS	noTSS	> 10	< 5	< 3	noTSS	0.653667	0.939667	0.623667	0.365333	31.47	8.718	21.9823	1.62867	1005578	1005578	1005578	1005578	1005578	1005578	1005578	1005578	39.1593	60.3677	42.3323	69.8383	21.7463	45.0073	20.2763	151.184
4805	1005339	200	0.680511	> S/N in at least 1	< 2	noTSS	noTSS	noTSS	< 4	< 2	noTSS	noTSS	2.08533	2.24867	2.372	1.15367	5.103	3.45867	3.211	1.92267	1005578	1005578	1005578	1005578	1005578	1005578	1005578	1005578	39.1593	60.3677	42.3323	69.8383	21.7463	45.0073	20.2763	151.184
4815	1007204	588	0.224274	< S/N: degradation	noTSS	noTSS	noTSS	noTSS	noTSS	< 1	noTSS	noTSS	1.47133	1.30633	1.52633	2.059	0.232	2.59233	0.193333	1.03433	1007821	1007821	1007821	1007821	1007821	1007821	1007821	1007821	54.0887	69.1067	56.439	62.544	28.6537	45.513	29.3387	73.954
4820	1008166	280	0.530201	> S/N in at least 1	noTSS	noTSS	noTSS	noTSS	< 3	noTSS	noTSS	noTSS	0.788	1.304	0.624667	1.072	1.90267	1.81033	1.857	1.02967	1008563	1008563	1008563	1008563	1008563	1008563	1008563	1008563	193.856	449.793	197.974	351.582	26.4267	211.115	19.3713	183.31
4825	1009036	305	0.247565	< S/N: degradation	noTSS	noTSS	< 1	noTSS	noTSS	noTSS	noTSS	< 1	1.92767	1.89967	2.36267	2.00333	2.95967	1.317	2.479	3.00733	1008707	1008707	1008707	1008707	1008628	1008707	0	1008707	37.9073	32.1583	56.438	27.5463	2.67233	122.974	0	16.8327
4825	1009709	978	0.793831	> S/N in at least 1	< 2	< 2	< 2,5	< 1	< 2	< 2	< 2,5	< 2,5	6.287	4.58567	5.228	4.65267	8.843	5.268	6.976	5.95967	1008707	1008707	1008707	1008707	1008628	1008707	0	1008707	37.9073	32.1583	56.438	27.5463	2.67233	122.974	0	16.8327
4840	1012267	130	0.892384	> S/N in at least 1	noTSS	noTSS	noTSS	noTSS	< 2,5	noTSS	< 6	noTSS	0.803	0.625333	0.803333	0.635	3.969	1.30033	4.3	1.07333	1012422	1012422	1012422	1012422	1012422	1012422	1012422	1012422	58.3237	53.9933	37.5603	231.732	17.9063	49.9123	15.786	267.546
4850	1014133	744	0.558457	> S/N in at least 1	< 1	< 1	noTSS	< 1	< 3	< 2,5	noTSS	< 2	2.88067	5.19833	4.00067	2.69367	5.86533	7.658	3.27933	4.27167	1015051	1015051	1015051	1015051	1015003	1015003	1015003	1015051	17.1903	29.0697	20.8717	22.9523	24.9037	24.3543	16.433	16.088
4850	1014496	381	0.773887	< S/N: degradation	< 1	noTSS	< 0,5	noTSS	noTSS	noTSS	noTSS	< 1	3.33433	2.317	3.21267	2.39467	0.415	1.57	0.338667	3.03033	1015051	1015051	1015051	1015051	1015003	1015003	1015003	1015051	17.1903	29.0697	20.8717	22.9523	24.9037	24.3543	16.433	16.088
4850	1014544	333	0.802374	< S/N: degradation	noTSS	noTSS	noTSS	noTSS	noTSS	noTSS	noTSS	< 1	0.803	1.24567	1.48467	0.691333	1.22667	0.794667	0.564667	2.34967	1015051	1015051	1015051	1015051	1015003	1015003	1015003	1015051	17.1903	29.0697	20.8717	22.9523	24.9037	24.3543	16.433	16.088
4850	1014679	198	0.882493	> S/N in at least 1	< 0,5	< 1	noTSS	noTSS	< 2	noTSS	noTSS	< 1,5	2.01733	2.536	1.66	1.839	4.38267	1.60033	1.79033	3.74	1015051	1015051	1015051	1015051	1015003	1015003	1015003	1015051	17.1903	29.0697	20.8717	22.9523	24.9037	24.3543	16.433	16.088
4850	1014818	59	0.964985	> S/N in at least 1	< 2	< 2,5	< 1	< 5	< 1	< 3,5	< 1	> 10	7.58633	7.53933	6.33933	29.1113	2.90733	6.531	2.935	41.583	1015051	1015051	1015051	1015051	1015003	1015003	1015003	1015051	17.1903	29.0697	20.8717	22.9523	24.9037	24.3543	16.433	16.088
4860	1015700	111	0.568093	> S/N in at least 1	noTSS	noTSS	noTSS	noTSS	noTSS	< 2	noTSS	noTSS	0.158	0.434	0.542667	0.293333	0.543	2.44533	0.352	0.379333	1015834	1015834	1015834	1015834	1015834	1015834	1015834	1015834	318.224	28.4357	791.549	54.9533	6.46633	19.5167	4.65733	7.133
4890	1019028	186	0.167266	> S/N in at least 1	noTSS	< 2	noTSS	noTSS	noTSS	noTSS	noTSS	noTSS	1.163	2.00233	0.960333	1.50667	1.10667	0.436667	1.29033	1.37433	1018699	1018699	1018699	1018699	1018694	1018699	1018694	0	4.23	27.681	3.841	3.84	12.9993	21.238	9.72233	0
4890	1019383	541	0.486511	> S/N in at least 1	< 2,5	< 2	< 3,5	< 1	< 1,5	< 4	noTSS	< 1,5	2.91033	3.84467	4.04767	2.958	2.993	8.899	1.94067	4.845	1018699	1018699	1018699	1018699	1018694	1018699	1018694	0	4.23	27.681	3.841	3.84	12.9993	21.238	9.72233	0
4895	1020823	774	0.683142	> S/N in at least 1	noTSS	noTSS	noTSS	noTSS	noTSS	< 10	noTSS	noTSS	1.03467	0.808333	0.946667	2.749	1.259	6.36933	1.83167	1.547	#N/A	#N/A	#N/A	#N/A	#N/A	#N/A	#N/A	#N/A	#N/A	#N/A	#N/A	#N/A	#N/A	#N/A	#N/A	#N/A
4900	1021765	573	0.601259	> S/N in at least 1	noTSS	noTSS	noTSS	noTSS	noTSS	noTSS	< 2,5	< 4	0.842667	1.08667	0.757333	0.763667	1.952	0.675667	1.68533	2.979	#N/A	#N/A	#N/A	#N/A	#N/A	#N/A	#N/A	#N/A	#N/A	#N/A	#N/A	#N/A	#N/A	#N/A	#N/A	#N/A
4920	1025373	390	0.290395	> S/N in at least 1	noTSS	noTSS	noTSS	noTSS	noTSS	< 2,5	< 2,5	< 1	0.418333	0.919	0.383333	1.23767	1.411	2.833	3.67667	2.75067	0	0	0	0	1024881	1024881	1024881	1024881	0	0	0	0	21.8403	14.4867	17.658	5.12733
4930	1027001	321	0.216745	> S/N in at least 1	< 1	noTSS	< 1	< 2,5	< 7	< 0,5	< 2,5	< 2,5	2.81067	1.74333	2.899	5.41567	8.57133	3.10267	7.711	11.783	#N/A	#N/A	#N/A	#N/A	#N/A	#N/A	#N/A	#N/A	#N/A	#N/A	#N/A	#N/A	#N/A	#N/A	#N/A	#N/A
4930	1027803	1123	0.758271	> S/N in at least 1	noTSS	noTSS	noTSS	noTSS	< 4	noTSS	noTSS	noTSS	2.42833	2.032	2.582	0.735333	9.229	1.83067	2.61733	4.29633	#N/A	#N/A	#N/A	#N/A	#N/A	#N/A	#N/A	#N/A	#N/A	#N/A	#N/A	#N/A	#N/A	#N/A	#N/A	#N/A
4930	1027805	1125	0.759622	< S/N: degradation	noTSS	noTSS	noTSS	noTSS	noTSS	< 0,5	noTSS	noTSS	1.92367	2.00033	1.80333	1.30467	3.99267	3.66567	2.96467	3.51467	#N/A	#N/A	#N/A	#N/A	#N/A	#N/A	#N/A	#N/A	#N/A	#N/A	#N/A	#N/A	#N/A	#N/A	#N/A	#N/A
4930	1028031	1351	0.912221	> S/N in at least 1	< 2	< 2	< 1	< 3	< 6	noTSS	< 2,5	< 1,5	7.16867	5.14733	11.1143	7.153	7.52467	13.8383	8.57667	6.99267	#N/A	#N/A	#N/A	#N/A	#N/A	#N/A	#N/A	#N/A	#N/A	#N/A	#N/A	#N/A	#N/A	#N/A	#N/A	#N/A
4940	1029329	573	0.142216	> S/N in at least 1	noTSS	noTSS	noTSS	< 2	noTSS	noTSS	noTSS	< 3	3.09867	2.367	2.021	2.83233	2.011	1.939	3.43067	3.98633	#N/A	#N/A	#N/A	#N/A	#N/A	#N/A	#N/A	#N/A	#N/A	#N/A	#N/A	#N/A	#N/A	#N/A	#N/A	#N/A
4980	1035334	87	0.537234	> S/N in at least 1	noTSS	noTSS	noTSS	> 10	noTSS	noTSS	noTSS	noTSS	1.34367	1.43167	1.52167	3.528	0.638	0.941	0.370333	2.52067	#N/A	#N/A	#N/A	#N/A	#N/A	#N/A	#N/A	#N/A	#N/A	#N/A	#N/A	#N/A	#N/A	#N/A	#N/A	#N/A
4995	1036820	816	0.194472	> S/N in at least 1	noTSS	noTSS	noTSS	noTSS	noTSS	< 3	noTSS	noTSS	0.906333	0.997333	0.912	0.732	0.490333	1.813	0.372	0.697333	1037664	1037664	1037664	1037664	0	1037664	1037664	1037664	42.402	27.844	45.5793	47.5513	0	15.382	3.06433	38.5957
5000	1038035	1130	0.20979	< S/N: degradation	noTSS	noTSS	noTSS	noTSS	noTSS	noTSS	noTSS	< 1,5	0.654667	0.798	0.550667	1.01333	1.90733	1.15867	1.75467	2.14667	#N/A	#N/A	#N/A	#N/A	#N/A	#N/A	#N/A	#N/A	#N/A	#N/A	#N/A	#N/A	#N/A	#N/A	#N/A	#N/A
5000	1038942	223	0.844056	< S/N: degradation	noTSS	noTSS	noTSS	noTSS	< 1	noTSS	noTSS	noTSS	0.572333	0.884	1.27933	0.629	2.25467	1.681	2.38	1.45967	#N/A	#N/A	#N/A	#N/A	#N/A	#N/A	#N/A	#N/A	#N/A	#N/A	#N/A	#N/A	#N/A	#N/A	#N/A	#N/A
5015	1042140	893	0.0774793	> S/N in all 8	> 10	> 10	> 10	< 9,5	> 10	> 10	> 10	> 10	7.56	11.936	10.3587	6.47533	40.002	27.9867	32.7403	12.1597	#N/A	#N/A	#N/A	#N/A	#N/A	#N/A	#N/A	#N/A	#N/A	#N/A	#N/A	#N/A	#N/A	#N/A	#N/A	#N/A
5020	1043383	1314	0.2046	> S/N in at least 1	noTSS	noTSS	noTSS	noTSS	< 1,5	< 1,5	< 1,5	< 2	1.03967	1.40733	1.90633	1.199	4.82967	2.60167	5.96433	3.01667	#N/A	#N/A	#N/A	#N/A	#N/A	#N/A	#N/A	#N/A	#N/A	#N/A	#N/A	#N/A	#N/A	#N/A	#N/A	#N/A
5020	1044139	558	0.662228	> S/N in at least 1	noTSS	noTSS	noTSS	noTSS	noTSS	noTSS	noTSS	< 2,5	0.216333	0.830333	0.937333	0.718667	1.919	1.43567	1.86567	3.32967	#N/A	#N/A	#N/A	#N/A	#N/A	#N/A	#N/A	#N/A	#N/A	#N/A	#N/A	#N/A	#N/A	#N/A	#N/A	#N/A
5025	1045168	572	0.363737	> S/N in at least 1	noTSS	noTSS	noTSS	noTSS	noTSS	< 2,5	noTSS	noTSS	0.519667	2.67767	0.299333	2.213	0.29	2.466	0.123667	1.789	1045779	1045779	1045779	1045779	1045779	1045779	1045779	1045779	26.5103	28.3037	23.646	37.9773	2.18033	113.801	3.231	31.892
5025	1045182	558	0.37931	> S/N in at least 1	noTSS	noTSS	noTSS	< 2	noTSS	< 5,5	noTSS	< 2	2.401	2.502	3.57967	4.88567	0.831333	6.012	0.917333	3.30433	1045779	1045779	1045779	1045779	1045779	1045779	1045779	1045779	26.5103	28.3037	23.646	37.9773	2.18033	113.801	3.231	31.892
5025	1045272	468	0.479422	> S/N in at least 1	noTSS	noTSS	noTSS	noTSS	< 2,5	< 3	< 1,5	< 1	1.07933	0.886667	0.837	1.154	3.13467	2.122	2.16267	2.76033	1045779	1045779	1045779	1045779	1045779	1045779	1045779	1045779	26.5103	28.3037	23.646	37.9773	2.18033	113.801	3.231	31.892
5030	1046233	660	0.0503597	> S/N in at least 1	< 5,5	< 1	< 4	noTSS	noTSS	noTSS	noTSS	noTSS	2.10133	2.26267	2.47733	1.72633	0.480667	2.21733	0.458333	1.38867	1046977	1046977	1046977	1046977	1047077	1047077	1047077	1046977	5.879	4.143	8.13567	7.25067	7.787	11.3697	4.044	9.75833
5040	1048285	966	0.58263	> S/N in at least 1	noTSS	< 2,5	noTSS	noTSS	< 2	< 1,5	noTSS	< 3	1.20967	2.30167	1.21167	1.95	2.79667	4.46867	1.99667	4.35433	1047286	1047286	1047286	1047286	1047286	1047286	1047286	1047286	23.8713	17.251	23.5627	34.0547	29.448	19.778	22.8457	50.1763
5040	1048693	1374	0.828709	> S/N in at least 1	noTSS	< 1,5	noTSS	noTSS	< 2,5	noTSS	< 1,5	< 2,5	1.11733	2.51133	1.41833	1.305	5.077	1.746	4.52367	3.547	1047286	1047286	1047286	1047286	1047286	1047286	1047286	1047286	23.8713	17.251	23.5627	34.0547	29.448	19.778	22.8457	50.1763
5045	1049148	818	0.175403	< S/N: degradation	noTSS	noTSS	noTSS	noTSS	noTSS	< 0,5	noTSS	noTSS	0.975333	3.65633	3.43233	0.336667	0.0356667	2.01433	0.196667	0.249667	#N/A	#N/A	#N/A	#N/A	#N/A	#N/A	#N/A	#N/A	#N/A	#N/A	#N/A	#N/A	#N/A	#N/A	#N/A	#N/A
5045	1049159	807	0.186492	< S/N: degradation	noTSS	< 0,5	noTSS	noTSS	noTSS	noTSS	noTSS	noTSS	0.653667	1.773	1.07333	1.23033	1.07567	1.83	1.342	1.24733	#N/A	#N/A	#N/A	#N/A	#N/A	#N/A	#N/A	#N/A	#N/A	#N/A	#N/A	#N/A	#N/A	#N/A	#N/A	#N/A
5045	1049225	741	0.253024	< S/N: degradation	noTSS	< 0,5	noTSS	noTSS	noTSS	< 1	noTSS	noTSS	0.422667	2.04467	0.843333	0.962667	0.786667	3.007	1.304	1.393	#N/A	#N/A	#N/A	#N/A	#N/A	#N/A	#N/A	#N/A	#N/A	#N/A	#N/A	#N/A	#N/A	#N/A	#N/A	#N/A
5045	1049400	566	0.429435	< S/N: degradation	noTSS	noTSS	noTSS	noTSS	< 1	noTSS	noTSS	noTSS	0.870333	1.80833	1.765	1.728	3.48733	1.63867	2.70133	2.432	#N/A	#N/A	#N/A	#N/A	#N/A	#N/A	#N/A	#N/A	#N/A	#N/A	#N/A	#N/A	#N/A	#N/A	#N/A	#N/A
5045	1049704	262	0.735887	< S/N: degradation	noTSS	< 0,5	noTSS	noTSS	noTSS	noTSS	< 1	noTSS	1.17133	2.96567	1.54667	1.05667	1.54167	1.701	3.00733	1.69933	#N/A	#N/A	#N/A	#N/A	#N/A	#N/A	#N/A	#N/A	#N/A	#N/A	#N/A	#N/A	#N/A	#N/A	#N/A	#N/A
5045	1049715	251	0.746976	> S/N in at least 1	noTSS	noTSS	noTSS	noTSS	< 2	< 1	noTSS	noTSS	0.76	1.70333	0.772	0.909667	5.04233	3.84633	2.68067	1.694	#N/A	#N/A	#N/A	#N/A	#N/A	#N/A	#N/A	#N/A	#N/A	#N/A	#N/A	#N/A	#N/A	#N/A	#N/A	#N/A
5045	1049886	80	0.919355	< S/N: degradation	noTSS	noTSS	noTSS	noTSS	noTSS	< 1	noTSS	noTSS	0.564333	0.803	0.327667	0.951	0.522	4.35067	0.423667	0.729	#N/A	#N/A	#N/A	#N/A	#N/A	#N/A	#N/A	#N/A	#N/A	#N/A	#N/A	#N/A	#N/A	#N/A	#N/A	#N/A
5045	1049926	40	0.959677	> S/N in at least 1	noTSS	noTSS	noTSS	noTSS	noTSS	< 2,5	noTSS	noTSS	0.556	1.13433	0.731667	1.58867	1.21667	10.3883	1.458	1.26133	#N/A	#N/A	#N/A	#N/A	#N/A	#N/A	#N/A	#N/A	#N/A	#N/A	#N/A	#N/A	#N/A	#N/A	#N/A	#N/A
5045	1049930	36	0.96371	< S/N: degradation	noTSS	noTSS	noTSS	noTSS	< 1,5	noTSS	noTSS	noTSS	0.0786667	0.191667	0.0513333	0.196333	4.505	4.55367	2.191	1.094	#N/A	#N/A	#N/A	#N/A	#N/A	#N/A	#N/A	#N/A	#N/A	#N/A	#N/A	#N/A	#N/A	#N/A	#N/A	#N/A
5050	1051061	980	0.878924	> S/N in at least 1	noTSS	noTSS	noTSS	noTSS	< 3	noTSS	< 2	< 2,5	1.135	1.27467	0.632667	0.445667	5.218	1.48533	2.33633	3.04	1049983	1049983	0	1049983	0	0	0	1049983	3.059	3.49367	0	3.85567	0	0	0	4.529
5055	1051623	430	0.220966	> S/N in at least 1	< 6,5	< 2	< 1,5	< 2,5	noTSS	noTSS	noTSS	< 1,5	5.89433	3.72433	5.93333	4.98767	0.831	2.10033	0.603667	4.152	0	0	0	0	1051061	0	1051061	1051061	0	0	0	0	5.218	0	2.33633	3.04
5055	1052331	1138	0.584789	> S/N in at least 1	noTSS	< 1,5	noTSS	noTSS	< 2,5	< 1	< 2	< 2	0.871333	3.30433	1.95333	1.26133	4.72867	3.159	4.56733	2.742	0	0	0	0	1051061	0	1051061	1051061	0	0	0	0	5.218	0	2.33633	3.04
5055	1052757	1564	0.8037	> S/N in all 8	< 6	< 2,5	< 4	> 10	< 8,5	< 2,5	< 3	> 10	12.5407	7.10033	26.455	36.4853	17.4863	5.23933	9.14633	60.77	0	0	0	0	1051061	0	1051061	1051061	0	0	0	0	5.218	0	2.33633	3.04
5060	1053216	220	0.0178571	> S/N in at least 1	noTSS	noTSS	noTSS	noTSS	< 2	< 3	< 1,5	noTSS	0.0263333	0.457667	0	0	10.7457	5.79067	15.7483	0.771	1053522	1053522	1053522	1053522	1053522	1053522	1053522	1053522	15.1223	66.108	12.9527	26.6873	1631.63	380.162	1645.09	776.65
5060	1053235	201	0.102679	> S/N in at least 1	noTSS	noTSS	noTSS	noTSS	< 1	< 2,5	noTSS	noTSS	1.131	3.154	1.828	1.61533	6.862	3.787	7.37833	3.21033	1053522	1053522	1053522	1053522	1053522	1053522	1053522	1053522	15.1223	66.108	12.9527	26.6873	1631.63	380.162	1645.09	776.65
5060	1053281	155	0.308036	< S/N: degradation	noTSS	noTSS	noTSS	noTSS	noTSS	< 1	noTSS	noTSS	0.0933333	0.054	0	0.0523333	3.52433	1.813	4.054	0.542333	1053522	1053522	1053522	1053522	1053522	1053522	1053522	1053522	15.1223	66.108	12.9527	26.6873	1631.63	380.162	1645.09	776.65
5060	1053289	147	0.34375	< S/N: degradation	noTSS	noTSS	noTSS	noTSS	< 0,5	noTSS	noTSS	noTSS	0	0.089	0	0	2.43533	1.06433	1.434	0.0943333	1053522	1053522	1053522	1053522	1053522	1053522	1053522	1053522	15.1223	66.108	12.9527	26.6873	1631.63	380.162	1645.09	776.65
5060	1053316	120	0.464286	> S/N in at least 1	noTSS	noTSS	noTSS	noTSS	> 10	> 10	> 10	noTSS	0.0993333	1.11333	0.124333	0.0253333	169.77	40.1447	127.239	5.342	1053522	1053522	1053522	1053522	1053522	1053522	1053522	1053522	15.1223	66.108	12.9527	26.6873	1631.63	380.162	1645.09	776.65
5060	1053323	113	0.495536	< S/N: degradation	noTSS	noTSS	noTSS	noTSS	noTSS	< 1,5	noTSS	noTSS	0	0.153333	0	0	5.85933	1.89633	5.17433	0.0313333	1053522	1053522	1053522	1053522	1053522	1053522	1053522	1053522	15.1223	66.108	12.9527	26.6873	1631.63	380.162	1645.09	776.65
5060	1053345	91	0.59375	< S/N: degradation	noTSS	noTSS	noTSS	noTSS	< 1	noTSS	< 0,5	noTSS	0	0.0296667	0	0	3.94	0.689667	2.92633	0.0866667	1053522	1053522	1053522	1053522	1053522	1053522	1053522	1053522	15.1223	66.108	12.9527	26.6873	1631.63	380.162	1645.09	776.65
5060	1053412	24	0.892857	< S/N: degradation	noTSS	noTSS	noTSS	noTSS	noTSS	noTSS	< 0,5	noTSS	0.0933333	0.285667	0.0513333	0.12	1.79167	1.16433	3.44767	0.229333	1053522	1053522	1053522	1053522	1053522	1053522	1053522	1053522	15.1223	66.108	12.9527	26.6873	1631.63	380.162	1645.09	776.65
5065	1053924	165	0.515625	> S/N in all 8	> 10	> 10	> 10	> 10	> 10	> 10	> 10	> 10	162.591	408.848	184.39	132.088	767.654	360.033	563.18	396.379	1053693	1053693	1053693	1053693	1053677	1053677	1053677	1053677	22.196	34.841	32.731	17.1253	68.269	70.4443	39.329	58.4777
5065	1053937	178	0.55625	> S/N in at least 1	noTSS	< 4,5	noTSS	noTSS	< 8,5	< 4,5	> 10	< 3	0.674	4.733	0.78	0.748333	38.9547	18.9907	36.3633	5.87067	1053693	1053693	1053693	1053693	1053677	1053677	1053677	1053677	22.196	34.841	32.731	17.1253	68.269	70.4443	39.329	58.4777
5065	1054057	298	0.93125	> S/N in at least 1	noTSS	< 4	noTSS	noTSS	< 5,5	< 4,5	< 10	< 1,5	0.929	4.78267	1.06833	1.15433	29.0573	18.1837	32.1853	3.48133	1053693	1053693	1053693	1053693	1053677	1053677	1053677	1053677	22.196	34.841	32.731	17.1253	68.269	70.4443	39.329	58.4777
5070	1055544	1434	0.630053	< S/N: degradation	noTSS	noTSS	noTSS	noTSS	noTSS	noTSS	noTSS	< 1,5	1.57133	0.898	1.27233	1.29933	0.318333	0.138667	0.692	2.67267	1053924	1053924	1053924	1053924	1053924	1053924	1053924	1053924	162.591	408.848	184.39	132.088	767.654	360.033	563.18	396.379
5070	1055974	1864	0.818981	< S/N: degradation	noTSS	noTSS	noTSS	noTSS	noTSS	< 1	noTSS	noTSS	1.52367	1.56367	1.46233	3.50633	1.43	4.93633	1.08133	1.47467	1053924	1053924	1053924	1053924	1053924	1053924	1053924	1053924	162.591	408.848	184.39	132.088	767.654	360.033	563.18	396.379
29665	1056492	157	0.237864	< S/N: degradation	noTSS	noTSS	noTSS	noTSS	noTSS	< 0,5	noTSS	noTSS	0.0466667	0.145667	0	0.233667	0	2.296	0.035	0.0313333	0	0	0	0	0	1056687	0	0	0	0	0	0	0	4.44233	0	0
29665	1056551	98	0.524272	< S/N: degradation	noTSS	noTSS	noTSS	noTSS	noTSS	< 1	noTSS	noTSS	0	0.121333	0.0413333	0.172333	0	3.15433	0.123667	0.167	0	0	0	0	0	1056687	0	0	0	0	0	0	0	4.44233	0	0
5075	1057939	1033	0.859401	> S/N in at least 1	noTSS	noTSS	noTSS	noTSS	noTSS	< 3	noTSS	noTSS	0.968333	0.862333	1.32833	1.27133	0.847	2.314	0.284333	1.96467	1056881	0	1056881	1056881	1056881	0	1056881	1056881	2.23233	0	1.977	2.97333	3.53233	0	4.78233	4.757
5080	1059087	1025	0.435883	< S/N: degradation	noTSS	noTSS	noTSS	noTSS	noTSS	noTSS	noTSS	< 1	0.251	0.0916667	0.110333	1.29567	0.247	1.84033	0.106667	2.68667	0	0	0	0	1060134	1060134	1060134	0	0	0	0	0	10.762	6.81333	8.66067	0
5105	1062683	520	0.375451	> S/N in at least 1	noTSS	noTSS	noTSS	< 1,5	< 1,5	noTSS	noTSS	< 2	0.683	1.60367	0.700667	2.42167	2.11433	3.016	1.68133	3.302	#N/A	#N/A	#N/A	#N/A	#N/A	#N/A	#N/A	#N/A	#N/A	#N/A	#N/A	#N/A	#N/A	#N/A	#N/A	#N/A
5105	1063231	1068	0.771119	< S/N: degradation	noTSS	noTSS	noTSS	noTSS	noTSS	< 1	noTSS	noTSS	1.20133	1.787	1.245	1.434	1.14167	3.56333	0.547333	1.33933	#N/A	#N/A	#N/A	#N/A	#N/A	#N/A	#N/A	#N/A	#N/A	#N/A	#N/A	#N/A	#N/A	#N/A	#N/A	#N/A
5105	1063268	1105	0.797834	> S/N in all 8	< 5	< 7,5	< 4	< 10	> 10	< 6	< 7,5	> 10	9.77233	15.5237	6.19333	20.0023	33.348	30.9557	18.8627	34.6557	#N/A	#N/A	#N/A	#N/A	#N/A	#N/A	#N/A	#N/A	#N/A	#N/A	#N/A	#N/A	#N/A	#N/A	#N/A	#N/A
5130	1070361	160	0.578947	> S/N in at least 1	noTSS	noTSS	noTSS	noTSS	> 10	> 10	> 10	> 10	0.637	0.603	0.423667	0.437333	8.229	2.92767	10.1607	5.07033	#N/A	#N/A	#N/A	#N/A	#N/A	#N/A	#N/A	#N/A	#N/A	#N/A	#N/A	#N/A	#N/A	#N/A	#N/A	#N/A
5145	1072458	686	0.919571	> S/N in all 8	> 10	> 10	> 10	> 10	< 9,5	< 9,5	< 3	< 8	5.87633	10.7583	7.61767	7.321	15.0163	25.0247	9.20267	9.25133	#N/A	#N/A	#N/A	#N/A	#N/A	#N/A	#N/A	#N/A	#N/A	#N/A	#N/A	#N/A	#N/A	#N/A	#N/A	#N/A
29680	1073675	242	0.975806	> S/N in at least 1	> 10	> 10	> 10	> 10	noTSS	noTSS	< 8,5	> 10	15.07	12.256	14.0637	17.0327	3.18233	3.03067	2.895	16.9563	#N/A	#N/A	#N/A	#N/A	#N/A	#N/A	#N/A	#N/A	#N/A	#N/A	#N/A	#N/A	#N/A	#N/A	#N/A	#N/A
5175	1076175	213	0.225455	> S/N in at least 1	< 4	> 10	< 5	< 4,5	< 3,5	< 5,5	< 3,5	< 1,5	14.0307	16.674	15.669	16.8667	11.883	11.1297	7.87	13.8723	1076544	1076544	1076544	1076435	1076435	1076544	1076435	1076435	84.6053	98.2027	86.3147	66.6557	64.6137	54.1093	49.8003	65.9403
5175	1076266	122	0.556364	> S/N in at least 1	noTSS	< 3,5	noTSS	noTSS	noTSS	< 1	noTSS	< 0,5	2.64	4.03767	2.59833	2.49833	1.59967	1.91	1.433	1.99333	1076544	1076544	1076544	1076435	1076435	1076544	1076435	1076435	84.6053	98.2027	86.3147	66.6557	64.6137	54.1093	49.8003	65.9403
29175	1076544	99	0.512315	> S/N in all 8	> 10	> 10	> 10	> 10	> 10	> 10	< 7	> 10	84.6053	98.2027	86.3147	35.2507	31.839	54.1093	16.3863	27.089	#N/A	#N/A	#N/A	#N/A	#N/A	#N/A	#N/A	#N/A	#N/A	#N/A	#N/A	#N/A	#N/A	#N/A	#N/A	#N/A
5180	1076922	198	0.266487	< S/N: degradation	noTSS	noTSS	noTSS	noTSS	noTSS	< 1,5	noTSS	noTSS	0.704	2.095	1.15833	1.12467	1.86567	2.3	1.16333	1.684	0	1076508	0	1076508	1076508	0	1076508	1076508	0	27.1797	0	40.0823	7.97733	0	9.22967	40.8743
5185	1077593	35	0.115894	> S/N in at least 1	noTSS	noTSS	noTSS	noTSS	noTSS	> 10	noTSS	noTSS	0.769667	0.752333	0.427	2.09033	0.206333	6.26567	0.265	1.20167	#N/A	#N/A	#N/A	#N/A	#N/A	#N/A	#N/A	#N/A	#N/A	#N/A	#N/A	#N/A	#N/A	#N/A	#N/A	#N/A
5190	1077948	79	0.246875	> S/N in at least 1	< 2,5	< 7	< 3	< 1,5	< 6,5	noTSS	< 1	< 2,5	9.25533	8.32167	9.704	3.86633	5.54433	2.70433	4.562	3.14433	#N/A	#N/A	#N/A	#N/A	#N/A	#N/A	#N/A	#N/A	#N/A	#N/A	#N/A	#N/A	#N/A	#N/A	#N/A	#N/A
5190	1078168	299	0.934375	> S/N in at least 1	noTSS	< 2	noTSS	noTSS	< 5,5	noTSS	noTSS	< 3,5	2.031	2.372	2.14967	1.817	4.49633	1.80767	3.707	4.546	#N/A	#N/A	#N/A	#N/A	#N/A	#N/A	#N/A	#N/A	#N/A	#N/A	#N/A	#N/A	#N/A	#N/A	#N/A	#N/A
5195	1078251	72	0.042204	> S/N in at least 1	noTSS	< 1	< 0,5	noTSS	< 4	noTSS	< 2	< 2	1.50467	2.36633	2.103	1.89033	3.28433	2.52533	2.79033	3.99867	1077948	1077948	1077948	1077948	1077948	0	1077948	1078168	9.25533	8.32167	9.704	3.86633	5.54433	0	4.562	4.546
5195	1078719	540	0.31653	> S/N in at least 1	< 2,5	< 1	noTSS	< 1	< 7	< 0,5	< 3	< 5	4.08133	4.44867	4.054	2.859	7.03733	2.38067	3.74633	7.35933	1077948	1077948	1077948	1077948	1077948	0	1077948	1078168	9.25533	8.32167	9.704	3.86633	5.54433	0	4.562	4.546
5195	1078937	758	0.444314	> S/N in at least 1	< 2,5	< 2,5	< 1	< 1	< 7	< 2	< 4,5	< 4,5	4.17433	7.41633	3.87267	3.10333	7.25	8.65233	4.81433	7.24067	1077948	1077948	1077948	1077948	1077948	0	1077948	1078168	9.25533	8.32167	9.704	3.86633	5.54433	0	4.562	4.546
5195	1079183	1004	0.588511	> S/N in at least 1	noTSS	noTSS	< 0,5	noTSS	noTSS	noTSS	noTSS	< 2	1.11033	1.687	1.926	2.72733	0.353667	3.01667	0.528667	3.06133	1077948	1077948	1077948	1077948	1077948	0	1077948	1078168	9.25533	8.32167	9.704	3.86633	5.54433	0	4.562	4.546
5200	1079997	102	0.219828	> S/N in at least 1	noTSS	noTSS	< 3	< 5	< 7	< 8,5	< 4,5	< 3,5	2.21867	2.06733	2.13	2.81467	8.50867	10.4577	8.9	3.931	#N/A	#N/A	#N/A	#N/A	#N/A	#N/A	#N/A	#N/A	#N/A	#N/A	#N/A	#N/A	#N/A	#N/A	#N/A	#N/A
5225	1082421	29	0.773438	> S/N in at least 1	< 5	noTSS	noTSS	< 10	noTSS	noTSS	< 8	> 10	2.375	2.21067	2.26167	2.15267	2.262	1.84333	2.16567	3.114	0	0	0	1082674	0	1082674	0	1082674	0	0	0	2.438	0	4.68333	0	2.41333
5230	1082921	46	0.174905	> S/N in at least 1	noTSS	noTSS	noTSS	noTSS	noTSS	< 3,5	noTSS	noTSS	1.01367	0.485667	1.342	0.956	1.68233	3.78033	0.672667	1.24767	1082766	1082766	1082766	1082766	1082766	1082766	1082766	1082766	262.645	149.917	262.25	233.19	108.631	91.189	75.6167	146.846
5230	1083005	130	0.494297	> S/N in at least 1	noTSS	noTSS	noTSS	noTSS	noTSS	< 2	noTSS	noTSS	0.431333	1.02067	0.747333	0.264333	0.409333	1.919	0.263333	0.642	1082766	1082766	1082766	1082766	1082766	1082766	1082766	1082766	262.645	149.917	262.25	233.19	108.631	91.189	75.6167	146.846
5230	1083020	145	0.551331	> S/N in all 8	< 4,5	< 2,5	< 3	< 8,5	< 2	< 2	< 3	< 6,5	7.34767	4.98333	5.48	9.5	5.979	3.559	3.60667	12.6603	1082766	1082766	1082766	1082766	1082766	1082766	1082766	1082766	262.645	149.917	262.25	233.19	108.631	91.189	75.6167	146.846
29690	1083398	50	0.859551	> S/N in all 8	> 10	> 10	> 10	> 10	> 10	> 10	> 10	> 10	30.153	144.348	33.8	30.8553	158.947	200.68	153.456	80.6443	#N/A	#N/A	#N/A	#N/A	#N/A	#N/A	#N/A	#N/A	#N/A	#N/A	#N/A	#N/A	#N/A	#N/A	#N/A	#N/A
29700	1084134	129	0.486056	< S/N: degradation	noTSS	noTSS	noTSS	noTSS	noTSS	noTSS	noTSS	< 1,5	0.386333	0.62	0.494	1.21933	0.434333	3.21267	0.517333	2.982	#N/A	#N/A	#N/A	#N/A	#N/A	#N/A	#N/A	#N/A	#N/A	#N/A	#N/A	#N/A	#N/A	#N/A	#N/A	#N/A
5265	1087824	363	0.854118	> S/N in at least 1	< 2	< 2	< 3,5	< 4,5	noTSS	< 1,5	noTSS	< 3,5	3.04067	3.23767	3.94867	4.02067	1.54767	2.33767	1.30967	4.70833	#N/A	#N/A	#N/A	#N/A	#N/A	#N/A	#N/A	#N/A	#N/A	#N/A	#N/A	#N/A	#N/A	#N/A	#N/A	#N/A
5300	1092576	855	0.292219	> S/N in all 8	> 10	> 10	> 10	> 10	< 8	> 10	> 10	> 10	45.917	270.174	70.508	110.177	16.1803	474.716	12.4863	103.277	#N/A	#N/A	#N/A	#N/A	#N/A	#N/A	#N/A	#N/A	#N/A	#N/A	#N/A	#N/A	#N/A	#N/A	#N/A	#N/A
5305	1093750	648	0.322176	< S/N: degradation	noTSS	noTSS	noTSS	noTSS	noTSS	noTSS	noTSS	< 1,5	0.993333	0.975667	0.739667	1.91167	1.257	1.291	0.741667	2.95967	#N/A	#N/A	#N/A	#N/A	#N/A	#N/A	#N/A	#N/A	#N/A	#N/A	#N/A	#N/A	#N/A	#N/A	#N/A	#N/A
5325	1098293	162	0.846881	> S/N in at least 1	noTSS	noTSS	noTSS	noTSS	noTSS	< 3	noTSS	< 2	0.74	0.841333	0.545	1.07333	2.40433	2.70967	2.381	2.567	0	0	0	1098496	0	1098496	0	1098496	0	0	0	12.2693	0	3.54433	0	21.7087
5345	1101811	794	0.763462	> S/N in at least 1	< 4	< 5	noTSS	noTSS	< 2	< 3,5	< 2	< 1,5	3.30767	3.93633	2.21	0.916333	5.307	2.354	3.83033	3.1	#N/A	#N/A	#N/A	#N/A	#N/A	#N/A	#N/A	#N/A	#N/A	#N/A	#N/A	#N/A	#N/A	#N/A	#N/A	#N/A
5355	1103092	339	0.589565	> S/N in at least 1	noTSS	noTSS	noTSS	noTSS	< 7,5	< 5,5	< 4	noTSS	1.51033	1.54133	1.47033	1.488	5.365	2.37533	3.589	2.44333	#N/A	#N/A	#N/A	#N/A	#N/A	#N/A	#N/A	#N/A	#N/A	#N/A	#N/A	#N/A	#N/A	#N/A	#N/A	#N/A
5360	1103551	198	0.975369	> S/N in at least 1	noTSS	> 10	noTSS	noTSS	noTSS	noTSS	noTSS	> 10	2.033	2.97033	2.308	2.96667	0.686667	0.709	0.762667	3.26367	#N/A	#N/A	#N/A	#N/A	#N/A	#N/A	#N/A	#N/A	#N/A	#N/A	#N/A	#N/A	#N/A	#N/A	#N/A	#N/A
5360	1103553	200	0.985222	> S/N in at least 1	noTSS	noTSS	> 10	noTSS	noTSS	> 10	noTSS	noTSS	2.98233	1.94167	3.53733	2.537	0.884	1.96267	1.25733	2.057	#N/A	#N/A	#N/A	#N/A	#N/A	#N/A	#N/A	#N/A	#N/A	#N/A	#N/A	#N/A	#N/A	#N/A	#N/A	#N/A
5365	1103920	170	0.551948	> S/N in all 8	> 10	> 10	> 10	> 10	> 10	< 8,5	> 10	> 10	13.909	14.5243	15.2347	12.572	7.05033	11.033	4.78267	12.629	0	1103551	1103553	0	0	1103553	0	1103551	0	2.97033	3.53733	0	0	1.96267	0	3.26367
5375	1104888	1852	0.113876	> S/N in at least 1	noTSS	noTSS	noTSS	< 3	< 3,5	noTSS	< 3	< 3,5	4.25467	4.57433	5.915	3.22833	8.96867	4.929	6.53533	7.31867	1106765	0	1106765	1106765	0	1106765	0	1106765	37.609	0	4.10467	31.5677	0	22.344	0	15.108
5375	1104889	1851	0.114354	> S/N in at least 1	noTSS	< 3	noTSS	noTSS	noTSS	noTSS	noTSS	noTSS	4.732	7.314	5.77167	1.58733	5.86567	4.604	4.33133	3.08667	1106765	0	1106765	1106765	0	1106765	0	1106765	37.609	0	4.10467	31.5677	0	22.344	0	15.108
29740	1109115	71	0.21194	> S/N in at least 1	noTSS	noTSS	< 1,5	> 10	noTSS	> 10	noTSS	> 10	1.22633	1.85467	2.096	3.06433	2.17467	3.43033	1.51933	4.03	#N/A	#N/A	#N/A	#N/A	#N/A	#N/A	#N/A	#N/A	#N/A	#N/A	#N/A	#N/A	#N/A	#N/A	#N/A	#N/A
29740	1109148	104	0.310448	> S/N in at least 1	noTSS	noTSS	noTSS	> 10	< 1	< 10	< 1,5	> 10	1.22633	0.849333	1.69067	2.525	2.21967	2.637	2.518	3.56533	#N/A	#N/A	#N/A	#N/A	#N/A	#N/A	#N/A	#N/A	#N/A	#N/A	#N/A	#N/A	#N/A	#N/A	#N/A	#N/A
5425	1113005	567	0.504448	> S/N in at least 1	< 2,5	< 1,5	< 3	< 1	< 3,5	< 3,5	< 4	< 3,5	5.103	6.76867	5.45333	3.40467	10.977	9.143	10.1603	6.323	0	0	0	0	1112400	1112400	1112400	1112400	0	0	0	0	36.318	69.543	30.95	8.94933
5425	1113095	657	0.58452	> S/N in at least 1	noTSS	noTSS	noTSS	noTSS	noTSS	< 1	noTSS	< 2	1.75867	2.80733	1.399	2.28233	1.555	2.716	1.032	3.75533	0	0	0	0	1112400	1112400	1112400	1112400	0	0	0	0	36.318	69.543	30.95	8.94933
5425	1113163	725	0.645018	< S/N: degradation	noTSS	noTSS	noTSS	noTSS	noTSS	< 1,5	noTSS	noTSS	0.473	1.06467	0.715333	1.61167	0.552667	3.63167	0.797	1.477	0	0	0	0	1112400	1112400	1112400	1112400	0	0	0	0	36.318	69.543	30.95	8.94933
5445	1115552	113	0.591623	> S/N in at least 1	noTSS	noTSS	noTSS	noTSS	noTSS	noTSS	noTSS	< 8,5	1.143	5.383	1.141	4.971	0.667667	1.18433	0.428333	9.24167	#N/A	#N/A	#N/A	#N/A	#N/A	#N/A	#N/A	#N/A	#N/A	#N/A	#N/A	#N/A	#N/A	#N/A	#N/A	#N/A
5445	1115553	114	0.596859	> S/N in at least 1	noTSS	> 10	noTSS	> 10	noTSS	noTSS	noTSS	noTSS	2.29767	8.82467	2.09733	10.583	2.00767	5.23167	1.21	4.282	#N/A	#N/A	#N/A	#N/A	#N/A	#N/A	#N/A	#N/A	#N/A	#N/A	#N/A	#N/A	#N/A	#N/A	#N/A	#N/A
5460	1117181	32	0.137339	> S/N in all 8	> 10	> 10	> 10	> 10	> 10	< 9,5	> 10	> 10	16.134	16.6457	14.4877	13.2077	27.501	12.126	20.8147	23.6737	1117109	1117109	1117109	1117109	1117109	1117109	1117109	1117109	81.4053	101.147	88.6167	90.2753	161.46	67.9373	101.015	207.686
5480	1119637	23	0.0219885	> S/N in at least 1	noTSS	noTSS	noTSS	noTSS	noTSS	< 2	noTSS	noTSS	0.658667	1.40967	0.829333	0.891	1.62767	3.12533	1.147	1.09133	#N/A	#N/A	#N/A	#N/A	#N/A	#N/A	#N/A	#N/A	#N/A	#N/A	#N/A	#N/A	#N/A	#N/A	#N/A	#N/A
5480	1120301	687	0.656788	> S/N in at least 1	< 2	noTSS	< 3	< 2	< 2	< 1	< 2	< 2,5	1.87633	2.55567	4.26933	2.011	2.836	1.95133	2.60133	3.98567	#N/A	#N/A	#N/A	#N/A	#N/A	#N/A	#N/A	#N/A	#N/A	#N/A	#N/A	#N/A	#N/A	#N/A	#N/A	#N/A
5485	1121138	237	0.460194	< S/N: degradation	noTSS	noTSS	noTSS	noTSS	noTSS	noTSS	noTSS	< 1,5	0.0466667	0.269333	0.0643333	0.999667	0.0853333	1.76933	0.0536667	3.41133	#N/A	#N/A	#N/A	#N/A	#N/A	#N/A	#N/A	#N/A	#N/A	#N/A	#N/A	#N/A	#N/A	#N/A	#N/A	#N/A
5490	1121553	140	0.0645756	< S/N: degradation	noTSS	noTSS	noTSS	< 1	noTSS	noTSS	noTSS	< 1	0.801	0.771	1.08467	2.905	1.31433	2.08633	0.953667	4.514	#N/A	#N/A	#N/A	#N/A	#N/A	#N/A	#N/A	#N/A	#N/A	#N/A	#N/A	#N/A	#N/A	#N/A	#N/A	#N/A
5490	1121951	538	0.248155	> S/N in at least 1	noTSS	noTSS	noTSS	noTSS	noTSS	< 3,5	noTSS	noTSS	0.091	0.305	0.0973333	0.110333	0.88	11.2233	0.919	0.643667	#N/A	#N/A	#N/A	#N/A	#N/A	#N/A	#N/A	#N/A	#N/A	#N/A	#N/A	#N/A	#N/A	#N/A	#N/A	#N/A
5490	1122366	953	0.439576	> S/N in at least 1	noTSS	noTSS	noTSS	< 2	noTSS	< 1	noTSS	< 4	0.266667	0.871	0.297333	6.44333	0.672667	2.35033	0.497	18.4473	#N/A	#N/A	#N/A	#N/A	#N/A	#N/A	#N/A	#N/A	#N/A	#N/A	#N/A	#N/A	#N/A	#N/A	#N/A	#N/A
5490	1122514	1101	0.507841	< S/N: degradation	noTSS	noTSS	noTSS	noTSS	noTSS	< 1	noTSS	noTSS	0	0.496	0.046	0.386333	0.843667	2.19467	0.727667	0.795667	#N/A	#N/A	#N/A	#N/A	#N/A	#N/A	#N/A	#N/A	#N/A	#N/A	#N/A	#N/A	#N/A	#N/A	#N/A	#N/A
5490	1122643	1230	0.567343	> S/N in at least 1	noTSS	noTSS	noTSS	noTSS	noTSS	< 2,5	noTSS	noTSS	0.342	2.62133	0.657333	2.93867	1.66867	9.858	1.09667	2.941	#N/A	#N/A	#N/A	#N/A	#N/A	#N/A	#N/A	#N/A	#N/A	#N/A	#N/A	#N/A	#N/A	#N/A	#N/A	#N/A
5490	1122811	1398	0.644834	> S/N in at least 1	noTSS	< 1	noTSS	< 0,5	noTSS	< 3,5	noTSS	< 0,5	1.843	3.788	1.592	2.86033	2.384	9.21367	1.53533	3.376	#N/A	#N/A	#N/A	#N/A	#N/A	#N/A	#N/A	#N/A	#N/A	#N/A	#N/A	#N/A	#N/A	#N/A	#N/A	#N/A
5490	1123153	1740	0.802583	< S/N: degradation	< 1	noTSS	noTSS	< 0,5	noTSS	noTSS	noTSS	< 1	2.03867	4.21667	1.623	2.64633	1.164	1.715	1.466	2.77833	#N/A	#N/A	#N/A	#N/A	#N/A	#N/A	#N/A	#N/A	#N/A	#N/A	#N/A	#N/A	#N/A	#N/A	#N/A	#N/A
5490	1123494	2081	0.959871	< S/N: degradation	noTSS	noTSS	noTSS	noTSS	< 1	< 1	noTSS	< 0,5	0.971333	1.97133	1.567	1.45	2.52467	3.01067	1.91533	2.40567	#N/A	#N/A	#N/A	#N/A	#N/A	#N/A	#N/A	#N/A	#N/A	#N/A	#N/A	#N/A	#N/A	#N/A	#N/A	#N/A
5495	1124317	235	0.190747	> S/N in at least 1	noTSS	noTSS	noTSS	noTSS	< 2	noTSS	< 2	noTSS	0.841667	0.945667	1.04667	0.667667	2.086	0.625667	2.36133	1.199	0	0	0	0	0	1123901	0	1123901	0	0	0	0	0	2.183	0	3.57633
5510	1126766	460	0.714286	> S/N in at least 1	noTSS	noTSS	> 10	noTSS	noTSS	noTSS	noTSS	noTSS	3.63733	1.21033	7.533	2.18	4.75267	4.05367	1.978	3.50367	#N/A	#N/A	#N/A	#N/A	#N/A	#N/A	#N/A	#N/A	#N/A	#N/A	#N/A	#N/A	#N/A	#N/A	#N/A	#N/A
5510	1126767	461	0.715839	> S/N in at least 1	noTSS	< 5,5	noTSS	noTSS	noTSS	noTSS	noTSS	< 8,5	4.51167	3.20033	5.44367	9.28467	4.37967	2.55633	2.04333	10.919	#N/A	#N/A	#N/A	#N/A	#N/A	#N/A	#N/A	#N/A	#N/A	#N/A	#N/A	#N/A	#N/A	#N/A	#N/A	#N/A
5510	1126901	595	0.923913	> S/N in at least 1	< 0,5	< 9,5	< 9	< 1	< 1	< 1	noTSS	< 6,5	3.606	5.23833	5.99	8.705	4.64767	10.4357	3.70767	8.42667	#N/A	#N/A	#N/A	#N/A	#N/A	#N/A	#N/A	#N/A	#N/A	#N/A	#N/A	#N/A	#N/A	#N/A	#N/A	#N/A
5525	1127674	222	0.104839	> S/N in at least 1	> 10	> 10	> 10	noTSS	< 9,5	< 5,5	> 10	noTSS	2.64867	3.39067	4.37367	1.52767	3.611	2.40333	3.23033	2.374	#N/A	#N/A	#N/A	#N/A	#N/A	#N/A	#N/A	#N/A	#N/A	#N/A	#N/A	#N/A	#N/A	#N/A	#N/A	#N/A
5530	1128094	144	0.338824	> S/N in at least 1	noTSS	noTSS	noTSS	noTSS	noTSS	< 2	noTSS	noTSS	1.33533	1.01333	1.28267	0.819333	1.21633	2.25867	1.24067	1.01367	1127925	1127944	1127944	1127944	0	1127944	0	0	2.10833	3.14267	4.353	3.83867	0	3.32	0	0
5565	1137181	513	0.479439	> S/N in at least 1	< 5	< 2	< 4	< 4	< 1,5	noTSS	noTSS	< 2	5.633	3.35667	5.64367	5.607	4.00167	4.27967	2.98233	6.033	#N/A	#N/A	#N/A	#N/A	#N/A	#N/A	#N/A	#N/A	#N/A	#N/A	#N/A	#N/A	#N/A	#N/A	#N/A	#N/A
5590	1140150	123	0.556561	> S/N in at least 1	noTSS	> 10	> 10	noTSS	noTSS	noTSS	noTSS	noTSS	2.02367	4.00167	3.145	1.45267	2.08133	1.614	0.902	2.21933	#N/A	#N/A	#N/A	#N/A	#N/A	#N/A	#N/A	#N/A	#N/A	#N/A	#N/A	#N/A	#N/A	#N/A	#N/A	#N/A
5635	1143832	531	0.630641	> S/N in at least 1	noTSS	noTSS	< 1,5	noTSS	< 2,5	< 1,5	< 2	noTSS	1.01367	2.67467	2.26767	0.989	4.12833	2.55067	2.973	1.39067	#N/A	#N/A	#N/A	#N/A	#N/A	#N/A	#N/A	#N/A	#N/A	#N/A	#N/A	#N/A	#N/A	#N/A	#N/A	#N/A
5635	1144116	815	0.967933	> S/N in at least 1	noTSS	< 1,5	< 1	< 2	< 2,5	< 4	< 2	< 2	2.57467	9.20633	2.55967	2.47433	4.64833	6.11	2.463	4.01933	#N/A	#N/A	#N/A	#N/A	#N/A	#N/A	#N/A	#N/A	#N/A	#N/A	#N/A	#N/A	#N/A	#N/A	#N/A	#N/A
5635	1144126	825	0.97981	> S/N in at least 1	noTSS	< 3,5	noTSS	< 2,5	< 4	> 10	< 4	< 3,5	0.931	14.4467	1.22467	4.30733	7.34767	19.974	7.319	8.90067	#N/A	#N/A	#N/A	#N/A	#N/A	#N/A	#N/A	#N/A	#N/A	#N/A	#N/A	#N/A	#N/A	#N/A	#N/A	#N/A
5635	1144140	839	0.996437	> S/N in at least 1	noTSS	< 0,5	noTSS	noTSS	< 1,5	< 1,5	< 2,5	< 1,5	1.69267	3.12633	0.992	0.901	3.20167	2.25333	3.05533	3.068	#N/A	#N/A	#N/A	#N/A	#N/A	#N/A	#N/A	#N/A	#N/A	#N/A	#N/A	#N/A	#N/A	#N/A	#N/A	#N/A
5645	1144729	123	0.43578	> S/N in at least 1	noTSS	< 1	< 1	< 1	< 2	< 2,5	noTSS	< 1,5	2.30933	3.654	2.72133	2.323	4.34233	11.8203	3.011	1.66367	1144887	1144887	1144887	1144887	1145093	1144887	1145093	1144887	4207.22	1952.35	3588.9	3318.86	144.053	296.33	87.6607	815.342
5645	1144745	107	0.509174	< S/N: degradation	noTSS	noTSS	noTSS	noTSS	noTSS	< 1,5	noTSS	noTSS	0.959667	2.65	1.12033	1.69567	0.937	4.81767	0.514333	0.958667	1144887	1144887	1144887	1144887	1145093	1144887	1145093	1144887	4207.22	1952.35	3588.9	3318.86	144.053	296.33	87.6607	815.342
5645	1144770	82	0.623853	> S/N in at least 1	noTSS	< 1	noTSS	noTSS	< 3,5	< 1	noTSS	< 1,5	1.726	3.33067	1.91033	1.62167	4.73767	4.27567	3.35633	2.03067	1144887	1144887	1144887	1144887	1145093	1144887	1145093	1144887	4207.22	1952.35	3588.9	3318.86	144.053	296.33	87.6607	815.342
5645	1144790	62	0.715596	< S/N: degradation	noTSS	noTSS	noTSS	noTSS	noTSS	< 1,5	noTSS	noTSS	0.914667	1.39833	0.74	2.04067	1.211	5.01767	1.113	0.775	1144887	1144887	1144887	1144887	1145093	1144887	1145093	1144887	4207.22	1952.35	3588.9	3318.86	144.053	296.33	87.6607	815.342
5650	1145315	526	0.252841	> S/N in at least 1	< 3,5	< 4	< 2	> 10	< 2	< 3	< 1,5	> 10	7.60967	9.76533	7.21067	9.097	6.932	8.23133	3.32633	9.18733	1145868	1145936	1145936	1145936	1145868	1145868	1145868	1145868	5.975	11.1267	5.07367	6.55933	16.8027	19.7173	8.133	11.4683
5650	1145552	289	0.589489	> S/N in at least 1	noTSS	noTSS	noTSS	< 3,5	noTSS	noTSS	noTSS	< 4	2.07133	1.802	3.379	2.76767	2.55	1.561	2.091	2.92333	1145868	1145936	1145936	1145936	1145868	1145868	1145868	1145868	5.975	11.1267	5.07367	6.55933	16.8027	19.7173	8.133	11.4683
5655	1145936	1668	0.030796	> S/N in at least 1	< 1,5	< 6	< 1	< 9	< 2	< 9,5	< 1,5	< 5,5	4.77433	11.1267	5.07367	6.55933	4.731	17.6	4.658	9.34767	#N/A	#N/A	#N/A	#N/A	#N/A	#N/A	#N/A	#N/A	#N/A	#N/A	#N/A	#N/A	#N/A	#N/A	#N/A	#N/A
5655	1147567	37	0.978501	> S/N in at least 1	noTSS	< 2	noTSS	< 2	< 1	noTSS	noTSS	< 2	2.076	4.46233	2.19833	2.926	2.312	1.13067	1.45767	2.76467	#N/A	#N/A	#N/A	#N/A	#N/A	#N/A	#N/A	#N/A	#N/A	#N/A	#N/A	#N/A	#N/A	#N/A	#N/A	#N/A
5655	1147578	26	0.984893	> S/N in at least 1	noTSS	noTSS	noTSS	< 3,5	noTSS	< 1,5	noTSS	< 2	1.78233	1.64433	2.14267	2.50467	1.39967	2.122	1.27133	2.986	#N/A	#N/A	#N/A	#N/A	#N/A	#N/A	#N/A	#N/A	#N/A	#N/A	#N/A	#N/A	#N/A	#N/A	#N/A	#N/A
5670	1151104	100	0.202429	> S/N in at least 1	< 3	< 2,5	< 3,5	noTSS	noTSS	noTSS	noTSS	noTSS	2.358	2.23667	2.52433	2.06667	0.960333	1.054	0.459333	1.18933	0	0	0	1150766	0	0	0	1150840	0	0	0	3.46967	0	0	0	3.45467
5670	1151106	102	0.206478	< S/N: degradation	noTSS	noTSS	noTSS	noTSS	noTSS	noTSS	noTSS	< 0,5	1.35533	1.35767	1.046	2.445	0.571667	1.242	0.671667	4.10367	0	0	0	1150766	0	0	0	1150840	0	0	0	3.46967	0	0	0	3.45467
5670	1151338	334	0.676113	> S/N in at least 1	> 10	> 10	> 10	noTSS	> 10	> 10	> 10	noTSS	46.2797	29.5083	43.1307	33.4477	57.4947	98.6613	45.8213	51.5037	0	0	0	1150766	0	0	0	1150840	0	0	0	3.46967	0	0	0	3.45467
5670	1151339	335	0.678138	> S/N in at least 1	noTSS	noTSS	noTSS	> 10	noTSS	noTSS	noTSS	noTSS	23.104	17.7187	22.7677	53.6473	15.369	32.597	11.059	48.507	0	0	0	1150766	0	0	0	1150840	0	0	0	3.46967	0	0	0	3.45467
5675	1155583	3950	0.980636	> S/N in at least 1	< 2	< 6,5	< 1,5	noTSS	< 1,5	< 5	< 2,5	< 1,5	3.62767	10.0527	5.25833	1.45633	5.44367	9.812	3.965	3.46033	1151544	1151544	1151544	1151544	1151544	1151544	1151544	1151544	433.068	420.483	429.058	609.085	226.473	210.736	141.89	368.813
5680	1155863	47	0.0769231	> S/N in at least 1	< 1,5	< 1	< 1,5	< 2	< 1,5	noTSS	noTSS	< 3	2.301	2.31467	2.83967	1.932	1.728	1.76733	1.68333	3.72633	1155583	1155583	1155583	1155772	1155772	1155583	1155772	1155772	3.62767	10.0527	5.25833	28.1673	5.54733	9.812	6.88967	21.4317
5685	1157692	1254	0.93373	< S/N: degradation	noTSS	noTSS	noTSS	noTSS	< 1	< 1	noTSS	noTSS	1.89333	1.72267	1.38967	1.63267	3.66467	1.93967	2.49633	1.93367	#N/A	#N/A	#N/A	#N/A	#N/A	#N/A	#N/A	#N/A	#N/A	#N/A	#N/A	#N/A	#N/A	#N/A	#N/A	#N/A
5685	1157764	1326	0.987342	< S/N: degradation	noTSS	< 1,5	noTSS	noTSS	noTSS	noTSS	noTSS	noTSS	0.74	2.27467	1.152	1.456	1.57933	1.66333	1.27133	1.552	#N/A	#N/A	#N/A	#N/A	#N/A	#N/A	#N/A	#N/A	#N/A	#N/A	#N/A	#N/A	#N/A	#N/A	#N/A	#N/A
5690	1158850	978	0.756966	< S/N: degradation	noTSS	noTSS	noTSS	noTSS	< 1	noTSS	noTSS	noTSS	0.315667	1.07867	0.935667	0.533	2.104	1.90867	1.11367	0.416667	1157809	1157809	1157809	1157809	1157809	1157809	1157809	1157809	813.665	1042.66	824.678	331.517	1109.32	563.57	796.518	591.603
5690	1158918	1046	0.809598	> S/N in at least 1	noTSS	noTSS	< 1,5	noTSS	noTSS	< 2,5	noTSS	noTSS	1.41767	2.355	1.92667	1.20967	0.911333	6.10433	1.169	0.929333	1157809	1157809	1157809	1157809	1157809	1157809	1157809	1157809	813.665	1042.66	824.678	331.517	1109.32	563.57	796.518	591.603
5695	1161050	1647	0.673895	> S/N in at least 1	noTSS	noTSS	< 2,5	noTSS	noTSS	noTSS	noTSS	< 2	1.947	2.83233	3.17633	1.905	2.23633	1.92967	2.401	2.45	1159267	0	0	0	1159267	1159267	1159267	1159267	27.452	0	0	0	41.0957	8.234	23.675	13.9387
5705	1162897	420	0.486674	> S/N in all 8	< 5	< 4	< 2	< 2	< 3	< 5,5	< 2	< 7	3.28667	4.04767	2.807	4.12533	6.72367	5.81467	6.38233	8.497	#N/A	#N/A	#N/A	#N/A	#N/A	#N/A	#N/A	#N/A	#N/A	#N/A	#N/A	#N/A	#N/A	#N/A	#N/A	#N/A
5705	1163307	830	0.961761	> S/N in at least 1	noTSS	noTSS	noTSS	noTSS	noTSS	< 2	noTSS	noTSS	0.184333	0.614667	0.373667	0.0776667	0.822667	3.13633	1.529	0.246333	#N/A	#N/A	#N/A	#N/A	#N/A	#N/A	#N/A	#N/A	#N/A	#N/A	#N/A	#N/A	#N/A	#N/A	#N/A	#N/A
5715	1164655	338	0.294425	> S/N in at least 1	< 2	< 1	< 2,5	< 4	< 9,5	< 2	< 3	< 9	6.268	5.143	7.842	6.809	17.8737	6.34467	9.35133	13.7447	1164287	1164287	1164287	1164287	1164287	1164287	1164287	1164287	15.9287	29.057	66.078	9.66267	15.76	209.228	12.1073	9.42167
5715	1164975	658	0.573171	> S/N in at least 1	noTSS	noTSS	noTSS	noTSS	< 1,5	noTSS	noTSS	< 2	0.779333	1.027	1.26567	0.938667	2.83333	1.25833	2.336	3.33567	1164287	1164287	1164287	1164287	1164287	1164287	1164287	1164287	15.9287	29.057	66.078	9.66267	15.76	209.228	12.1073	9.42167
5715	1165154	837	0.729094	> S/N in at least 1	< 1	< 1	< 1	< 2,5	< 3	< 2,5	< 1,5	< 4	3.57467	5.81333	2.802	5.07767	7.63533	7.82267	5.91133	5.868	1164287	1164287	1164287	1164287	1164287	1164287	1164287	1164287	15.9287	29.057	66.078	9.66267	15.76	209.228	12.1073	9.42167
5715	1165354	1037	0.90331	< S/N: degradation	noTSS	< 0,5	noTSS	noTSS	noTSS	noTSS	noTSS	< 1,5	1.009	1.85133	0.584333	0.909667	1.257	2.24933	1.25267	1.917	1164287	1164287	1164287	1164287	1164287	1164287	1164287	1164287	15.9287	29.057	66.078	9.66267	15.76	209.228	12.1073	9.42167
5715	1165379	1062	0.925087	> S/N in at least 1	noTSS	noTSS	noTSS	noTSS	< 3	< 3	noTSS	< 3	2.081	4.83833	3.188	1.59933	5.26433	9.873	3.45567	3.87567	1164287	1164287	1164287	1164287	1164287	1164287	1164287	1164287	15.9287	29.057	66.078	9.66267	15.76	209.228	12.1073	9.42167
5720	1166554	879	0.614685	> S/N in at least 1	noTSS	noTSS	noTSS	noTSS	< 4	< 6,5	< 3	< 3,5	0.752	1.34	0.941333	1.233	13.7797	9.79633	9.02333	3.68867	1165635	1165635	0	1165591	1165635	1165635	1165635	1165635	2.862	4.483	0	2.38367	14.96	40.556	15.7447	21.3553
5720	1167066	1391	0.972727	> S/N in at least 1	noTSS	< 1,5	noTSS	noTSS	< 2	< 10	< 2	< 3	2.25367	3.85167	2.66567	2.28667	4.43233	12.496	4.47867	4.118	1165635	1165635	0	1165591	1165635	1165635	1165635	1165635	2.862	4.483	0	2.38367	14.96	40.556	15.7447	21.3553
5740	1172484	1123	0.361932	> S/N in at least 1	< 1	< 0,5	< 1	noTSS	noTSS	< 3	< 1,5	< 1	3.241	3.569	3.247	2.14267	4.18633	4.02233	3.68633	3.958	1173632	1173632	1173632	1173632	0	1173632	0	1173632	28.686	34.2283	37.3943	38.8577	0	5.80033	0	18.1477
5740	1172814	793	0.549432	< S/N: degradation	noTSS	< 0,5	noTSS	noTSS	noTSS	noTSS	noTSS	< 1	2.271	3.60333	2.50767	2.16333	1.77933	0.575667	0.831	3.46967	1173632	1173632	1173632	1173632	0	1173632	0	1173632	28.686	34.2283	37.3943	38.8577	0	5.80033	0	18.1477
5740	1172857	750	0.573864	< S/N: degradation	< 0,5	noTSS	< 1	noTSS	noTSS	< 1,5	noTSS	noTSS	4.04433	3.908	4.47333	2.14633	2.32	2.373	2.21867	3.02333	1173632	1173632	1173632	1173632	0	1173632	0	1173632	28.686	34.2283	37.3943	38.8577	0	5.80033	0	18.1477
5740	1173072	535	0.696023	< S/N: degradation	noTSS	noTSS	noTSS	noTSS	noTSS	noTSS	noTSS	< 1	1.38033	1	1.18333	1.379	1.06867	0.779667	0.508	2.90467	1173632	1173632	1173632	1173632	0	1173632	0	1173632	28.686	34.2283	37.3943	38.8577	0	5.80033	0	18.1477
5740	1173165	442	0.748864	< S/N: degradation	noTSS	noTSS	noTSS	noTSS	< 0,5	< 1	< 1	noTSS	1.756	4.825	2.274	1.73667	3.621	2.47267	2.181	1.92233	1173632	1173632	1173632	1173632	0	1173632	0	1173632	28.686	34.2283	37.3943	38.8577	0	5.80033	0	18.1477
5745	1173785	48	0.0693642	> S/N in at least 1	< 0,5	< 2,5	< 1	noTSS	< 1,5	noTSS	noTSS	< 3	2.432	2.41467	3.40433	1.707	2.38733	2.23833	2.385	3.05367	0	1173650	1173650	0	1173650	1173650	1173650	1173650	0	5.36667	4.93567	0	5.753	8.41133	3.876	4.78533
5745	1174021	284	0.410405	> S/N in at least 1	noTSS	< 3,5	< 1	< 1,5	noTSS	noTSS	noTSS	< 2	2.29033	5.67833	2.542	2.24467	0.602333	1.82567	0.298333	2.34867	0	1173650	1173650	0	1173650	1173650	1173650	1173650	0	5.36667	4.93567	0	5.753	8.41133	3.876	4.78533
5750	1174845	217	0.199449	> S/N in at least 1	< 1,5	< 1	noTSS	noTSS	< 1,5	< 2,5	noTSS	< 1	2.61733	5.07267	2.63833	1.948	3.12033	3.24767	2.241	2.41	1174554	1174554	1174554	1174554	1174554	1174554	1174554	1174554	112.804	130.988	127.924	69.349	26.6033	44.715	32.231	51.169
5750	1175653	1025	0.942096	> S/N in at least 1	< 2	< 1,5	noTSS	noTSS	noTSS	< 3	< 1	noTSS	3.49067	3.39467	2.98233	1.73967	2.03867	3.61167	2.28733	2.33767	1174554	1174554	1174554	1174554	1174554	1174554	1174554	1174554	112.804	130.988	127.924	69.349	26.6033	44.715	32.231	51.169
5755	1175983	196	0.152767	< S/N: degradation	< 1,5	< 1	< 1	< 1	noTSS	noTSS	noTSS	noTSS	2.17	1.98567	3.49833	2.116	1.85167	1.518	1.398	2.197	1175653	1175653	0	0	0	1175653	1175653	0	3.49067	3.39467	0	0	0	3.61167	2.28733	0
5760	1177596	357	0.467277	> S/N in at least 1	< 3	< 3	< 3,5	< 3,5	< 2	< 2	noTSS	< 1	3.35567	3.485	3.783	3.77467	3.732	3.688	2.009	5.12533	#N/A	#N/A	#N/A	#N/A	#N/A	#N/A	#N/A	#N/A	#N/A	#N/A	#N/A	#N/A	#N/A	#N/A	#N/A	#N/A
5765	1178211	35	0.0512445	> S/N in at least 1	noTSS	noTSS	< 2,5	< 0,5	noTSS	noTSS	noTSS	noTSS	1.92167	2.03433	2.55033	3.86067	1.69667	2.05333	1.32733	6.58967	1178139	1178139	1178139	1178139	1178055	1178139	1178055	1178139	119.395	66.4377	140.197	177.841	10.7293	16.6683	4.87433	44.3913
5765	1178415	239	0.349927	< S/N: degradation	noTSS	noTSS	noTSS	noTSS	< 1,5	< 1	< 1,5	< 0,5	0.707333	1.272	0.834667	0.684667	3.78233	2.037	3.04133	2.04633	1178139	1178139	1178139	1178139	1178055	1178139	1178055	1178139	119.395	66.4377	140.197	177.841	10.7293	16.6683	4.87433	44.3913
5765	1178693	517	0.756955	> S/N in at least 1	> 10	> 10	> 10	noTSS	< 6,5	> 10	> 10	noTSS	269.111	375.212	290.388	298.103	16.0523	145.373	23.0637	292.038	1178139	1178139	1178139	1178139	1178055	1178139	1178055	1178139	119.395	66.4377	140.197	177.841	10.7293	16.6683	4.87433	44.3913
5765	1178837	661	0.967789	> S/N in at least 1	> 10	> 10	> 10	< 0,5	< 2,5	< 5,5	< 5,5	< 0,5	36.157	34.5557	28.348	29.3163	4.982	23.0983	12.005	31.117	1178139	1178139	1178139	1178139	1178055	1178139	1178055	1178139	119.395	66.4377	140.197	177.841	10.7293	16.6683	4.87433	44.3913
5770	1179096	126	0.0753138	< S/N: degradation	noTSS	< 0,5	noTSS	noTSS	< 0,5	noTSS	noTSS	noTSS	2.07967	1.85433	2.09433	1.552	3.15467	1.49267	2.22633	2.693	1178837	1178837	1178837	1178837	1178837	1178837	1178837	1178837	36.157	34.5557	28.348	29.3163	4.982	23.0983	12.005	31.117
5770	1179298	328	0.196055	< S/N: degradation	noTSS	noTSS	noTSS	< 0,5	noTSS	noTSS	noTSS	< 0,5	1.26333	1.183	2.34933	2.546	0.638	0.849667	0.475	2.92867	1178837	1178837	1178837	1178837	1178837	1178837	1178837	1178837	36.157	34.5557	28.348	29.3163	4.982	23.0983	12.005	31.117
5770	1179348	378	0.225941	< S/N: degradation	noTSS	noTSS	noTSS	noTSS	noTSS	< 0,5	noTSS	noTSS	0.146	2.12367	0.324333	0.486333	0.267333	3.70367	0.585	1.32467	1178837	1178837	1178837	1178837	1178837	1178837	1178837	1178837	36.157	34.5557	28.348	29.3163	4.982	23.0983	12.005	31.117
5770	1180089	1119	0.668858	< S/N: degradation	noTSS	noTSS	noTSS	noTSS	noTSS	< 0,5	noTSS	noTSS	1.76867	2.97633	2.84733	2.68433	7.176	4.77633	5.16833	4.42967	1178837	1178837	1178837	1178837	1178837	1178837	1178837	1178837	36.157	34.5557	28.348	29.3163	4.982	23.0983	12.005	31.117
5770	1180338	1368	0.817693	> S/N in all 8	< 7,5	< 7	< 5,5	< 7,5	< 3	< 2	< 2,5	< 6,5	22.518	34.27	26.2923	34.7167	27.9903	21.911	17.643	36.748	1178837	1178837	1178837	1178837	1178837	1178837	1178837	1178837	36.157	34.5557	28.348	29.3163	4.982	23.0983	12.005	31.117
5780	1181487	193	0.0852473	< S/N: degradation	< 1	noTSS	< 1	noTSS	noTSS	noTSS	noTSS	noTSS	3.291	1.53267	3.808	1.36967	0.494667	1.72833	0.584333	0.388667	0	0	0	0	1181278	1181278	1181278	0	0	0	0	0	3.92633	1.813	3.864	0
5780	1181893	599	0.264576	< S/N: degradation	noTSS	noTSS	noTSS	noTSS	< 1	noTSS	noTSS	noTSS	1.65633	1.399	1.58533	1.31267	2.63	1.54067	1.667	1.22067	0	0	0	0	1181278	1181278	1181278	0	0	0	0	0	3.92633	1.813	3.864	0
5780	1182181	887	0.391784	> S/N in at least 1	< 1,5	< 1	< 2	< 1,5	< 4	< 2	< 1,5	< 2	5.57233	6.50567	5.509	3.66867	15.454	7.726	11.1123	7.704	0	0	0	0	1181278	1181278	1181278	0	0	0	0	0	3.92633	1.813	3.864	0
5780	1182963	1669	0.737191	> S/N in at least 1	noTSS	noTSS	noTSS	noTSS	< 2	noTSS	noTSS	noTSS	2.52867	4.65933	2.731	0.625667	6.30633	2.107	4.97067	3.24633	0	0	0	0	1181278	1181278	1181278	0	0	0	0	0	3.92633	1.813	3.864	0
5780	1182965	1671	0.738074	< S/N: degradation	noTSS	noTSS	noTSS	< 1	noTSS	noTSS	noTSS	noTSS	1.874	5.32133	3.11933	1.98467	4.77133	2.754	3.37567	2.637	0	0	0	0	1181278	1181278	1181278	0	0	0	0	0	3.92633	1.813	3.864	0
5780	1183374	2080	0.918728	> S/N in at least 1	< 1	noTSS	< 0,5	noTSS	noTSS	< 2	noTSS	noTSS	2.67467	2.31567	3.12167	1.58533	1.53667	4.98667	1.37633	1.84267	0	0	0	0	1181278	1181278	1181278	0	0	0	0	0	3.92633	1.813	3.864	0
5785	1183619	24	0.01373	> S/N in all 8	< 3,5	< 3	< 4	< 3	< 6,5	< 3,5	< 3	> 10	5.35867	9.275	7.65467	7.13	12.096	7.15533	9.11667	12.6337	1183568	1183568	1183374	1183568	1183568	1183374	1183568	1183568	141.013	140.854	3.12167	217.827	7.79633	4.98667	6.421	104.522
5785	1184686	1091	0.624142	> S/N in at least 1	< 1	noTSS	< 2	noTSS	noTSS	noTSS	noTSS	< 3,5	2.223	2.07867	2.37	1.80767	1.15	1.11433	1.777	2.52133	1183568	1183568	1183374	1183568	1183568	1183374	1183568	1183568	141.013	140.854	3.12167	217.827	7.79633	4.98667	6.421	104.522
5785	1185227	1632	0.933638	> S/N in at least 1	noTSS	noTSS	noTSS	noTSS	< 5	< 2	< 4	< 4	0.358333	0.787	0.677333	0.561333	13.5513	7.90367	10.998	2.97333	1183568	1183568	1183374	1183568	1183568	1183374	1183568	1183568	141.013	140.854	3.12167	217.827	7.79633	4.98667	6.421	104.522
5790	1186296	956	0.969574	> S/N in at least 1	noTSS	noTSS	noTSS	noTSS	< 2,5	> 10	< 6	noTSS	0.105	0.118667	0.171667	0	4.93167	10.015	5.44167	0.445667	0	0	0	0	1185227	1185227	1185227	1185227	0	0	0	0	13.5513	7.90367	10.998	2.97333
5795	1186622	259	0.210227	> S/N in at least 1	noTSS	noTSS	noTSS	noTSS	< 3	noTSS	< 1	noTSS	1.157	1.24233	0.882667	0.575667	2.65667	0.504333	2.96233	1.69333	0	0	0	0	1186296	1186296	1186296	0	0	0	0	0	4.93167	10.015	5.44167	0
5795	1186811	448	0.363636	> S/N in at least 1	< 3,5	< 4	< 1,5	< 6,5	< 8,5	< 6,5	< 2	< 3,5	6.35133	8.45033	8.25533	5.36067	10.3247	6.19567	7.857	9.93133	0	0	0	0	1186296	1186296	1186296	0	0	0	0	0	4.93167	10.015	5.44167	0
5795	1187062	699	0.56737	> S/N in at least 1	noTSS	noTSS	noTSS	noTSS	< 4	< 3,5	noTSS	noTSS	1.26	0.979	1.26767	0.591333	3.97633	3.25067	3.16733	1.02833	0	0	0	0	1186296	1186296	1186296	0	0	0	0	0	4.93167	10.015	5.44167	0
5805	1188312	486	0.651475	> S/N in at least 1	< 1,5	< 1,5	< 4,5	< 3	< 2	< 5,5	noTSS	< 3,5	3.18167	2.191	3.387	6.13167	3.88933	6.122	3.33733	10.3283	1187618	1187618	1187618	1187618	1187618	1187618	1187618	1187618	178.204	240.851	194.925	145.796	141.62	74.3523	126.751	161.154
5810	1189331	605	0.677492	> S/N in at least 1	< 3	< 2,5	noTSS	noTSS	< 2,5	< 3,5	< 2,5	< 3	2.18133	2.66867	2.295	1.508	4.921	2.86467	3.92833	3.78533	1188701	1188701	0	0	1188701	1188701	1188701	1188701	3.19967	22.798	0	0	58.1697	24.5423	52.8973	20.413
5820	1190568	57	0.0726115	> S/N in at least 1	< 2	< 2	< 3,5	< 4	noTSS	< 2	noTSS	< 1,5	3.82533	2.98633	4.729	4.44167	2.341	3.14533	2.401	3.816	1190472	1190472	1190472	1190472	1190472	1190472	1190472	1190472	237.013	92.7433	275.089	225.113	20.3693	35.365	14.622	104.104
5820	1190870	359	0.457325	> S/N in all 8	< 6,5	< 8	< 7	< 7,5	< 3	< 4,5	< 2,5	< 8,5	10.6513	11.6087	9.348	8.40533	9.54533	9.68167	9.798	18.9777	1190472	1190472	1190472	1190472	1190472	1190472	1190472	1190472	237.013	92.7433	275.089	225.113	20.3693	35.365	14.622	104.104
5825	1192346	1053	0.79652	> S/N in at least 1	noTSS	noTSS	noTSS	< 2,5	noTSS	< 7	noTSS	noTSS	0.631	1.31733	0.504667	3.42633	2.86733	15.2763	2.93467	1.47933	#N/A	#N/A	#N/A	#N/A	#N/A	#N/A	#N/A	#N/A	#N/A	#N/A	#N/A	#N/A	#N/A	#N/A	#N/A	#N/A
5825	1192455	1162	0.878971	> S/N in at least 1	noTSS	noTSS	noTSS	< 3,5	noTSS	noTSS	noTSS	noTSS	1.62467	1.79167	1.75733	4.09467	1.58867	1.18067	0.568	0.888	#N/A	#N/A	#N/A	#N/A	#N/A	#N/A	#N/A	#N/A	#N/A	#N/A	#N/A	#N/A	#N/A	#N/A	#N/A	#N/A
5835	1195878	2578	0.578027	< S/N: degradation	noTSS	noTSS	noTSS	noTSS	noTSS	noTSS	noTSS	< 1	0.717	0.693	0.543333	0.747667	1.19967	0.743333	1.312	2.05767	#N/A	#N/A	#N/A	#N/A	#N/A	#N/A	#N/A	#N/A	#N/A	#N/A	#N/A	#N/A	#N/A	#N/A	#N/A	#N/A
5835	1196915	3615	0.810538	> S/N in at least 1	noTSS	noTSS	noTSS	noTSS	noTSS	noTSS	< 2	< 1	1.16167	1.943	1.00833	1.408	2.30833	1.83733	3.254	2.717	#N/A	#N/A	#N/A	#N/A	#N/A	#N/A	#N/A	#N/A	#N/A	#N/A	#N/A	#N/A	#N/A	#N/A	#N/A	#N/A
5835	1197650	4350	0.975336	> S/N in at least 1	< 1,5	< 1,5	< 2	noTSS	< 1,5	noTSS	< 2	noTSS	2.83333	3.62633	3.49933	2.20067	3.41567	1.748	5.12167	1.969	#N/A	#N/A	#N/A	#N/A	#N/A	#N/A	#N/A	#N/A	#N/A	#N/A	#N/A	#N/A	#N/A	#N/A	#N/A	#N/A
5840	1199448	1427	0.772604	< S/N: degradation	< 1	< 1	< 1	< 1	noTSS	< 0,5	noTSS	noTSS	4.22	3.213	4.48933	4.818	0.233	2.23733	0.442	2.61033	1198014	1197905	1197862	1197862	1197905	1197905	1197905	1197905	4.794	12.339	14.412	11.88	59.8597	17.0273	66.2507	31.936
5845	1200241	192	0.350365	> S/N in at least 1	noTSS	noTSS	noTSS	noTSS	< 4	noTSS	noTSS	noTSS	0.558	1.09933	0.069	0.136	3.33767	2.121	1.67333	0.573667	1199997	1199997	1199997	1199997	1199997	1199906	1199997	1199997	17.9773	28.3907	19.321	37.728	34.343	22.8027	29.6813	45.617
5845	1200549	500	0.912409	> S/N in all 8	> 10	> 10	> 10	> 10	> 10	< 5,5	< 5	> 10	47.964	46.8617	56.3997	45.2403	17.8077	21.7207	11.0413	31.7413	1199997	1199997	1199997	1199997	1199997	1199906	1199997	1199997	17.9773	28.3907	19.321	37.728	34.343	22.8027	29.6813	45.617
5855	1202055	457	0.615966	> S/N in all 8	< 7	< 6,5	> 10	< 5	< 4,5	> 10	< 8	< 5	5.492	8.778	8.73633	4.50833	18.2297	26.8097	18.782	5.75167	1202547	1202547	1202547	1202547	1202547	1202547	1202547	1202547	20.603	73.6233	23.6297	36.1443	41.143	54.2173	33.0937	74.3053
5865	1202753	1032	0.0514706	> S/N in at least 1	noTSS	noTSS	< 0,5	noTSS	< 4,5	< 5,5	< 4	noTSS	3.10033	7.03367	4.669	2.12533	29.1263	12.4647	21.47	3.50633	1203895	1203895	1203895	1203895	1203895	1203895	1203895	1203895	179.123	191.806	132.893	65.5333	218.65	152.375	153.053	154.289
5865	1202991	794	0.270221	< S/N: degradation	noTSS	noTSS	noTSS	noTSS	< 0,5	noTSS	noTSS	noTSS	0.119667	1.47167	0.023	0.189667	2.04867	0.95	1.39767	0.340667	1203895	1203895	1203895	1203895	1203895	1203895	1203895	1203895	179.123	191.806	132.893	65.5333	218.65	152.375	153.053	154.289
5865	1203050	735	0.324449	> S/N in at least 1	< 1,5	< 1	< 4,5	< 0,5	< 2	< 3	< 2	< 1	6.372	6.81867	9.15067	2.36767	7.47967	8.15	6.10267	4.08633	1203895	1203895	1203895	1203895	1203895	1203895	1203895	1203895	179.123	191.806	132.893	65.5333	218.65	152.375	153.053	154.289
5865	1203291	494	0.545956	< S/N: degradation	noTSS	noTSS	noTSS	noTSS	< 1	noTSS	noTSS	noTSS	0.297667	0.668667	0.175667	0.181	2.309	0.769333	1.07667	0.244	1203895	1203895	1203895	1203895	1203895	1203895	1203895	1203895	179.123	191.806	132.893	65.5333	218.65	152.375	153.053	154.289
5865	1203369	416	0.617647	< S/N: degradation	noTSS	noTSS	noTSS	noTSS	< 1,5	noTSS	< 1	noTSS	0.534	2.09367	0.637	0.198	6.09567	1.54	4.30333	0.867	1203895	1203895	1203895	1203895	1203895	1203895	1203895	1203895	179.123	191.806	132.893	65.5333	218.65	152.375	153.053	154.289
5865	1203430	355	0.673713	< S/N: degradation	noTSS	noTSS	noTSS	noTSS	< 0,5	noTSS	noTSS	noTSS	0.0466667	0.677	0.023	0.250667	2.31667	1.144	1.16933	0.327333	1203895	1203895	1203895	1203895	1203895	1203895	1203895	1203895	179.123	191.806	132.893	65.5333	218.65	152.375	153.053	154.289
5865	1203528	257	0.763787	< S/N: degradation	noTSS	noTSS	noTSS	noTSS	< 1,5	noTSS	< 1,5	noTSS	0.572667	2.34733	0.406	0.561667	6.52433	1.929	5.79133	1.068	1203895	1203895	1203895	1203895	1203895	1203895	1203895	1203895	179.123	191.806	132.893	65.5333	218.65	152.375	153.053	154.289
5865	1203565	220	0.797794	< S/N: degradation	noTSS	noTSS	noTSS	noTSS	noTSS	noTSS	< 1	noTSS	0.204667	0.261667	0.0513333	0.137333	1.88467	0.502667	2.21667	0.692	1203895	1203895	1203895	1203895	1203895	1203895	1203895	1203895	179.123	191.806	132.893	65.5333	218.65	152.375	153.053	154.289
5865	1203647	138	0.873162	> S/N in at least 1	noTSS	noTSS	< 2	noTSS	< 1	noTSS	< 1	< 0,5	1.06733	1.21033	3.552	2.04567	4.50333	0.747333	3.81233	3.865	1203895	1203895	1203895	1203895	1203895	1203895	1203895	1203895	179.123	191.806	132.893	65.5333	218.65	152.375	153.053	154.289
5865	1203700	85	0.921875	< S/N: degradation	noTSS	noTSS	noTSS	noTSS	noTSS	noTSS	< 1	noTSS	0.297667	1.30967	0	0.0423333	1.80933	1.57533	2.425	0.142333	1203895	1203895	1203895	1203895	1203895	1203895	1203895	1203895	179.123	191.806	132.893	65.5333	218.65	152.375	153.053	154.289
5870	1204786	1002	0.284286	> S/N in at least 1	noTSS	< 1,5	< 2	noTSS	noTSS	noTSS	noTSS	noTSS	2.19967	4.11	2.814	1.44733	1.01533	0.597667	1.77033	2.09733	1205847	1205847	1205847	0	1205798	0	0	1205847	4.63533	6.27433	4.312	0	3.39667	0	0	4.26367
5875	1206072	1087	0.0956739	> S/N in all 8	< 5,5	< 5,5	< 3,5	< 4	< 6,5	< 4	< 4,5	< 3	3.96533	5.36933	3.37267	3.60233	9.08267	5.37033	6.20067	5.661	1207217	1207217	1207217	1207217	1207217	1207217	1207217	1207217	416.644	579.062	366.371	241.71	23.494	169.855	22.208	120.939
5875	1207066	93	0.922629	> S/N in all 8	< 6	< 6,5	< 5	< 8,5	> 10	< 6	< 9	> 10	6.28633	8.369	7.23533	6.988	25.793	10.1797	13.58	21.7857	1207217	1207217	1207217	1207217	1207217	1207217	1207217	1207217	416.644	579.062	366.371	241.71	23.494	169.855	22.208	120.939
5880	1209029	1604	0.614089	< S/N: degradation	noTSS	noTSS	noTSS	noTSS	< 1	noTSS	noTSS	noTSS	0.117333	0.054	0.023	0	1.90267	0.617	1.02233	0.312667	1207394	1207318	1207318	1207318	1207318	1207318	1207318	1207318	44.5293	73.2327	22.4827	43.455	173.484	100.469	195.298	193.105
5880	1209687	2262	0.866003	> S/N in at least 1	< 2	< 2	noTSS	< 1,5	< 1	< 1	noTSS	< 1,5	3.05267	2.98267	3.31433	2.44267	2.57933	3.331	2.847	4.35867	1207394	1207318	1207318	1207318	1207318	1207318	1207318	1207318	44.5293	73.2327	22.4827	43.455	173.484	100.469	195.298	193.105
5885	1210223	624	0.186441	> S/N in at least 1	noTSS	noTSS	noTSS	noTSS	noTSS	< 2	noTSS	noTSS	0.0263333	0.180667	0.0743333	0.0253333	2.68033	2.43567	2.63733	1.16767	#N/A	#N/A	#N/A	#N/A	#N/A	#N/A	#N/A	#N/A	#N/A	#N/A	#N/A	#N/A	#N/A	#N/A	#N/A	#N/A
5885	1210278	569	0.258149	> S/N in all 8	> 10	> 10	> 10	> 10	< 7,5	> 10	> 10	> 10	31.1317	30.375	24.7427	26.0273	33.2473	27.612	38.413	45.361	#N/A	#N/A	#N/A	#N/A	#N/A	#N/A	#N/A	#N/A	#N/A	#N/A	#N/A	#N/A	#N/A	#N/A	#N/A	#N/A
5910	1214936	264	0.489796	< S/N: degradation	noTSS	noTSS	noTSS	noTSS	noTSS	< 1	noTSS	noTSS	0.738667	0.886667	0.475	0.535667	0.224333	1.67967	0.354	0.788333	0	0	0	1214620	1214620	0	1214620	1214620	0	0	0	7.22433	4.318	0	2.84667	16.2063
5925	1218689	79	0.0806122	> S/N in at least 1	< 3	< 3	< 2,5	< 2,5	noTSS	< 1	noTSS	< 1,5	4.42733	3.603	3.54233	4.31267	1.89767	2.90433	1.783	3.019	#N/A	#N/A	#N/A	#N/A	#N/A	#N/A	#N/A	#N/A	#N/A	#N/A	#N/A	#N/A	#N/A	#N/A	#N/A	#N/A
5925	1219260	650	0.663265	> S/N in at least 1	< 2	< 3,5	< 2	< 2,5	< 2	noTSS	noTSS	< 4	3.32633	4.67833	3.772	4.021	3.442	2.761	2.649	5.59433	#N/A	#N/A	#N/A	#N/A	#N/A	#N/A	#N/A	#N/A	#N/A	#N/A	#N/A	#N/A	#N/A	#N/A	#N/A	#N/A
29800	1219569	183	0.0985222	> S/N in at least 1	noTSS	noTSS	> 10	> 10	noTSS	> 10	noTSS	< 7	1.82267	1.83833	2.17667	2.753	1.81533	4.36633	1.37767	2.204	0	1219772	0	1219772	1219772	1219772	0	1219772	0	3.58867	0	2.386	4.934	2.373	0	5.03333
5945	1221931	360	0.356436	> S/N in at least 1	< 1,5	< 1	< 2,5	< 2	< 3	< 4	< 1	< 6	3.05033	3.274	3.92133	6.239	5.733	12.021	4.43967	10.285	1221541	1221541	1221541	1221541	0	1221541	0	1221541	85.6447	43.5417	70.11	30.5077	0	4.91333	0	30.5433
5950	1222804	49	0.0904059	> S/N in at least 1	noTSS	noTSS	noTSS	noTSS	noTSS	< 2,5	noTSS	< 3	2.555	1.331	2.93267	1.72767	1.09667	3.71633	0.706	2.382	1222620	1222692	1222620	1222656	1222656	1222656	1222656	1222656	84.869	16.5673	108.963	352.49	343.007	704.637	219.069	780.74
5960	1225713	1066	0.505693	> S/N in at least 1	noTSS	< 1,5	< 1,5	noTSS	noTSS	noTSS	noTSS	< 2	1.76733	2.74667	2.20367	1.759	1.78033	1.668	1.44967	3.80733	1224475	1224475	1224475	1224475	1224475	1224475	1224633	1224475	49.976	27.057	84.5153	47.9637	2.58733	23.8117	2.368	17.3917
5965	1227727	960	0.503408	> S/N in at least 1	< 1,5	< 1	< 1,5	< 1	< 0,5	< 3	< 3	< 1	5.99833	6.60033	6.402	6.57567	8.02433	2.738	7.16133	8.39333	#N/A	#N/A	#N/A	#N/A	#N/A	#N/A	#N/A	#N/A	#N/A	#N/A	#N/A	#N/A	#N/A	#N/A	#N/A	#N/A
5965	1228195	1428	0.74882	> S/N in at least 1	noTSS	< 0,5	< 0,5	< 1	noTSS	> 10	noTSS	< 0,5	3.39167	2.29633	2.07133	5.66533	0.882667	18.0803	1.31467	3.68667	#N/A	#N/A	#N/A	#N/A	#N/A	#N/A	#N/A	#N/A	#N/A	#N/A	#N/A	#N/A	#N/A	#N/A	#N/A	#N/A
5965	1228463	1696	0.889355	< S/N: degradation	noTSS	noTSS	noTSS	noTSS	noTSS	noTSS	noTSS	< 1,5	3.13667	3.33267	3.49933	5.29567	15.83	6.738	7.89633	11.3357	#N/A	#N/A	#N/A	#N/A	#N/A	#N/A	#N/A	#N/A	#N/A	#N/A	#N/A	#N/A	#N/A	#N/A	#N/A	#N/A
5965	1228464	1697	0.889879	> S/N in at least 1	noTSS	noTSS	noTSS	noTSS	noTSS	< 6	< 10	noTSS	1.34233	1.83267	1.42667	1.47133	18.9473	11.0737	16.358	7.058	#N/A	#N/A	#N/A	#N/A	#N/A	#N/A	#N/A	#N/A	#N/A	#N/A	#N/A	#N/A	#N/A	#N/A	#N/A	#N/A
5965	1228469	1702	0.892501	> S/N in at least 1	< 3	noTSS	< 2	< 2	noTSS	noTSS	noTSS	noTSS	13.5347	6.27567	9.65733	11.1477	1.68133	2.48133	2.199	8.83233	#N/A	#N/A	#N/A	#N/A	#N/A	#N/A	#N/A	#N/A	#N/A	#N/A	#N/A	#N/A	#N/A	#N/A	#N/A	#N/A
5970	1228866	62	0.0494812	> S/N in at least 1	noTSS	noTSS	noTSS	noTSS	noTSS	< 1	noTSS	< 2	1.69	2.346	1.363	1.25733	1.99467	2.20867	1.36167	2.358	1228798	1228798	1228798	1228798	1228798	1228798	1228798	1228798	38.663	70.1753	53.1443	39.529	71.1817	48.0333	40.814	75.456
5970	1229295	491	0.39186	> S/N in at least 1	noTSS	noTSS	< 2	< 1	< 2	noTSS	< 1	< 5	1.63633	1.469	3.09833	1.71967	4.98833	1.94867	3.44033	5.00267	1228798	1228798	1228798	1228798	1228798	1228798	1228798	1228798	38.663	70.1753	53.1443	39.529	71.1817	48.0333	40.814	75.456
5970	1229985	1181	0.942538	> S/N in at least 1	< 1	< 1,5	< 1	noTSS	< 1,5	< 1	noTSS	< 4	1.81433	4.096	2.47033	1.87667	2.62367	2.75533	2.419	3.58833	1228798	1228798	1228798	1228798	1228798	1228798	1228798	1228798	38.663	70.1753	53.1443	39.529	71.1817	48.0333	40.814	75.456
5975	1230484	422	0.257317	> S/N in at least 1	noTSS	noTSS	noTSS	noTSS	< 2	noTSS	noTSS	noTSS	0.406333	0.409667	0.413	0.188333	2.46667	0.591333	1.972	1.02633	1229985	1229985	1229985	0	1229985	1229985	0	1229985	1.81433	4.096	2.47033	0	2.62367	2.75533	0	3.58833
5985	1232621	103	0.616766	> S/N in at least 1	noTSS	noTSS	noTSS	noTSS	noTSS	< 1,5	< 2,5	noTSS	0.073	0.151	0	0.051	12.461	6.62933	13.409	4.16633	0	0	0	0	1232452	0	1232452	1232452	0	0	0	0	38.6987	0	45.9227	22.9917
5995	1234152	950	0.460227	> S/N in at least 1	noTSS	noTSS	noTSS	noTSS	> 10	< 4	> 10	< 5	0.628667	1.11567	0.640333	1.423	18.6867	8.41533	10.0817	6.06133	1235130	1235130	1235130	1235130	1235130	1235130	1235130	1235130	142.002	148.923	169.191	128.504	39.657	57.424	19.5407	94.6147
6005	1236185	671	0.354808	< S/N: degradation	noTSS	noTSS	noTSS	noTSS	noTSS	< 1	noTSS	noTSS	0.291333	0.305	0.221667	0.766667	0.761667	3.365	0.479333	0.351667	1236989	1236989	1236989	1236989	1236989	1236989	1236989	1236989	30.8537	39.472	32.734	48.6117	23.694	43.8093	21.8877	64.359
6005	1236214	642	0.382692	< S/N: degradation	noTSS	noTSS	noTSS	noTSS	noTSS	< 1	noTSS	noTSS	0.129	0.259	0.180333	0.457	0.468667	3.02	0.230667	0.473667	1236989	1236989	1236989	1236989	1236989	1236989	1236989	1236989	30.8537	39.472	32.734	48.6117	23.694	43.8093	21.8877	64.359
6005	1236374	482	0.536538	< S/N: degradation	noTSS	noTSS	noTSS	noTSS	noTSS	< 1	noTSS	noTSS	0.715	0.615	1.02167	1.44133	1.12867	3.64633	0.564667	1.06633	1236989	1236989	1236989	1236989	1236989	1236989	1236989	1236989	30.8537	39.472	32.734	48.6117	23.694	43.8093	21.8877	64.359
6005	1236391	465	0.552885	> S/N in at least 1	noTSS	noTSS	noTSS	noTSS	noTSS	< 2	noTSS	noTSS	1.62233	1.491	1.19333	2.61567	1.931	5.34133	1.04067	2.28067	1236989	1236989	1236989	1236989	1236989	1236989	1236989	1236989	30.8537	39.472	32.734	48.6117	23.694	43.8093	21.8877	64.359
6005	1236484	372	0.642308	> S/N in at least 1	< 2	< 2	< 2	< 3	< 1,5	< 1	< 3	< 4	5.80433	3.51433	4.56033	13.1513	8.88933	3.97967	7.796	19.6427	1236989	1236989	1236989	1236989	1236989	1236989	1236989	1236989	30.8537	39.472	32.734	48.6117	23.694	43.8093	21.8877	64.359
6005	1236535	321	0.691346	> S/N in at least 1	< 1,5	< 2	< 2,5	< 2,5	< 2	< 4,5	< 1,5	< 1,5	3.65967	4.098	4.658	7.424	6.08767	14.7503	4.01633	5.87433	1236989	1236989	1236989	1236989	1236989	1236989	1236989	1236989	30.8537	39.472	32.734	48.6117	23.694	43.8093	21.8877	64.359
6005	1236729	127	0.877885	< S/N: degradation	noTSS	noTSS	noTSS	< 0,5	noTSS	noTSS	noTSS	noTSS	0.816333	0.822333	1.448	1.80933	0.608	0.319	0.302333	1.55633	1236989	1236989	1236989	1236989	1236989	1236989	1236989	1236989	30.8537	39.472	32.734	48.6117	23.694	43.8093	21.8877	64.359
6005	1236783	73	0.929808	< S/N: degradation	noTSS	noTSS	noTSS	< 1	noTSS	noTSS	noTSS	noTSS	0.731667	0.995	1.19133	2.449	2.59533	2.49	2.229	1.82433	1236989	1236989	1236989	1236989	1236989	1236989	1236989	1236989	30.8537	39.472	32.734	48.6117	23.694	43.8093	21.8877	64.359
6010	1237076	65	0.298165	> S/N in at least 1	noTSS	noTSS	noTSS	noTSS	< 1,5	< 4,5	< 1,5	noTSS	1.53	1.55667	1.298	1.538	3.29633	3.71867	3.086	4.67667	1237007	1237007	0	1237007	0	0	0	1237007	3.49867	2.78733	0	2.62067	0	0	0	3.15533
6010	1237104	93	0.426606	> S/N in at least 1	< 2	< 2,5	< 3	< 1,5	> 10	> 10	> 10	< 3	4.9	5.89933	4.05667	4.51567	62.7137	13.1773	51.7563	27.573	1237007	1237007	0	1237007	0	0	0	1237007	3.49867	2.78733	0	2.62067	0	0	0	3.15533
6015	1237357	365	0.282908	< S/N: degradation	noTSS	noTSS	noTSS	noTSS	noTSS	< 0,5	noTSS	noTSS	0.073	0.054	0.102667	0.145667	0.500333	3.89067	0.797	0.167	1237752	1237752	1237752	1237752	1237752	1237752	1237752	1237752	178.907	255.588	160.047	525.582	152.195	2980.66	231.628	400.012
6015	1237443	279	0.451866	< S/N: degradation	noTSS	noTSS	noTSS	noTSS	noTSS	< 0,5	noTSS	noTSS	0	0	0.023	0.0933333	0.0623333	3.62967	0.104667	0.0833333	1237752	1237752	1237752	1237752	1237752	1237752	1237752	1237752	178.907	255.588	160.047	525.582	152.195	2980.66	231.628	400.012
6015	1237464	258	0.493124	> S/N in at least 1	noTSS	noTSS	noTSS	noTSS	< 5	noTSS	< 4,5	< 5	1.082	0.948667	2.11667	1.85533	21.18	13.078	9.84967	5.13733	1237752	1237752	1237752	1237752	1237752	1237752	1237752	1237752	178.907	255.588	160.047	525.582	152.195	2980.66	231.628	400.012
6015	1237554	168	0.669941	< S/N: degradation	noTSS	noTSS	noTSS	noTSS	noTSS	< 0,5	noTSS	noTSS	0.0526667	0.153333	0	0.137333	0.133667	3.15267	0.246333	0.322667	1237752	1237752	1237752	1237752	1237752	1237752	1237752	1237752	178.907	255.588	160.047	525.582	152.195	2980.66	231.628	400.012
6015	1237656	66	0.870334	> S/N in at least 1	noTSS	noTSS	noTSS	< 1,5	noTSS	< 0,5	noTSS	< 6,5	1.82	2.61533	2.213	3.60867	1.21233	3.24767	1.164	5.67667	1237752	1237752	1237752	1237752	1237752	1237752	1237752	1237752	178.907	255.588	160.047	525.582	152.195	2980.66	231.628	400.012
6020	1238134	193	0.306836	> S/N in at least 1	< 1,5	< 1	noTSS	< 1	< 1,5	< 1	noTSS	< 4,5	5.04967	8.018	5.378	11.6293	2.42567	5.58733	2.38233	11.7683	1237932	1237886	1237932	1237932	1237886	1237886	1237886	1237886	6.895	6.90267	5.409	6.10633	25.689	13.1003	21.5047	16.7353
6020	1238183	242	0.384738	> S/N in at least 1	< 1,5	noTSS	noTSS	noTSS	< 2	< 1	< 1	< 4	4.99533	4.608	4.81433	5.57667	6.72967	3.03833	3.36067	8.82167	1237932	1237886	1237932	1237932	1237886	1237886	1237886	1237886	6.895	6.90267	5.409	6.10633	25.689	13.1003	21.5047	16.7353
6020	1238193	252	0.400636	< S/N: degradation	noTSS	< 1	noTSS	noTSS	noTSS	noTSS	< 1	noTSS	2.98267	3.31533	1.506	1.80567	1.57	0.855667	2.052	2.19067	1237932	1237886	1237932	1237932	1237886	1237886	1237886	1237886	6.895	6.90267	5.409	6.10633	25.689	13.1003	21.5047	16.7353
6020	1238387	446	0.709062	< S/N: degradation	noTSS	noTSS	noTSS	< 0,5	< 1,5	noTSS	noTSS	< 1	1.63733	2.05667	2.46867	2.654	2.89133	2.34333	2.14367	2.44767	1237932	1237886	1237932	1237932	1237886	1237886	1237886	1237886	6.895	6.90267	5.409	6.10633	25.689	13.1003	21.5047	16.7353
6020	1238460	519	0.825119	< S/N: degradation	noTSS	< 0,5	noTSS	noTSS	< 1,5	< 1	noTSS	< 1,5	1.73	2.016	1.33833	1.06833	2.191	2.918	1.61333	2.70733	1237932	1237886	1237932	1237932	1237886	1237886	1237886	1237886	6.895	6.90267	5.409	6.10633	25.689	13.1003	21.5047	16.7353
6025	1239188	1498	0.304227	> S/N in all 8	< 8	> 10	< 7,5	< 4,5	< 3,5	< 3,5	< 3,5	< 7	17.1167	24.2753	21.1293	10.44	11.9237	12.0607	6.61133	13.1467	#N/A	#N/A	#N/A	#N/A	#N/A	#N/A	#N/A	#N/A	#N/A	#N/A	#N/A	#N/A	#N/A	#N/A	#N/A	#N/A
6025	1239342	1344	0.375755	< S/N: degradation	noTSS	noTSS	noTSS	noTSS	noTSS	noTSS	noTSS	< 1	0.853333	1.78433	1.202	0.764333	1.55933	0.768	0.974	2.53733	#N/A	#N/A	#N/A	#N/A	#N/A	#N/A	#N/A	#N/A	#N/A	#N/A	#N/A	#N/A	#N/A	#N/A	#N/A	#N/A
6025	1239637	1049	0.512773	> S/N in at least 1	noTSS	< 4,5	< 1	< 3	< 1,5	< 2	< 2	< 2	1.37333	21.204	3.65333	4.66633	4.90967	7.53133	4.407	4.87167	#N/A	#N/A	#N/A	#N/A	#N/A	#N/A	#N/A	#N/A	#N/A	#N/A	#N/A	#N/A	#N/A	#N/A	#N/A	#N/A
6025	1239649	1037	0.518346	< S/N: degradation	noTSS	noTSS	noTSS	noTSS	noTSS	< 1	noTSS	noTSS	0.196	0.396667	0.318	1.10833	0.0623333	2.22267	0.407	0.497667	#N/A	#N/A	#N/A	#N/A	#N/A	#N/A	#N/A	#N/A	#N/A	#N/A	#N/A	#N/A	#N/A	#N/A	#N/A	#N/A
6025	1240110	576	0.732466	< S/N: degradation	noTSS	noTSS	noTSS	noTSS	< 1	noTSS	< 1,5	noTSS	0.404333	0.630333	0.465667	0.427	2.69567	0.296333	3.51233	1.523	#N/A	#N/A	#N/A	#N/A	#N/A	#N/A	#N/A	#N/A	#N/A	#N/A	#N/A	#N/A	#N/A	#N/A	#N/A	#N/A
6040	1243555	263	0.425764	> S/N in at least 1	noTSS	< 3,5	noTSS	noTSS	noTSS	< 3	noTSS	noTSS	0.967667	2.27933	0.950667	1.40167	3.89133	5.415	3.44767	2.55967	1243841	1243841	1243841	1243841	1243841	1243841	1243841	1243841	129.848	109.816	108.049	87.694	119.539	74.0287	102.755	240.787
6045	1243968	608	0.081571	> S/N in at least 1	< 6	< 7,5	noTSS	noTSS	noTSS	noTSS	noTSS	noTSS	2.075	3.191	1.90567	2.612	0.873667	1.20467	0.372	2.33767	0	0	0	0	1244638	1244638	0	0	0	0	0	0	8.27333	7.34133	0	0
6065	1245670	1102	0.0739496	> S/N in at least 1	noTSS	> 10	> 10	> 10	noTSS	> 10	noTSS	> 10	57.7773	60.4983	50.4313	51.1357	53.0387	23.221	38.66	68.026	1246801	1246802	1246801	1246801	0	1246802	0	0	37.5223	32.6267	57.3197	42.7743	0	15.1297	0	0
6070	1247043	176	0.633094	> S/N in at least 1	noTSS	noTSS	noTSS	noTSS	< 1,5	noTSS	< 2,5	noTSS	0.671667	1.43433	0.907333	0.315667	3.95733	3.57133	3.986	1.516	1246775	1246765	1246765	1246765	1246765	1246765	1246765	1246765	6.03367	9.09367	9.41933	8.00767	16.8563	12.9077	10.0717	9.50733
6075	1247143	328	0.00303951	< S/N: degradation	noTSS	noTSS	noTSS	noTSS	noTSS	noTSS	noTSS	< 1,5	0.451	1.38533	1.038	1.00133	1.90733	0.832333	1.27467	2.97833	1247495	1247495	1247495	1247495	1247495	1247495	1247686	1247495	148.276	87.843	162.711	182.391	10.1857	31.722	6.10833	76.196
6080	1247614	607	0.0789074	< S/N: degradation	noTSS	noTSS	noTSS	noTSS	noTSS	< 1,5	noTSS	noTSS	0.700333	0.912667	0.563333	0.56	0.397	3.46	0.476	0.473667	1248249	1248249	1248249	1248249	1248249	1248249	1248249	1248249	543.053	361.144	144.505	547.579	176.274	422.604	107.376	421.681
6080	1247686	535	0.188164	> S/N in at least 1	< 2,5	< 1	< 3	< 2	< 1,5	< 4,5	< 1	< 1	4.11833	5.35133	3.52167	3.741	8.541	16.3097	6.10833	5.34467	1248249	1248249	1248249	1248249	1248249	1248249	1248249	1248249	543.053	361.144	144.505	547.579	176.274	422.604	107.376	421.681
6080	1247709	512	0.223065	< S/N: degradation	noTSS	noTSS	noTSS	noTSS	noTSS	noTSS	< 1,5	noTSS	0.198333	0.306667	0	0.155667	4.988	0.533333	4.929	0.483	1248249	1248249	1248249	1248249	1248249	1248249	1248249	1248249	543.053	361.144	144.505	547.579	176.274	422.604	107.376	421.681
6080	1247763	458	0.305008	> S/N in at least 1	noTSS	noTSS	noTSS	noTSS	< 1	noTSS	< 2	noTSS	0.627333	0.822	0.106	0.706	5.78	1.902	5.36167	0.997333	1248249	1248249	1248249	1248249	1248249	1248249	1248249	1248249	543.053	361.144	144.505	547.579	176.274	422.604	107.376	421.681
6080	1247906	315	0.522003	< S/N: degradation	noTSS	noTSS	noTSS	< 1,5	< 1	noTSS	< 1,5	noTSS	1.21467	1.903	0.273	2.43933	5.01233	1.13867	5.10667	4.32833	1248249	1248249	1248249	1248249	1248249	1248249	1248249	1248249	543.053	361.144	144.505	547.579	176.274	422.604	107.376	421.681
6080	1248147	74	0.887709	< S/N: degradation	noTSS	noTSS	noTSS	noTSS	noTSS	noTSS	< 1	noTSS	0.589333	0.792333	0.115667	1.18567	1.859	1.694	2.48433	1.481	1248249	1248249	1248249	1248249	1248249	1248249	1248249	1248249	543.053	361.144	144.505	547.579	176.274	422.604	107.376	421.681
6085	1248832	816	0.199215	> S/N in all 8	< 7	< 5,5	< 4	< 5	< 6,5	< 3,5	< 2	< 4,5	14.6123	12.373	15.0407	7.36133	20.3417	11.8833	15.6083	11.0547	#N/A	#N/A	#N/A	#N/A	#N/A	#N/A	#N/A	#N/A	#N/A	#N/A	#N/A	#N/A	#N/A	#N/A	#N/A	#N/A
6085	1249321	327	0.679097	> S/N in at least 1	< 3,5	< 3,5	< 2,5	< 3,5	< 3	< 2	< 1	< 2,5	7.904	8.33767	9.01533	5.52333	8.98967	7.68833	8.21433	6.78633	#N/A	#N/A	#N/A	#N/A	#N/A	#N/A	#N/A	#N/A	#N/A	#N/A	#N/A	#N/A	#N/A	#N/A	#N/A	#N/A
6095	1250475	1932	0.21813	> S/N in at least 1	noTSS	noTSS	< 1,5	< 2	noTSS	noTSS	noTSS	< 0,5	1.92767	1.61733	2.41733	2.17567	1.421	0.769333	1.152	2.843	#N/A	#N/A	#N/A	#N/A	#N/A	#N/A	#N/A	#N/A	#N/A	#N/A	#N/A	#N/A	#N/A	#N/A	#N/A	#N/A
32085	1252855	22	0.882979	> S/N in at least 1	noTSS	noTSS	noTSS	< 7	noTSS	noTSS	noTSS	noTSS	0.503333	1.30467	0.138667	3.93033	3.07233	8.45267	1.846	4.99267	0	0	0	0	0	1253115	0	0	0	0	0	0	0	4.19433	0	0
6120	1254092	120	0.691517	> S/N in at least 1	noTSS	noTSS	noTSS	noTSS	noTSS	< 5,5	noTSS	noTSS	0.365667	0.975	0.415	1	1.17633	2.72633	0.798667	1.53433	#N/A	#N/A	#N/A	#N/A	#N/A	#N/A	#N/A	#N/A	#N/A	#N/A	#N/A	#N/A	#N/A	#N/A	#N/A	#N/A
29810	1254684	101	0.536697	> S/N in at least 1	> 10	< 8,5	> 10	> 10	noTSS	> 10	noTSS	> 10	3.908	2.73733	3.04167	3.22467	2.38033	7.62267	2.36	5.609	0	0	0	0	1254891	1254891	1254891	0	0	0	0	0	13.744	6.39967	10.5457	0
6130	1254891	183	0.362369	> S/N in at least 1	noTSS	noTSS	noTSS	noTSS	< 6	< 3,5	< 4	noTSS	0.998	1.38433	1.44933	0.573333	13.744	6.39967	10.5457	0.594	#N/A	#N/A	#N/A	#N/A	#N/A	#N/A	#N/A	#N/A	#N/A	#N/A	#N/A	#N/A	#N/A	#N/A	#N/A	#N/A
6130	1254966	108	0.623693	< S/N: degradation	noTSS	noTSS	noTSS	noTSS	< 1	noTSS	noTSS	noTSS	0.0993333	0.116	0.154	0.0253333	2.066	0.915333	1.15333	0.636	#N/A	#N/A	#N/A	#N/A	#N/A	#N/A	#N/A	#N/A	#N/A	#N/A	#N/A	#N/A	#N/A	#N/A	#N/A	#N/A
6140	1255524	170	0.57606	> S/N in at least 1	noTSS	noTSS	noTSS	noTSS	< 0,5	< 3	noTSS	< 2	0.956	3.20767	1.84033	1.78567	3.78033	8.03133	2.51633	4.226	1255694	1255694	1255694	1255694	1255694	1255694	1255694	1255694	598.36	564.571	652.558	508.528	507.849	386.543	360.567	441.144
6140	1255571	123	0.693267	< S/N: degradation	noTSS	noTSS	noTSS	noTSS	noTSS	noTSS	noTSS	< 1,5	1.06833	1.68967	1.3	1.58533	1.708	1.051	1.723	2.69333	1255694	1255694	1255694	1255694	1255694	1255694	1255694	1255694	598.36	564.571	652.558	508.528	507.849	386.543	360.567	441.144
6140	1255588	106	0.735661	< S/N: degradation	noTSS	noTSS	noTSS	noTSS	< 1	noTSS	< 0,5	noTSS	0.569	2.002	0.576667	0.658333	8.80733	1.987	4.16833	0.909333	1255694	1255694	1255694	1255694	1255694	1255694	1255694	1255694	598.36	564.571	652.558	508.528	507.849	386.543	360.567	441.144
6140	1255598	96	0.760599	> S/N in at least 1	< 2,5	noTSS	< 3	< 2,5	noTSS	< 1,5	noTSS	< 4	5.998	6.52733	6.70067	7.60733	5.62833	3.57367	4.89067	6.83033	1255694	1255694	1255694	1255694	1255694	1255694	1255694	1255694	598.36	564.571	652.558	508.528	507.849	386.543	360.567	441.144
6145	1255851	48	0.176471	> S/N in at least 1	noTSS	noTSS	noTSS	noTSS	noTSS	< 3,5	noTSS	noTSS	0.726667	0.625	0.600667	0.403333	0.951	3.27733	1.46567	0.316333	1255781	0	0	1255781	1255781	1255781	1255781	1255781	1.84067	0	0	4.41367	5.688	22.0817	7.585	4.01
32100	1256692	454	0.0021978	> S/N in at least 1	noTSS	< 4,5	noTSS	noTSS	> 10	< 4,5	< 8	< 7,5	1.052	3.61	1.147	1.90767	4.14367	7.07233	4.44133	3.65367	1257177	1257177	1257177	1257177	0	1257310	1257177	1257177	29.3223	23.4817	29.095	25.5107	0	9.86	18.8033	51.9057
32100	1256773	373	0.18022	> S/N in all 8	< 6	> 10	< 7	< 5	> 10	> 10	> 10	> 10	8.42867	25.6997	10.8373	12.498	30.9	68.6937	31.0013	30.1917	1257177	1257177	1257177	1257177	0	1257310	1257177	1257177	29.3223	23.4817	29.095	25.5107	0	9.86	18.8033	51.9057
6170	1259424	333	0.432468	> S/N in at least 1	noTSS	noTSS	noTSS	noTSS	noTSS	> 10	noTSS	noTSS	2.03167	0.898	1.14	4.423	0.331333	7.223	0.339667	1.30267	#N/A	#N/A	#N/A	#N/A	#N/A	#N/A	#N/A	#N/A	#N/A	#N/A	#N/A	#N/A	#N/A	#N/A	#N/A	#N/A
6180	1261118	297	0.615783	> S/N in at least 1	noTSS	noTSS	noTSS	< 3,5	noTSS	noTSS	noTSS	< 2	1.71767	1.52067	1.94467	4.66833	1.18967	2.261	0.584333	3.38233	1261534	1261534	1261534	1261534	1261534	1261534	1261534	1261534	27.8213	39.413	28.6423	20.878	76.8823	372.736	50.9763	19.0217
6205	1264215	169	0.455526	< S/N: degradation	noTSS	noTSS	noTSS	noTSS	< 1	noTSS	noTSS	noTSS	0.649	0.825	0.761667	0.929333	3.82633	1.151	1.975	1.94367	#N/A	#N/A	#N/A	#N/A	#N/A	#N/A	#N/A	#N/A	#N/A	#N/A	#N/A	#N/A	#N/A	#N/A	#N/A	#N/A
6205	1264249	203	0.54717	> S/N in at least 1	noTSS	< 3,5	noTSS	noTSS	< 2	< 3	< 3,5	< 3,5	1.62967	3.60433	1.97433	3.057	6.69167	5.937	7.47233	10.1727	#N/A	#N/A	#N/A	#N/A	#N/A	#N/A	#N/A	#N/A	#N/A	#N/A	#N/A	#N/A	#N/A	#N/A	#N/A	#N/A
6210	1264682	113	0.138142	> S/N in at least 1	noTSS	noTSS	noTSS	noTSS	noTSS	noTSS	noTSS	< 3,5	0.344	0.631	0.423	4.178	1.725	2.49333	0.938333	8.63233	1264544	1264544	1264544	1264544	1264544	1264544	1264544	1264544	24.728	69.784	8.31433	60.651	65.7173	55.7437	57.5757	108.793
6220	1266217	83	0.141397	< S/N: degradation	noTSS	noTSS	noTSS	noTSS	noTSS	noTSS	< 0,5	noTSS	0.374	0.054	0.344	0.0523333	2.00867	1.078	2.50533	0.270333	1265979	1265979	1265979	1265979	1265979	1265979	1265979	1265979	23.5667	36.1893	31.305	26.6733	95.2373	57.9747	82.3587	35.5293
6220	1266502	368	0.626917	< S/N: degradation	noTSS	noTSS	noTSS	noTSS	noTSS	< 1,5	noTSS	noTSS	1.48	1.805	1.451	0.911333	5.321	2.365	3.38433	1.00333	1265979	1265979	1265979	1265979	1265979	1265979	1265979	1265979	23.5667	36.1893	31.305	26.6733	95.2373	57.9747	82.3587	35.5293
6240	1267516	27	0.0145946	> S/N in at least 1	< 1,5	< 1,5	< 1,5	< 2	< 10	< 1,5	< 6	< 2,5	3.074	4.38033	3.889	2.99267	6.52267	3.20967	5.04833	4.29667	0	0	0	0	0	1267390	0	0	0	0	0	0	0	7.45767	0	0
6240	1269232	1743	0.942162	> S/N in at least 1	noTSS	noTSS	noTSS	noTSS	noTSS	< 2	noTSS	< 1,5	1.505	2.507	1.78267	1.23633	0.494667	3.50367	0.727667	1.71533	0	0	0	0	0	1267390	0	0	0	0	0	0	0	7.45767	0	0
6260	1270700	310	0.0127389	> S/N in at least 1	noTSS	noTSS	noTSS	noTSS	noTSS	< 2,5	noTSS	noTSS	0.0786667	0.266667	0.306	0.162667	0.312	2.82533	0.178	0.052	1271063	1271063	1271063	1271063	1271063	1271063	1271063	1271063	549.063	1219.41	601.713	163.682	2240.1	1055.28	1704.18	640.105
29835	1271345	48	0.657143	< S/N: degradation	noTSS	noTSS	noTSS	noTSS	< 1,5	noTSS	noTSS	noTSS	0.544	0.719333	0.765	0.420667	2.00367	2.28367	1.38433	1.15133	0	0	0	1271438	0	0	0	0	0	0	0	2.87767	0	0	0	0
29835	1271356	37	0.735714	< S/N: degradation	noTSS	noTSS	noTSS	noTSS	noTSS	noTSS	< 1,5	noTSS	0.925	0.466667	1.059	0.145667	1.16667	1.72167	2.36233	0.211333	0	0	0	1271438	0	0	0	0	0	0	0	2.87767	0	0	0	0
32115	1272896	143	0.262887	< S/N: degradation	noTSS	noTSS	< 1	noTSS	noTSS	noTSS	noTSS	noTSS	1.75333	0.949333	2.34767	1.29567	0.480667	1.55133	0.107333	0.819667	0	1273088	1273088	1273088	0	1273088	1273088	0	0	3.45567	2.864	2.55333	0	4.39467	2.219	0
32115	1272908	131	0.324742	< S/N: degradation	noTSS	noTSS	noTSS	noTSS	noTSS	< 0,5	noTSS	noTSS	0.805667	0.496333	1.32233	0.957667	1.49367	1.813	1.699	1.11567	0	1273088	1273088	1273088	0	1273088	1273088	0	0	3.45567	2.864	2.55333	0	4.39467	2.219	0
6280	1273071	63	0.266949	> S/N in at least 1	noTSS	noTSS	noTSS	noTSS	< 4	noTSS	noTSS	noTSS	0.422333	0.617667	0.541667	0.513333	2.559	0.936	2.43067	0.536	1272853	1272853	1272853	1272853	1272853	1272853	1272853	1272853	53.6423	60.6167	71.7807	31.0913	33.87	41.9437	52.689	42.9493
6310	1274968	160	0.421053	> S/N in at least 1	noTSS	noTSS	noTSS	noTSS	> 10	> 10	> 10	> 10	0.797	0.612	0.455333	0.612333	8.91267	3.13733	11.2913	4.96133	#N/A	#N/A	#N/A	#N/A	#N/A	#N/A	#N/A	#N/A	#N/A	#N/A	#N/A	#N/A	#N/A	#N/A	#N/A	#N/A
6320	1276860	1278	0.830949	> S/N in at least 1	noTSS	noTSS	noTSS	noTSS	< 3,5	noTSS	< 3	< 1,5	2.15967	2.02967	2.69867	2.01333	3.94033	1.946	4.13167	4.60433	1275582	1275582	1275582	1275582	1275582	1275582	1275582	1275582	12.3477	11.3233	13.816	9.57233	14.341	10.2713	11.1403	10.7303
6325	1277611	227	0.117739	> S/N in at least 1	noTSS	noTSS	noTSS	noTSS	noTSS	noTSS	noTSS	< 3	1.37067	1.51933	1.01833	1.10033	1.89767	0.974333	0.990667	4.18533	#N/A	#N/A	#N/A	#N/A	#N/A	#N/A	#N/A	#N/A	#N/A	#N/A	#N/A	#N/A	#N/A	#N/A	#N/A	#N/A
6350	1283071	43	0.161654	< S/N: degradation	noTSS	noTSS	noTSS	noTSS	< 1,5	noTSS	noTSS	noTSS	1.142	0.644333	1.232	0.574667	2.70033	2.14433	1.664	1.05867	#N/A	#N/A	#N/A	#N/A	#N/A	#N/A	#N/A	#N/A	#N/A	#N/A	#N/A	#N/A	#N/A	#N/A	#N/A	#N/A
6355	1283367	91	0.122973	> S/N in at least 1	noTSS	noTSS	noTSS	noTSS	noTSS	< 4,5	noTSS	noTSS	0.125333	0.234667	0.161667	0.408333	0.135	1.839	0.0886667	0.333333	0	0	0	0	1283071	0	0	0	0	0	0	0	2.70033	0	0	0
6380	1287903	117	0.167622	> S/N in at least 1	noTSS	noTSS	noTSS	noTSS	noTSS	noTSS	< 3	noTSS	0.169667	0.116	0.286	0.169333	1.215	0.418	1.845	0.302	#N/A	#N/A	#N/A	#N/A	#N/A	#N/A	#N/A	#N/A	#N/A	#N/A	#N/A	#N/A	#N/A	#N/A	#N/A	#N/A
6395	1289899	129	0.626214	> S/N in all 8	> 10	> 10	> 10	> 10	< 8,5	> 10	< 6	> 10	29.0017	18.451	32.5303	15.8373	13.2067	23.3907	10.7583	8.067	#N/A	#N/A	#N/A	#N/A	#N/A	#N/A	#N/A	#N/A	#N/A	#N/A	#N/A	#N/A	#N/A	#N/A	#N/A	#N/A
6420	1296397	209	0.776952	> S/N in at least 1	< 4,5	< 3	< 3	noTSS	noTSS	noTSS	noTSS	< 5	2.56	2.41767	2.73533	0.915	1.73067	2.03333	1.14533	3.05733	#N/A	#N/A	#N/A	#N/A	#N/A	#N/A	#N/A	#N/A	#N/A	#N/A	#N/A	#N/A	#N/A	#N/A	#N/A	#N/A
6435	1298041	72	0.604396	> S/N in all 8	> 10	> 10	> 10	> 10	> 10	> 10	> 10	> 10	9.368	26.494	11.638	15.4417	81.0367	69.068	76.9903	43.8357	1298310	1298310	1298310	1298310	1298152	1298310	1298152	1298310	928.129	565.275	949.691	1614.15	25.37	79.237	18.9197	182.76
6455	1302351	693	0.980198	> S/N in all 8	< 2	< 7	< 3,5	< 5,5	< 4	< 4,5	< 2	< 7	2.57333	3.41867	3.41167	4.51567	6.538	5.001	7.17933	7.882	#N/A	#N/A	#N/A	#N/A	#N/A	#N/A	#N/A	#N/A	#N/A	#N/A	#N/A	#N/A	#N/A	#N/A	#N/A	#N/A
6460	1302875	513	0.873935	> S/N in at least 1	noTSS	noTSS	noTSS	noTSS	noTSS	> 10	noTSS	noTSS	0.143333	0.407	0.046	0.254333	1.23167	3.08933	1.00967	0.477333	1302351	1302351	1302351	1302351	1302351	1302351	1302351	1302351	2.57333	3.41867	3.41167	4.51567	6.538	5.001	7.17933	7.882
6475	1304512	180	0.11658	> S/N in at least 1	< 1,5	< 2,5	< 1,5	< 1	< 1,5	noTSS	< 1,5	< 5	2.979	3.158	2.32167	1.83033	2.906	1.72167	2.477	2.59233	0	1304299	0	0	0	0	0	0	0	2.32467	0	0	0	0	0	0
6475	1305025	693	0.448834	> S/N in at least 1	noTSS	noTSS	noTSS	noTSS	noTSS	< 1	< 2,5	< 4,5	1.163	1.19367	1.686	1.64633	2.10067	1.84367	2.44267	2.90433	0	1304299	0	0	0	0	0	0	0	2.32467	0	0	0	0	0	0
6480	1306956	1068	0.940141	> S/N in at least 1	< 4,5	< 3	< 4,5	< 4	< 2	< 2,5	noTSS	< 1,5	3.308	3.32767	3.09067	2.12	3.784	2.829	2.31567	1.91133	#N/A	#N/A	#N/A	#N/A	#N/A	#N/A	#N/A	#N/A	#N/A	#N/A	#N/A	#N/A	#N/A	#N/A	#N/A	#N/A
6495	1308644	2169	0.00504587	< S/N: degradation	noTSS	< 1	noTSS	noTSS	< 1	< 1,5	< 0,5	< 1	2.08367	4.82333	2.639	2.27267	6.62633	6.35067	4.76133	2.45	#N/A	#N/A	#N/A	#N/A	#N/A	#N/A	#N/A	#N/A	#N/A	#N/A	#N/A	#N/A	#N/A	#N/A	#N/A	#N/A
6495	1308658	2155	0.0114679	> S/N in at least 1	noTSS	noTSS	noTSS	noTSS	< 1	< 2	< 1,5	noTSS	0.166333	0.121333	0.198	0.457	17.6797	6.178	13.1133	0.943	#N/A	#N/A	#N/A	#N/A	#N/A	#N/A	#N/A	#N/A	#N/A	#N/A	#N/A	#N/A	#N/A	#N/A	#N/A	#N/A
6495	1308722	2091	0.0408257	> S/N in all 8	< 6,5	< 2	< 3	< 2,5	< 2,5	< 5	< 3,5	< 7	21.02	21.759	17.1033	12.5783	50.9173	25.1293	40.6337	20.0287	#N/A	#N/A	#N/A	#N/A	#N/A	#N/A	#N/A	#N/A	#N/A	#N/A	#N/A	#N/A	#N/A	#N/A	#N/A	#N/A
6495	1309109	1704	0.218349	< S/N: degradation	noTSS	noTSS	noTSS	noTSS	noTSS	noTSS	< 0,5	< 1,5	0.999667	0.491	0.933	1.145	2.26733	1.96933	3.16933	2.78833	#N/A	#N/A	#N/A	#N/A	#N/A	#N/A	#N/A	#N/A	#N/A	#N/A	#N/A	#N/A	#N/A	#N/A	#N/A	#N/A
6495	1309227	1586	0.272477	> S/N in at least 1	< 1,5	< 1	< 1	< 1,5	noTSS	noTSS	noTSS	< 3,5	4.95333	3.68433	5.09867	3.90433	8.138	1.94133	5.76967	6.65	#N/A	#N/A	#N/A	#N/A	#N/A	#N/A	#N/A	#N/A	#N/A	#N/A	#N/A	#N/A	#N/A	#N/A	#N/A	#N/A
6495	1309647	1166	0.465138	< S/N: degradation	noTSS	< 0,5	noTSS	noTSS	noTSS	noTSS	< 0,5	noTSS	0.870333	1.79733	1.264	0.762333	1.76733	1.44667	2.15833	1.85733	#N/A	#N/A	#N/A	#N/A	#N/A	#N/A	#N/A	#N/A	#N/A	#N/A	#N/A	#N/A	#N/A	#N/A	#N/A	#N/A
6495	1310498	315	0.855505	< S/N: degradation	noTSS	noTSS	noTSS	noTSS	noTSS	< 0,5	noTSS	noTSS	1.10667	2.04267	1.50367	0.797667	1.68467	1.75933	1.39467	1.31	#N/A	#N/A	#N/A	#N/A	#N/A	#N/A	#N/A	#N/A	#N/A	#N/A	#N/A	#N/A	#N/A	#N/A	#N/A	#N/A
6495	1310567	246	0.887156	> S/N in at least 1	< 1	noTSS	< 1,5	< 1	noTSS	< 1	< 0,5	< 2,5	4.27467	3.85467	5.95267	7.13333	3.197	3.127	3.37233	7.03	#N/A	#N/A	#N/A	#N/A	#N/A	#N/A	#N/A	#N/A	#N/A	#N/A	#N/A	#N/A	#N/A	#N/A	#N/A	#N/A
6505	1312184	222	0.805092	< S/N: degradation	noTSS	< 1,5	noTSS	noTSS	noTSS	noTSS	noTSS	noTSS	0.996667	1.83233	1.28333	0.934667	1.10433	0.839333	0.888	1.98033	#N/A	#N/A	#N/A	#N/A	#N/A	#N/A	#N/A	#N/A	#N/A	#N/A	#N/A	#N/A	#N/A	#N/A	#N/A	#N/A
6510	1314201	347	0.834447	> S/N in at least 1	noTSS	noTSS	< 1,5	< 5	noTSS	noTSS	< 2	< 3,5	1.568	1.85167	1.788	2.508	2.07733	1.623	2.34567	4.022	#N/A	#N/A	#N/A	#N/A	#N/A	#N/A	#N/A	#N/A	#N/A	#N/A	#N/A	#N/A	#N/A	#N/A	#N/A	#N/A
6520	1315628	307	0.523292	> S/N in at least 1	noTSS	noTSS	> 10	noTSS	noTSS	noTSS	noTSS	noTSS	2.06733	0.801	5.906	0.647333	3.286	2.52167	2.291	1.48633	#N/A	#N/A	#N/A	#N/A	#N/A	#N/A	#N/A	#N/A	#N/A	#N/A	#N/A	#N/A	#N/A	#N/A	#N/A	#N/A
6520	1315629	306	0.524845	> S/N in at least 1	noTSS	noTSS	noTSS	noTSS	noTSS	noTSS	< 2	< 6,5	2.76767	1.26967	4.50033	1.06433	7.75733	2.74367	5.54467	2.8	#N/A	#N/A	#N/A	#N/A	#N/A	#N/A	#N/A	#N/A	#N/A	#N/A	#N/A	#N/A	#N/A	#N/A	#N/A	#N/A
6520	1315863	72	0.888199	> S/N in at least 1	noTSS	< 5,5	< 9,5	< 1,5	noTSS	< 1,5	noTSS	< 9	3.32167	9.42167	3.41033	3.667	1.41267	4.76467	1.31567	3.641	#N/A	#N/A	#N/A	#N/A	#N/A	#N/A	#N/A	#N/A	#N/A	#N/A	#N/A	#N/A	#N/A	#N/A	#N/A	#N/A
6525	1316315	32	0.895082	> S/N in at least 1	noTSS	< 1	noTSS	noTSS	< 1,5	< 2	< 1,5	noTSS	0.481667	1.81667	1.203	0.706333	3.153	3.384	3.31167	1.06333	1316525	1316525	1316525	1316403	1316475	1316475	1316525	1316525	387.246	221.609	292.244	35.183	304.573	150.534	303.821	379.903
6535	1317312	25	0.117925	> S/N in at least 1	noTSS	noTSS	noTSS	noTSS	noTSS	< 2	noTSS	noTSS	1.36367	5.28333	1.252	1.991	0.806333	7.88933	1.27067	1.991	1317131	1317131	1317131	1317131	1317131	1317131	1317131	1317131	894.455	720.011	482.2	718.075	151.022	318.511	77.5337	547.164
6535	1317324	37	0.174528	> S/N in at least 1	< 0,5	noTSS	noTSS	< 0,5	noTSS	noTSS	< 1	< 2	1.67433	3.092	1.177	3.623	1.94067	2.15533	2.129	5.13067	1317131	1317131	1317131	1317131	1317131	1317131	1317131	1317131	894.455	720.011	482.2	718.075	151.022	318.511	77.5337	547.164
6540	1317729	56	0.243478	> S/N in at least 1	noTSS	< 3	noTSS	< 3	noTSS	noTSS	noTSS	noTSS	1.09133	3.89767	0.329	2.60333	0	0.821667	0	1.839	#N/A	#N/A	#N/A	#N/A	#N/A	#N/A	#N/A	#N/A	#N/A	#N/A	#N/A	#N/A	#N/A	#N/A	#N/A	#N/A
6540	1317772	99	0.430435	> S/N in all 8	< 6,5	< 7,5	< 8	< 6	> 10	> 10	> 10	< 4,5	7.92967	10.949	12.0533	10.498	12.1983	11.665	9.19367	15.919	#N/A	#N/A	#N/A	#N/A	#N/A	#N/A	#N/A	#N/A	#N/A	#N/A	#N/A	#N/A	#N/A	#N/A	#N/A	#N/A
6540	1317821	148	0.643478	> S/N in all 8	> 10	> 10	> 10	> 10	> 10	> 10	> 10	> 10	478.675	179.057	502.446	357.967	85.9083	191.475	109.052	398.296	#N/A	#N/A	#N/A	#N/A	#N/A	#N/A	#N/A	#N/A	#N/A	#N/A	#N/A	#N/A	#N/A	#N/A	#N/A	#N/A
6545	1318210	977	0.0894688	> S/N in at least 1	noTSS	< 3,5	noTSS	noTSS	< 4	< 6	noTSS	noTSS	1.42367	3.889	1.46967	0.865667	5.197	9.9	3.41367	2.018	0	0	0	0	0	0	1319220	0	0	0	0	0	0	0	2.66733	0
6545	1318371	816	0.239515	< S/N: degradation	noTSS	noTSS	noTSS	noTSS	noTSS	noTSS	noTSS	< 1	0.547667	0.887	0.557667	0.802	0.834333	1.35233	0.668	2.45333	0	0	0	0	0	0	1319220	0	0	0	0	0	0	0	2.66733	0
6555	1322276	190	0.184825	> S/N in at least 1	noTSS	noTSS	noTSS	noTSS	> 10	< 7	> 10	< 7	0.877	1.16733	0.950667	0.736667	28.671	10.376	26.7763	12.9133	1322066	1322066	1322066	1322066	1322080	1322066	1322066	1322066	3.37433	7.72533	3.268	3.801	6.13567	13.943	4.81933	3.252
6560	1323244	535	0.226879	> S/N in at least 1	noTSS	noTSS	noTSS	noTSS	noTSS	< 2	noTSS	noTSS	0.562	0.797667	0.290667	0.481	1.73467	2.333	2.12333	1.09767	1323809	1323809	1323809	1323809	1323997	1323997	1323809	1323809	5.15167	15.8297	9.94867	6.62833	9.90567	19.6373	15.222	10.9013
6585	1329567	35	0.961957	> S/N in at least 1	noTSS	noTSS	noTSS	noTSS	< 1,5	< 2	noTSS	< 1,5	1.57267	2.11367	1.10233	0.861	3.617	3.01533	3.50933	2.949	1329660	1329660	1329660	1329660	0	0	1329660	1329660	14.2823	29.2713	23.842	13.205	0	0	27.6273	28.8453
6595	1331708	298	0.240129	> S/N in at least 1	< 2	< 4,5	< 4	noTSS	< 3	noTSS	< 3	< 4	1.854	3.02633	2.52467	2.241	4.39067	1.23367	4.69533	6.40633	0	1331384	1331384	1331384	1331384	1331384	1331384	1331384	0	14.4873	2.026	4.852	221.435	100.03	274.958	108.325
6595	1331850	440	0.354553	> S/N in all 8	> 10	> 10	> 10	< 2,5	< 4,5	< 5,5	< 6	< 6	9.95633	12.4987	10.316	8.27367	5.244	7.10267	4.60067	9.771	0	1331384	1331384	1331384	1331384	1331384	1331384	1331384	0	14.4873	2.026	4.852	221.435	100.03	274.958	108.325
6605	1332940	575	0.00519031	> S/N in at least 1	< 2	< 1,5	noTSS	< 1	noTSS	noTSS	noTSS	< 1,5	3.61167	2.62067	2.76033	3.07133	1.08733	0.528	0.811	2.80267	1333637	1333637	1333637	1333636	1333637	0	1333637	0	8.10767	14.3787	9.38	9.928	47.8777	0	41.2833	0
6610	1333636	1186	0.0946565	> S/N in at least 1	noTSS	noTSS	noTSS	< 5,5	noTSS	noTSS	noTSS	noTSS	4.99267	8.29967	7.53833	9.928	35.9573	19.3093	29.5363	18.991	1334844	1334844	1334844	1334844	1334844	1334844	1334844	1334844	46.8023	208.244	54.586	80.096	241.266	239.238	235.046	135.209
6610	1333637	1185	0.0954198	> S/N in at least 1	< 9,5	< 5	< 6	noTSS	> 10	noTSS	< 9	noTSS	8.10767	14.3787	9.38	5.833	47.8777	21.951	41.2833	18.052	1334844	1334844	1334844	1334844	1334844	1334844	1334844	1334844	46.8023	208.244	54.586	80.096	241.266	239.238	235.046	135.209
6610	1334535	287	0.780916	> S/N in at least 1	noTSS	noTSS	noTSS	noTSS	< 2	noTSS	noTSS	< 0,5	0.608667	1.089	1.07933	0.925	3.503	1.02267	2.52467	2.07767	1334844	1334844	1334844	1334844	1334844	1334844	1334844	1334844	46.8023	208.244	54.586	80.096	241.266	239.238	235.046	135.209
6610	1334677	145	0.889313	> S/N in at least 1	noTSS	noTSS	noTSS	noTSS	< 2,5	noTSS	< 2,5	noTSS	0	0	0	0	7.41267	0.246333	19.0577	0	1334844	1334844	1334844	1334844	1334844	1334844	1334844	1334844	46.8023	208.244	54.586	80.096	241.266	239.238	235.046	135.209
32120	1335899	61	0.822674	> S/N in at least 1	noTSS	noTSS	noTSS	noTSS	noTSS	noTSS	< 6,5	noTSS	0	0.0836667	0.0413333	0.0253333	1.94867	0.483667	4.84167	0	#N/A	#N/A	#N/A	#N/A	#N/A	#N/A	#N/A	#N/A	#N/A	#N/A	#N/A	#N/A	#N/A	#N/A	#N/A	#N/A
6700	1341835	33	0.910326	> S/N in at least 1	noTSS	noTSS	noTSS	noTSS	noTSS	< 2	noTSS	noTSS	0	0.0296667	0	0.0423333	0.634667	3.01167	0.317	0.357333	0	0	0	0	0	0	1341975	0	0	0	0	0	0	0	2.007	0
6710	1342903	28	0.926893	> S/N in at least 1	noTSS	noTSS	noTSS	noTSS	noTSS	< 2	noTSS	noTSS	0	0.143	0.134333	0.0253333	0.508333	5.53067	0.584333	0.063	1343173	1343173	1343173	1343173	1343173	1343173	1343173	1343173	11.183	54.8327	7.989	21.213	142.197	96.8767	272.851	43.1447
6715	1343591	1042	0.00382409	< S/N: degradation	noTSS	noTSS	noTSS	noTSS	< 0,5	noTSS	noTSS	noTSS	0.329667	1.134	0.0873333	0.316667	1.69233	1.96267	1.328	0.729333	#N/A	#N/A	#N/A	#N/A	#N/A	#N/A	#N/A	#N/A	#N/A	#N/A	#N/A	#N/A	#N/A	#N/A	#N/A	#N/A
6715	1343689	944	0.0975143	> S/N in at least 1	noTSS	< 3	< 1,5	< 1	noTSS	< 1,5	noTSS	noTSS	2.44767	4.761	3.363	2.34867	1.97267	4.885	1.344	1.269	#N/A	#N/A	#N/A	#N/A	#N/A	#N/A	#N/A	#N/A	#N/A	#N/A	#N/A	#N/A	#N/A	#N/A	#N/A	#N/A
6715	1343697	936	0.105163	< S/N: degradation	noTSS	noTSS	noTSS	noTSS	noTSS	noTSS	noTSS	< 1,5	0.0993333	0.442333	0.319667	0.332333	0.112	1.06433	0.106667	3.69033	#N/A	#N/A	#N/A	#N/A	#N/A	#N/A	#N/A	#N/A	#N/A	#N/A	#N/A	#N/A	#N/A	#N/A	#N/A	#N/A
6715	1343722	911	0.129063	> S/N in all 8	> 10	> 10	> 10	> 10	> 10	> 10	> 10	> 10	524.941	657.769	529.606	630.418	713.489	331.578	506.555	465.226	#N/A	#N/A	#N/A	#N/A	#N/A	#N/A	#N/A	#N/A	#N/A	#N/A	#N/A	#N/A	#N/A	#N/A	#N/A	#N/A
6715	1343919	714	0.3174	> S/N in at least 1	< 1,5	< 2	< 3,5	< 1	noTSS	< 2	noTSS	noTSS	4.806	5.60867	9.85667	3.71833	2.57367	6.53567	1.656	1.881	#N/A	#N/A	#N/A	#N/A	#N/A	#N/A	#N/A	#N/A	#N/A	#N/A	#N/A	#N/A	#N/A	#N/A	#N/A	#N/A
6715	1344214	419	0.599426	< S/N: degradation	noTSS	noTSS	noTSS	noTSS	noTSS	noTSS	noTSS	< 1	1.04233	0.652667	1.34933	1.22367	1.20367	0.569	0.784667	1.75067	#N/A	#N/A	#N/A	#N/A	#N/A	#N/A	#N/A	#N/A	#N/A	#N/A	#N/A	#N/A	#N/A	#N/A	#N/A	#N/A
6730	1345564	701	0.00848656	< S/N: degradation	noTSS	noTSS	noTSS	noTSS	noTSS	noTSS	< 1	noTSS	0.073	0.231667	0.0513333	0.0676667	1.77867	1.63433	2.091	0.0553333	1346265	1346265	1346265	1346265	1346265	1346265	1346265	1346265	214.86	125.974	251.73	194.743	78.3303	82.9173	57.1267	207.599
6730	1345609	656	0.0721358	> S/N in at least 1	< 1,5	< 4	< 3,5	< 4,5	< 3,5	< 2	< 2,5	< 7	4.55967	5.88533	4.02467	4.29833	9.88	5.91767	6.28433	6.65367	1346265	1346265	1346265	1346265	1346265	1346265	1346265	1346265	214.86	125.974	251.73	194.743	78.3303	82.9173	57.1267	207.599
6730	1345644	621	0.121641	> S/N in at least 1	noTSS	< 4	< 2,5	< 3	< 4,5	< 3	< 4,5	< 5,5	2.67633	5.39967	3.32633	2.64267	12.789	7.92467	13.8197	4.376	1346265	1346265	1346265	1346265	1346265	1346265	1346265	1346265	214.86	125.974	251.73	194.743	78.3303	82.9173	57.1267	207.599
6730	1345786	479	0.322489	> S/N in at least 1	noTSS	noTSS	noTSS	noTSS	< 2	noTSS	< 1	noTSS	0.137667	0.611667	0.401	0.414667	3.06967	0.802333	2.44733	0.312667	1346265	1346265	1346265	1346265	1346265	1346265	1346265	1346265	214.86	125.974	251.73	194.743	78.3303	82.9173	57.1267	207.599
6730	1345822	443	0.373409	< S/N: degradation	noTSS	noTSS	noTSS	noTSS	< 1	noTSS	noTSS	noTSS	0	0.323333	0.19	0.110333	2.48767	0.824	1.36567	0.482667	1346265	1346265	1346265	1346265	1346265	1346265	1346265	1346265	214.86	125.974	251.73	194.743	78.3303	82.9173	57.1267	207.599
6795	1353622	82	0.42268	> S/N in all 8	< 3,5	< 6	< 4	> 10	< 7	< 7,5	> 10	< 4,5	5.01967	6.34967	4.92333	5.097	15.9873	15.9133	16.6847	8.45967	#N/A	#N/A	#N/A	#N/A	#N/A	#N/A	#N/A	#N/A	#N/A	#N/A	#N/A	#N/A	#N/A	#N/A	#N/A	#N/A
29885	1354354	41	0.832653	> S/N in at least 1	noTSS	< 2,5	noTSS	noTSS	noTSS	noTSS	noTSS	noTSS	1.78	2.34933	1.638	0.778333	0.210333	1.66267	0.214	0.115	#N/A	#N/A	#N/A	#N/A	#N/A	#N/A	#N/A	#N/A	#N/A	#N/A	#N/A	#N/A	#N/A	#N/A	#N/A	#N/A
6830	1355036	91	0.0948905	< S/N: degradation	noTSS	noTSS	noTSS	noTSS	noTSS	< 1	noTSS	noTSS	0.713667	0.841333	0.203333	2.155	0.125	2.04	0.107333	1.249	#N/A	#N/A	#N/A	#N/A	#N/A	#N/A	#N/A	#N/A	#N/A	#N/A	#N/A	#N/A	#N/A	#N/A	#N/A	#N/A
6830	1355466	521	0.543274	> S/N in at least 1	noTSS	noTSS	noTSS	noTSS	< 2,5	noTSS	< 1,5	< 1	1.745	1.56933	1.70033	1.32233	4.61067	2.546	4.39233	2.896	#N/A	#N/A	#N/A	#N/A	#N/A	#N/A	#N/A	#N/A	#N/A	#N/A	#N/A	#N/A	#N/A	#N/A	#N/A	#N/A
6830	1355732	787	0.820647	< S/N: degradation	noTSS	noTSS	noTSS	noTSS	noTSS	< 1	noTSS	noTSS	2.72933	0.838	2.13133	1.154	1.58967	2.179	2.28867	1.83367	#N/A	#N/A	#N/A	#N/A	#N/A	#N/A	#N/A	#N/A	#N/A	#N/A	#N/A	#N/A	#N/A	#N/A	#N/A	#N/A
6830	1355835	890	0.92805	< S/N: degradation	noTSS	noTSS	noTSS	noTSS	< 1	noTSS	< 1	noTSS	1.21067	0.693	0.829333	1.43567	2.42667	1.956	3.11	1.205	#N/A	#N/A	#N/A	#N/A	#N/A	#N/A	#N/A	#N/A	#N/A	#N/A	#N/A	#N/A	#N/A	#N/A	#N/A	#N/A
6835	1356000	84	0.312268	> S/N in at least 1	< 7,5	< 6	< 8,5	> 10	< 6	< 3	noTSS	< 4,5	4.828	2.366	4.653	4.01367	6.68033	3.13	4.769	3.60067	0	0	0	0	1355835	1355732	1355835	0	0	0	0	0	2.42667	2.179	3.11	0
6835	1356021	105	0.390335	> S/N in all 8	> 10	> 10	> 10	> 10	> 10	< 7,5	< 3	> 10	9.68867	16.3453	8.496	12.626	19.499	7.45233	26.3267	25.06	0	0	0	0	1355835	1355732	1355835	0	0	0	0	0	2.42667	2.179	3.11	0
6840	1356699	27	0.0139391	> S/N in at least 1	noTSS	noTSS	noTSS	noTSS	< 1,5	< 0,5	< 2	noTSS	1.35667	1.79533	1.723	0.588	4.503	2.79667	4.00133	1.85233	0	0	0	0	1356573	1356573	1356573	0	0	0	0	0	12.9517	12.1607	15.6043	0
6840	1357957	1285	0.663397	< S/N: degradation	noTSS	noTSS	noTSS	noTSS	noTSS	< 0,5	< 1	noTSS	0.218667	0.264333	0.384333	0.488	1.622	3.73767	2.018	0.170333	0	0	0	0	1356573	1356573	1356573	0	0	0	0	0	12.9517	12.1607	15.6043	0
6885	1362813	555	0.688586	> S/N in at least 1	< 5,5	< 5,5	noTSS	noTSS	< 3,5	< 4	< 3	< 6	3.43267	4.02167	1.69167	2.06433	5.54333	3.17933	5.25733	5.49633	#N/A	#N/A	#N/A	#N/A	#N/A	#N/A	#N/A	#N/A	#N/A	#N/A	#N/A	#N/A	#N/A	#N/A	#N/A	#N/A
6890	1363329	284	0.166471	> S/N in at least 1	noTSS	< 4	noTSS	< 4	< 1,5	< 5,5	< 2	< 4	1.57633	2.261	1.604	2.079	4.00033	8.57967	5.325	3.51767	1362813	1362813	0	0	1362813	1362813	1362813	1362813	3.43267	4.02167	0	0	5.54333	3.17933	5.25733	5.49633
6895	1365953	1202	0.560634	< S/N: degradation	noTSS	noTSS	noTSS	noTSS	noTSS	noTSS	< 1,5	noTSS	1.01467	0.943667	0.454667	0.640667	2.61767	1.96733	4.48067	1.49733	#N/A	#N/A	#N/A	#N/A	#N/A	#N/A	#N/A	#N/A	#N/A	#N/A	#N/A	#N/A	#N/A	#N/A	#N/A	#N/A
6895	1366083	1332	0.621269	< S/N: degradation	noTSS	noTSS	noTSS	noTSS	< 0,5	noTSS	noTSS	noTSS	1.182	1.558	1.69467	1.10433	2.94267	1.56933	1.59133	2.763	#N/A	#N/A	#N/A	#N/A	#N/A	#N/A	#N/A	#N/A	#N/A	#N/A	#N/A	#N/A	#N/A	#N/A	#N/A	#N/A
6900	1367740	687	0.682224	> S/N in at least 1	noTSS	noTSS	noTSS	noTSS	< 5,5	noTSS	< 6,5	< 6,5	1.23933	1.41467	1.08333	1.14333	5.05767	1.46	7.12133	2.29267	0	1366951	0	0	1366951	1366951	1366951	0	0	2.77867	0	0	6.609	4.67967	6.06067	0
6905	1369191	1107	0.911862	> S/N in at least 1	noTSS	noTSS	noTSS	noTSS	< 2	< 2,5	< 1,5	noTSS	0.551667	0.714	0.797333	0.424	5.218	2.43633	4.359	1.86333	#N/A	#N/A	#N/A	#N/A	#N/A	#N/A	#N/A	#N/A	#N/A	#N/A	#N/A	#N/A	#N/A	#N/A	#N/A	#N/A
6925	1370900	99	0.152308	> S/N in at least 1	< 3	< 4	noTSS	noTSS	< 3,5	< 3	< 2	< 4,5	3.26533	3.633	3.31633	1.55433	9.41133	4.069	7.27767	4.74133	#N/A	#N/A	#N/A	#N/A	#N/A	#N/A	#N/A	#N/A	#N/A	#N/A	#N/A	#N/A	#N/A	#N/A	#N/A	#N/A
6930	1371790	342	0.176562	< S/N: degradation	noTSS	noTSS	noTSS	noTSS	noTSS	noTSS	< 1	noTSS	0.723	0.652667	0.61	0.383	2.23467	1.10367	2.90867	1.24867	#N/A	#N/A	#N/A	#N/A	#N/A	#N/A	#N/A	#N/A	#N/A	#N/A	#N/A	#N/A	#N/A	#N/A	#N/A	#N/A
6930	1373311	1863	0.961797	< S/N: degradation	noTSS	noTSS	noTSS	noTSS	< 1	noTSS	< 1	noTSS	0.0263333	0.089	0.0413333	0.0253333	4.71367	1.23067	3.30867	0.209	#N/A	#N/A	#N/A	#N/A	#N/A	#N/A	#N/A	#N/A	#N/A	#N/A	#N/A	#N/A	#N/A	#N/A	#N/A	#N/A
6940	1373856	114	0.471074	> S/N in at least 1	noTSS	noTSS	noTSS	noTSS	< 2	< 2,5	< 1,5	< 3,5	2.01733	3.43467	2.357	2.47133	4.469	5.991	4.149	5.03933	0	0	0	0	1373736	1373736	1373736	1373736	0	0	0	0	12.1983	4.423	8.194	5.541
6940	1373890	148	0.61157	> S/N in at least 1	noTSS	noTSS	noTSS	noTSS	< 2	noTSS	noTSS	noTSS	0.985	1.57433	1.117	0.686	6.35033	1.72033	3.31533	1.043	0	0	0	0	1373736	1373736	1373736	1373736	0	0	0	0	12.1983	4.423	8.194	5.541
6945	1375328	1049	0.645538	> S/N in at least 1	noTSS	< 1,5	noTSS	noTSS	< 6	< 2	< 4	noTSS	1.08433	1.827	0.945333	1.09333	5.213	2.10767	4.69	2.67767	0	0	0	0	1374143	1374155	1374143	0	0	0	0	0	4.03633	3.74967	4.597	0
6950	1375951	50	0.0394322	> S/N in at least 1	noTSS	< 5	noTSS	< 1	< 2	< 2	< 2,5	< 2	2.27333	4.165	3.22133	1.91633	5.51267	3.61467	5.41867	2.94733	#N/A	#N/A	#N/A	#N/A	#N/A	#N/A	#N/A	#N/A	#N/A	#N/A	#N/A	#N/A	#N/A	#N/A	#N/A	#N/A
6950	1377120	1219	0.961356	> S/N in at least 1	< 1	< 2,5	< 1	< 2	< 4	< 3,5	< 4,5	< 3,5	2.82633	1.889	4.01333	3.92167	9.16667	4.55633	6.97	6.956	#N/A	#N/A	#N/A	#N/A	#N/A	#N/A	#N/A	#N/A	#N/A	#N/A	#N/A	#N/A	#N/A	#N/A	#N/A	#N/A
6955	1377363	179	0.643885	> S/N in at least 1	noTSS	noTSS	noTSS	< 2,5	< 4,5	noTSS	< 3	< 4	1.49267	1.95367	1.65533	3.95033	6.64833	6.37067	8.428	4.78967	1377120	1377120	1377120	1377120	1377120	1377120	1377120	1377120	2.82633	1.889	4.01333	3.92167	9.16667	4.55633	6.97	6.956
6960	1377642	174	0.28201	> S/N in at least 1	noTSS	noTSS	noTSS	noTSS	< 5,5	< 5	< 6	noTSS	1.71533	1.343	1.09433	1.65633	3.28833	7.61367	4.45633	1.53667	0	0	0	1377363	1377363	0	1377363	1377363	0	0	0	3.95033	6.64833	0	8.428	4.78967
6980	1379181	38	0.271429	> S/N in at least 1	< 1,5	< 1,5	< 1,5	< 1,5	< 3	< 1	< 5,5	< 1,5	2.77733	3.13833	2.81533	2.25533	13.3777	5.40033	17.141	5.95	1379103	1379103	1379103	1379103	1379091	1379091	1379091	1379103	15.9553	25.043	13.731	8.702	63.8597	32.899	73.4577	15.3593
6980	1379219	76	0.542857	> S/N in at least 1	noTSS	noTSS	noTSS	noTSS	noTSS	< 2	< 2	noTSS	1.368	1.91033	1.22067	1.03233	2.563	4.41933	4.17033	2.74067	1379103	1379103	1379103	1379103	1379091	1379091	1379091	1379103	15.9553	25.043	13.731	8.702	63.8597	32.899	73.4577	15.3593
6980	1379237	94	0.671429	> S/N in at least 1	noTSS	noTSS	noTSS	noTSS	< 2	< 3,5	< 3	noTSS	0.426667	1.44667	0.437667	1.05467	6.31433	8.614	6.64233	3.25833	1379103	1379103	1379103	1379103	1379091	1379091	1379091	1379103	15.9553	25.043	13.731	8.702	63.8597	32.899	73.4577	15.3593
7005	1381377	165	0.130435	> S/N in at least 1	noTSS	noTSS	noTSS	noTSS	< 2	noTSS	noTSS	noTSS	0.333333	1.50833	0.696	0.32	2.273	1.064	1.73167	0.695667	#N/A	#N/A	#N/A	#N/A	#N/A	#N/A	#N/A	#N/A	#N/A	#N/A	#N/A	#N/A	#N/A	#N/A	#N/A	#N/A
7010	1383990	1443	0.172175	< S/N: degradation	noTSS	noTSS	noTSS	noTSS	noTSS	noTSS	< 1,5	noTSS	0.669333	0.868667	1.286	0.296667	1.84633	0.873	2.39067	1.205	#N/A	#N/A	#N/A	#N/A	#N/A	#N/A	#N/A	#N/A	#N/A	#N/A	#N/A	#N/A	#N/A	#N/A	#N/A	#N/A
7010	1384516	1969	0.234936	< S/N: degradation	noTSS	< 1	noTSS	noTSS	noTSS	noTSS	noTSS	noTSS	2.343	1.95933	1.60767	1.16833	0.107	0.147333	0.0536667	1.00833	#N/A	#N/A	#N/A	#N/A	#N/A	#N/A	#N/A	#N/A	#N/A	#N/A	#N/A	#N/A	#N/A	#N/A	#N/A	#N/A
7010	1386708	4161	0.49648	> S/N in at least 1	noTSS	noTSS	noTSS	noTSS	< 2	noTSS	< 2,5	noTSS	0.640667	1.71667	0.542667	0.667667	5.15467	1.76133	4.57	2.38533	#N/A	#N/A	#N/A	#N/A	#N/A	#N/A	#N/A	#N/A	#N/A	#N/A	#N/A	#N/A	#N/A	#N/A	#N/A	#N/A
7010	1388166	5619	0.670445	< S/N: degradation	noTSS	noTSS	noTSS	noTSS	< 1,5	noTSS	< 1,5	noTSS	0.494667	0.816667	0.639	0.495	4.06033	1.52067	3.70467	1.31767	#N/A	#N/A	#N/A	#N/A	#N/A	#N/A	#N/A	#N/A	#N/A	#N/A	#N/A	#N/A	#N/A	#N/A	#N/A	#N/A
7010	1389982	7435	0.887126	> S/N in at least 1	noTSS	noTSS	noTSS	noTSS	< 2	noTSS	< 1,5	< 1	0.446667	1.001	1.04133	0.95	4.214	1.664	4.00967	2.931	#N/A	#N/A	#N/A	#N/A	#N/A	#N/A	#N/A	#N/A	#N/A	#N/A	#N/A	#N/A	#N/A	#N/A	#N/A	#N/A
7010	1390023	7476	0.892018	> S/N in all 8	< 3	< 4,5	< 3	< 2,5	< 4,5	< 3,5	< 5	< 2,5	8.27067	11.4897	13.127	5.94333	15.737	8.02633	11.1627	7.24867	#N/A	#N/A	#N/A	#N/A	#N/A	#N/A	#N/A	#N/A	#N/A	#N/A	#N/A	#N/A	#N/A	#N/A	#N/A	#N/A
7010	1390486	7939	0.947262	< S/N: degradation	noTSS	noTSS	noTSS	noTSS	< 1	noTSS	< 1,5	< 1,5	1.15667	1.065	1.016	1.67033	2.38	0.862667	2.33767	3.053	#N/A	#N/A	#N/A	#N/A	#N/A	#N/A	#N/A	#N/A	#N/A	#N/A	#N/A	#N/A	#N/A	#N/A	#N/A	#N/A
7020	1391688	135	0.607558	> S/N in all 8	< 10	< 9	< 5,5	< 6,5	< 4,5	< 8	< 2,5	< 5,5	16.8593	23.254	14.9913	9.93833	11.256	18.3707	7.009	11.396	#N/A	#N/A	#N/A	#N/A	#N/A	#N/A	#N/A	#N/A	#N/A	#N/A	#N/A	#N/A	#N/A	#N/A	#N/A	#N/A
7025	1392123	32	0.849057	< S/N: degradation	noTSS	noTSS	noTSS	noTSS	< 1	noTSS	noTSS	noTSS	0.992	1.90333	0.743333	1.242	3.449	2.043	3.16733	2.803	1392267	1392156	1392156	1392267	1392267	1392156	1392267	1392267	23.0953	29.061	19.8937	22.5787	35.193	54.5457	34.9147	41.208
7030	1392431	353	0.106329	> S/N in at least 1	< 1	< 1,5	< 1	< 4	< 1,5	< 2,5	< 1	< 5	3.226	4.28833	3.63	2.77833	6.21033	4.17433	4.50133	4.256	#N/A	#N/A	#N/A	#N/A	#N/A	#N/A	#N/A	#N/A	#N/A	#N/A	#N/A	#N/A	#N/A	#N/A	#N/A	#N/A
7030	1392623	161	0.592405	> S/N in at least 1	noTSS	noTSS	noTSS	< 2,5	< 1	noTSS	< 1	< 6	2.341	2.434	2.54	2.8	2.741	1.09367	2.89467	4.684	#N/A	#N/A	#N/A	#N/A	#N/A	#N/A	#N/A	#N/A	#N/A	#N/A	#N/A	#N/A	#N/A	#N/A	#N/A	#N/A
7030	1392757	27	0.931646	> S/N in all 8	< 2,5	< 6,5	< 4	> 10	< 7	< 6,5	< 6	> 10	7.20433	19.198	12.7363	13.8873	24.3023	13.607	22.5473	25.9603	#N/A	#N/A	#N/A	#N/A	#N/A	#N/A	#N/A	#N/A	#N/A	#N/A	#N/A	#N/A	#N/A	#N/A	#N/A	#N/A
7035	1393036	647	0.280311	> S/N in at least 1	noTSS	noTSS	noTSS	noTSS	< 2,5	noTSS	noTSS	< 4,5	1.12433	1.99833	1.55233	1.907	3.18767	1.054	2.00267	5.81167	#N/A	#N/A	#N/A	#N/A	#N/A	#N/A	#N/A	#N/A	#N/A	#N/A	#N/A	#N/A	#N/A	#N/A	#N/A	#N/A
7045	1394479	99	0.842607	> S/N in at least 1	noTSS	noTSS	noTSS	< 3	noTSS	noTSS	noTSS	noTSS	1.39867	1.952	1.72033	3.54833	0	0	0.0536667	0.620333	1394790	1394790	1394790	1394790	1394790	1394790	1394790	1394790	346.908	330.631	357.95	392.554	89.361	195.849	107.248	133.374
7065	1398479	533	0.33375	> S/N in at least 1	noTSS	noTSS	noTSS	noTSS	> 10	< 5	< 4	noTSS	0.303667	0.973	0.59	0.686	5.06167	2.17333	3.03433	1.193	#N/A	#N/A	#N/A	#N/A	#N/A	#N/A	#N/A	#N/A	#N/A	#N/A	#N/A	#N/A	#N/A	#N/A	#N/A	#N/A
7085	1401671	182	0.285266	> S/N in at least 1	< 1,5	< 2,5	< 1,5	< 2	< 4,5	< 7,5	< 8	< 2	4.27767	3.02167	4.56133	3.20067	7.46667	9.53833	7.52433	4.32433	1401467	1401467	1401467	1401467	1401467	1401467	1401467	1401467	59.8613	45.019	79.316	81.2923	41.3253	18.1873	43.0283	39.587
7085	1402075	586	0.918495	> S/N in at least 1	noTSS	< 2,5	noTSS	noTSS	< 2,5	< 7	< 3	noTSS	1.36633	2.54567	2.34967	1.388	2.978	9.93133	2.956	1.59833	1401467	1401467	1401467	1401467	1401467	1401467	1401467	1401467	59.8613	45.019	79.316	81.2923	41.3253	18.1873	43.0283	39.587
7090	1402907	3222	0.186774	< S/N: degradation	noTSS	noTSS	noTSS	noTSS	< 1	noTSS	noTSS	noTSS	0.487333	0.434333	0.579	0.948667	2.496	0.796	2.26	2.50833	1406169	1406169	0	1406169	1406169	1406169	1406169	1406169	3.56567	17.1753	0	11.3437	393.915	343.482	200.311	161.301
7090	1403939	2190	0.447249	< S/N: degradation	noTSS	noTSS	noTSS	noTSS	noTSS	noTSS	noTSS	< 1	0.564	0.849333	0.766333	0.564333	0.944667	0.488333	1.58367	2.06867	1406169	1406169	0	1406169	1406169	1406169	1406169	1406169	3.56567	17.1753	0	11.3437	393.915	343.482	200.311	161.301
7090	1405466	663	0.83266	< S/N: degradation	noTSS	< 1,5	noTSS	noTSS	noTSS	noTSS	noTSS	noTSS	1.365	2.58733	1.82867	1.30133	2.14867	1.82067	1.48667	1.79733	1406169	1406169	0	1406169	1406169	1406169	1406169	1406169	3.56567	17.1753	0	11.3437	393.915	343.482	200.311	161.301
7090	1405977	152	0.961636	< S/N: degradation	noTSS	noTSS	noTSS	noTSS	noTSS	< 0,5	noTSS	noTSS	0.782667	1.13733	0.727667	0.684333	1.79733	2.22833	1.29	1.362	1406169	1406169	0	1406169	1406169	1406169	1406169	1406169	3.56567	17.1753	0	11.3437	393.915	343.482	200.311	161.301
7095	1406328	144	0.688995	< S/N: degradation	noTSS	noTSS	noTSS	noTSS	< 1	noTSS	noTSS	noTSS	1.93267	0.893	2.48633	0.960333	3.832	0.310333	4.34533	1.602	#N/A	#N/A	#N/A	#N/A	#N/A	#N/A	#N/A	#N/A	#N/A	#N/A	#N/A	#N/A	#N/A	#N/A	#N/A	#N/A
7095	1406365	181	0.866029	> S/N in at least 1	< 3,5	< 3,5	< 3	< 4,5	noTSS	noTSS	noTSS	< 3	12.4477	12.3117	8.93733	12.9403	4.67633	4.71367	2.656	13.1127	#N/A	#N/A	#N/A	#N/A	#N/A	#N/A	#N/A	#N/A	#N/A	#N/A	#N/A	#N/A	#N/A	#N/A	#N/A	#N/A
7100	1406618	66	0.0437666	> S/N in at least 1	< 3	< 1,5	< 1	< 1,5	< 2,5	< 1	< 2,5	< 7	3.97833	5.26733	3.40433	4.653	15.534	6.642	10.1123	20.6423	1406458	1406365	1406458	1406365	1406416	1406416	1406416	1406416	14.108	12.3117	13.1813	12.9403	350.805	103.855	196.546	179.914
7100	1406886	334	0.221485	< S/N: degradation	noTSS	noTSS	noTSS	noTSS	< 0,5	noTSS	noTSS	noTSS	0.233	0.814	0.579	0.649	2.138	1.897	1.34467	1.37067	1406458	1406365	1406458	1406365	1406416	1406416	1406416	1406416	14.108	12.3117	13.1813	12.9403	350.805	103.855	196.546	179.914
7100	1406996	444	0.29443	< S/N: degradation	noTSS	noTSS	noTSS	noTSS	noTSS	noTSS	noTSS	< 1,5	1.169	1.781	0.991	1.813	1.45633	1.104	1.59867	3.783	1406458	1406365	1406458	1406365	1406416	1406416	1406416	1406416	14.108	12.3117	13.1813	12.9403	350.805	103.855	196.546	179.914
7100	1407005	453	0.300398	< S/N: degradation	noTSS	noTSS	noTSS	noTSS	< 1	noTSS	noTSS	noTSS	0.0933333	0.143	0	0.0253333	5.02367	2.76633	2.33	0.793667	1406458	1406365	1406458	1406365	1406416	1406416	1406416	1406416	14.108	12.3117	13.1813	12.9403	350.805	103.855	196.546	179.914
7100	1407619	1067	0.70756	< S/N: degradation	noTSS	noTSS	noTSS	noTSS	< 0,5	noTSS	noTSS	noTSS	0.0933333	0.183	0.0643333	0.0253333	2.27333	1.68467	1.173	0.508667	1406458	1406365	1406458	1406365	1406416	1406416	1406416	1406416	14.108	12.3117	13.1813	12.9403	350.805	103.855	196.546	179.914
7100	1407941	1389	0.921088	< S/N: degradation	noTSS	noTSS	noTSS	noTSS	< 0,5	< 1	noTSS	noTSS	0.886667	0.862	1.03667	0.803333	2.18767	3.704	1.96133	1.05533	1406458	1406365	1406458	1406365	1406416	1406416	1406416	1406416	14.108	12.3117	13.1813	12.9403	350.805	103.855	196.546	179.914
7100	1407969	1417	0.939655	< S/N: degradation	noTSS	noTSS	noTSS	noTSS	< 0,5	noTSS	< 1	noTSS	0.957333	2.217	0.754667	0.703	4.08767	3.37067	3.744	1.65167	1406458	1406365	1406458	1406365	1406416	1406416	1406416	1406416	14.108	12.3117	13.1813	12.9403	350.805	103.855	196.546	179.914
[truncated: 5,014 more rows]
