# Supplementary material for: Non-canonical transcriptional start sites in E. coli O157:H7 EDL933 are regulated and appear in surprisingly high numbers
Source: BMC Microbiol. 2023 Aug 31;23:243. doi: 10.1186/s12866-023-02988-6 (PMC10469882; doi:10.1186/s12866-023-02988-6)
Supplement: Supplementary file 9 — Supplementary Material 9 [file 12866_2023_2988_MOESM9_ESM.xlsx]

## Sheet: Legend Table S8
Supplementary Table S8 qPCR Cq raw values for candidates and conditions analyzed (A, B). Primer efficiencies (C), mean quantification cycles of three technical replicates (D, mean Cq), Cq of NRT control (E, no reverse transcriptase control), mean Cq value for the sample with the lowest Cq for the gene of interest (F, Cq(min)), ΔCq (G), ΔΔCq regarding the reference gene cysG (H), mean ΔΔCq (I) and…

## Sheet: qPCR Cq values
A	B	C	D	E	F	G	H	I	J
Target	Biological Group Sample	Efficiency	Mean Cq	Cq NRT control	Cqmin	ΔCq	ΔΔCq	mean ΔΔCq	SD ΔΔCq
cysG	exp_LB_1	1.913	24.9307	N/A	25.0561	1.08472
cysG	exp_LB_2	1.913	24.624	37.16		1.32349
cysG	exp_LB_3	1.913	24.8188	36.41		1.16639
cysG	exp_salt_1	1.913	25.8487	34.26		0.598024
cysG	exp_salt_2	1.913	24.9714	36.94		1.05651
cysG	exp_salt_3	1.913	25.143	36.6		0.945207
cysG	stat_LB_1	1.913	26.8857	38.54		0.305192
cysG	stat_LB_2	1.913	27.3077	34.92		0.232101
cysG	stat_LB_3	1.913	26.2232	35.75		0.469048
cysG	stat_salt_1	1.913	25.4611	36.96		0.768977
cysG	stat_salt_2	1.913	25.5639	36.39		0.719374
cysG	stat_salt_3	1.913	25.5109	35.19		0.744511
ecpR	exp_LB_1	1.892	25.6217	36.74	23.1812	0.210958	0.194482	0.189752	0.0326502
ecpR	exp_LB_2	1.892	25.6656	36.81		0.205134	0.154995
ecpR	exp_LB_3	1.892	25.316	39.04		0.256348	0.219779
ecpR	exp_salt_1	1.892	21.0997	36.01		3.77064	6.30516	5.56358	1.8541
ecpR	exp_salt_2	1.892	21.1513	39.12		3.64862	3.45347
ecpR	exp_salt_3	1.892	20.2331	37.65		6.55228	6.93211
flhD	exp_LB_1	1.835	22.1131	N/A	24.8727	5.33984	4.92279	4.00086	1.01272
flhD	exp_LB_2	1.835	22.6475	N/A		3.86049	2.9169
flhD	exp_LB_3	1.835	22.2697	N/A		4.85557	4.1629
flhD	exp_salt_1	1.835	26.7429	N/A		0.321326	0.537314	0.299157	0.209363
flhD	exp_salt_2	1.835	27.9733	N/A		0.152252	0.144109
flhD	exp_salt_3	1.835	27.4897	N/A		0.204211	0.216049
fliA	exp_LB_1	1.839	19.8345	N/A	24.1982	14.2743	13.1594	10.4123	2.53037
fliA	exp_LB_2	1.839	20.289	N/A		10.822	8.17689
fliA	exp_LB_3	1.839	20.1824	N/A		11.5481	9.90069
fliA	exp_salt_1	1.839	26.119	N/A		0.310312	0.518896	0.20136	0.275004
fliA	exp_salt_2	1.839	29.2041	N/A		0.0473745	0.0448407
fliA	exp_salt_3	1.839	29.5603	N/A		0.0381315	0.0403419
TSS No. 1	exp_LB_1	1.872	31.5728	N/A	28.3606	0.133448	0.123025	0.1387	0.0450023
TSS No. 1	exp_LB_2	1.872	31.529	N/A		0.137156	0.103632
TSS No. 1	exp_LB_3	1.872	30.7685	N/A		0.220966	0.189444
TSS No. 1	exp_salt_1	1.872	26.6472	N/A		2.92799	4.89611	7.95186	3.50795
TSS No. 1	exp_salt_2	1.872	25.1296	N/A		7.58256	7.17701
TSS No. 1	exp_salt_3	1.872	24.5165	N/A		11.1369	11.7825
TSS No. 2	exp_LB_1	1.923	25.4541	N/A	23.8647	0.353706	0.326081	0.223124	0.0946434
TSS No. 2	exp_LB_2	1.923	26.4439	36.41		0.185168	0.139909
TSS No. 2	exp_LB_3	1.923	26.065	39.21		0.237223	0.203382
TSS No. 2	exp_salt_1	1.923	22.0158	36.22		3.35016	5.60205	4.94362	1.54254
TSS No. 2	exp_salt_2	1.923	22.0109	38.1		3.36088	3.18113
TSS No. 2	exp_salt_3	1.923	21.1986	N/A		5.7163	6.04767
TSS No. 2	stat_LB_1	1.923	26.4904	N/A		0.179621	0.588551	0.438291	0.173193
TSS No. 2	stat_LB_2	1.923	27.229	34.18		0.110817	0.477451
TSS No. 2	stat_LB_3	1.923	27.1495	34.09		0.116732	0.248871
TSS No. 2	stat_salt_1	1.923	21.4298	37.54		4.91431	6.39071	5.98937	0.967013
TSS No. 2	stat_salt_2	1.923	21.9423	37.13		3.51509	4.88631
TSS No. 2	stat_salt_3	1.923	21.409	38.43		4.9816	6.6911
17005 gTSS	exp_LB_1	1.9	26.6526	37.24		0.0719365	0.0663182	0.0532532	0.0138695
17005 gTSS	exp_LB_2	1.9	27.1818	N/A		0.0512182	0.0386993
17005 gTSS	exp_LB_3	1.9	26.8383	37.21		0.0638507	0.054742
17005 iTSS	exp_LB_1	1.906	22.2917	N/A	22.552	1.18281	1.09043	0.862197	0.225878
17005 iTSS	exp_LB_2	1.906	22.356	37.15		1.13477	0.857408
17005 iTSS	exp_LB_3	1.906	23.0083	N/A		0.745035	0.638752
24700 gTSS	exp_LB_1	1.93	26.3471	N/A		0.0366407	0.033779	0.0251491	0.00774782
24700 gTSS	exp_LB_2	1.93	26.9364	35.23		0.0248704	0.0187915
24700 gTSS	exp_LB_3	1.93	26.8294	N/A		0.0266832	0.0228767
24700 iTSS	exp_LB_1	1.924	20.9626	37.54	21.3182	1.26205	1.16348	0.866849	0.262674
24700 iTSS	exp_LB_2	1.924	21.2827	35.06		1.02352	0.773345
24700 iTSS	exp_LB_3	1.924	21.7094	37.31		0.774158	0.66372
