# Supplementary material for: Non-canonical transcriptional start sites in E. coli O157:H7 EDL933 are regulated and appear in surprisingly high numbers
Source: BMC Microbiol. 2023 Aug 31;23:243. doi: 10.1186/s12866-023-02988-6 (PMC10469882; doi:10.1186/s12866-023-02988-6)
Supplement: Supplementary file 10 — Supplementary Material 10 [file 12866_2023_2988_MOESM10_ESM.xlsx]

## Sheet: Legend Table S9
Supplementary Table S9 Promoter prediction for canonical TSS and non-canonical TSS. The output of the bTSSfinder promoter prediction is given for promoters of canonical TSS (first sheet), promoters of non-canonical TSS (second sheet), and promoters of random genome positions (third sheet).

## Sheet: Sheet 1-promoters canonical
##gff-version 3.2.1
#Program bTSSfinder
#Search for sigma 70, 24, 32, 28 and 38 promoters
#Input file with query sequence(s): promoters_for_EDL933-canonicalTSS_for_bTSSfinder.fasta
#Search parameters: for Escherichia coli	s
#TSSs of different Sigma classes are processed separately
#Search only on Sense Strand
#Total scoring threshold for sigma70: 0.06
# sigma24: 0.00
# sigma32: 1.01
# sigma28: 1.24
# sigma38: 0.31
##sequence-region	NZ_CP008957.1:2398-2648--/2598				1			251
NZ_CP008957.1:2398-2648--/2598	btssfinder	tss	201	201	1.91	+	.	promoter=sigma70;box35pos=166;box35seq=gtgatg;box10pos=189;box10seq=tatgtt
NZ_CP008957.1:2398-2648--/2598	btssfinder	tss	201	201	1.14	+	.	promoter=sigma38;box35pos=166;box35seq=gtgatg;box10pos=189;box10seq=tatgtt
##sequence-region	NZ_CP008957.1:4965-5215--/5165				1			251
NZ_CP008957.1:4965-5215--/5165	btssfinder	tss	201	201	1.88	+	.	promoter=sigma70;box35pos=166;box35seq=gagaaa;box10pos=188;box10seq=taactt
NZ_CP008957.1:4965-5215--/5165	btssfinder	tss	201	201	0.27	+	.	promoter=sigma24;box35pos=168;box35seq=gaaatt;box10pos=190;box10seq=actta
NZ_CP008957.1:4965-5215--/5165	btssfinder	tss	201	201	1.30	+	.	promoter=sigma28;box35pos=164;box35seq=aggagaaa;box10pos=183;box10seq=tgcggtaa
NZ_CP008957.1:4965-5215--/5165	btssfinder	tss	201	201	1.94	+	.	promoter=sigma38;box35pos=166;box35seq=gagaaa;box10pos=188;box10seq=taactt
##sequence-region	NZ_CP008957.1:5014-5264--/5214				1			251
NZ_CP008957.1:5014-5264--/5214	btssfinder	tss	201	201	1.90	+	.	promoter=sigma70;box35pos=161;box35seq=gagaat;box10pos=189;box10seq=taatct
NZ_CP008957.1:5014-5264--/5214	btssfinder	tss	201	201	1.57	+	.	promoter=sigma38;box35pos=161;box35seq=gagaat;box10pos=189;box10seq=taatct
##sequence-region	NZ_CP008957.1:6448-6698--rc-/6498				1			251
NZ_CP008957.1:6448-6698--rc-/6498	btssfinder	tss	201	201	1.91	+	.	promoter=sigma70;box35pos=163;box35seq=tcgatc;box10pos=189;box10seq=taaagt
NZ_CP008957.1:6448-6698--rc-/6498	btssfinder	tss	201	201	1.77	+	.	promoter=sigma38;box35pos=163;box35seq=tcgatc;box10pos=189;box10seq=taaagt
##sequence-region	NZ_CP008957.1:7983-8233--rc-/8033				1			251
NZ_CP008957.1:7983-8233--rc-/8033	btssfinder	tss	201	201	1.91	+	.	promoter=sigma70;box35pos=168;box35seq=tatcaa;box10pos=189;box10seq=tatact
NZ_CP008957.1:7983-8233--rc-/8033	btssfinder	tss	201	201	1.76	+	.	promoter=sigma38;box35pos=161;box35seq=cagaag;box10pos=189;box10seq=tatact
##sequence-region	NZ_CP008957.1:7859-8109--/8059				1			251
NZ_CP008957.1:7859-8109--/8059	btssfinder	tss	201	201	1.94	+	.	promoter=sigma70;box35pos=165;box35seq=ttacca;box10pos=188;box10seq=tacgct
NZ_CP008957.1:7859-8109--/8059	btssfinder	tss	201	201	1.86	+	.	promoter=sigma32;box35pos=168;box35seq=ccaattg;box10pos=188;box10seq=tacgctacga
NZ_CP008957.1:7859-8109--/8059	btssfinder	tss	201	201	1.77	+	.	promoter=sigma38;box35pos=165;box35seq=ttacca;box10pos=188;box10seq=tacgct
##sequence-region	NZ_CP008957.1:8020-8270--rc-/8070				1			251
NZ_CP008957.1:8020-8270--rc-/8070	btssfinder	tss	201	201	1.90	+	.	promoter=sigma70;box35pos=163;box35seq=ccgcca;box10pos=189;box10seq=tatgct
##sequence-region	NZ_CP008957.1:9094-9344--/9294				1			251
NZ_CP008957.1:9094-9344--/9294	btssfinder	tss	201	201	1.89	+	.	promoter=sigma70;box35pos=164;box35seq=ctgtct;box10pos=188;box10seq=tatcat
NZ_CP008957.1:9094-9344--/9294	btssfinder	tss	201	201	0.39	+	.	promoter=sigma38;box35pos=164;box35seq=ctgtct;box10pos=188;box10seq=tatcat
##sequence-region	NZ_CP008957.1:11903-12153--rc-/11953				1			251
NZ_CP008957.1:11903-12153--rc-/11953	btssfinder	tss	201	201	1.92	+	.	promoter=sigma70;box35pos=164;box35seq=ttcgcg;box10pos=188;box10seq=taaaat
NZ_CP008957.1:11903-12153--rc-/11953	btssfinder	tss	201	201	1.95	+	.	promoter=sigma28;box35pos=164;box35seq=ttcgcgat;box10pos=184;box10seq=gacgtaaa
NZ_CP008957.1:11903-12153--rc-/11953	btssfinder	tss	201	201	1.94	+	.	promoter=sigma38;box35pos=164;box35seq=ttcgcg;box10pos=188;box10seq=taaaat
##sequence-region	NZ_CP008957.1:11865-12115--/12065				1			251
NZ_CP008957.1:11865-12115--/12065	btssfinder	tss	201	201	1.95	+	.	promoter=sigma32;box35pos=164;box35seq=cccttga;box10pos=184;box10seq=gaccccattt
##sequence-region	NZ_CP008957.1:11940-12190--/12140				1			251
NZ_CP008957.1:11940-12190--/12140	btssfinder	tss	201	201	1.94	+	.	promoter=sigma70;box35pos=167;box35seq=ttgaaa;box10pos=189;box10seq=tattac
NZ_CP008957.1:11940-12190--/12140	btssfinder	tss	201	201	1.95	+	.	promoter=sigma32;box35pos=164;box35seq=cagttga;box10pos=184;box10seq=gcccctatta
NZ_CP008957.1:11940-12190--/12140	btssfinder	tss	201	201	1.95	+	.	promoter=sigma28;box35pos=168;box35seq=tgaaacca;box10pos=186;box10seq=ccctatta
NZ_CP008957.1:11940-12190--/12140	btssfinder	tss	201	201	1.92	+	.	promoter=sigma38;box35pos=167;box35seq=ttgaaa;box10pos=192;box10seq=tacaga
##sequence-region	NZ_CP008957.1:11959-12209--/12159				1			251
NZ_CP008957.1:11959-12209--/12159	btssfinder	tss	201	201	1.96	+	.	promoter=sigma70;box35pos=163;box35seq=tcgccc;box10pos=189;box10seq=catgat
NZ_CP008957.1:11959-12209--/12159	btssfinder	tss	201	201	1.89	+	.	promoter=sigma32;box35pos=164;box35seq=cgcccct;box10pos=184;box10seq=aaccacatga
NZ_CP008957.1:11959-12209--/12159	btssfinder	tss	201	201	1.94	+	.	promoter=sigma28;box35pos=169;box35seq=ctattaca;box10pos=189;box10seq=catgatga
NZ_CP008957.1:11959-12209--/12159	btssfinder	tss	201	201	1.77	+	.	promoter=sigma38;box35pos=163;box35seq=tcgccc;box10pos=189;box10seq=catgat
##sequence-region	NZ_CP008957.1:11974-12224--/12174				1			251
NZ_CP008957.1:11974-12224--/12174	btssfinder	tss	201	201	1.96	+	.	promoter=sigma70;box35pos=164;box35seq=ctcaca;box10pos=189;box10seq=tatagt
NZ_CP008957.1:11974-12224--/12174	btssfinder	tss	201	201	1.54	+	.	promoter=sigma28;box35pos=161;box35seq=agactcac;box10pos=181;box10seq=accgaata
NZ_CP008957.1:11974-12224--/12174	btssfinder	tss	201	201	1.95	+	.	promoter=sigma38;box35pos=164;box35seq=ctcaca;box10pos=189;box10seq=tatagt
##sequence-region	NZ_CP008957.1:15671-15921--rc-/15721				1			251
NZ_CP008957.1:15671-15921--rc-/15721	btssfinder	tss	201	201	1.96	+	.	promoter=sigma70;box35pos=167;box35seq=cagaat;box10pos=189;box10seq=tataat
NZ_CP008957.1:15671-15921--rc-/15721	btssfinder	tss	201	201	1.88	+	.	promoter=sigma32;box35pos=164;box35seq=aaacaga;box10pos=184;box10seq=agcgatataa
NZ_CP008957.1:15671-15921--rc-/15721	btssfinder	tss	201	201	1.97	+	.	promoter=sigma28;box35pos=165;box35seq=aacagaat;box10pos=184;box10seq=agcgatat
NZ_CP008957.1:15671-15921--rc-/15721	btssfinder	tss	201	201	1.95	+	.	promoter=sigma38;box35pos=167;box35seq=cagaat;box10pos=189;box10seq=tataat
##sequence-region	NZ_CP008957.1:15764-16014--rc-/15814				1			251
NZ_CP008957.1:15764-16014--rc-/15814	btssfinder	tss	201	201	1.96	+	.	promoter=sigma70;box35pos=157;box35seq=gtcaat;box10pos=184;box10seq=taaagt
NZ_CP008957.1:15764-16014--rc-/15814	btssfinder	tss	201	201	1.57	+	.	promoter=sigma38;box35pos=157;box35seq=gtcaat;box10pos=184;box10seq=taaagt
##sequence-region	NZ_CP008957.1:15779-16029--/15979				1			251
NZ_CP008957.1:15779-16029--/15979	btssfinder	tss	201	201	1.96	+	.	promoter=sigma70;box35pos=165;box35seq=cctcag;box10pos=188;box10seq=tatgat
NZ_CP008957.1:15779-16029--/15979	btssfinder	tss	201	201	1.86	+	.	promoter=sigma24;box35pos=163;box35seq=tccctc;box10pos=186;box10seq=gctat
NZ_CP008957.1:15779-16029--/15979	btssfinder	tss	201	201	1.92	+	.	promoter=sigma32;box35pos=163;box35seq=tccctca;box10pos=183;box10seq=taagctatga
NZ_CP008957.1:15779-16029--/15979	btssfinder	tss	201	201	1.79	+	.	promoter=sigma38;box35pos=159;box35seq=ttaatc;box10pos=183;box10seq=taagct
##sequence-region	NZ_CP008957.1:15890-16140--/16090				1			251
NZ_CP008957.1:15890-16140--/16090	btssfinder	tss	201	201	1.94	+	.	promoter=sigma32;box35pos=165;box35seq=tcgtaaa;box10pos=186;box10seq=tacactataa
NZ_CP008957.1:15890-16140--/16090	btssfinder	tss	201	201	1.94	+	.	promoter=sigma28;box35pos=168;box35seq=taaaaaac;box10pos=188;box10seq=cactataa
NZ_CP008957.1:15890-16140--/16090	btssfinder	tss	201	201	1.68	+	.	promoter=sigma38;box35pos=161;box35seq=tagatc;box10pos=186;box10seq=tacact
##sequence-region	NZ_CP008957.1:15922-16172--/16122				1			251
NZ_CP008957.1:15922-16172--/16122	btssfinder	tss	201	201	1.92	+	.	promoter=sigma70;box35pos=169;box35seq=ttttaa;box10pos=192;box10seq=taaaat
NZ_CP008957.1:15922-16172--/16122	btssfinder	tss	201	201	1.78	+	.	promoter=sigma38;box35pos=165;box35seq=ctgatt;box10pos=192;box10seq=taaaat
##sequence-region	NZ_CP008957.1:17021-17271--/17221				1			251
NZ_CP008957.1:17021-17271--/17221	btssfinder	tss	201	201	1.89	+	.	promoter=sigma70;box35pos=166;box35seq=tttatt;box10pos=189;box10seq=tagcgt
##sequence-region	NZ_CP008957.1:18902-19152--rc-/18952				1			251
NZ_CP008957.1:18902-19152--rc-/18952	btssfinder	tss	201	201	1.96	+	.	promoter=sigma70;box35pos=168;box35seq=gcgctt;box10pos=189;box10seq=tataat
NZ_CP008957.1:18902-19152--rc-/18952	btssfinder	tss	201	201	1.89	+	.	promoter=sigma24;box35pos=162;box35seq=aaaata;box10pos=186;box10seq=tctta
NZ_CP008957.1:18902-19152--rc-/18952	btssfinder	tss	201	201	1.69	+	.	promoter=sigma32;box35pos=158;box35seq=aaaaaaa;box10pos=179;box10seq=gaagtcatct
NZ_CP008957.1:18902-19152--rc-/18952	btssfinder	tss	201	201	1.73	+	.	promoter=sigma28;box35pos=166;box35seq=tagcgctt;box10pos=186;box10seq=tcttataa
NZ_CP008957.1:18902-19152--rc-/18952	btssfinder	tss	201	201	1.95	+	.	promoter=sigma38;box35pos=168;box35seq=gcgctt;box10pos=189;box10seq=tataat
##sequence-region	NZ_CP008957.1:25190-25440--/25390				1			251
NZ_CP008957.1:25190-25440--/25390	btssfinder	tss	201	201	1.90	+	.	promoter=sigma70;box35pos=165;box35seq=ttgtcg;box10pos=189;box10seq=tatact
NZ_CP008957.1:25190-25440--/25390	btssfinder	tss	201	201	1.70	+	.	promoter=sigma38;box35pos=165;box35seq=ttgtcg;box10pos=189;box10seq=tatact
##sequence-region	NZ_CP008957.1:25213-25463--/25413				1			251
NZ_CP008957.1:25213-25463--/25413	btssfinder	tss	201	201	1.86	+	.	promoter=sigma70;box35pos=166;box35seq=tatact;box10pos=189;box10seq=catcat
##sequence-region	NZ_CP008957.1:25450-25700--rc-/25500				1			251
NZ_CP008957.1:25450-25700--rc-/25500	btssfinder	tss	201	201	1.75	+	.	promoter=sigma32;box35pos=165;box35seq=atattcc;box10pos=186;box10seq=gtccatatag
##sequence-region	NZ_CP008957.1:25459-25709--rc-/25509				1			251
NZ_CP008957.1:25459-25709--rc-/25509	btssfinder	tss	201	201	0.54	+	.	promoter=sigma38;box35pos=164;box35seq=ctaaaa;box10pos=191;box10seq=aattgt
##sequence-region	NZ_CP008957.1:25474-25724--rc-/25524				1			251
NZ_CP008957.1:25474-25724--rc-/25524	btssfinder	tss	201	201	1.94	+	.	promoter=sigma70;box35pos=165;box35seq=ttgaca;box10pos=188;box10seq=catatt
NZ_CP008957.1:25474-25724--rc-/25524	btssfinder	tss	201	201	1.80	+	.	promoter=sigma38;box35pos=165;box35seq=ttgaca;box10pos=188;box10seq=catatt
##sequence-region	NZ_CP008957.1:25563-25813--rc-/25613				1			251
NZ_CP008957.1:25563-25813--rc-/25613	btssfinder	tss	201	201	1.86	+	.	promoter=sigma70;box35pos=163;box35seq=ctgtat;box10pos=187;box10seq=tagaat
##sequence-region	NZ_CP008957.1:25595-25845--/25795				1			251
NZ_CP008957.1:25595-25845--/25795	btssfinder	tss	201	201	1.86	+	.	promoter=sigma70;box35pos=166;box35seq=gttaac;box10pos=190;box10seq=tatact
NZ_CP008957.1:25595-25845--/25795	btssfinder	tss	201	201	1.78	+	.	promoter=sigma38;box35pos=166;box35seq=gttaac;box10pos=190;box10seq=tatact
##sequence-region	NZ_CP008957.1:26441-26691--/26641				1			251
NZ_CP008957.1:26441-26691--/26641	btssfinder	tss	201	201	1.48	+	.	promoter=sigma32;box35pos=163;box35seq=atgttgc;box10pos=184;box10seq=gtcgccatat
##sequence-region	NZ_CP008957.1:31438-31688--/31638				1			251
NZ_CP008957.1:31438-31688--/31638	btssfinder	tss	201	201	1.91	+	.	promoter=sigma70;box35pos=166;box35seq=gtcatt;box10pos=189;box10seq=gaaaat
##sequence-region	NZ_CP008957.1:32462-32712--/32662				1			251
NZ_CP008957.1:32462-32712--/32662	btssfinder	tss	201	201	1.94	+	.	promoter=sigma70;box35pos=167;box35seq=ttcact;box10pos=189;box10seq=tatcat
NZ_CP008957.1:32462-32712--/32662	btssfinder	tss	201	201	1.20	+	.	promoter=sigma24;box35pos=168;box35seq=tcactg;box10pos=191;box10seq=tcatt
NZ_CP008957.1:32462-32712--/32662	btssfinder	tss	201	201	1.69	+	.	promoter=sigma38;box35pos=166;box35seq=tttcac;box10pos=189;box10seq=tatcat
##sequence-region	NZ_CP008957.1:32518-32768--/32718				1			251
NZ_CP008957.1:32518-32768--/32718	btssfinder	tss	201	201	1.91	+	.	promoter=sigma70;box35pos=161;box35seq=ttggct;box10pos=189;box10seq=tactct
NZ_CP008957.1:32518-32768--/32718	btssfinder	tss	201	201	1.90	+	.	promoter=sigma38;box35pos=161;box35seq=ttggct;box10pos=189;box10seq=tactct
##sequence-region	NZ_CP008957.1:33726-33976--/33926				1			251
NZ_CP008957.1:33726-33976--/33926	btssfinder	tss	201	201	1.92	+	.	promoter=sigma70;box35pos=166;box35seq=ttgact;box10pos=189;box10seq=cagaat
##sequence-region	NZ_CP008957.1:33796-34046--/33996				1			251
NZ_CP008957.1:33796-34046--/33996	btssfinder	tss	201	201	1.89	+	.	promoter=sigma70;box35pos=165;box35seq=ttgatt;box10pos=189;box10seq=taatat
NZ_CP008957.1:33796-34046--/33996	btssfinder	tss	201	201	1.92	+	.	promoter=sigma38;box35pos=165;box35seq=ttgatt;box10pos=189;box10seq=taatat
##sequence-region	NZ_CP008957.1:38368-38618--/38568				1			251
NZ_CP008957.1:38368-38618--/38568	btssfinder	tss	201	201	1.91	+	.	promoter=sigma70;box35pos=163;box35seq=ttgatg;box10pos=188;box10seq=cacact
NZ_CP008957.1:38368-38618--/38568	btssfinder	tss	201	201	1.96	+	.	promoter=sigma38;box35pos=163;box35seq=ttgatg;box10pos=188;box10seq=cacact
##sequence-region	NZ_CP008957.1:38392-38642--/38592				1			251
NZ_CP008957.1:38392-38642--/38592	btssfinder	tss	201	201	1.89	+	.	promoter=sigma70;box35pos=162;box35seq=ctcaca;box10pos=189;box10seq=tactat
NZ_CP008957.1:38392-38642--/38592	btssfinder	tss	201	201	1.94	+	.	promoter=sigma38;box35pos=162;box35seq=ctcaca;box10pos=189;box10seq=tactat
##sequence-region	NZ_CP008957.1:51430-51680--/51630				1			251
NZ_CP008957.1:51430-51680--/51630	btssfinder	tss	201	201	1.91	+	.	promoter=sigma70;box35pos=161;box35seq=ttgact;box10pos=189;box10seq=tacact
NZ_CP008957.1:51430-51680--/51630	btssfinder	tss	201	201	1.90	+	.	promoter=sigma24;box35pos=168;box35seq=taagcc;box10pos=190;box10seq=acact
NZ_CP008957.1:51430-51680--/51630	btssfinder	tss	201	201	1.94	+	.	promoter=sigma38;box35pos=161;box35seq=ttgact;box10pos=189;box10seq=tacact
##sequence-region	NZ_CP008957.1:54003-54253--/54203				1			251
NZ_CP008957.1:54003-54253--/54203	btssfinder	tss	201	201	1.78	+	.	promoter=sigma70;box35pos=168;box35seq=tcgcac;box10pos=189;box10seq=tacgct
NZ_CP008957.1:54003-54253--/54203	btssfinder	tss	201	201	1.68	+	.	promoter=sigma38;box35pos=167;box35seq=ctcgca;box10pos=189;box10seq=tacgct
##sequence-region	NZ_CP008957.1:54014-54264--/54214				1			251
NZ_CP008957.1:54014-54264--/54214	btssfinder	tss	201	201	1.93	+	.	promoter=sigma70;box35pos=166;box35seq=tcgacg;box10pos=189;box10seq=tatagt
NZ_CP008957.1:54014-54264--/54214	btssfinder	tss	201	201	1.65	+	.	promoter=sigma38;box35pos=166;box35seq=tcgacg;box10pos=189;box10seq=tatagt
##sequence-region	NZ_CP008957.1:54540-54790--/54740				1			251
NZ_CP008957.1:54540-54790--/54740	btssfinder	tss	201	201	1.67	+	.	promoter=sigma70;box35pos=158;box35seq=gagatt;box10pos=184;box10seq=tatatt
NZ_CP008957.1:54540-54790--/54740	btssfinder	tss	201	201	1.63	+	.	promoter=sigma38;box35pos=158;box35seq=gagatt;box10pos=184;box10seq=tatatt
##sequence-region	NZ_CP008957.1:54578-54828--/54778				1			251
NZ_CP008957.1:54578-54828--/54778	btssfinder	tss	201	201	1.93	+	.	promoter=sigma70;box35pos=167;box35seq=ctgata;box10pos=189;box10seq=tatact
NZ_CP008957.1:54578-54828--/54778	btssfinder	tss	201	201	1.86	+	.	promoter=sigma32;box35pos=161;box35seq=gcatcac;box10pos=182;box10seq=atccgtgtat
NZ_CP008957.1:54578-54828--/54778	btssfinder	tss	201	201	1.94	+	.	promoter=sigma38;box35pos=167;box35seq=ctgata;box10pos=189;box10seq=tatact
##sequence-region	NZ_CP008957.1:54611-54861--/54811				1			251
NZ_CP008957.1:54611-54861--/54811	btssfinder	tss	201	201	1.91	+	.	promoter=sigma70;box35pos=161;box35seq=tagacg;box10pos=189;box10seq=tatcat
NZ_CP008957.1:54611-54861--/54811	btssfinder	tss	201	201	1.59	+	.	promoter=sigma32;box35pos=164;box35seq=acgtata;box10pos=184;box10seq=cacgatatca
NZ_CP008957.1:54611-54861--/54811	btssfinder	tss	201	201	1.86	+	.	promoter=sigma38;box35pos=161;box35seq=tagacg;box10pos=189;box10seq=tatcat
##sequence-region	NZ_CP008957.1:57513-57763--rc-/57563				1			251
NZ_CP008957.1:57513-57763--rc-/57563	btssfinder	tss	201	201	1.82	+	.	promoter=sigma70;box35pos=163;box35seq=gtacca;box10pos=189;box10seq=taaaat
##sequence-region	NZ_CP008957.1:61926-62176--/62126				1			251
NZ_CP008957.1:61926-62176--/62126	btssfinder	tss	201	201	1.91	+	.	promoter=sigma70;box35pos=164;box35seq=ttgatt;box10pos=188;box10seq=taacgt
NZ_CP008957.1:61926-62176--/62126	btssfinder	tss	201	201	1.67	+	.	promoter=sigma32;box35pos=161;box35seq=acgttga;box10pos=183;box10seq=atcggtaacg
NZ_CP008957.1:61926-62176--/62126	btssfinder	tss	201	201	1.85	+	.	promoter=sigma38;box35pos=164;box35seq=ttgatt;box10pos=189;box10seq=aacgtt
##sequence-region	NZ_CP008957.1:62082-62332--rc-/62132				1			251
NZ_CP008957.1:62082-62332--rc-/62132	btssfinder	tss	201	201	1.96	+	.	promoter=sigma70;box35pos=168;box35seq=gcgtag;box10pos=189;box10seq=tagtct
NZ_CP008957.1:62082-62332--rc-/62132	btssfinder	tss	201	201	0.37	+	.	promoter=sigma38;box35pos=159;box35seq=ttaaca;box10pos=184;box10seq=tacgtt
##sequence-region	NZ_CP008957.1:61979-62229--/62179				1			251
NZ_CP008957.1:61979-62229--/62179	btssfinder	tss	201	201	1.26	+	.	promoter=sigma38;box35pos=160;box35seq=gagact;box10pos=183;box10seq=tacgct
##sequence-region	NZ_CP008957.1:62167-62417--rc-/62217				1			251
NZ_CP008957.1:62167-62417--rc-/62217	btssfinder	tss	201	201	1.92	+	.	promoter=sigma70;box35pos=165;box35seq=gggaca;box10pos=188;box10seq=tatcat
NZ_CP008957.1:62167-62417--rc-/62217	btssfinder	tss	201	201	1.98	+	.	promoter=sigma24;box35pos=167;box35seq=gacatc;box10pos=190;box10seq=tcata
NZ_CP008957.1:62167-62417--rc-/62217	btssfinder	tss	201	201	1.96	+	.	promoter=sigma38;box35pos=165;box35seq=gggaca;box10pos=188;box10seq=tatcat
##sequence-region	NZ_CP008957.1:62179-62429--rc-/62229				1			251
NZ_CP008957.1:62179-62429--rc-/62229	btssfinder	tss	201	201	1.91	+	.	promoter=sigma70;box35pos=167;box35seq=ggtcaa;box10pos=188;box10seq=tataat
NZ_CP008957.1:62179-62429--rc-/62229	btssfinder	tss	201	201	1.89	+	.	promoter=sigma32;box35pos=161;box35seq=ggctgcg;box10pos=182;box10seq=atcgcctata
NZ_CP008957.1:62179-62429--rc-/62229	btssfinder	tss	201	201	1.95	+	.	promoter=sigma38;box35pos=160;box35seq=cggctg;box10pos=188;box10seq=tataat
##sequence-region	NZ_CP008957.1:62035-62285--/62235				1			251
NZ_CP008957.1:62035-62285--/62235	btssfinder	tss	201	201	1.91	+	.	promoter=sigma70;box35pos=163;box35seq=gtgtta;box10pos=190;box10seq=tatgat
NZ_CP008957.1:62035-62285--/62235	btssfinder	tss	201	201	1.91	+	.	promoter=sigma38;box35pos=167;box35seq=taggca;box10pos=190;box10seq=tatgat
##sequence-region	NZ_CP008957.1:68239-68489--rc-/68289				1			251
NZ_CP008957.1:68239-68489--rc-/68289	btssfinder	tss	201	201	1.84	+	.	promoter=sigma70;box35pos=165;box35seq=gtgacg;box10pos=188;box10seq=taccat
NZ_CP008957.1:68239-68489--rc-/68289	btssfinder	tss	201	201	1.87	+	.	promoter=sigma38;box35pos=165;box35seq=gtgacg;box10pos=188;box10seq=taccat
##sequence-region	NZ_CP008957.1:70685-70935--rc-/70735				1			251
NZ_CP008957.1:70685-70935--rc-/70735	btssfinder	tss	201	201	1.91	+	.	promoter=sigma70;box35pos=166;box35seq=cagcca;box10pos=189;box10seq=tataat
NZ_CP008957.1:70685-70935--rc-/70735	btssfinder	tss	201	201	1.76	+	.	promoter=sigma38;box35pos=166;box35seq=cagcca;box10pos=189;box10seq=tataat
##sequence-region	NZ_CP008957.1:70828-71078--rc-/70878				1			251
NZ_CP008957.1:70828-71078--rc-/70878	btssfinder	tss	201	201	1.87	+	.	promoter=sigma70;box35pos=161;box35seq=gtgctg;box10pos=189;box10seq=tattct
##sequence-region	NZ_CP008957.1:74874-75124--rc-/74924				1			251
NZ_CP008957.1:74874-75124--rc-/74924	btssfinder	tss	201	201	1.90	+	.	promoter=sigma70;box35pos=165;box35seq=ctgacg;box10pos=189;box10seq=tactgt
NZ_CP008957.1:74874-75124--rc-/74924	btssfinder	tss	201	201	1.83	+	.	promoter=sigma38;box35pos=165;box35seq=ctgacg;box10pos=189;box10seq=tactgt
##sequence-region	NZ_CP008957.1:74868-75118--/75068				1			251
NZ_CP008957.1:74868-75118--/75068	btssfinder	tss	201	201	1.47	+	.	promoter=sigma70;box35pos=158;box35seq=tatcaa;box10pos=185;box10seq=tataga
NZ_CP008957.1:74868-75118--/75068	btssfinder	tss	201	201	1.80	+	.	promoter=sigma24;box35pos=168;box35seq=gacttt;box10pos=190;box10seq=acact
NZ_CP008957.1:74868-75118--/75068	btssfinder	tss	201	201	1.90	+	.	promoter=sigma32;box35pos=164;box35seq=tgtggac;box10pos=186;box10seq=atagacactt
NZ_CP008957.1:74868-75118--/75068	btssfinder	tss	201	201	1.49	+	.	promoter=sigma38;box35pos=166;box35seq=tggact;box10pos=191;box10seq=cacttt
##sequence-region	NZ_CP008957.1:75918-76168--/76118				1			251
NZ_CP008957.1:75918-76168--/76118	btssfinder	tss	201	201	1.87	+	.	promoter=sigma70;box35pos=166;box35seq=gtgaat;box10pos=191;box10seq=cataat
NZ_CP008957.1:75918-76168--/76118	btssfinder	tss	201	201	1.93	+	.	promoter=sigma24;box35pos=168;box35seq=gaatga;box10pos=190;box10seq=tcata
NZ_CP008957.1:75918-76168--/76118	btssfinder	tss	201	201	1.64	+	.	promoter=sigma38;box35pos=166;box35seq=gtgaat;box10pos=191;box10seq=cataat
##sequence-region	NZ_CP008957.1:75962-76212--/76162				1			251
NZ_CP008957.1:75962-76212--/76162	btssfinder	tss	201	201	1.65	+	.	promoter=sigma70;box35pos=164;box35seq=cagaca;box10pos=188;box10seq=tagcat
NZ_CP008957.1:75962-76212--/76162	btssfinder	tss	201	201	1.91	+	.	promoter=sigma24;box35pos=167;box35seq=acaatt;box10pos=190;box10seq=gcata
NZ_CP008957.1:75962-76212--/76162	btssfinder	tss	201	201	1.87	+	.	promoter=sigma28;box35pos=162;box35seq=atcagaca;box10pos=181;box10seq=gacggagt
##sequence-region	NZ_CP008957.1:75975-76225--/76175				1			251
NZ_CP008957.1:75975-76225--/76175	btssfinder	tss	201	201	1.86	+	.	promoter=sigma70;box35pos=166;box35seq=ttgacg;box10pos=189;box10seq=cagaat
##sequence-region	NZ_CP008957.1:75976-76226--/76176				1			251
NZ_CP008957.1:75976-76226--/76176	btssfinder	tss	201	201	1.86	+	.	promoter=sigma70;box35pos=165;box35seq=ttgacg;box10pos=188;box10seq=cagaat
##sequence-region	NZ_CP008957.1:80378-80628--rc-/80428				1			251
NZ_CP008957.1:80378-80628--rc-/80428	btssfinder	tss	201	201	1.94	+	.	promoter=sigma70;box35pos=166;box35seq=ttgctg;box10pos=189;box10seq=tacact
NZ_CP008957.1:80378-80628--rc-/80428	btssfinder	tss	201	201	1.56	+	.	promoter=sigma32;box35pos=163;box35seq=ggattgc;box10pos=184;box10seq=atcactacac
NZ_CP008957.1:80378-80628--rc-/80428	btssfinder	tss	201	201	1.70	+	.	promoter=sigma38;box35pos=166;box35seq=ttgctg;box10pos=189;box10seq=tacact
##sequence-region	NZ_CP008957.1:80373-80623--/80573				1			251
NZ_CP008957.1:80373-80623--/80573	btssfinder	tss	201	201	1.91	+	.	promoter=sigma70;box35pos=166;box35seq=ttgatc;box10pos=189;box10seq=tacagt
NZ_CP008957.1:80373-80623--/80573	btssfinder	tss	201	201	1.76	+	.	promoter=sigma32;box35pos=163;box35seq=gcgttga;box10pos=184;box10seq=ttcgctacag
NZ_CP008957.1:80373-80623--/80573	btssfinder	tss	201	201	1.91	+	.	promoter=sigma38;box35pos=166;box35seq=ttgatc;box10pos=189;box10seq=tacagt
##sequence-region	NZ_CP008957.1:80426-80676--/80626				1			251
NZ_CP008957.1:80426-80676--/80626	btssfinder	tss	201	201	1.80	+	.	promoter=sigma70;box35pos=170;box35seq=gtgaat;box10pos=192;box10seq=tattct
NZ_CP008957.1:80426-80676--/80626	btssfinder	tss	201	201	1.91	+	.	promoter=sigma28;box35pos=167;box35seq=tgcgtgaa;box10pos=187;box10seq=gacagtat
NZ_CP008957.1:80426-80676--/80626	btssfinder	tss	201	201	1.35	+	.	promoter=sigma38;box35pos=170;box35seq=gtgaat;box10pos=192;box10seq=tattct
##sequence-region	NZ_CP008957.1:80428-80678--/80628				1			251
NZ_CP008957.1:80428-80678--/80628	btssfinder	tss	201	201	1.93	+	.	promoter=sigma70;box35pos=168;box35seq=gtgaat;box10pos=190;box10seq=tattct
NZ_CP008957.1:80428-80678--/80628	btssfinder	tss	201	201	1.88	+	.	promoter=sigma28;box35pos=165;box35seq=tgcgtgaa;box10pos=185;box10seq=gacagtat
NZ_CP008957.1:80428-80678--/80628	btssfinder	tss	201	201	1.82	+	.	promoter=sigma38;box35pos=168;box35seq=gtgaat;box10pos=190;box10seq=tattct
##sequence-region	NZ_CP008957.1:83115-83365--rc-/83165				1			251
NZ_CP008957.1:83115-83365--rc-/83165	btssfinder	tss	201	201	1.92	+	.	promoter=sigma70;box35pos=161;box35seq=ttgctt;box10pos=188;box10seq=taatat
NZ_CP008957.1:83115-83365--rc-/83165	btssfinder	tss	201	201	1.88	+	.	promoter=sigma38;box35pos=161;box35seq=ttgctt;box10pos=188;box10seq=taatat
##sequence-region	NZ_CP008957.1:83118-83368--rc-/83168				1			251
NZ_CP008957.1:83118-83368--rc-/83168	btssfinder	tss	201	201	1.91	+	.	promoter=sigma70;box35pos=164;box35seq=ttgctt;box10pos=191;box10seq=taatat
NZ_CP008957.1:83118-83368--rc-/83168	btssfinder	tss	201	201	1.48	+	.	promoter=sigma38;box35pos=164;box35seq=ttgctt;box10pos=191;box10seq=taatat
##sequence-region	NZ_CP008957.1:82996-83246--/83196				1			251
NZ_CP008957.1:82996-83246--/83196	btssfinder	tss	201	201	1.94	+	.	promoter=sigma70;box35pos=166;box35seq=tttatt;box10pos=188;box10seq=aataat
NZ_CP008957.1:82996-83246--/83196	btssfinder	tss	201	201	1.46	+	.	promoter=sigma24;box35pos=161;box35seq=gcaatt;box10pos=186;box10seq=tcaat
NZ_CP008957.1:82996-83246--/83196	btssfinder	tss	201	201	1.71	+	.	promoter=sigma38;box35pos=166;box35seq=tttatt;box10pos=188;box10seq=aataat
##sequence-region	NZ_CP008957.1:83182-83432--rc-/83232				1			251
NZ_CP008957.1:83182-83432--rc-/83232	btssfinder	tss	201	201	1.73	+	.	promoter=sigma70;box35pos=167;box35seq=cagcac;box10pos=189;box10seq=taaaat
##sequence-region	NZ_CP008957.1:84234-84484--rc-/84284				1			251
NZ_CP008957.1:84234-84484--rc-/84284	btssfinder	tss	201	201	1.82	+	.	promoter=sigma70;box35pos=162;box35seq=gcgcag;box10pos=188;box10seq=taaaat
##sequence-region	NZ_CP008957.1:88293-88543--rc-/88343				1			251
NZ_CP008957.1:88293-88543--rc-/88343	btssfinder	tss	201	201	1.34	+	.	promoter=sigma32;box35pos=159;box35seq=tcagggt;box10pos=180;box10seq=gtatccagta
NZ_CP008957.1:88293-88543--rc-/88343	btssfinder	tss	201	201	1.89	+	.	promoter=sigma38;box35pos=165;box35seq=ttgaca;box10pos=189;box10seq=aactct
##sequence-region	NZ_CP008957.1:88561-88811--/88761				1			251
NZ_CP008957.1:88561-88811--/88761	btssfinder	tss	201	201	1.72	+	.	promoter=sigma28;box35pos=165;box35seq=ttgagtat;box10pos=183;box10seq=tatgatta
NZ_CP008957.1:88561-88811--/88761	btssfinder	tss	201	201	1.92	+	.	promoter=sigma38;box35pos=157;box35seq=gtggat;box10pos=183;box10seq=tatgat
##sequence-region	NZ_CP008957.1:88712-88962--/88912				1			251
NZ_CP008957.1:88712-88962--/88912	btssfinder	tss	201	201	1.66	+	.	promoter=sigma70;box35pos=166;box35seq=tttctt;box10pos=192;box10seq=catatt
NZ_CP008957.1:88712-88962--/88912	btssfinder	tss	201	201	1.93	+	.	promoter=sigma38;box35pos=166;box35seq=tttctt;box10pos=192;box10seq=catatt
##sequence-region	NZ_CP008957.1:90005-90255--/90205				1			251
NZ_CP008957.1:90005-90255--/90205	btssfinder	tss	201	201	1.94	+	.	promoter=sigma70;box35pos=165;box35seq=ttgctt;box10pos=188;box10seq=taatgt
NZ_CP008957.1:90005-90255--/90205	btssfinder	tss	201	201	1.86	+	.	promoter=sigma38;box35pos=165;box35seq=ttgctt;box10pos=188;box10seq=taatgt
##sequence-region	NZ_CP008957.1:92405-92655--/92605				1			251
NZ_CP008957.1:92405-92655--/92605	btssfinder	tss	201	201	1.96	+	.	promoter=sigma70;box35pos=165;box35seq=gttaat;box10pos=189;box10seq=tacaat
NZ_CP008957.1:92405-92655--/92605	btssfinder	tss	201	201	1.58	+	.	promoter=sigma24;box35pos=171;box35seq=gaattt;box10pos=190;box10seq=acaat
NZ_CP008957.1:92405-92655--/92605	btssfinder	tss	201	201	1.87	+	.	promoter=sigma38;box35pos=165;box35seq=gttaat;box10pos=189;box10seq=tacaat
##sequence-region	NZ_CP008957.1:93995-94245--/94195				1			251
NZ_CP008957.1:93995-94245--/94195	btssfinder	tss	201	201	1.94	+	.	promoter=sigma70;box35pos=165;box35seq=ttgaca;box10pos=189;box10seq=taaact
NZ_CP008957.1:93995-94245--/94195	btssfinder	tss	201	201	1.85	+	.	promoter=sigma32;box35pos=162;box35seq=ggcttga;box10pos=182;box10seq=cgctccgtaa
NZ_CP008957.1:93995-94245--/94195	btssfinder	tss	201	201	1.94	+	.	promoter=sigma38;box35pos=165;box35seq=ttgaca;box10pos=189;box10seq=taaact
##sequence-region	NZ_CP008957.1:93996-94246--/94196				1			251
NZ_CP008957.1:93996-94246--/94196	btssfinder	tss	201	201	1.94	+	.	promoter=sigma70;box35pos=164;box35seq=ttgaca;box10pos=188;box10seq=taaact
NZ_CP008957.1:93996-94246--/94196	btssfinder	tss	201	201	1.82	+	.	promoter=sigma32;box35pos=161;box35seq=ggcttga;box10pos=181;box10seq=cgctccgtaa
NZ_CP008957.1:93996-94246--/94196	btssfinder	tss	201	201	1.94	+	.	promoter=sigma38;box35pos=164;box35seq=ttgaca;box10pos=188;box10seq=taaact
##sequence-region	NZ_CP008957.1:98853-99103--/99053				1			251
NZ_CP008957.1:98853-99103--/99053	btssfinder	tss	201	201	1.03	+	.	promoter=sigma70;box35pos=164;box35seq=tccgcg;box10pos=188;box10seq=catcat
##sequence-region	NZ_CP008957.1:100349-100599--/100549				1			251
NZ_CP008957.1:100349-100599--/100549	btssfinder	tss	201	201	1.93	+	.	promoter=sigma70;box35pos=165;box35seq=ctgatt;box10pos=188;box10seq=tacgat
NZ_CP008957.1:100349-100599--/100549	btssfinder	tss	201	201	1.85	+	.	promoter=sigma38;box35pos=165;box35seq=ctgatt;box10pos=188;box10seq=tacgat
##sequence-region	NZ_CP008957.1:106577-106827--/106777				1			251
NZ_CP008957.1:106577-106827--/106777	btssfinder	tss	201	201	0.95	+	.	promoter=sigma70;box35pos=169;box35seq=ctgatt;box10pos=192;box10seq=taatat
##sequence-region	NZ_CP008957.1:110908-111158--/111108				1			251
NZ_CP008957.1:110908-111158--/111108	btssfinder	tss	201	201	1.88	+	.	promoter=sigma24;box35pos=166;box35seq=gaattt;box10pos=191;box10seq=gctaa
##sequence-region	NZ_CP008957.1:110914-111164--/111114				1			251
NZ_CP008957.1:110914-111164--/111114	btssfinder	tss	201	201	1.89	+	.	promoter=sigma70;box35pos=165;box35seq=tgggtt;box10pos=187;box10seq=taaact
NZ_CP008957.1:110914-111164--/111114	btssfinder	tss	201	201	1.66	+	.	promoter=sigma24;box35pos=160;box35seq=gaattt;box10pos=185;box10seq=gctaa
##sequence-region	NZ_CP008957.1:110936-111186--/111136				1			251
NZ_CP008957.1:110936-111186--/111136	btssfinder	tss	201	201	1.89	+	.	promoter=sigma70;box35pos=161;box35seq=gtgcta;box10pos=184;box10seq=tatagt
NZ_CP008957.1:110936-111186--/111136	btssfinder	tss	201	201	0.87	+	.	promoter=sigma24;box35pos=166;box35seq=aaactg;box10pos=190;box10seq=acact
NZ_CP008957.1:110936-111186--/111136	btssfinder	tss	201	201	1.47	+	.	promoter=sigma38;box35pos=161;box35seq=gtgcta;box10pos=189;box10seq=tacact
##sequence-region	NZ_CP008957.1:112074-112324--/112274				1			251
NZ_CP008957.1:112074-112324--/112274	btssfinder	tss	201	201	1.92	+	.	promoter=sigma70;box35pos=163;box35seq=gtgctg;box10pos=189;box10seq=taagat
NZ_CP008957.1:112074-112324--/112274	btssfinder	tss	201	201	1.84	+	.	promoter=sigma38;box35pos=163;box35seq=gtgctg;box10pos=189;box10seq=taagat
##sequence-region	NZ_CP008957.1:117128-117378--rc-/117178				1			251
NZ_CP008957.1:117128-117378--rc-/117178	btssfinder	tss	201	201	1.88	+	.	promoter=sigma70;box35pos=166;box35seq=ttgccg;box10pos=189;box10seq=gataat
##sequence-region	NZ_CP008957.1:117762-118012--rc-/117812				1			251
NZ_CP008957.1:117762-118012--rc-/117812	btssfinder	tss	201	201	1.97	+	.	promoter=sigma70;box35pos=168;box35seq=gcgaaa;box10pos=190;box10seq=tacaat
NZ_CP008957.1:117762-118012--rc-/117812	btssfinder	tss	201	201	1.86	+	.	promoter=sigma24;box35pos=170;box35seq=gaaatt;box10pos=191;box10seq=acaat
NZ_CP008957.1:117762-118012--rc-/117812	btssfinder	tss	201	201	1.82	+	.	promoter=sigma32;box35pos=164;box35seq=gactgcg;box10pos=185;box10seq=tacgctacaa
NZ_CP008957.1:117762-118012--rc-/117812	btssfinder	tss	201	201	1.92	+	.	promoter=sigma38;box35pos=168;box35seq=gcgaaa;box10pos=190;box10seq=tacaat
##sequence-region	NZ_CP008957.1:117684-117934--/117884				1			251
NZ_CP008957.1:117684-117934--/117884	btssfinder	tss	201	201	1.96	+	.	promoter=sigma70;box35pos=166;box35seq=cttgcg;box10pos=189;box10seq=tatgat
NZ_CP008957.1:117684-117934--/117884	btssfinder	tss	201	201	1.84	+	.	promoter=sigma28;box35pos=171;box35seq=gccgcatt;box10pos=189;box10seq=tatgatag
NZ_CP008957.1:117684-117934--/117884	btssfinder	tss	201	201	1.95	+	.	promoter=sigma38;box35pos=166;box35seq=cttgcg;box10pos=189;box10seq=tatgat
##sequence-region	NZ_CP008957.1:123103-123353--rc-/123153				1			251
NZ_CP008957.1:123103-123353--rc-/123153	btssfinder	tss	201	201	1.90	+	.	promoter=sigma70;box35pos=165;box35seq=gttcag;box10pos=189;box10seq=tatgat
NZ_CP008957.1:123103-123353--rc-/123153	btssfinder	tss	201	201	1.84	+	.	promoter=sigma28;box35pos=166;box35seq=ttcagagt;box10pos=186;box10seq=ccttatga
NZ_CP008957.1:123103-123353--rc-/123153	btssfinder	tss	201	201	1.83	+	.	promoter=sigma38;box35pos=165;box35seq=gttcag;box10pos=189;box10seq=tatgat
##sequence-region	NZ_CP008957.1:123119-123369--rc-/123169				1			251
NZ_CP008957.1:123119-123369--rc-/123169	btssfinder	tss	201	201	1.89	+	.	promoter=sigma70;box35pos=168;box35seq=gtgcta;box10pos=189;box10seq=tagcat
##sequence-region	NZ_CP008957.1:122993-123243--/123193				1			251
NZ_CP008957.1:122993-123243--/123193	btssfinder	tss	201	201	1.89	+	.	promoter=sigma70;box35pos=161;box35seq=ctaacg;box10pos=188;box10seq=tactct
NZ_CP008957.1:122993-123243--/123193	btssfinder	tss	201	201	1.92	+	.	promoter=sigma24;box35pos=166;box35seq=gaatca;box10pos=191;box10seq=tctga
NZ_CP008957.1:122993-123243--/123193	btssfinder	tss	201	201	1.92	+	.	promoter=sigma38;box35pos=161;box35seq=ctaacg;box10pos=188;box10seq=tactct
##sequence-region	NZ_CP008957.1:126116-126366--rc-/126166				1			251
NZ_CP008957.1:126116-126366--rc-/126166	btssfinder	tss	201	201	1.88	+	.	promoter=sigma70;box35pos=166;box35seq=gtgcat;box10pos=189;box10seq=tattct
NZ_CP008957.1:126116-126366--rc-/126166	btssfinder	tss	201	201	1.90	+	.	promoter=sigma38;box35pos=166;box35seq=gtgcat;box10pos=189;box10seq=tattct
##sequence-region	NZ_CP008957.1:126315-126565--/126515				1			251
NZ_CP008957.1:126315-126565--/126515	btssfinder	tss	201	201	1.97	+	.	promoter=sigma28;box35pos=165;box35seq=aaaacctg;box10pos=184;box10seq=ggtgaata
NZ_CP008957.1:126315-126565--/126515	btssfinder	tss	201	201	1.93	+	.	promoter=sigma38;box35pos=163;box35seq=tcaaaa;box10pos=190;box10seq=tacttt
##sequence-region	NZ_CP008957.1:126324-126574--/126524				1			251
NZ_CP008957.1:126324-126574--/126524	btssfinder	tss	201	201	1.96	+	.	promoter=sigma70;box35pos=161;box35seq=ctgtat;box10pos=189;box10seq=tacttt
NZ_CP008957.1:126324-126574--/126524	btssfinder	tss	201	201	1.95	+	.	promoter=sigma38;box35pos=166;box35seq=tggaca;box10pos=189;box10seq=tacttt
##sequence-region	NZ_CP008957.1:126343-126593--/126543				1			251
NZ_CP008957.1:126343-126593--/126543	btssfinder	tss	201	201	1.91	+	.	promoter=sigma70;box35pos=166;box35seq=ttgtta;box10pos=190;box10seq=gaaatt
NZ_CP008957.1:126343-126593--/126543	btssfinder	tss	201	201	1.89	+	.	promoter=sigma32;box35pos=162;box35seq=tactttg;box10pos=182;box10seq=acagacatga
NZ_CP008957.1:126343-126593--/126543	btssfinder	tss	201	201	1.77	+	.	promoter=sigma28;box35pos=169;box35seq=ttacttta;box10pos=187;box10seq=catgaaat
##sequence-region	NZ_CP008957.1:131927-132177--/132127				1			251
NZ_CP008957.1:131927-132177--/132127	btssfinder	tss	201	201	1.90	+	.	promoter=sigma70;box35pos=164;box35seq=gcccaa;box10pos=188;box10seq=taatct
NZ_CP008957.1:131927-132177--/132127	btssfinder	tss	201	201	1.72	+	.	promoter=sigma24;box35pos=167;box35seq=caacgg;box10pos=191;box10seq=tctca
NZ_CP008957.1:131927-132177--/132127	btssfinder	tss	201	201	1.84	+	.	promoter=sigma38;box35pos=162;box35seq=cggccc;box10pos=188;box10seq=taatct
##sequence-region	NZ_CP008957.1:132008-132258--/132208				1			251
NZ_CP008957.1:132008-132258--/132208	btssfinder	tss	201	201	1.94	+	.	promoter=sigma70;box35pos=165;box35seq=tttaaa;box10pos=188;box10seq=taaaat
NZ_CP008957.1:132008-132258--/132208	btssfinder	tss	201	201	1.89	+	.	promoter=sigma38;box35pos=165;box35seq=tttaaa;box10pos=188;box10seq=taaaat
##sequence-region	NZ_CP008957.1:132038-132288--/132238				1			251
NZ_CP008957.1:132038-132288--/132238	btssfinder	tss	201	201	1.75	+	.	promoter=sigma70;box35pos=165;box35seq=ccgacg;box10pos=188;box10seq=gataat
NZ_CP008957.1:132038-132288--/132238	btssfinder	tss	201	201	1.75	+	.	promoter=sigma28;box35pos=170;box35seq=ggatagaa;box10pos=188;box10seq=gataatgg
##sequence-region	NZ_CP008957.1:135692-135942--/135892				1			251
NZ_CP008957.1:135692-135942--/135892	btssfinder	tss	201	201	1.93	+	.	promoter=sigma70;box35pos=166;box35seq=ttaaca;box10pos=189;box10seq=tattct
NZ_CP008957.1:135692-135942--/135892	btssfinder	tss	201	201	1.92	+	.	promoter=sigma38;box35pos=166;box35seq=ttaaca;box10pos=189;box10seq=tattct
##sequence-region	NZ_CP008957.1:135693-135943--/135893				1			251
NZ_CP008957.1:135693-135943--/135893	btssfinder	tss	201	201	1.92	+	.	promoter=sigma70;box35pos=165;box35seq=ttaaca;box10pos=188;box10seq=tattct
NZ_CP008957.1:135693-135943--/135893	btssfinder	tss	201	201	1.93	+	.	promoter=sigma38;box35pos=165;box35seq=ttaaca;box10pos=188;box10seq=tattct
##sequence-region	NZ_CP008957.1:135727-135977--/135927				1			251
NZ_CP008957.1:135727-135977--/135927	btssfinder	tss	201	201	1.90	+	.	promoter=sigma70;box35pos=164;box35seq=gttgcg;box10pos=189;box10seq=caaact
NZ_CP008957.1:135727-135977--/135927	btssfinder	tss	201	201	1.90	+	.	promoter=sigma32;box35pos=162;box35seq=ccgttgc;box10pos=182;box10seq=taccctacaa
NZ_CP008957.1:135727-135977--/135927	btssfinder	tss	201	201	1.74	+	.	promoter=sigma38;box35pos=164;box35seq=gttgcg;box10pos=189;box10seq=caaact
##sequence-region	NZ_CP008957.1:138512-138762--/138712				1			251
NZ_CP008957.1:138512-138762--/138712	btssfinder	tss	201	201	1.87	+	.	promoter=sigma70;box35pos=166;box35seq=ctgttt;box10pos=189;box10seq=gataat
NZ_CP008957.1:138512-138762--/138712	btssfinder	tss	201	201	1.04	+	.	promoter=sigma38;box35pos=170;box35seq=ttttct;box10pos=191;box10seq=taatta
##sequence-region	NZ_CP008957.1:140795-141045--rc-/140845				1			251
NZ_CP008957.1:140795-141045--rc-/140845	btssfinder	tss	201	201	0.41	+	.	promoter=sigma70;box35pos=164;box35seq=gttgcg;box10pos=188;box10seq=taacaa
NZ_CP008957.1:140795-141045--rc-/140845	btssfinder	tss	201	201	1.79	+	.	promoter=sigma24;box35pos=169;box35seq=gccctt;box10pos=190;box10seq=acaaa
##sequence-region	NZ_CP008957.1:140827-141077--rc-/140877				1			251
NZ_CP008957.1:140827-141077--rc-/140877	btssfinder	tss	201	201	1.94	+	.	promoter=sigma70;box35pos=167;box35seq=gtgcat;box10pos=190;box10seq=tattat
NZ_CP008957.1:140827-141077--rc-/140877	btssfinder	tss	201	201	1.88	+	.	promoter=sigma38;box35pos=167;box35seq=gtgcat;box10pos=190;box10seq=tattat
##sequence-region	NZ_CP008957.1:140873-141123--rc-/140923				1			251
NZ_CP008957.1:140873-141123--rc-/140923	btssfinder	tss	201	201	1.94	+	.	promoter=sigma70;box35pos=165;box35seq=ttgcct;box10pos=189;box10seq=tacctt
NZ_CP008957.1:140873-141123--rc-/140923	btssfinder	tss	201	201	1.86	+	.	promoter=sigma38;box35pos=165;box35seq=ttgcct;box10pos=189;box10seq=tacctt
##sequence-region	NZ_CP008957.1:141263-141513--rc-/141313				1			251
NZ_CP008957.1:141263-141513--rc-/141313	btssfinder	tss	201	201	1.90	+	.	promoter=sigma70;box35pos=166;box35seq=tcgtcg;box10pos=189;box10seq=taacgt
NZ_CP008957.1:141263-141513--rc-/141313	btssfinder	tss	201	201	1.22	+	.	promoter=sigma38;box35pos=169;box35seq=tcgcct;box10pos=190;box10seq=aacgtt
##sequence-region	NZ_CP008957.1:141216-141466--/141416				1			251
NZ_CP008957.1:141216-141466--/141416	btssfinder	tss	201	201	1.89	+	.	promoter=sigma70;box35pos=165;box35seq=ttgacc;box10pos=190;box10seq=tatgct
NZ_CP008957.1:141216-141466--/141416	btssfinder	tss	201	201	1.89	+	.	promoter=sigma38;box35pos=165;box35seq=ttgacc;box10pos=190;box10seq=tatgct
##sequence-region	NZ_CP008957.1:145569-145819--rc-/145619				1			251
NZ_CP008957.1:145569-145819--rc-/145619	btssfinder	tss	201	201	1.87	+	.	promoter=sigma70;box35pos=164;box35seq=gttaaa;box10pos=189;box10seq=taaaat
NZ_CP008957.1:145569-145819--rc-/145619	btssfinder	tss	201	201	1.60	+	.	promoter=sigma24;box35pos=168;box35seq=aaacct;box10pos=187;box10seq=actaa
NZ_CP008957.1:145569-145819--rc-/145619	btssfinder	tss	201	201	1.95	+	.	promoter=sigma28;box35pos=166;box35seq=taaaacct;box10pos=184;box10seq=gctactaa
NZ_CP008957.1:145569-145819--rc-/145619	btssfinder	tss	201	201	1.95	+	.	promoter=sigma38;box35pos=164;box35seq=gttaaa;box10pos=189;box10seq=taaaat
##sequence-region	NZ_CP008957.1:145586-145836--rc-/145636				1			251
NZ_CP008957.1:145586-145836--rc-/145636	btssfinder	tss	201	201	1.89	+	.	promoter=sigma70;box35pos=163;box35seq=gtgatg;box10pos=190;box10seq=tataat
NZ_CP008957.1:145586-145836--rc-/145636	btssfinder	tss	201	201	1.93	+	.	promoter=sigma32;box35pos=164;box35seq=tgatgac;box10pos=185;box10seq=aaacctataa
NZ_CP008957.1:145586-145836--rc-/145636	btssfinder	tss	201	201	1.95	+	.	promoter=sigma28;box35pos=167;box35seq=tgacgatc;box10pos=187;box10seq=acctataa
NZ_CP008957.1:145586-145836--rc-/145636	btssfinder	tss	201	201	1.89	+	.	promoter=sigma38;box35pos=163;box35seq=gtgatg;box10pos=190;box10seq=tataat
##sequence-region	NZ_CP008957.1:145533-145783--/145733				1			251
NZ_CP008957.1:145533-145783--/145733	btssfinder	tss	201	201	1.93	+	.	promoter=sigma70;box35pos=168;box35seq=gcgaat;box10pos=189;box10seq=tatact
NZ_CP008957.1:145533-145783--/145733	btssfinder	tss	201	201	1.96	+	.	promoter=sigma28;box35pos=165;box35seq=tccgcgaa;box10pos=184;box10seq=gctggtat
NZ_CP008957.1:145533-145783--/145733	btssfinder	tss	201	201	1.93	+	.	promoter=sigma38;box35pos=168;box35seq=gcgaat;box10pos=189;box10seq=tatact
##sequence-region	NZ_CP008957.1:146842-147092--/147042				1			251
NZ_CP008957.1:146842-147092--/147042	btssfinder	tss	201	201	1.75	+	.	promoter=sigma24;box35pos=168;box35seq=gcattg;box10pos=189;box10seq=tctat
##sequence-region	NZ_CP008957.1:147026-147276--rc-/147076				1			251
NZ_CP008957.1:147026-147276--rc-/147076	btssfinder	tss	201	201	1.94	+	.	promoter=sigma70;box35pos=166;box35seq=tttaaa;box10pos=189;box10seq=tatatt
NZ_CP008957.1:147026-147276--rc-/147076	btssfinder	tss	201	201	1.95	+	.	promoter=sigma32;box35pos=164;box35seq=ggtttaa;box10pos=184;box10seq=tgccctatat
NZ_CP008957.1:147026-147276--rc-/147076	btssfinder	tss	201	201	1.91	+	.	promoter=sigma28;box35pos=168;box35seq=taaatcgt;box10pos=186;box10seq=ccctatat
NZ_CP008957.1:147026-147276--rc-/147076	btssfinder	tss	201	201	1.93	+	.	promoter=sigma38;box35pos=166;box35seq=tttaaa;box10pos=189;box10seq=tatatt
##sequence-region	NZ_CP008957.1:147089-147339--rc-/147139				1			251
NZ_CP008957.1:147089-147339--rc-/147139	btssfinder	tss	201	201	1.94	+	.	promoter=sigma70;box35pos=165;box35seq=ttgaag;box10pos=188;box10seq=taaatt
NZ_CP008957.1:147089-147339--rc-/147139	btssfinder	tss	201	201	1.94	+	.	promoter=sigma38;box35pos=165;box35seq=ttgaag;box10pos=188;box10seq=taaatt
##sequence-region	NZ_CP008957.1:148513-148763--/148713				1			251
NZ_CP008957.1:148513-148763--/148713	btssfinder	tss	201	201	1.82	+	.	promoter=sigma70;box35pos=163;box35seq=ctgtcg;box10pos=189;box10seq=tatgat
NZ_CP008957.1:148513-148763--/148713	btssfinder	tss	201	201	1.30	+	.	promoter=sigma38;box35pos=163;box35seq=ctgtcg;box10pos=189;box10seq=tatgat
##sequence-region	NZ_CP008957.1:148733-148983--/148933				1			251
NZ_CP008957.1:148733-148983--/148933	btssfinder	tss	201	201	1.88	+	.	promoter=sigma70;box35pos=167;box35seq=ctttat;box10pos=188;box10seq=tagact
NZ_CP008957.1:148733-148983--/148933	btssfinder	tss	201	201	1.58	+	.	promoter=sigma38;box35pos=160;box35seq=tatcac;box10pos=188;box10seq=tagact
##sequence-region	NZ_CP008957.1:149228-149478--/149428				1			251
NZ_CP008957.1:149228-149478--/149428	btssfinder	tss	201	201	1.92	+	.	promoter=sigma70;box35pos=167;box35seq=gcgatt;box10pos=189;box10seq=tacaat
NZ_CP008957.1:149228-149478--/149428	btssfinder	tss	201	201	1.67	+	.	promoter=sigma24;box35pos=169;box35seq=gattct;box10pos=190;box10seq=acaat
NZ_CP008957.1:149228-149478--/149428	btssfinder	tss	201	201	1.91	+	.	promoter=sigma28;box35pos=171;box35seq=ttctgatg;box10pos=189;box10seq=tacaataa
NZ_CP008957.1:149228-149478--/149428	btssfinder	tss	201	201	1.93	+	.	promoter=sigma38;box35pos=167;box35seq=gcgatt;box10pos=189;box10seq=tacaat
##sequence-region	NZ_CP008957.1:151077-151327--rc-/151127				1			251
NZ_CP008957.1:151077-151327--rc-/151127	btssfinder	tss	201	201	0.98	+	.	promoter=sigma38;box35pos=166;box35seq=tagaca;box10pos=189;box10seq=aatact
##sequence-region	NZ_CP008957.1:151100-151350--rc-/151150				1			251
NZ_CP008957.1:151100-151350--rc-/151150	btssfinder	tss	201	201	1.65	+	.	promoter=sigma32;box35pos=166;box35seq=tgatgca;box10pos=188;box10seq=gtagacacta
##sequence-region	NZ_CP008957.1:151329-151579--rc-/151379				1			251
NZ_CP008957.1:151329-151579--rc-/151379	btssfinder	tss	201	201	1.79	+	.	promoter=sigma70;box35pos=165;box35seq=gtcgcg;box10pos=189;box10seq=taaaaa
##sequence-region	NZ_CP008957.1:152062-152312--/152262				1			251
NZ_CP008957.1:152062-152312--/152262	btssfinder	tss	201	201	1.93	+	.	promoter=sigma70;box35pos=165;box35seq=ctgatt;box10pos=188;box10seq=tatgaa
NZ_CP008957.1:152062-152312--/152262	btssfinder	tss	201	201	1.95	+	.	promoter=sigma28;box35pos=169;box35seq=ttaactaa;box10pos=188;box10seq=tatgaata
NZ_CP008957.1:152062-152312--/152262	btssfinder	tss	201	201	1.25	+	.	promoter=sigma38;box35pos=165;box35seq=ctgatt;box10pos=192;box10seq=aataat
##sequence-region	NZ_CP008957.1:152139-152389--/152339				1			251
NZ_CP008957.1:152139-152389--/152339	btssfinder	tss	201	201	1.92	+	.	promoter=sigma70;box35pos=163;box35seq=ttggcg;box10pos=189;box10seq=tatact
NZ_CP008957.1:152139-152389--/152339	btssfinder	tss	201	201	1.73	+	.	promoter=sigma32;box35pos=160;box35seq=taattgg;box10pos=180;box10seq=agcgccagtt
NZ_CP008957.1:152139-152389--/152339	btssfinder	tss	201	201	1.86	+	.	promoter=sigma38;box35pos=163;box35seq=ttggcg;box10pos=189;box10seq=tatact
##sequence-region	NZ_CP008957.1:154171-154421--rc-/154221				1			251
NZ_CP008957.1:154171-154421--rc-/154221	btssfinder	tss	201	201	1.93	+	.	promoter=sigma70;box35pos=167;box35seq=ttgcct;box10pos=189;box10seq=tagaat
NZ_CP008957.1:154171-154421--rc-/154221	btssfinder	tss	201	201	1.78	+	.	promoter=sigma38;box35pos=167;box35seq=ttgcct;box10pos=189;box10seq=tagaat
##sequence-region	NZ_CP008957.1:161255-161505--rc-/161305				1			251
NZ_CP008957.1:161255-161505--rc-/161305	btssfinder	tss	201	201	1.96	+	.	promoter=sigma70;box35pos=165;box35seq=tatccg;box10pos=189;box10seq=tataat
NZ_CP008957.1:161255-161505--rc-/161305	btssfinder	tss	201	201	1.94	+	.	promoter=sigma38;box35pos=165;box35seq=tatccg;box10pos=189;box10seq=tataat
##sequence-region	NZ_CP008957.1:161282-161532--rc-/161332				1			251
NZ_CP008957.1:161282-161532--rc-/161332	btssfinder	tss	201	201	1.97	+	.	promoter=sigma70;box35pos=166;box35seq=ttacat;box10pos=189;box10seq=taatat
NZ_CP008957.1:161282-161532--rc-/161332	btssfinder	tss	201	201	1.95	+	.	promoter=sigma38;box35pos=166;box35seq=ttacat;box10pos=189;box10seq=taatat
##sequence-region	NZ_CP008957.1:161367-161617--rc-/161417				1			251
NZ_CP008957.1:161367-161617--rc-/161417	btssfinder	tss	201	201	1.96	+	.	promoter=sigma70;box35pos=165;box35seq=taggca;box10pos=189;box10seq=tagaat
NZ_CP008957.1:161367-161617--rc-/161417	btssfinder	tss	201	201	1.94	+	.	promoter=sigma32;box35pos=162;box35seq=gattagg;box10pos=184;box10seq=aaacctagaa
NZ_CP008957.1:161367-161617--rc-/161417	btssfinder	tss	201	201	1.96	+	.	promoter=sigma38;box35pos=165;box35seq=taggca;box10pos=189;box10seq=tagaat
##sequence-region	NZ_CP008957.1:163445-163695--rc-/163495				1			251
NZ_CP008957.1:163445-163695--rc-/163495	btssfinder	tss	201	201	1.94	+	.	promoter=sigma70;box35pos=167;box35seq=ttctca;box10pos=190;box10seq=tatgat
NZ_CP008957.1:163445-163695--rc-/163495	btssfinder	tss	201	201	1.58	+	.	promoter=sigma38;box35pos=169;box35seq=ctcaaa;box10pos=190;box10seq=tatgat
##sequence-region	NZ_CP008957.1:163663-163913--rc-/163713				1			251
NZ_CP008957.1:163663-163913--rc-/163713	btssfinder	tss	201	201	1.89	+	.	promoter=sigma70;box35pos=166;box35seq=ctggcg;box10pos=189;box10seq=taaact
NZ_CP008957.1:163663-163913--rc-/163713	btssfinder	tss	201	201	1.91	+	.	promoter=sigma38;box35pos=166;box35seq=ctggcg;box10pos=189;box10seq=taaact
##sequence-region	NZ_CP008957.1:164528-164778--rc-/164578				1			251
NZ_CP008957.1:164528-164778--rc-/164578	btssfinder	tss	201	201	1.82	+	.	promoter=sigma70;box35pos=167;box35seq=gtggaa;box10pos=188;box10seq=tactgt
NZ_CP008957.1:164528-164778--rc-/164578	btssfinder	tss	201	201	1.75	+	.	promoter=sigma24;box35pos=164;box35seq=aaagtg;box10pos=189;box10seq=actgt
##sequence-region	NZ_CP008957.1:164930-165180--rc-/164980				1			251
NZ_CP008957.1:164930-165180--rc-/164980	btssfinder	tss	201	201	1.94	+	.	promoter=sigma70;box35pos=165;box35seq=ttgcta;box10pos=188;box10seq=tattta
NZ_CP008957.1:164930-165180--rc-/164980	btssfinder	tss	201	201	1.94	+	.	promoter=sigma38;box35pos=165;box35seq=ttgcta;box10pos=188;box10seq=tattta
##sequence-region	NZ_CP008957.1:164967-165217--rc-/165017				1			251
NZ_CP008957.1:164967-165217--rc-/165017	btssfinder	tss	201	201	1.91	+	.	promoter=sigma70;box35pos=165;box35seq=tttcct;box10pos=189;box10seq=tacgtt
NZ_CP008957.1:164967-165217--rc-/165017	btssfinder	tss	201	201	1.95	+	.	promoter=sigma38;box35pos=165;box35seq=tttcct;box10pos=189;box10seq=tacgtt
##sequence-region	NZ_CP008957.1:165025-165275--rc-/165075				1			251
NZ_CP008957.1:165025-165275--rc-/165075	btssfinder	tss	201	201	1.94	+	.	promoter=sigma70;box35pos=166;box35seq=ttgtag;box10pos=189;box10seq=taattt
NZ_CP008957.1:165025-165275--rc-/165075	btssfinder	tss	201	201	1.92	+	.	promoter=sigma38;box35pos=166;box35seq=ttgtag;box10pos=189;box10seq=taattt
##sequence-region	NZ_CP008957.1:165041-165291--rc-/165091				1			251
NZ_CP008957.1:165041-165291--rc-/165091	btssfinder	tss	201	201	1.92	+	.	promoter=sigma70;box35pos=160;box35seq=taaaaa;box10pos=188;box10seq=taaagt
NZ_CP008957.1:165041-165291--rc-/165091	btssfinder	tss	201	201	1.86	+	.	promoter=sigma38;box35pos=160;box35seq=taaaaa;box10pos=188;box10seq=taaagt
##sequence-region	NZ_CP008957.1:166326-166576--rc-/166376				1			251
NZ_CP008957.1:166326-166576--rc-/166376	btssfinder	tss	201	201	1.91	+	.	promoter=sigma70;box35pos=166;box35seq=ttaaca;box10pos=189;box10seq=tagcat
##sequence-region	NZ_CP008957.1:166198-166448--/166398				1			251
NZ_CP008957.1:166198-166448--/166398	btssfinder	tss	201	201	1.72	+	.	promoter=sigma70;box35pos=167;box35seq=tcggtt;box10pos=190;box10seq=tacaat
##sequence-region	NZ_CP008957.1:166200-166450--/166400				1			251
NZ_CP008957.1:166200-166450--/166400	btssfinder	tss	201	201	1.84	+	.	promoter=sigma70;box35pos=165;box35seq=tcggtt;box10pos=188;box10seq=tacaat
##sequence-region	NZ_CP008957.1:168823-169073--/169023				1			251
NZ_CP008957.1:168823-169073--/169023	btssfinder	tss	201	201	1.91	+	.	promoter=sigma70;box35pos=169;box35seq=ctgtct;box10pos=190;box10seq=gaaaat
##sequence-region	NZ_CP008957.1:171551-171801--/171751				1			251
NZ_CP008957.1:171551-171801--/171751	btssfinder	tss	201	201	1.92	+	.	promoter=sigma70;box35pos=164;box35seq=cttgcg;box10pos=189;box10seq=tattat
NZ_CP008957.1:171551-171801--/171751	btssfinder	tss	201	201	1.85	+	.	promoter=sigma38;box35pos=164;box35seq=cttgcg;box10pos=189;box10seq=tattat
##sequence-region	NZ_CP008957.1:171590-171840--/171790				1			251
NZ_CP008957.1:171590-171840--/171790	btssfinder	tss	201	201	1.91	+	.	promoter=sigma70;box35pos=162;box35seq=tttata;box10pos=188;box10seq=tatcat
NZ_CP008957.1:171590-171840--/171790	btssfinder	tss	201	201	1.72	+	.	promoter=sigma38;box35pos=162;box35seq=tttata;box10pos=183;box10seq=tacgtt
##sequence-region	NZ_CP008957.1:173669-173919--/173869				1			251
NZ_CP008957.1:173669-173919--/173869	btssfinder	tss	201	201	1.19	+	.	promoter=sigma38;box35pos=160;box35seq=cagcta;box10pos=187;box10seq=taaagt
##sequence-region	NZ_CP008957.1:179069-179319--rc-/179119				1			251
NZ_CP008957.1:179069-179319--rc-/179119	btssfinder	tss	201	201	1.92	+	.	promoter=sigma70;box35pos=163;box35seq=ttgacg;box10pos=189;box10seq=taacat
NZ_CP008957.1:179069-179319--rc-/179119	btssfinder	tss	201	201	1.96	+	.	promoter=sigma28;box35pos=164;box35seq=tgacgagt;box10pos=183;box10seq=tatgaata
NZ_CP008957.1:179069-179319--rc-/179119	btssfinder	tss	201	201	1.85	+	.	promoter=sigma38;box35pos=163;box35seq=ttgacg;box10pos=189;box10seq=taacat
##sequence-region	NZ_CP008957.1:178933-179183--/179133				1			251
NZ_CP008957.1:178933-179183--/179133	btssfinder	tss	201	201	1.92	+	.	promoter=sigma70;box35pos=160;box35seq=ctgatt;box10pos=188;box10seq=tattct
NZ_CP008957.1:178933-179183--/179133	btssfinder	tss	201	201	1.94	+	.	promoter=sigma24;box35pos=170;box35seq=gaaaaa;box10pos=191;box10seq=tctat
NZ_CP008957.1:178933-179183--/179133	btssfinder	tss	201	201	1.91	+	.	promoter=sigma38;box35pos=160;box35seq=ctgatt;box10pos=188;box10seq=tattct
##sequence-region	NZ_CP008957.1:178942-179192--/179142				1			251
NZ_CP008957.1:178942-179192--/179142	btssfinder	tss	201	201	1.90	+	.	promoter=sigma70;box35pos=159;box35seq=tagaaa;box10pos=184;box10seq=tatgtt
NZ_CP008957.1:178942-179192--/179142	btssfinder	tss	201	201	1.85	+	.	promoter=sigma24;box35pos=169;box35seq=gaatgg;box10pos=192;box10seq=tcata
NZ_CP008957.1:178942-179192--/179142	btssfinder	tss	201	201	1.89	+	.	promoter=sigma38;box35pos=159;box35seq=tagaaa;box10pos=184;box10seq=tatgtt
##sequence-region	NZ_CP008957.1:179142-179392--rc-/179192				1			251
NZ_CP008957.1:179142-179392--rc-/179192	btssfinder	tss	201	201	1.92	+	.	promoter=sigma70;box35pos=169;box35seq=gtttca;box10pos=190;box10seq=tatact
NZ_CP008957.1:179142-179392--rc-/179192	btssfinder	tss	201	201	1.89	+	.	promoter=sigma38;box35pos=169;box35seq=gtttca;box10pos=190;box10seq=tatact
##sequence-region	NZ_CP008957.1:179012-179262--/179212				1			251
NZ_CP008957.1:179012-179262--/179212	btssfinder	tss	201	201	1.94	+	.	promoter=sigma70;box35pos=167;box35seq=gtgcaa;box10pos=189;box10seq=tataaa
NZ_CP008957.1:179012-179262--/179212	btssfinder	tss	201	201	1.86	+	.	promoter=sigma38;box35pos=167;box35seq=gtgcaa;box10pos=189;box10seq=tataaa
##sequence-region	NZ_CP008957.1:179074-179324--/179274				1			251
NZ_CP008957.1:179074-179324--/179274	btssfinder	tss	201	201	1.92	+	.	promoter=sigma70;box35pos=161;box35seq=tgcaaa;box10pos=189;box10seq=taaaat
NZ_CP008957.1:179074-179324--/179274	btssfinder	tss	201	201	1.96	+	.	promoter=sigma28;box35pos=164;box35seq=aaaggatt;box10pos=184;box10seq=gcgagtaa
NZ_CP008957.1:179074-179324--/179274	btssfinder	tss	201	201	1.89	+	.	promoter=sigma38;box35pos=161;box35seq=tgcaaa;box10pos=189;box10seq=taaaat
##sequence-region	NZ_CP008957.1:180450-180700--/180650				1			251
NZ_CP008957.1:180450-180700--/180650	btssfinder	tss	201	201	1.87	+	.	promoter=sigma70;box35pos=163;box35seq=gcgcaa;box10pos=188;box10seq=tatact
##sequence-region	NZ_CP008957.1:180558-180808--/180758				1			251
NZ_CP008957.1:180558-180808--/180758	btssfinder	tss	201	201	1.51	+	.	promoter=sigma70;box35pos=168;box35seq=ttgaac;box10pos=191;box10seq=gataat
##sequence-region	NZ_CP008957.1:180561-180811--/180761				1			251
NZ_CP008957.1:180561-180811--/180761	btssfinder	tss	201	201	1.91	+	.	promoter=sigma70;box35pos=165;box35seq=ttgaac;box10pos=188;box10seq=gataat
##sequence-region	NZ_CP008957.1:180572-180822--/180772				1			251
NZ_CP008957.1:180572-180822--/180772	btssfinder	tss	201	201	1.74	+	.	promoter=sigma70;box35pos=164;box35seq=taccag;box10pos=189;box10seq=tattat
##sequence-region	NZ_CP008957.1:180583-180833--/180783				1			251
NZ_CP008957.1:180583-180833--/180783	btssfinder	tss	201	201	1.89	+	.	promoter=sigma70;box35pos=164;box35seq=tagata;box10pos=189;box10seq=tagaat
NZ_CP008957.1:180583-180833--/180783	btssfinder	tss	201	201	1.29	+	.	promoter=sigma38;box35pos=164;box35seq=tagata;box10pos=189;box10seq=tagaat
##sequence-region	NZ_CP008957.1:181850-182100--rc-/181900				1			251
NZ_CP008957.1:181850-182100--rc-/181900	btssfinder	tss	201	201	1.91	+	.	promoter=sigma70;box35pos=160;box35seq=gtgact;box10pos=188;box10seq=tattat
NZ_CP008957.1:181850-182100--rc-/181900	btssfinder	tss	201	201	1.89	+	.	promoter=sigma38;box35pos=160;box35seq=gtgact;box10pos=188;box10seq=tattat
##sequence-region	NZ_CP008957.1:182745-182995--rc-/182795				1			251
NZ_CP008957.1:182745-182995--rc-/182795	btssfinder	tss	201	201	1.35	+	.	promoter=sigma70;box35pos=165;box35seq=gcgacg;box10pos=189;box10seq=cacaat
##sequence-region	NZ_CP008957.1:183166-183416--/183366				1			251
NZ_CP008957.1:183166-183416--/183366	btssfinder	tss	201	201	1.83	+	.	promoter=sigma70;box35pos=164;box35seq=ttgcac;box10pos=188;box10seq=tagatt
NZ_CP008957.1:183166-183416--/183366	btssfinder	tss	201	201	1.87	+	.	promoter=sigma38;box35pos=164;box35seq=ttgcac;box10pos=188;box10seq=tagatt
##sequence-region	NZ_CP008957.1:183331-183581--rc-/183381				1			251
NZ_CP008957.1:183331-183581--rc-/183381	btssfinder	tss	201	201	1.92	+	.	promoter=sigma70;box35pos=166;box35seq=tacgct;box10pos=189;box10seq=taaact
NZ_CP008957.1:183331-183581--rc-/183381	btssfinder	tss	201	201	1.83	+	.	promoter=sigma38;box35pos=166;box35seq=tacgct;box10pos=189;box10seq=taaact
##sequence-region	NZ_CP008957.1:183198-183448--/183398				1			251
NZ_CP008957.1:183198-183448--/183398	btssfinder	tss	201	201	1.60	+	.	promoter=sigma38;box35pos=167;box35seq=gcgata;box10pos=190;box10seq=tagttt
##sequence-region	NZ_CP008957.1:184844-185094--/185044				1			251
NZ_CP008957.1:184844-185094--/185044	btssfinder	tss	201	201	1.90	+	.	promoter=sigma70;box35pos=166;box35seq=tcggaa;box10pos=188;box10seq=gaatct
NZ_CP008957.1:184844-185094--/185044	btssfinder	tss	201	201	1.97	+	.	promoter=sigma24;box35pos=169;box35seq=gaactt;box10pos=191;box10seq=tctga
##sequence-region	NZ_CP008957.1:186240-186490--/186440				1			251
NZ_CP008957.1:186240-186490--/186440	btssfinder	tss	201	201	1.91	+	.	promoter=sigma70;box35pos=165;box35seq=gtgaaa;box10pos=188;box10seq=taaagt
##sequence-region	NZ_CP008957.1:186447-186697--/186647				1			251
NZ_CP008957.1:186447-186697--/186647	btssfinder	tss	201	201	1.88	+	.	promoter=sigma70;box35pos=161;box35seq=cacaat;box10pos=188;box10seq=tatgct
##sequence-region	NZ_CP008957.1:188273-188523--rc-/188323				1			251
NZ_CP008957.1:188273-188523--rc-/188323	btssfinder	tss	201	201	1.96	+	.	promoter=sigma70;box35pos=163;box35seq=gagccg;box10pos=188;box10seq=taaaat
NZ_CP008957.1:188273-188523--rc-/188323	btssfinder	tss	201	201	1.45	+	.	promoter=sigma28;box35pos=168;box35seq=gggcgggc;box10pos=186;box10seq=gctaaaat
NZ_CP008957.1:188273-188523--rc-/188323	btssfinder	tss	201	201	1.94	+	.	promoter=sigma38;box35pos=163;box35seq=gagccg;box10pos=188;box10seq=taaaat
##sequence-region	NZ_CP008957.1:188274-188524--rc-/188324				1			251
NZ_CP008957.1:188274-188524--rc-/188324	btssfinder	tss	201	201	1.96	+	.	promoter=sigma70;box35pos=164;box35seq=gagccg;box10pos=189;box10seq=taaaat
NZ_CP008957.1:188274-188524--rc-/188324	btssfinder	tss	201	201	1.83	+	.	promoter=sigma28;box35pos=169;box35seq=gggcgggc;box10pos=187;box10seq=gctaaaat
NZ_CP008957.1:188274-188524--rc-/188324	btssfinder	tss	201	201	1.92	+	.	promoter=sigma38;box35pos=164;box35seq=gagccg;box10pos=189;box10seq=taaaat
##sequence-region	NZ_CP008957.1:188343-188593--rc-/188393				1			251
NZ_CP008957.1:188343-188593--rc-/188393	btssfinder	tss	201	201	1.96	+	.	promoter=sigma70;box35pos=168;box35seq=gtaatt;box10pos=189;box10seq=catgat
NZ_CP008957.1:188343-188593--rc-/188393	btssfinder	tss	201	201	1.57	+	.	promoter=sigma32;box35pos=163;box35seq=agcaggt;box10pos=184;box10seq=tacgccatga
NZ_CP008957.1:188343-188593--rc-/188393	btssfinder	tss	201	201	1.95	+	.	promoter=sigma28;box35pos=169;box35seq=taattttt;box10pos=189;box10seq=catgatag
NZ_CP008957.1:188343-188593--rc-/188393	btssfinder	tss	201	201	1.94	+	.	promoter=sigma38;box35pos=165;box35seq=caggta;box10pos=189;box10seq=catgat
##sequence-region	NZ_CP008957.1:188399-188649--rc-/188449				1			251
NZ_CP008957.1:188399-188649--rc-/188449	btssfinder	tss	201	201	1.77	+	.	promoter=sigma24;box35pos=167;box35seq=gcaaaa;box10pos=186;box10seq=gctaa
NZ_CP008957.1:188399-188649--rc-/188449	btssfinder	tss	201	201	1.90	+	.	promoter=sigma32;box35pos=166;box35seq=cgcaaaa;box10pos=188;box10seq=taatccatcc
##sequence-region	NZ_CP008957.1:189415-189665--rc-/189465				1			251
NZ_CP008957.1:189415-189665--rc-/189465	btssfinder	tss	201	201	1.90	+	.	promoter=sigma70;box35pos=166;box35seq=ttgaca;box10pos=190;box10seq=gataaa
NZ_CP008957.1:189415-189665--rc-/189465	btssfinder	tss	201	201	1.78	+	.	promoter=sigma32;box35pos=167;box35seq=tgacaga;box10pos=187;box10seq=aacgataaag
NZ_CP008957.1:189415-189665--rc-/189465	btssfinder	tss	201	201	1.84	+	.	promoter=sigma28;box35pos=168;box35seq=gacagagg;box10pos=187;box10seq=aacgataa
##sequence-region	NZ_CP008957.1:192103-192353--rc-/192153				1			251
NZ_CP008957.1:192103-192353--rc-/192153	btssfinder	tss	201	201	1.92	+	.	promoter=sigma70;box35pos=166;box35seq=gcgaat;box10pos=189;box10seq=gataat
NZ_CP008957.1:192103-192353--rc-/192153	btssfinder	tss	201	201	1.39	+	.	promoter=sigma38;box35pos=163;box35seq=ccggcg;box10pos=191;box10seq=taattt
##sequence-region	NZ_CP008957.1:192220-192470--rc-/192270				1			251
NZ_CP008957.1:192220-192470--rc-/192270	btssfinder	tss	201	201	1.91	+	.	promoter=sigma70;box35pos=165;box35seq=ttgtct;box10pos=188;box10seq=tattgt
##sequence-region	NZ_CP008957.1:192969-193219--rc-/193019				1			251
NZ_CP008957.1:192969-193219--rc-/193019	btssfinder	tss	201	201	1.91	+	.	promoter=sigma70;box35pos=163;box35seq=gtgata;box10pos=189;box10seq=tatatt
NZ_CP008957.1:192969-193219--rc-/193019	btssfinder	tss	201	201	1.89	+	.	promoter=sigma38;box35pos=163;box35seq=gtgata;box10pos=189;box10seq=tatatt
##sequence-region	NZ_CP008957.1:192990-193240--rc-/193040				1			251
NZ_CP008957.1:192990-193240--rc-/193040	btssfinder	tss	201	201	1.91	+	.	promoter=sigma70;box35pos=166;box35seq=ttctca;box10pos=188;box10seq=taccat
NZ_CP008957.1:192990-193240--rc-/193040	btssfinder	tss	201	201	1.90	+	.	promoter=sigma38;box35pos=167;box35seq=tctcaa;box10pos=188;box10seq=taccat
##sequence-region	NZ_CP008957.1:192927-193177--/193127				1			251
NZ_CP008957.1:192927-193177--/193127	btssfinder	tss	201	201	1.92	+	.	promoter=sigma70;box35pos=162;box35seq=tcgcca;box10pos=189;box10seq=tataat
NZ_CP008957.1:192927-193177--/193127	btssfinder	tss	201	201	1.88	+	.	promoter=sigma38;box35pos=162;box35seq=tcgcca;box10pos=189;box10seq=tataat
##sequence-region	NZ_CP008957.1:192999-193249--/193199				1			251
NZ_CP008957.1:192999-193249--/193199	btssfinder	tss	201	201	1.90	+	.	promoter=sigma70;box35pos=165;box35seq=ttggtg;box10pos=189;box10seq=tataaa
NZ_CP008957.1:192999-193249--/193199	btssfinder	tss	201	201	1.93	+	.	promoter=sigma38;box35pos=165;box35seq=ttggtg;box10pos=189;box10seq=tataaa
##sequence-region	NZ_CP008957.1:193280-193530--rc-/193330				1			251
NZ_CP008957.1:193280-193530--rc-/193330	btssfinder	tss	201	201	1.73	+	.	promoter=sigma70;box35pos=164;box35seq=ttgcca;box10pos=185;box10seq=tataaa
##sequence-region	NZ_CP008957.1:195099-195349--/195299				1			251
NZ_CP008957.1:195099-195349--/195299	btssfinder	tss	201	201	1.91	+	.	promoter=sigma70;box35pos=162;box35seq=cttgtg;box10pos=189;box10seq=tacaat
NZ_CP008957.1:195099-195349--/195299	btssfinder	tss	201	201	1.77	+	.	promoter=sigma32;box35pos=160;box35seq=cccttgt;box10pos=182;box10seq=agcgacgtac
NZ_CP008957.1:195099-195349--/195299	btssfinder	tss	201	201	1.79	+	.	promoter=sigma38;box35pos=162;box35seq=cttgtg;box10pos=189;box10seq=tacaat
##sequence-region	NZ_CP008957.1:195904-196154--/196104				1			251
NZ_CP008957.1:195904-196154--/196104	btssfinder	tss	201	201	1.94	+	.	promoter=sigma70;box35pos=165;box35seq=ttcccg;box10pos=188;box10seq=taagat
NZ_CP008957.1:195904-196154--/196104	btssfinder	tss	201	201	1.83	+	.	promoter=sigma38;box35pos=165;box35seq=ttcccg;box10pos=188;box10seq=taagat
##sequence-region	NZ_CP008957.1:195959-196209--/196159				1			251
NZ_CP008957.1:195959-196209--/196159	btssfinder	tss	201	201	1.93	+	.	promoter=sigma70;box35pos=162;box35seq=cttacc;box10pos=189;box10seq=tatact
NZ_CP008957.1:195959-196209--/196159	btssfinder	tss	201	201	1.94	+	.	promoter=sigma38;box35pos=162;box35seq=cttacc;box10pos=189;box10seq=tatact
##sequence-region	NZ_CP008957.1:197814-198064--/198014				1			251
NZ_CP008957.1:197814-198064--/198014	btssfinder	tss	201	201	1.79	+	.	promoter=sigma24;box35pos=168;box35seq=acaatg;box10pos=190;box10seq=tctgt
##sequence-region	NZ_CP008957.1:197909-198159--/198109				1			251
NZ_CP008957.1:197909-198159--/198109	btssfinder	tss	201	201	1.79	+	.	promoter=sigma70;box35pos=165;box35seq=gctaca;box10pos=189;box10seq=tagcgt
##sequence-region	NZ_CP008957.1:197929-198179--/198129				1			251
NZ_CP008957.1:197929-198179--/198129	btssfinder	tss	201	201	1.93	+	.	promoter=sigma70;box35pos=165;box35seq=ttgtta;box10pos=188;box10seq=tatagt
NZ_CP008957.1:197929-198179--/198129	btssfinder	tss	201	201	1.86	+	.	promoter=sigma38;box35pos=165;box35seq=ttgtta;box10pos=188;box10seq=tatagt
##sequence-region	NZ_CP008957.1:199611-199861--/199811				1			251
NZ_CP008957.1:199611-199861--/199811	btssfinder	tss	201	201	1.91	+	.	promoter=sigma70;box35pos=167;box35seq=tttaat;box10pos=188;box10seq=tatttt
NZ_CP008957.1:199611-199861--/199811	btssfinder	tss	201	201	1.86	+	.	promoter=sigma38;box35pos=167;box35seq=tttaat;box10pos=188;box10seq=tatttt
##sequence-region	NZ_CP008957.1:203523-203773--/203723				1			251
NZ_CP008957.1:203523-203773--/203723	btssfinder	tss	201	201	1.65	+	.	promoter=sigma32;box35pos=165;box35seq=catcggt;box10pos=187;box10seq=ttctccacaa
##sequence-region	NZ_CP008957.1:203544-203794--/203744				1			251
NZ_CP008957.1:203544-203794--/203744	btssfinder	tss	201	201	1.90	+	.	promoter=sigma70;box35pos=167;box35seq=tctcca;box10pos=189;box10seq=tagtgt
NZ_CP008957.1:203544-203794--/203744	btssfinder	tss	201	201	1.68	+	.	promoter=sigma38;box35pos=167;box35seq=tctcca;box10pos=189;box10seq=tagtgt
##sequence-region	NZ_CP008957.1:205217-205467--/205417				1			251
NZ_CP008957.1:205217-205467--/205417	btssfinder	tss	201	201	1.91	+	.	promoter=sigma70;box35pos=167;box35seq=cttacg;box10pos=190;box10seq=tattat
NZ_CP008957.1:205217-205467--/205417	btssfinder	tss	201	201	1.89	+	.	promoter=sigma38;box35pos=167;box35seq=cttacg;box10pos=190;box10seq=tattat
##sequence-region	NZ_CP008957.1:205662-205912--/205862				1			251
NZ_CP008957.1:205662-205912--/205862	btssfinder	tss	201	201	1.88	+	.	promoter=sigma70;box35pos=162;box35seq=tttaaa;box10pos=188;box10seq=taaagt
NZ_CP008957.1:205662-205912--/205862	btssfinder	tss	201	201	1.87	+	.	promoter=sigma28;box35pos=164;box35seq=taaagggg;box10pos=183;box10seq=gacggtaa
NZ_CP008957.1:205662-205912--/205862	btssfinder	tss	201	201	1.58	+	.	promoter=sigma38;box35pos=162;box35seq=tttaaa;box10pos=188;box10seq=taaagt
##sequence-region	NZ_CP008957.1:211556-211806--/211756				1			251
NZ_CP008957.1:211556-211806--/211756	btssfinder	tss	201	201	1.91	+	.	promoter=sigma70;box35pos=165;box35seq=ttgcta;box10pos=188;box10seq=caaatt
NZ_CP008957.1:211556-211806--/211756	btssfinder	tss	201	201	1.58	+	.	promoter=sigma32;box35pos=162;box35seq=ggcttgc;box10pos=183;box10seq=acaggcaaat
NZ_CP008957.1:211556-211806--/211756	btssfinder	tss	201	201	1.82	+	.	promoter=sigma38;box35pos=165;box35seq=ttgcta;box10pos=188;box10seq=caaatt
##sequence-region	NZ_CP008957.1:212802-213052--/213002				1			251
NZ_CP008957.1:212802-213052--/213002	btssfinder	tss	201	201	1.89	+	.	promoter=sigma70;box35pos=163;box35seq=ttttta;box10pos=189;box10seq=tatgat
NZ_CP008957.1:212802-213052--/213002	btssfinder	tss	201	201	1.65	+	.	promoter=sigma38;box35pos=165;box35seq=tttatc;box10pos=189;box10seq=tatgat
##sequence-region	NZ_CP008957.1:215002-215252--/215202				1			251
NZ_CP008957.1:215002-215252--/215202	btssfinder	tss	201	201	1.89	+	.	promoter=sigma70;box35pos=165;box35seq=ttgcca;box10pos=189;box10seq=taacgt
##sequence-region	NZ_CP008957.1:215450-215700--/215650				1			251
NZ_CP008957.1:215450-215700--/215650	btssfinder	tss	201	201	1.84	+	.	promoter=sigma70;box35pos=165;box35seq=ttgtca;box10pos=188;box10seq=taacgt
##sequence-region	NZ_CP008957.1:217458-217708--rc-/217508				1			251
NZ_CP008957.1:217458-217708--rc-/217508	btssfinder	tss	201	201	1.40	+	.	promoter=sigma70;box35pos=167;box35seq=gcgaaa;box10pos=188;box10seq=taggct
NZ_CP008957.1:217458-217708--rc-/217508	btssfinder	tss	201	201	1.33	+	.	promoter=sigma38;box35pos=164;box35seq=cttgcg;box10pos=188;box10seq=taggct
##sequence-region	NZ_CP008957.1:217341-217591--/217541				1			251
NZ_CP008957.1:217341-217591--/217541	btssfinder	tss	201	201	1.91	+	.	promoter=sigma70;box35pos=161;box35seq=gtggat;box10pos=188;box10seq=taaact
NZ_CP008957.1:217341-217591--/217541	btssfinder	tss	201	201	1.94	+	.	promoter=sigma38;box35pos=161;box35seq=gtggat;box10pos=188;box10seq=taaact
##sequence-region	NZ_CP008957.1:217492-217742--rc-/217542				1			251
NZ_CP008957.1:217492-217742--rc-/217542	btssfinder	tss	201	201	1.91	+	.	promoter=sigma70;box35pos=165;box35seq=ctgata;box10pos=189;box10seq=tatagt
NZ_CP008957.1:217492-217742--rc-/217542	btssfinder	tss	201	201	1.92	+	.	promoter=sigma38;box35pos=165;box35seq=ctgata;box10pos=189;box10seq=tatagt
##sequence-region	NZ_CP008957.1:217414-217664--/217614				1			251
NZ_CP008957.1:217414-217664--/217614	btssfinder	tss	201	201	1.91	+	.	promoter=sigma70;box35pos=168;box35seq=ccgcaa;box10pos=189;box10seq=tacaat
NZ_CP008957.1:217414-217664--/217614	btssfinder	tss	201	201	1.56	+	.	promoter=sigma24;box35pos=170;box35seq=gcaact;box10pos=190;box10seq=acaat
NZ_CP008957.1:217414-217664--/217614	btssfinder	tss	201	201	1.93	+	.	promoter=sigma38;box35pos=168;box35seq=ccgcaa;box10pos=189;box10seq=tacaat
##sequence-region	NZ_CP008957.1:217766-218016--/217966				1			251
NZ_CP008957.1:217766-218016--/217966	btssfinder	tss	201	201	0.81	+	.	promoter=sigma70;box35pos=166;box35seq=ccgcag;box10pos=189;box10seq=tataat
##sequence-region	NZ_CP008957.1:222118-222368--rc-/222168				1			251
NZ_CP008957.1:222118-222368--rc-/222168	btssfinder	tss	201	201	1.94	+	.	promoter=sigma70;box35pos=169;box35seq=ttgaca;box10pos=190;box10seq=taaact
NZ_CP008957.1:222118-222368--rc-/222168	btssfinder	tss	201	201	1.95	+	.	promoter=sigma38;box35pos=169;box35seq=ttgaca;box10pos=190;box10seq=taaact
##sequence-region	NZ_CP008957.1:222269-222519--rc-/222319				1			251
NZ_CP008957.1:222269-222519--rc-/222319	btssfinder	tss	201	201	1.78	+	.	promoter=sigma70;box35pos=165;box35seq=ctggcg;box10pos=189;box10seq=tatcgt
##sequence-region	NZ_CP008957.1:223281-223531--rc-/223331				1			251
NZ_CP008957.1:223281-223531--rc-/223331	btssfinder	tss	201	201	1.94	+	.	promoter=sigma70;box35pos=167;box35seq=ttcaat;box10pos=189;box10seq=tacatt
NZ_CP008957.1:223281-223531--rc-/223331	btssfinder	tss	201	201	1.89	+	.	promoter=sigma38;box35pos=163;box35seq=ctgatt;box10pos=189;box10seq=tacatt
##sequence-region	NZ_CP008957.1:223303-223553--rc-/223353				1			251
NZ_CP008957.1:223303-223553--rc-/223353	btssfinder	tss	201	201	1.89	+	.	promoter=sigma70;box35pos=166;box35seq=ttgtca;box10pos=191;box10seq=caatat
NZ_CP008957.1:223303-223553--rc-/223353	btssfinder	tss	201	201	0.48	+	.	promoter=sigma24;box35pos=169;box35seq=tcattt;box10pos=190;box10seq=tcaat
NZ_CP008957.1:223303-223553--rc-/223353	btssfinder	tss	201	201	1.64	+	.	promoter=sigma38;box35pos=166;box35seq=ttgtca;box10pos=192;box10seq=aatatt
##sequence-region	NZ_CP008957.1:224289-224539--rc-/224339				1			251
NZ_CP008957.1:224289-224539--rc-/224339	btssfinder	tss	201	201	1.81	+	.	promoter=sigma70;box35pos=164;box35seq=ctggta;box10pos=188;box10seq=tattta
NZ_CP008957.1:224289-224539--rc-/224339	btssfinder	tss	201	201	1.45	+	.	promoter=sigma28;box35pos=162;box35seq=tactggta;box10pos=181;box10seq=tctggttt
##sequence-region	NZ_CP008957.1:225800-226050--/226000				1			251
NZ_CP008957.1:225800-226050--/226000	btssfinder	tss	201	201	1.77	+	.	promoter=sigma70;box35pos=162;box35seq=tcgaaa;box10pos=186;box10seq=tattat
NZ_CP008957.1:225800-226050--/226000	btssfinder	tss	201	201	0.80	+	.	promoter=sigma38;box35pos=162;box35seq=tcgaaa;box10pos=186;box10seq=tattat
##sequence-region	NZ_CP008957.1:225995-226245--rc-/226045				1			251
NZ_CP008957.1:225995-226245--rc-/226045	btssfinder	tss	201	201	1.94	+	.	promoter=sigma70;box35pos=165;box35seq=ttgatt;box10pos=188;box10seq=taacat
NZ_CP008957.1:225995-226245--rc-/226045	btssfinder	tss	201	201	1.71	+	.	promoter=sigma38;box35pos=165;box35seq=ttgatt;box10pos=188;box10seq=taacat
##sequence-region	NZ_CP008957.1:225937-226187--/226137				1			251
NZ_CP008957.1:225937-226187--/226137	btssfinder	tss	201	201	1.91	+	.	promoter=sigma70;box35pos=167;box35seq=tttctt;box10pos=189;box10seq=gatact
NZ_CP008957.1:225937-226187--/226137	btssfinder	tss	201	201	1.83	+	.	promoter=sigma38;box35pos=167;box35seq=tttctt;box10pos=189;box10seq=gatact
##sequence-region	NZ_CP008957.1:232264-232514--/232464				1			251
NZ_CP008957.1:232264-232514--/232464	btssfinder	tss	201	201	1.91	+	.	promoter=sigma70;box35pos=168;box35seq=tttccg;box10pos=189;box10seq=cataat
NZ_CP008957.1:232264-232514--/232464	btssfinder	tss	201	201	1.84	+	.	promoter=sigma38;box35pos=168;box35seq=tttccg;box10pos=189;box10seq=cataat
##sequence-region	NZ_CP008957.1:234169-234419--/234369				1			251
NZ_CP008957.1:234169-234419--/234369	btssfinder	tss	201	201	1.87	+	.	promoter=sigma70;box35pos=160;box35seq=gtgtaa;box10pos=187;box10seq=tacaat
NZ_CP008957.1:234169-234419--/234369	btssfinder	tss	201	201	1.92	+	.	promoter=sigma32;box35pos=158;box35seq=cggtgta;box10pos=180;box10seq=aacaatatac
NZ_CP008957.1:234169-234419--/234369	btssfinder	tss	201	201	1.68	+	.	promoter=sigma38;box35pos=160;box35seq=gtgtaa;box10pos=187;box10seq=tacaat
##sequence-region	NZ_CP008957.1:234193-234443--/234393				1			251
NZ_CP008957.1:234193-234443--/234393	btssfinder	tss	201	201	1.86	+	.	promoter=sigma70;box35pos=168;box35seq=ttgctc;box10pos=189;box10seq=taaaat
NZ_CP008957.1:234193-234443--/234393	btssfinder	tss	201	201	1.93	+	.	promoter=sigma28;box35pos=169;box35seq=tgctcgtt;box10pos=187;box10seq=gctaaaat
NZ_CP008957.1:234193-234443--/234393	btssfinder	tss	201	201	1.95	+	.	promoter=sigma38;box35pos=161;box35seq=tataca;box10pos=189;box10seq=taaaat
##sequence-region	NZ_CP008957.1:234202-234452--/234402				1			251
NZ_CP008957.1:234202-234452--/234402	btssfinder	tss	201	201	1.92	+	.	promoter=sigma70;box35pos=166;box35seq=ttgaaa;box10pos=189;box10seq=tataac
NZ_CP008957.1:234202-234452--/234402	btssfinder	tss	201	201	1.94	+	.	promoter=sigma32;box35pos=163;box35seq=tcgttga;box10pos=184;box10seq=atccctataa
NZ_CP008957.1:234202-234452--/234402	btssfinder	tss	201	201	1.97	+	.	promoter=sigma28;box35pos=168;box35seq=gaaagagt;box10pos=186;box10seq=ccctataa
NZ_CP008957.1:234202-234452--/234402	btssfinder	tss	201	201	1.65	+	.	promoter=sigma38;box35pos=166;box35seq=ttgaaa;box10pos=192;box10seq=aacagt
##sequence-region	NZ_CP008957.1:237483-237733--rc-/237533				1			251
NZ_CP008957.1:237483-237733--rc-/237533	btssfinder	tss	201	201	1.92	+	.	promoter=sigma70;box35pos=167;box35seq=ttgtca;box10pos=190;box10seq=tatgat
NZ_CP008957.1:237483-237733--rc-/237533	btssfinder	tss	201	201	1.88	+	.	promoter=sigma38;box35pos=167;box35seq=ttgtca;box10pos=190;box10seq=tatgat
##sequence-region	NZ_CP008957.1:238128-238378--/238328				1			251
NZ_CP008957.1:238128-238378--/238328	btssfinder	tss	201	201	0.52	+	.	promoter=sigma70;box35pos=167;box35seq=tgtaat;box10pos=191;box10seq=tactgt
##sequence-region	NZ_CP008957.1:238136-238386--/238336				1			251
NZ_CP008957.1:238136-238386--/238336	btssfinder	tss	201	201	1.91	+	.	promoter=sigma70;box35pos=164;box35seq=ttgtca;box10pos=189;box10seq=taagat
##sequence-region	NZ_CP008957.1:238448-238698--rc-/238498				1			251
NZ_CP008957.1:238448-238698--rc-/238498	btssfinder	tss	201	201	1.91	+	.	promoter=sigma70;box35pos=166;box35seq=ttgatt;box10pos=188;box10seq=caatct
NZ_CP008957.1:238448-238698--rc-/238498	btssfinder	tss	201	201	1.61	+	.	promoter=sigma24;box35pos=168;box35seq=gatttc;box10pos=191;box10seq=tctta
NZ_CP008957.1:238448-238698--rc-/238498	btssfinder	tss	201	201	1.91	+	.	promoter=sigma38;box35pos=166;box35seq=ttgatt;box10pos=188;box10seq=caatct
##sequence-region	NZ_CP008957.1:238457-238707--rc-/238507				1			251
NZ_CP008957.1:238457-238707--rc-/238507	btssfinder	tss	201	201	1.91	+	.	promoter=sigma70;box35pos=168;box35seq=ttcgca;box10pos=189;box10seq=taaatt
NZ_CP008957.1:238457-238707--rc-/238507	btssfinder	tss	201	201	1.81	+	.	promoter=sigma38;box35pos=168;box35seq=ttcgca;box10pos=189;box10seq=taaatt
##sequence-region	NZ_CP008957.1:239205-239455--/239405				1			251
NZ_CP008957.1:239205-239455--/239405	btssfinder	tss	201	201	1.66	+	.	promoter=sigma70;box35pos=166;box35seq=gttctt;box10pos=188;box10seq=gacaat
##sequence-region	NZ_CP008957.1:239288-239538--/239488				1			251
NZ_CP008957.1:239288-239538--/239488	btssfinder	tss	201	201	1.83	+	.	promoter=sigma70;box35pos=167;box35seq=ttttct;box10pos=189;box10seq=taaaat
##sequence-region	NZ_CP008957.1:239372-239622--/239572				1			251
NZ_CP008957.1:239372-239622--/239572	btssfinder	tss	201	201	1.91	+	.	promoter=sigma70;box35pos=164;box35seq=tttcta;box10pos=189;box10seq=tagact
NZ_CP008957.1:239372-239622--/239572	btssfinder	tss	201	201	1.93	+	.	promoter=sigma38;box35pos=164;box35seq=tttcta;box10pos=189;box10seq=tagact
##sequence-region	NZ_CP008957.1:239541-239791--rc-/239591				1			251
NZ_CP008957.1:239541-239791--rc-/239591	btssfinder	tss	201	201	0.20	+	.	promoter=sigma24;box35pos=164;box35seq=gcagtg;box10pos=189;box10seq=tcaga
NZ_CP008957.1:239541-239791--rc-/239591	btssfinder	tss	201	201	1.27	+	.	promoter=sigma38;box35pos=162;box35seq=ttgcag;box10pos=190;box10seq=cagact
##sequence-region	NZ_CP008957.1:239400-239650--/239600				1			251
NZ_CP008957.1:239400-239650--/239600	btssfinder	tss	201	201	1.91	+	.	promoter=sigma70;box35pos=161;box35seq=tagact;box10pos=188;box10seq=taaaat
NZ_CP008957.1:239400-239650--/239600	btssfinder	tss	201	201	1.94	+	.	promoter=sigma38;box35pos=161;box35seq=tagact;box10pos=188;box10seq=taaaat
##sequence-region	NZ_CP008957.1:240632-240882--/240832				1			251
NZ_CP008957.1:240632-240882--/240832	btssfinder	tss	201	201	1.97	+	.	promoter=sigma70;box35pos=167;box35seq=ttgtta;box10pos=189;box10seq=tataat
NZ_CP008957.1:240632-240882--/240832	btssfinder	tss	201	201	1.92	+	.	promoter=sigma28;box35pos=170;box35seq=ttattatt;box10pos=189;box10seq=tataatta
NZ_CP008957.1:240632-240882--/240832	btssfinder	tss	201	201	1.96	+	.	promoter=sigma38;box35pos=167;box35seq=ttgtta;box10pos=189;box10seq=tataat
##sequence-region	NZ_CP008957.1:240633-240883--/240833				1			251
NZ_CP008957.1:240633-240883--/240833	btssfinder	tss	201	201	1.97	+	.	promoter=sigma70;box35pos=166;box35seq=ttgtta;box10pos=188;box10seq=tataat
NZ_CP008957.1:240633-240883--/240833	btssfinder	tss	201	201	1.93	+	.	promoter=sigma28;box35pos=169;box35seq=ttattatt;box10pos=188;box10seq=tataatta
NZ_CP008957.1:240633-240883--/240833	btssfinder	tss	201	201	1.96	+	.	promoter=sigma38;box35pos=166;box35seq=ttgtta;box10pos=188;box10seq=tataat
##sequence-region	NZ_CP008957.1:242193-242443--rc-/242243				1			251
NZ_CP008957.1:242193-242443--rc-/242243	btssfinder	tss	201	201	1.78	+	.	promoter=sigma70;box35pos=163;box35seq=ctggca;box10pos=190;box10seq=tatact
NZ_CP008957.1:242193-242443--rc-/242243	btssfinder	tss	201	201	1.77	+	.	promoter=sigma32;box35pos=160;box35seq=cgactgg;box10pos=180;box10seq=atatccatgc
NZ_CP008957.1:242193-242443--rc-/242243	btssfinder	tss	201	201	1.94	+	.	promoter=sigma38;box35pos=163;box35seq=ctggca;box10pos=190;box10seq=tatact
##sequence-region	NZ_CP008957.1:263503-263753--rc-/263553				1			251
NZ_CP008957.1:263503-263753--rc-/263553	btssfinder	tss	201	201	1.89	+	.	promoter=sigma70;box35pos=167;box35seq=tttctt;box10pos=188;box10seq=taaaat
NZ_CP008957.1:263503-263753--rc-/263553	btssfinder	tss	201	201	1.95	+	.	promoter=sigma38;box35pos=167;box35seq=tttctt;box10pos=188;box10seq=taaaat
##sequence-region	NZ_CP008957.1:266866-267116--/267066				1			251
NZ_CP008957.1:266866-267116--/267066	btssfinder	tss	201	201	1.92	+	.	promoter=sigma70;box35pos=168;box35seq=gtgcag;box10pos=189;box10seq=tattaa
NZ_CP008957.1:266866-267116--/267066	btssfinder	tss	201	201	1.83	+	.	promoter=sigma32;box35pos=163;box35seq=aactggt;box10pos=184;box10seq=aaccatatta
NZ_CP008957.1:266866-267116--/267066	btssfinder	tss	201	201	1.65	+	.	promoter=sigma38;box35pos=165;box35seq=ctggtg;box10pos=187;box10seq=catatt
##sequence-region	NZ_CP008957.1:270931-271181--/271131				1			251
NZ_CP008957.1:270931-271181--/271131	btssfinder	tss	201	201	1.96	+	.	promoter=sigma70;box35pos=163;box35seq=cagaaa;box10pos=189;box10seq=tacagt
NZ_CP008957.1:270931-271181--/271131	btssfinder	tss	201	201	1.92	+	.	promoter=sigma38;box35pos=163;box35seq=cagaaa;box10pos=189;box10seq=tacagt
##sequence-region	NZ_CP008957.1:270984-271234--/271184				1			251
NZ_CP008957.1:270984-271234--/271184	btssfinder	tss	201	201	1.92	+	.	promoter=sigma70;box35pos=169;box35seq=ttggcc;box10pos=190;box10seq=tattat
NZ_CP008957.1:270984-271234--/271184	btssfinder	tss	201	201	1.66	+	.	promoter=sigma38;box35pos=164;box35seq=tggatt;box10pos=185;box10seq=tatgct
##sequence-region	NZ_CP008957.1:271003-271253--/271203				1			251
NZ_CP008957.1:271003-271253--/271203	btssfinder	tss	201	201	1.90	+	.	promoter=sigma70;box35pos=166;box35seq=tatgct;box10pos=189;box10seq=taggat
NZ_CP008957.1:271003-271253--/271203	btssfinder	tss	201	201	1.81	+	.	promoter=sigma38;box35pos=166;box35seq=tatgct;box10pos=189;box10seq=taggat
##sequence-region	NZ_CP008957.1:272252-272502--/272452				1			251
NZ_CP008957.1:272252-272502--/272452	btssfinder	tss	201	201	1.97	+	.	promoter=sigma70;box35pos=166;box35seq=tttatt;box10pos=189;box10seq=tataat
NZ_CP008957.1:272252-272502--/272452	btssfinder	tss	201	201	1.96	+	.	promoter=sigma38;box35pos=166;box35seq=tttatt;box10pos=189;box10seq=tataat
##sequence-region	NZ_CP008957.1:272433-272683--/272633				1			251
NZ_CP008957.1:272433-272683--/272633	btssfinder	tss	201	201	1.80	+	.	promoter=sigma70;box35pos=157;box35seq=tctaaa;box10pos=183;box10seq=tatgat
NZ_CP008957.1:272433-272683--/272633	btssfinder	tss	201	201	1.59	+	.	promoter=sigma28;box35pos=164;box35seq=ctgttttt;box10pos=183;box10seq=tatgatca
NZ_CP008957.1:272433-272683--/272633	btssfinder	tss	201	201	1.94	+	.	promoter=sigma38;box35pos=157;box35seq=tctaaa;box10pos=183;box10seq=tatgat
##sequence-region	NZ_CP008957.1:275305-275555--/275505				1			251
NZ_CP008957.1:275305-275555--/275505	btssfinder	tss	201	201	1.92	+	.	promoter=sigma70;box35pos=164;box35seq=tgggca;box10pos=188;box10seq=tataaa
NZ_CP008957.1:275305-275555--/275505	btssfinder	tss	201	201	1.87	+	.	promoter=sigma38;box35pos=164;box35seq=tgggca;box10pos=188;box10seq=tataaa
##sequence-region	NZ_CP008957.1:275426-275676--/275626				1			251
NZ_CP008957.1:275426-275676--/275626	btssfinder	tss	201	201	1.90	+	.	promoter=sigma70;box35pos=161;box35seq=tttatt;box10pos=188;box10seq=taacaa
NZ_CP008957.1:275426-275676--/275626	btssfinder	tss	201	201	1.78	+	.	promoter=sigma38;box35pos=161;box35seq=tttatt;box10pos=189;box10seq=aacaat
##sequence-region	NZ_CP008957.1:278235-278485--rc-/278285				1			251
NZ_CP008957.1:278235-278485--rc-/278285	btssfinder	tss	201	201	1.96	+	.	promoter=sigma70;box35pos=161;box35seq=gcgcta;box10pos=189;box10seq=taaagt
NZ_CP008957.1:278235-278485--rc-/278285	btssfinder	tss	201	201	1.96	+	.	promoter=sigma28;box35pos=165;box35seq=taaggcaa;box10pos=184;box10seq=ggtgttaa
NZ_CP008957.1:278235-278485--rc-/278285	btssfinder	tss	201	201	1.91	+	.	promoter=sigma38;box35pos=161;box35seq=gcgcta;box10pos=189;box10seq=taaagt
##sequence-region	NZ_CP008957.1:278243-278493--rc-/278293				1			251
NZ_CP008957.1:278243-278493--rc-/278293	btssfinder	tss	201	201	1.92	+	.	promoter=sigma70;box35pos=161;box35seq=tttatt;box10pos=189;box10seq=taaggt
NZ_CP008957.1:278243-278493--rc-/278293	btssfinder	tss	201	201	1.92	+	.	promoter=sigma38;box35pos=161;box35seq=tttatt;box10pos=189;box10seq=taaggt
##sequence-region	NZ_CP008957.1:278149-278399--/278349				1			251
NZ_CP008957.1:278149-278399--/278349	btssfinder	tss	201	201	1.91	+	.	promoter=sigma70;box35pos=166;box35seq=ttgcct;box10pos=190;box10seq=taacaa
##sequence-region	NZ_CP008957.1:278170-278420--/278370				1			251
NZ_CP008957.1:278170-278420--/278370	btssfinder	tss	201	201	1.93	+	.	promoter=sigma38;box35pos=165;box35seq=ttgata;box10pos=188;box10seq=aaatat
##sequence-region	NZ_CP008957.1:278188-278438--/278388				1			251
NZ_CP008957.1:278188-278438--/278388	btssfinder	tss	201	201	1.94	+	.	promoter=sigma70;box35pos=166;box35seq=ttggaa;box10pos=189;box10seq=tatcgt
NZ_CP008957.1:278188-278438--/278388	btssfinder	tss	201	201	1.87	+	.	promoter=sigma38;box35pos=160;box35seq=ctgata;box10pos=186;box10seq=aattat
##sequence-region	NZ_CP008957.1:278202-278452--/278402				1			251
NZ_CP008957.1:278202-278452--/278402	btssfinder	tss	201	201	1.90	+	.	promoter=sigma32;box35pos=164;box35seq=gatttgc;box10pos=184;box10seq=atcgccaggc
##sequence-region	NZ_CP008957.1:278203-278453--/278403				1			251
NZ_CP008957.1:278203-278453--/278403	btssfinder	tss	201	201	1.60	+	.	promoter=sigma24;box35pos=170;box35seq=aaatta;box10pos=191;box10seq=gcttt
NZ_CP008957.1:278203-278453--/278403	btssfinder	tss	201	201	1.94	+	.	promoter=sigma32;box35pos=163;box35seq=gatttgc;box10pos=183;box10seq=atcgccaggc
##sequence-region	NZ_CP008957.1:281365-281615--rc-/281415				1			251
NZ_CP008957.1:281365-281615--rc-/281415	btssfinder	tss	201	201	1.94	+	.	promoter=sigma70;box35pos=166;box35seq=ttgcta;box10pos=189;box10seq=tacaac
NZ_CP008957.1:281365-281615--rc-/281415	btssfinder	tss	201	201	1.92	+	.	promoter=sigma32;box35pos=160;box35seq=aacacat;box10pos=181;box10seq=acatccacta
NZ_CP008957.1:281365-281615--rc-/281415	btssfinder	tss	201	201	1.92	+	.	promoter=sigma38;box35pos=166;box35seq=ttgcta;box10pos=189;box10seq=tacaac
##sequence-region	NZ_CP008957.1:281383-281633--rc-/281433				1			251
NZ_CP008957.1:281383-281633--rc-/281433	btssfinder	tss	201	201	1.18	+	.	promoter=sigma24;box35pos=165;box35seq=taatta;box10pos=186;box10seq=gctaa
NZ_CP008957.1:281383-281633--rc-/281433	btssfinder	tss	201	201	1.92	+	.	promoter=sigma28;box35pos=168;box35seq=ttatattg;box10pos=186;box10seq=gctaaatg
NZ_CP008957.1:281383-281633--rc-/281433	btssfinder	tss	201	201	1.94	+	.	promoter=sigma38;box35pos=162;box35seq=ttgtaa;box10pos=190;box10seq=aatgtt
##sequence-region	NZ_CP008957.1:281403-281653--rc-/281453				1			251
NZ_CP008957.1:281403-281653--rc-/281453	btssfinder	tss	201	201	1.95	+	.	promoter=sigma70;box35pos=162;box35seq=cagcaa;box10pos=189;box10seq=tatatt
NZ_CP008957.1:281403-281653--rc-/281453	btssfinder	tss	201	201	1.81	+	.	promoter=sigma38;box35pos=162;box35seq=cagcaa;box10pos=189;box10seq=tatatt
##sequence-region	NZ_CP008957.1:281269-281519--/281469				1			251
NZ_CP008957.1:281269-281519--/281469	btssfinder	tss	201	201	1.97	+	.	promoter=sigma70;box35pos=166;box35seq=gtaaaa;box10pos=189;box10seq=tacaat
NZ_CP008957.1:281269-281519--/281469	btssfinder	tss	201	201	1.96	+	.	promoter=sigma24;box35pos=170;box35seq=aaacat;box10pos=190;box10seq=acaat
NZ_CP008957.1:281269-281519--/281469	btssfinder	tss	201	201	1.97	+	.	promoter=sigma28;box35pos=169;box35seq=aaaacatt;box10pos=189;box10seq=tacaatat
NZ_CP008957.1:281269-281519--/281469	btssfinder	tss	201	201	1.93	+	.	promoter=sigma38;box35pos=161;box35seq=tggatg;box10pos=189;box10seq=tacaat
##sequence-region	NZ_CP008957.1:281381-281631--/281581				1			251
NZ_CP008957.1:281381-281631--/281581	btssfinder	tss	201	201	1.91	+	.	promoter=sigma70;box35pos=165;box35seq=ttctcg;box10pos=188;box10seq=tacact
NZ_CP008957.1:281381-281631--/281581	btssfinder	tss	201	201	1.95	+	.	promoter=sigma38;box35pos=164;box35seq=cttctc;box10pos=188;box10seq=tacact
##sequence-region	NZ_CP008957.1:283802-284052--rc-/283852				1			251
NZ_CP008957.1:283802-284052--rc-/283852	btssfinder	tss	201	201	1.77	+	.	promoter=sigma70;box35pos=166;box35seq=cttgcg;box10pos=187;box10seq=gataat
NZ_CP008957.1:283802-284052--rc-/283852	btssfinder	tss	201	201	0.41	+	.	promoter=sigma38;box35pos=166;box35seq=cttgcg;box10pos=189;box10seq=taatgt
##sequence-region	NZ_CP008957.1:283910-284160--rc-/283960				1			251
NZ_CP008957.1:283910-284160--rc-/283960	btssfinder	tss	201	201	1.90	+	.	promoter=sigma70;box35pos=165;box35seq=tttaca;box10pos=189;box10seq=tacgat
NZ_CP008957.1:283910-284160--rc-/283960	btssfinder	tss	201	201	1.94	+	.	promoter=sigma28;box35pos=169;box35seq=caaactta;box10pos=189;box10seq=tacgattt
NZ_CP008957.1:283910-284160--rc-/283960	btssfinder	tss	201	201	1.89	+	.	promoter=sigma38;box35pos=165;box35seq=tttaca;box10pos=189;box10seq=tacgat
##sequence-region	NZ_CP008957.1:284162-284412--rc-/284212				1			251
NZ_CP008957.1:284162-284412--rc-/284212	btssfinder	tss	201	201	1.96	+	.	promoter=sigma70;box35pos=164;box35seq=gccaaa;box10pos=190;box10seq=taaatt
NZ_CP008957.1:284162-284412--rc-/284212	btssfinder	tss	201	201	1.96	+	.	promoter=sigma28;box35pos=166;box35seq=caaagacg;box10pos=185;box10seq=tttgataa
NZ_CP008957.1:284162-284412--rc-/284212	btssfinder	tss	201	201	1.81	+	.	promoter=sigma38;box35pos=164;box35seq=gccaaa;box10pos=190;box10seq=taaatt
##sequence-region	NZ_CP008957.1:284448-284698--rc-/284498				1			251
NZ_CP008957.1:284448-284698--rc-/284498	btssfinder	tss	201	201	1.91	+	.	promoter=sigma70;box35pos=165;box35seq=ttgtcg;box10pos=188;box10seq=tacaat
NZ_CP008957.1:284448-284698--rc-/284498	btssfinder	tss	201	201	1.94	+	.	promoter=sigma24;box35pos=170;box35seq=gctgtt;box10pos=189;box10seq=acaat
NZ_CP008957.1:284448-284698--rc-/284498	btssfinder	tss	201	201	1.94	+	.	promoter=sigma32;box35pos=162;box35seq=agattgt;box10pos=183;box10seq=tgagctacaa
NZ_CP008957.1:284448-284698--rc-/284498	btssfinder	tss	201	201	1.96	+	.	promoter=sigma38;box35pos=165;box35seq=ttgtcg;box10pos=188;box10seq=tacaat
##sequence-region	NZ_CP008957.1:284449-284699--rc-/284499				1			251
NZ_CP008957.1:284449-284699--rc-/284499	btssfinder	tss	201	201	1.91	+	.	promoter=sigma70;box35pos=166;box35seq=ttgtcg;box10pos=189;box10seq=tacaat
NZ_CP008957.1:284449-284699--rc-/284499	btssfinder	tss	201	201	1.96	+	.	promoter=sigma24;box35pos=171;box35seq=gctgtt;box10pos=190;box10seq=acaat
NZ_CP008957.1:284449-284699--rc-/284499	btssfinder	tss	201	201	1.93	+	.	promoter=sigma32;box35pos=163;box35seq=agattgt;box10pos=184;box10seq=tgagctacaa
NZ_CP008957.1:284449-284699--rc-/284499	btssfinder	tss	201	201	1.96	+	.	promoter=sigma38;box35pos=166;box35seq=ttgtcg;box10pos=189;box10seq=tacaat
##sequence-region	NZ_CP008957.1:284408-284658--/284608				1			251
NZ_CP008957.1:284408-284658--/284608	btssfinder	tss	201	201	1.97	+	.	promoter=sigma70;box35pos=169;box35seq=ctgaaa;box10pos=190;box10seq=tataat
NZ_CP008957.1:284408-284658--/284608	btssfinder	tss	201	201	1.95	+	.	promoter=sigma38;box35pos=169;box35seq=ctgaaa;box10pos=190;box10seq=tataat
##sequence-region	NZ_CP008957.1:284411-284661--/284611				1			251
NZ_CP008957.1:284411-284661--/284611	btssfinder	tss	201	201	1.97	+	.	promoter=sigma70;box35pos=166;box35seq=ctgaaa;box10pos=187;box10seq=tataat
NZ_CP008957.1:284411-284661--/284611	btssfinder	tss	201	201	1.97	+	.	promoter=sigma28;box35pos=168;box35seq=gaaatata;box10pos=187;box10seq=tataataa
NZ_CP008957.1:284411-284661--/284611	btssfinder	tss	201	201	1.95	+	.	promoter=sigma38;box35pos=166;box35seq=ctgaaa;box10pos=187;box10seq=tataat
##sequence-region	NZ_CP008957.1:285389-285639--/285589				1			251
NZ_CP008957.1:285389-285639--/285589	btssfinder	tss	201	201	1.88	+	.	promoter=sigma70;box35pos=168;box35seq=ttgccg;box10pos=191;box10seq=taccgt
##sequence-region	NZ_CP008957.1:288427-288677--/288627				1			251
NZ_CP008957.1:288427-288677--/288627	btssfinder	tss	201	201	1.89	+	.	promoter=sigma70;box35pos=166;box35seq=gtgctg;box10pos=189;box10seq=tacgct
##sequence-region	NZ_CP008957.1:288570-288820--/288770				1			251
NZ_CP008957.1:288570-288820--/288770	btssfinder	tss	201	201	1.92	+	.	promoter=sigma70;box35pos=164;box35seq=tttctc;box10pos=187;box10seq=tatact
NZ_CP008957.1:288570-288820--/288770	btssfinder	tss	201	201	1.80	+	.	promoter=sigma38;box35pos=166;box35seq=tctcaa;box10pos=187;box10seq=tatact
##sequence-region	NZ_CP008957.1:289459-289709--/289659				1			251
NZ_CP008957.1:289459-289709--/289659	btssfinder	tss	201	201	1.85	+	.	promoter=sigma70;box35pos=166;box35seq=tttact;box10pos=190;box10seq=gaaatt
NZ_CP008957.1:289459-289709--/289659	btssfinder	tss	201	201	1.86	+	.	promoter=sigma28;box35pos=168;box35seq=tactgatt;box10pos=187;box10seq=ggtgaaat
##sequence-region	NZ_CP008957.1:289660-289910--/289860				1			251
NZ_CP008957.1:289660-289910--/289860	btssfinder	tss	201	201	1.71	+	.	promoter=sigma70;box35pos=159;box35seq=gacaac;box10pos=184;box10seq=tatact
##sequence-region	NZ_CP008957.1:290259-290509--/290459				1			251
NZ_CP008957.1:290259-290509--/290459	btssfinder	tss	201	201	1.97	+	.	promoter=sigma70;box35pos=163;box35seq=cagaac;box10pos=189;box10seq=tatatt
NZ_CP008957.1:290259-290509--/290459	btssfinder	tss	201	201	1.93	+	.	promoter=sigma38;box35pos=163;box35seq=cagaac;box10pos=189;box10seq=tatatt
##sequence-region	NZ_CP008957.1:291039-291289--/291239				1			251
NZ_CP008957.1:291039-291289--/291239	btssfinder	tss	201	201	1.87	+	.	promoter=sigma70;box35pos=163;box35seq=ctgcca;box10pos=189;box10seq=tatact
NZ_CP008957.1:291039-291289--/291239	btssfinder	tss	201	201	1.90	+	.	promoter=sigma38;box35pos=163;box35seq=ctgcca;box10pos=189;box10seq=tatact
##sequence-region	NZ_CP008957.1:293647-293897--rc-/293697				1			251
NZ_CP008957.1:293647-293897--rc-/293697	btssfinder	tss	201	201	1.96	+	.	promoter=sigma70;box35pos=167;box35seq=ctccct;box10pos=190;box10seq=tattct
NZ_CP008957.1:293647-293897--rc-/293697	btssfinder	tss	201	201	1.91	+	.	promoter=sigma38;box35pos=167;box35seq=ctccct;box10pos=190;box10seq=tattct
##sequence-region	NZ_CP008957.1:293654-293904--rc-/293704				1			251
NZ_CP008957.1:293654-293904--rc-/293704	btssfinder	tss	201	201	1.91	+	.	promoter=sigma70;box35pos=168;box35seq=ctgcct;box10pos=189;box10seq=taaagt
NZ_CP008957.1:293654-293904--rc-/293704	btssfinder	tss	201	201	1.92	+	.	promoter=sigma38;box35pos=168;box35seq=ctgcct;box10pos=189;box10seq=taaagt
##sequence-region	NZ_CP008957.1:293513-293763--/293713				1			251
NZ_CP008957.1:293513-293763--/293713	btssfinder	tss	201	201	1.53	+	.	promoter=sigma38;box35pos=156;box35seq=ttgtca;box10pos=183;box10seq=tatgtt
##sequence-region	NZ_CP008957.1:293606-293856--/293806				1			251
NZ_CP008957.1:293606-293856--/293806	btssfinder	tss	201	201	1.91	+	.	promoter=sigma70;box35pos=164;box35seq=ctggtt;box10pos=188;box10seq=tataat
NZ_CP008957.1:293606-293856--/293806	btssfinder	tss	201	201	1.92	+	.	promoter=sigma32;box35pos=162;box35seq=tactggt;box10pos=183;box10seq=atctctataa
NZ_CP008957.1:293606-293856--/293806	btssfinder	tss	201	201	1.94	+	.	promoter=sigma38;box35pos=164;box35seq=ctggtt;box10pos=188;box10seq=tataat
##sequence-region	NZ_CP008957.1:294190-294440--/294390				1			251
NZ_CP008957.1:294190-294440--/294390	btssfinder	tss	201	201	1.83	+	.	promoter=sigma70;box35pos=163;box35seq=ttgttc;box10pos=188;box10seq=tacaat
NZ_CP008957.1:294190-294440--/294390	btssfinder	tss	201	201	1.85	+	.	promoter=sigma38;box35pos=165;box35seq=gttctt;box10pos=188;box10seq=tacaat
##sequence-region	NZ_CP008957.1:295481-295731--/295681				1			251
NZ_CP008957.1:295481-295731--/295681	btssfinder	tss	201	201	1.91	+	.	promoter=sigma70;box35pos=160;box35seq=tcgaaa;box10pos=188;box10seq=taaatt
NZ_CP008957.1:295481-295731--/295681	btssfinder	tss	201	201	1.93	+	.	promoter=sigma38;box35pos=160;box35seq=tcgaaa;box10pos=188;box10seq=taaatt
##sequence-region	NZ_CP008957.1:295498-295748--/295698				1			251
NZ_CP008957.1:295498-295748--/295698	btssfinder	tss	201	201	1.91	+	.	promoter=sigma70;box35pos=167;box35seq=ttgcta;box10pos=189;box10seq=taaaac
NZ_CP008957.1:295498-295748--/295698	btssfinder	tss	201	201	1.73	+	.	promoter=sigma38;box35pos=167;box35seq=ttgcta;box10pos=192;box10seq=aacagt
##sequence-region	NZ_CP008957.1:295511-295761--/295711				1			251
NZ_CP008957.1:295511-295761--/295711	btssfinder	tss	201	201	1.60	+	.	promoter=sigma24;box35pos=168;box35seq=caattt;box10pos=189;box10seq=tcaca
##sequence-region	NZ_CP008957.1:297246-297496--rc-/297296				1			251
NZ_CP008957.1:297246-297496--rc-/297296	btssfinder	tss	201	201	1.97	+	.	promoter=sigma70;box35pos=168;box35seq=tttaag;box10pos=189;box10seq=taatat
NZ_CP008957.1:297246-297496--rc-/297296	btssfinder	tss	201	201	1.77	+	.	promoter=sigma38;box35pos=168;box35seq=tttaag;box10pos=189;box10seq=taatat
##sequence-region	NZ_CP008957.1:297115-297365--/297315				1			251
NZ_CP008957.1:297115-297365--/297315	btssfinder	tss	201	201	1.93	+	.	promoter=sigma70;box35pos=165;box35seq=ttttaa;box10pos=188;box10seq=tatatt
NZ_CP008957.1:297115-297365--/297315	btssfinder	tss	201	201	1.95	+	.	promoter=sigma32;box35pos=163;box35seq=gttttta;box10pos=183;box10seq=aaagatatat
NZ_CP008957.1:297115-297365--/297315	btssfinder	tss	201	201	1.89	+	.	promoter=sigma38;box35pos=166;box35seq=tttaac;box10pos=188;box10seq=tatatt
##sequence-region	NZ_CP008957.1:297132-297382--/297332				1			251
NZ_CP008957.1:297132-297382--/297332	btssfinder	tss	201	201	1.96	+	.	promoter=sigma70;box35pos=161;box35seq=ttgtta;box10pos=189;box10seq=tattct
NZ_CP008957.1:297132-297382--/297332	btssfinder	tss	201	201	1.97	+	.	promoter=sigma28;box35pos=165;box35seq=taaagata;box10pos=184;box10seq=aatgatat
NZ_CP008957.1:297132-297382--/297332	btssfinder	tss	201	201	1.94	+	.	promoter=sigma38;box35pos=163;box35seq=gttaaa;box10pos=189;box10seq=tattct
##sequence-region	NZ_CP008957.1:297149-297399--/297349				1			251
NZ_CP008957.1:297149-297399--/297349	btssfinder	tss	201	201	1.94	+	.	promoter=sigma70;box35pos=165;box35seq=ttaatg;box10pos=188;box10seq=taattt
NZ_CP008957.1:297149-297399--/297349	btssfinder	tss	201	201	1.88	+	.	promoter=sigma28;box35pos=165;box35seq=ttaatgat;box10pos=183;box10seq=tgtggtaa
NZ_CP008957.1:297149-297399--/297349	btssfinder	tss	201	201	1.95	+	.	promoter=sigma38;box35pos=165;box35seq=ttaatg;box10pos=188;box10seq=taattt
##sequence-region	NZ_CP008957.1:297261-297511--/297461				1			251
NZ_CP008957.1:297261-297511--/297461	btssfinder	tss	201	201	1.87	+	.	promoter=sigma70;box35pos=167;box35seq=ttggca;box10pos=190;box10seq=taaaac
##sequence-region	NZ_CP008957.1:297279-297529--/297479				1			251
NZ_CP008957.1:297279-297529--/297479	btssfinder	tss	201	201	1.82	+	.	promoter=sigma70;box35pos=165;box35seq=gtcctg;box10pos=188;box10seq=tatcat
NZ_CP008957.1:297279-297529--/297479	btssfinder	tss	201	201	1.65	+	.	promoter=sigma38;box35pos=165;box35seq=gtcctg;box10pos=188;box10seq=tatcat
##sequence-region	NZ_CP008957.1:297290-297540--/297490				1			251
NZ_CP008957.1:297290-297540--/297490	btssfinder	tss	201	201	1.96	+	.	promoter=sigma70;box35pos=168;box35seq=ttcgtt;box10pos=189;box10seq=taaaat
NZ_CP008957.1:297290-297540--/297490	btssfinder	tss	201	201	1.25	+	.	promoter=sigma38;box35pos=168;box35seq=ttcgtt;box10pos=189;box10seq=taaaat
##sequence-region	NZ_CP008957.1:298354-298604--/298554				1			251
NZ_CP008957.1:298354-298604--/298554	btssfinder	tss	201	201	0.54	+	.	promoter=sigma38;box35pos=163;box35seq=cggaca;box10pos=190;box10seq=aatact
##sequence-region	NZ_CP008957.1:301026-301276--rc-/301076				1			251
NZ_CP008957.1:301026-301276--rc-/301076	btssfinder	tss	201	201	1.81	+	.	promoter=sigma32;box35pos=165;box35seq=tgttttc;box10pos=187;box10seq=tcccacacac
##sequence-region	NZ_CP008957.1:301134-301384--rc-/301184				1			251
NZ_CP008957.1:301134-301384--rc-/301184	btssfinder	tss	201	201	1.30	+	.	promoter=sigma24;box35pos=167;box35seq=gaagaa;box10pos=187;box10seq=gcaga
NZ_CP008957.1:301134-301384--rc-/301184	btssfinder	tss	201	201	1.85	+	.	promoter=sigma28;box35pos=169;box35seq=agaagggc;box10pos=187;box10seq=gcagaagg
##sequence-region	NZ_CP008957.1:301222-301472--rc-/301272				1			251
NZ_CP008957.1:301222-301472--rc-/301272	btssfinder	tss	201	201	1.93	+	.	promoter=sigma70;box35pos=166;box35seq=ttgaca;box10pos=189;box10seq=gatact
NZ_CP008957.1:301222-301472--rc-/301272	btssfinder	tss	201	201	1.96	+	.	promoter=sigma24;box35pos=169;box35seq=acacaa;box10pos=192;box10seq=actaa
NZ_CP008957.1:301222-301472--rc-/301272	btssfinder	tss	201	201	1.96	+	.	promoter=sigma28;box35pos=168;box35seq=gacacaaa;box10pos=186;box10seq=ggtgatac
NZ_CP008957.1:301222-301472--rc-/301272	btssfinder	tss	201	201	1.86	+	.	promoter=sigma38;box35pos=166;box35seq=ttgaca;box10pos=191;box10seq=tactaa
##sequence-region	NZ_CP008957.1:301836-302086--rc-/301886				1			251
NZ_CP008957.1:301836-302086--rc-/301886	btssfinder	tss	201	201	1.94	+	.	promoter=sigma70;box35pos=166;box35seq=ttgacg;box10pos=189;box10seq=tagatt
NZ_CP008957.1:301836-302086--rc-/301886	btssfinder	tss	201	201	1.76	+	.	promoter=sigma38;box35pos=166;box35seq=ttgacg;box10pos=189;box10seq=tagatt
##sequence-region	NZ_CP008957.1:302603-302853--rc-/302653				1			251
NZ_CP008957.1:302603-302853--rc-/302653	btssfinder	tss	201	201	1.94	+	.	promoter=sigma70;box35pos=166;box35seq=tagata;box10pos=189;box10seq=tagatt
NZ_CP008957.1:302603-302853--rc-/302653	btssfinder	tss	201	201	1.88	+	.	promoter=sigma38;box35pos=166;box35seq=tagata;box10pos=189;box10seq=tagatt
##sequence-region	NZ_CP008957.1:302536-302786--/302736				1			251
NZ_CP008957.1:302536-302786--/302736	btssfinder	tss	201	201	1.94	+	.	promoter=sigma70;box35pos=166;box35seq=ttgact;box10pos=189;box10seq=gataat
NZ_CP008957.1:302536-302786--/302736	btssfinder	tss	201	201	1.95	+	.	promoter=sigma28;box35pos=167;box35seq=tgactact;box10pos=186;box10seq=ggtgataa
##sequence-region	NZ_CP008957.1:302865-303115--/303065				1			251
NZ_CP008957.1:302865-303115--/303065	btssfinder	tss	201	201	1.94	+	.	promoter=sigma24;box35pos=172;box35seq=acattc;box10pos=190;box10seq=tctaa
##sequence-region	NZ_CP008957.1:308252-308502--rc-/308302				1			251
NZ_CP008957.1:308252-308502--rc-/308302	btssfinder	tss	201	201	1.96	+	.	promoter=sigma70;box35pos=162;box35seq=tagttg;box10pos=188;box10seq=taatat
NZ_CP008957.1:308252-308502--rc-/308302	btssfinder	tss	201	201	1.90	+	.	promoter=sigma24;box35pos=159;box35seq=tactag;box10pos=184;box10seq=tcatt
NZ_CP008957.1:308252-308502--rc-/308302	btssfinder	tss	201	201	1.96	+	.	promoter=sigma38;box35pos=164;box35seq=gttgtg;box10pos=188;box10seq=taatat
##sequence-region	NZ_CP008957.1:308421-308671--rc-/308471				1			251
NZ_CP008957.1:308421-308671--rc-/308471	btssfinder	tss	201	201	1.86	+	.	promoter=sigma38;box35pos=156;box35seq=gcggag;box10pos=184;box10seq=tagagt
##sequence-region	NZ_CP008957.1:308691-308941--/308891				1			251
NZ_CP008957.1:308691-308941--/308891	btssfinder	tss	201	201	1.92	+	.	promoter=sigma70;box35pos=167;box35seq=gttatg;box10pos=189;box10seq=tatcat
NZ_CP008957.1:308691-308941--/308891	btssfinder	tss	201	201	1.80	+	.	promoter=sigma24;box35pos=169;box35seq=tatgtt;box10pos=191;box10seq=tcata
NZ_CP008957.1:308691-308941--/308891	btssfinder	tss	201	201	1.89	+	.	promoter=sigma38;box35pos=167;box35seq=gttatg;box10pos=189;box10seq=tatcat
##sequence-region	NZ_CP008957.1:308855-309105--/309055				1			251
NZ_CP008957.1:308855-309105--/309055	btssfinder	tss	201	201	1.96	+	.	promoter=sigma70;box35pos=164;box35seq=gtggtt;box10pos=188;box10seq=caaagt
NZ_CP008957.1:308855-309105--/309055	btssfinder	tss	201	201	1.96	+	.	promoter=sigma38;box35pos=164;box35seq=gtggtt;box10pos=188;box10seq=caaagt
##sequence-region	NZ_CP008957.1:308874-309124--/309074				1			251
NZ_CP008957.1:308874-309124--/309074	btssfinder	tss	201	201	1.96	+	.	promoter=sigma70;box35pos=165;box35seq=ttggca;box10pos=189;box10seq=tatact
NZ_CP008957.1:308874-309124--/309074	btssfinder	tss	201	201	1.91	+	.	promoter=sigma32;box35pos=163;box35seq=gtttggc;box10pos=184;box10seq=atacatatac
NZ_CP008957.1:308874-309124--/309074	btssfinder	tss	201	201	1.95	+	.	promoter=sigma38;box35pos=165;box35seq=ttggca;box10pos=189;box10seq=tatact
##sequence-region	NZ_CP008957.1:310530-310780--/310730				1			251
NZ_CP008957.1:310530-310780--/310730	btssfinder	tss	201	201	1.92	+	.	promoter=sigma70;box35pos=160;box35seq=tttata;box10pos=188;box10seq=catagt
NZ_CP008957.1:310530-310780--/310730	btssfinder	tss	201	201	1.53	+	.	promoter=sigma32;box35pos=165;box35seq=aacattt;box10pos=185;box10seq=gtccatagta
NZ_CP008957.1:310530-310780--/310730	btssfinder	tss	201	201	1.90	+	.	promoter=sigma38;box35pos=160;box35seq=tttata;box10pos=188;box10seq=catagt
##sequence-region	NZ_CP008957.1:310574-310824--/310774				1			251
NZ_CP008957.1:310574-310824--/310774	btssfinder	tss	201	201	1.92	+	.	promoter=sigma70;box35pos=167;box35seq=tagaat;box10pos=190;box10seq=taggat
NZ_CP008957.1:310574-310824--/310774	btssfinder	tss	201	201	1.94	+	.	promoter=sigma38;box35pos=167;box35seq=tagaat;box10pos=190;box10seq=taggat
##sequence-region	NZ_CP008957.1:310576-310826--/310776				1			251
NZ_CP008957.1:310576-310826--/310776	btssfinder	tss	201	201	1.93	+	.	promoter=sigma70;box35pos=165;box35seq=tagaat;box10pos=188;box10seq=taggat
NZ_CP008957.1:310576-310826--/310776	btssfinder	tss	201	201	1.95	+	.	promoter=sigma38;box35pos=165;box35seq=tagaat;box10pos=188;box10seq=taggat
##sequence-region	NZ_CP008957.1:317931-318181--/318131				1			251
NZ_CP008957.1:317931-318181--/318131	btssfinder	tss	201	201	1.96	+	.	promoter=sigma70;box35pos=169;box35seq=tgcgca;box10pos=190;box10seq=cataat
NZ_CP008957.1:317931-318181--/318131	btssfinder	tss	201	201	1.92	+	.	promoter=sigma32;box35pos=165;box35seq=tgcgtgc;box10pos=185;box10seq=atacacataa
NZ_CP008957.1:317931-318181--/318131	btssfinder	tss	201	201	1.58	+	.	promoter=sigma38;box35pos=158;box35seq=taaaaa;box10pos=186;box10seq=tacaca
##sequence-region	NZ_CP008957.1:317934-318184--/318134				1			251
NZ_CP008957.1:317934-318184--/318134	btssfinder	tss	201	201	1.78	+	.	promoter=sigma70;box35pos=166;box35seq=tgcgca;box10pos=187;box10seq=cataat
NZ_CP008957.1:317934-318184--/318134	btssfinder	tss	201	201	1.94	+	.	promoter=sigma32;box35pos=162;box35seq=tgcgtgc;box10pos=182;box10seq=atacacataa
NZ_CP008957.1:317934-318184--/318134	btssfinder	tss	201	201	1.97	+	.	promoter=sigma28;box35pos=168;box35seq=cgcaggtg;box10pos=187;box10seq=cataataa
NZ_CP008957.1:317934-318184--/318134	btssfinder	tss	201	201	1.52	+	.	promoter=sigma38;box35pos=155;box35seq=taaaaa;box10pos=183;box10seq=tacaca
##sequence-region	NZ_CP008957.1:324536-324786--rc-/324586				1			251
NZ_CP008957.1:324536-324786--rc-/324586	btssfinder	tss	201	201	1.90	+	.	promoter=sigma70;box35pos=166;box35seq=tagaac;box10pos=189;box10seq=tatcct
NZ_CP008957.1:324536-324786--rc-/324586	btssfinder	tss	201	201	1.07	+	.	promoter=sigma38;box35pos=166;box35seq=tagaac;box10pos=189;box10seq=tatcct
##sequence-region	NZ_CP008957.1:324432-324682--/324632				1			251
NZ_CP008957.1:324432-324682--/324632	btssfinder	tss	201	201	1.92	+	.	promoter=sigma70;box35pos=168;box35seq=ctggaa;box10pos=189;box10seq=tattct
NZ_CP008957.1:324432-324682--/324632	btssfinder	tss	201	201	1.62	+	.	promoter=sigma38;box35pos=168;box35seq=ctggaa;box10pos=189;box10seq=tattct
##sequence-region	NZ_CP008957.1:327389-327639--rc-/327439				1			251
NZ_CP008957.1:327389-327639--rc-/327439	btssfinder	tss	201	201	1.92	+	.	promoter=sigma70;box35pos=165;box35seq=gctaag;box10pos=189;box10seq=taaatt
NZ_CP008957.1:327389-327639--rc-/327439	btssfinder	tss	201	201	1.91	+	.	promoter=sigma38;box35pos=165;box35seq=gctaag;box10pos=189;box10seq=taaatt
##sequence-region	NZ_CP008957.1:327410-327660--rc-/327460				1			251
NZ_CP008957.1:327410-327660--rc-/327460	btssfinder	tss	201	201	1.91	+	.	promoter=sigma70;box35pos=166;box35seq=ctgatt;box10pos=188;box10seq=taagat
NZ_CP008957.1:327410-327660--rc-/327460	btssfinder	tss	201	201	1.93	+	.	promoter=sigma38;box35pos=166;box35seq=ctgatt;box10pos=188;box10seq=taagat
##sequence-region	NZ_CP008957.1:334989-335239--/335189				1			251
NZ_CP008957.1:334989-335239--/335189	btssfinder	tss	201	201	1.88	+	.	promoter=sigma70;box35pos=166;box35seq=gagctg;box10pos=189;box10seq=tacgat
NZ_CP008957.1:334989-335239--/335189	btssfinder	tss	201	201	1.82	+	.	promoter=sigma38;box35pos=163;box35seq=tgggag;box10pos=189;box10seq=tacgat
##sequence-region	NZ_CP008957.1:335168-335418--/335368				1			251
NZ_CP008957.1:335168-335418--/335368	btssfinder	tss	201	201	1.86	+	.	promoter=sigma38;box35pos=164;box35seq=tttaca;box10pos=186;box10seq=aatact
##sequence-region	NZ_CP008957.1:335183-335433--/335383				1			251
NZ_CP008957.1:335183-335433--/335383	btssfinder	tss	201	201	1.82	+	.	promoter=sigma70;box35pos=165;box35seq=tttatg;box10pos=191;box10seq=taacat
NZ_CP008957.1:335183-335433--/335383	btssfinder	tss	201	201	1.76	+	.	promoter=sigma38;box35pos=165;box35seq=tttatg;box10pos=191;box10seq=taacat
##sequence-region	NZ_CP008957.1:343750-344000--rc-/343800				1			251
NZ_CP008957.1:343750-344000--rc-/343800	btssfinder	tss	201	201	1.96	+	.	promoter=sigma70;box35pos=162;box35seq=tttaac;box10pos=188;box10seq=tatctt
NZ_CP008957.1:343750-344000--rc-/343800	btssfinder	tss	201	201	1.98	+	.	promoter=sigma24;box35pos=165;box35seq=aaccta;box10pos=190;box10seq=tctta
NZ_CP008957.1:343750-344000--rc-/343800	btssfinder	tss	201	201	1.92	+	.	promoter=sigma32;box35pos=161;box35seq=gtttaac;box10pos=183;box10seq=ctacgtatct
NZ_CP008957.1:343750-344000--rc-/343800	btssfinder	tss	201	201	1.95	+	.	promoter=sigma38;box35pos=162;box35seq=tttaac;box10pos=188;box10seq=tatctt
##sequence-region	NZ_CP008957.1:343817-344067--rc-/343867				1			251
NZ_CP008957.1:343817-344067--rc-/343867	btssfinder	tss	201	201	1.97	+	.	promoter=sigma70;box35pos=164;box35seq=ttgaca;box10pos=188;box10seq=taaatt
NZ_CP008957.1:343817-344067--rc-/343867	btssfinder	tss	201	201	1.92	+	.	promoter=sigma32;box35pos=161;box35seq=atattga;box10pos=181;box10seq=aaaaacataa
NZ_CP008957.1:343817-344067--rc-/343867	btssfinder	tss	201	201	1.96	+	.	promoter=sigma38;box35pos=164;box35seq=ttgaca;box10pos=188;box10seq=taaatt
##sequence-region	NZ_CP008957.1:343942-344192--/344142				1			251
NZ_CP008957.1:343942-344192--/344142	btssfinder	tss	201	201	1.96	+	.	promoter=sigma70;box35pos=164;box35seq=tagtaa;box10pos=188;box10seq=taagaa
NZ_CP008957.1:343942-344192--/344142	btssfinder	tss	201	201	1.92	+	.	promoter=sigma28;box35pos=163;box35seq=ctagtaaa;box10pos=183;box10seq=aatgataa
NZ_CP008957.1:343942-344192--/344142	btssfinder	tss	201	201	1.59	+	.	promoter=sigma38;box35pos=159;box35seq=tggact;box10pos=183;box10seq=aatgat
##sequence-region	NZ_CP008957.1:343950-344200--/344150				1			251
NZ_CP008957.1:343950-344200--/344150	btssfinder	tss	201	201	1.96	+	.	promoter=sigma70;box35pos=159;box35seq=taaaaa;box10pos=187;box10seq=tagaat
NZ_CP008957.1:343950-344200--/344150	btssfinder	tss	201	201	1.88	+	.	promoter=sigma38;box35pos=159;box35seq=taaaaa;box10pos=187;box10seq=tagaat
##sequence-region	NZ_CP008957.1:343972-344222--/344172				1			251
NZ_CP008957.1:343972-344222--/344172	btssfinder	tss	201	201	1.97	+	.	promoter=sigma70;box35pos=165;box35seq=tagaat;box10pos=188;box10seq=cataat
NZ_CP008957.1:343972-344222--/344172	btssfinder	tss	201	201	1.97	+	.	promoter=sigma24;box35pos=167;box35seq=gaatat;box10pos=187;box10seq=tcata
NZ_CP008957.1:343972-344222--/344172	btssfinder	tss	201	201	1.95	+	.	promoter=sigma38;box35pos=165;box35seq=tagaat;box10pos=188;box10seq=cataat
##sequence-region	NZ_CP008957.1:344426-344676--rc-/344476				1			251
NZ_CP008957.1:344426-344676--rc-/344476	btssfinder	tss	201	201	1.97	+	.	promoter=sigma28;box35pos=164;box35seq=aaactgtt;box10pos=183;box10seq=tgtggtaa
NZ_CP008957.1:344426-344676--rc-/344476	btssfinder	tss	201	201	1.92	+	.	promoter=sigma38;box35pos=161;box35seq=ctcaaa;box10pos=189;box10seq=aaatct
##sequence-region	NZ_CP008957.1:344436-344686--rc-/344486				1			251
NZ_CP008957.1:344436-344686--rc-/344486	btssfinder	tss	201	201	1.28	+	.	promoter=sigma70;box35pos=160;box35seq=ctgcat;box10pos=184;box10seq=gatgat
##sequence-region	NZ_CP008957.1:344443-344693--rc-/344493				1			251
NZ_CP008957.1:344443-344693--rc-/344493	btssfinder	tss	201	201	1.92	+	.	promoter=sigma70;box35pos=167;box35seq=ctgcat;box10pos=188;box10seq=taagat
NZ_CP008957.1:344443-344693--rc-/344493	btssfinder	tss	201	201	1.95	+	.	promoter=sigma28;box35pos=168;box35seq=tgcattta;box10pos=188;box10seq=taagatga
NZ_CP008957.1:344443-344693--rc-/344493	btssfinder	tss	201	201	1.95	+	.	promoter=sigma38;box35pos=167;box35seq=ctgcat;box10pos=188;box10seq=taagat
##sequence-region	NZ_CP008957.1:344458-344708--rc-/344508				1			251
NZ_CP008957.1:344458-344708--rc-/344508	btssfinder	tss	201	201	1.92	+	.	promoter=sigma70;box35pos=161;box35seq=ttcctc;box10pos=189;box10seq=tacact
NZ_CP008957.1:344458-344708--rc-/344508	btssfinder	tss	201	201	1.63	+	.	promoter=sigma32;box35pos=158;box35seq=agtttcc;box10pos=180;box10seq=gcctgcattt
NZ_CP008957.1:344458-344708--rc-/344508	btssfinder	tss	201	201	1.91	+	.	promoter=sigma38;box35pos=164;box35seq=ctccct;box10pos=189;box10seq=tacact
##sequence-region	NZ_CP008957.1:345162-345412--rc-/345212				1			251
NZ_CP008957.1:345162-345412--rc-/345212	btssfinder	tss	201	201	1.94	+	.	promoter=sigma70;box35pos=165;box35seq=ttgaaa;box10pos=188;box10seq=tatctt
NZ_CP008957.1:345162-345412--rc-/345212	btssfinder	tss	201	201	1.80	+	.	promoter=sigma24;box35pos=167;box35seq=gaaatg;box10pos=190;box10seq=tcttt
NZ_CP008957.1:345162-345412--rc-/345212	btssfinder	tss	201	201	1.80	+	.	promoter=sigma38;box35pos=165;box35seq=ttgaaa;box10pos=188;box10seq=tatctt
##sequence-region	NZ_CP008957.1:345017-345267--/345217				1			251
NZ_CP008957.1:345017-345267--/345217	btssfinder	tss	201	201	1.81	+	.	promoter=sigma70;box35pos=165;box35seq=cttcat;box10pos=191;box10seq=taacat
NZ_CP008957.1:345017-345267--/345217	btssfinder	tss	201	201	1.42	+	.	promoter=sigma38;box35pos=161;box35seq=tgggct;box10pos=184;box10seq=tatgtt
##sequence-region	NZ_CP008957.1:345380-345630--rc-/345430				1			251
NZ_CP008957.1:345380-345630--rc-/345430	btssfinder	tss	201	201	1.76	+	.	promoter=sigma70;box35pos=165;box35seq=gtcaca;box10pos=186;box10seq=gatact
NZ_CP008957.1:345380-345630--rc-/345430	btssfinder	tss	201	201	1.92	+	.	promoter=sigma38;box35pos=165;box35seq=gtcaca;box10pos=188;box10seq=tacttt
##sequence-region	NZ_CP008957.1:345410-345660--/345610				1			251
NZ_CP008957.1:345410-345660--/345610	btssfinder	tss	201	201	1.90	+	.	promoter=sigma24;box35pos=168;box35seq=gcatta;box10pos=189;box10seq=tcaaa
##sequence-region	NZ_CP008957.1:346024-346274--/346224				1			251
NZ_CP008957.1:346024-346274--/346224	btssfinder	tss	201	201	1.90	+	.	promoter=sigma70;box35pos=163;box35seq=ctggtt;box10pos=187;box10seq=taaaat
##sequence-region	NZ_CP008957.1:350903-351153--rc-/350953				1			251
NZ_CP008957.1:350903-351153--rc-/350953	btssfinder	tss	201	201	1.94	+	.	promoter=sigma70;box35pos=166;box35seq=ttgatg;box10pos=189;box10seq=tactat
NZ_CP008957.1:350903-351153--rc-/350953	btssfinder	tss	201	201	1.93	+	.	promoter=sigma24;box35pos=161;box35seq=gaccat;box10pos=186;box10seq=tcata
NZ_CP008957.1:350903-351153--rc-/350953	btssfinder	tss	201	201	1.86	+	.	promoter=sigma38;box35pos=166;box35seq=ttgatg;box10pos=189;box10seq=tactat
##sequence-region	NZ_CP008957.1:350772-351022--/350972				1			251
NZ_CP008957.1:350772-351022--/350972	btssfinder	tss	201	201	1.91	+	.	promoter=sigma70;box35pos=169;box35seq=ttcata;box10pos=190;box10seq=tagtat
NZ_CP008957.1:350772-351022--/350972	btssfinder	tss	201	201	1.83	+	.	promoter=sigma32;box35pos=160;box35seq=gcatttg;box10pos=180;box10seq=aacggcgtaa
NZ_CP008957.1:350772-351022--/350972	btssfinder	tss	201	201	1.85	+	.	promoter=sigma38;box35pos=163;box35seq=tttgtg;box10pos=190;box10seq=tagtat
##sequence-region	NZ_CP008957.1:350807-351057--/351007				1			251
NZ_CP008957.1:350807-351057--/351007	btssfinder	tss	201	201	1.92	+	.	promoter=sigma70;box35pos=164;box35seq=ttgtat;box10pos=188;box10seq=taatat
NZ_CP008957.1:350807-351057--/351007	btssfinder	tss	201	201	1.87	+	.	promoter=sigma24;box35pos=161;box35seq=gacttg;box10pos=186;box10seq=tctaa
NZ_CP008957.1:350807-351057--/351007	btssfinder	tss	201	201	1.95	+	.	promoter=sigma38;box35pos=163;box35seq=cttgta;box10pos=188;box10seq=taatat
##sequence-region	NZ_CP008957.1:352563-352813--rc-/352613				1			251
NZ_CP008957.1:352563-352813--rc-/352613	btssfinder	tss	201	201	1.79	+	.	promoter=sigma70;box35pos=158;box35seq=tttcat;box10pos=183;box10seq=catatt
NZ_CP008957.1:352563-352813--rc-/352613	btssfinder	tss	201	201	1.91	+	.	promoter=sigma38;box35pos=158;box35seq=tttcat;box10pos=183;box10seq=catatt
##sequence-region	NZ_CP008957.1:352573-352823--rc-/352623				1			251
NZ_CP008957.1:352573-352823--rc-/352623	btssfinder	tss	201	201	1.94	+	.	promoter=sigma70;box35pos=168;box35seq=tttcat;box10pos=190;box10seq=taacat
NZ_CP008957.1:352573-352823--rc-/352623	btssfinder	tss	201	201	1.91	+	.	promoter=sigma38;box35pos=168;box35seq=tttcat;box10pos=190;box10seq=taacat
##sequence-region	NZ_CP008957.1:353340-353590--rc-/353390				1			251
NZ_CP008957.1:353340-353590--rc-/353390	btssfinder	tss	201	201	1.91	+	.	promoter=sigma70;box35pos=164;box35seq=tctaat;box10pos=189;box10seq=tatgct
NZ_CP008957.1:353340-353590--rc-/353390	btssfinder	tss	201	201	1.92	+	.	promoter=sigma38;box35pos=164;box35seq=tctaat;box10pos=189;box10seq=tatgct
##sequence-region	NZ_CP008957.1:359163-359413--rc-/359213				1			251
NZ_CP008957.1:359163-359413--rc-/359213	btssfinder	tss	201	201	1.92	+	.	promoter=sigma70;box35pos=163;box35seq=ttgcct;box10pos=188;box10seq=tacact
NZ_CP008957.1:359163-359413--rc-/359213	btssfinder	tss	201	201	1.88	+	.	promoter=sigma24;box35pos=171;box35seq=gccctt;box10pos=191;box10seq=actta
NZ_CP008957.1:359163-359413--rc-/359213	btssfinder	tss	201	201	1.94	+	.	promoter=sigma38;box35pos=163;box35seq=ttgcct;box10pos=188;box10seq=tacact
##sequence-region	NZ_CP008957.1:359251-359501--rc-/359301				1			251
NZ_CP008957.1:359251-359501--rc-/359301	btssfinder	tss	201	201	1.85	+	.	promoter=sigma70;box35pos=170;box35seq=cttatg;box10pos=191;box10seq=taatgt
NZ_CP008957.1:359251-359501--rc-/359301	btssfinder	tss	201	201	1.81	+	.	promoter=sigma38;box35pos=161;box35seq=ttgata;box10pos=189;box10seq=aataat
##sequence-region	NZ_CP008957.1:359326-359576--rc-/359376				1			251
NZ_CP008957.1:359326-359576--rc-/359376	btssfinder	tss	201	201	1.80	+	.	promoter=sigma38;box35pos=165;box35seq=ctgtca;box10pos=189;box10seq=aacaat
##sequence-region	NZ_CP008957.1:361149-361399--rc-/361199				1			251
NZ_CP008957.1:361149-361399--rc-/361199	btssfinder	tss	201	201	1.96	+	.	promoter=sigma70;box35pos=164;box35seq=tggcat;box10pos=189;box10seq=taaaat
NZ_CP008957.1:361149-361399--rc-/361199	btssfinder	tss	201	201	1.65	+	.	promoter=sigma28;box35pos=165;box35seq=ggcatttt;box10pos=184;box10seq=gatgataa
NZ_CP008957.1:361149-361399--rc-/361199	btssfinder	tss	201	201	1.90	+	.	promoter=sigma38;box35pos=164;box35seq=tggcat;box10pos=189;box10seq=taaaat
##sequence-region	NZ_CP008957.1:361194-361444--rc-/361244				1			251
NZ_CP008957.1:361194-361444--rc-/361244	btssfinder	tss	201	201	1.81	+	.	promoter=sigma70;box35pos=166;box35seq=tttaaa;box10pos=191;box10seq=cactat
NZ_CP008957.1:361194-361444--rc-/361244	btssfinder	tss	201	201	1.96	+	.	promoter=sigma38;box35pos=166;box35seq=tttaaa;box10pos=189;box10seq=aacact
##sequence-region	NZ_CP008957.1:361442-361692--rc-/361492				1			251
NZ_CP008957.1:361442-361692--rc-/361492	btssfinder	tss	201	201	1.74	+	.	promoter=sigma70;box35pos=163;box35seq=gtgttg;box10pos=185;box10seq=taatat
NZ_CP008957.1:361442-361692--rc-/361492	btssfinder	tss	201	201	1.88	+	.	promoter=sigma38;box35pos=166;box35seq=ttgact;box10pos=188;box10seq=tatagt
##sequence-region	NZ_CP008957.1:362633-362883--/362833				1			251
NZ_CP008957.1:362633-362883--/362833	btssfinder	tss	201	201	1.92	+	.	promoter=sigma70;box35pos=164;box35seq=ttgata;box10pos=188;box10seq=tatttt
NZ_CP008957.1:362633-362883--/362833	btssfinder	tss	201	201	1.68	+	.	promoter=sigma28;box35pos=164;box35seq=ttgatatt;box10pos=183;box10seq=tctggtat
NZ_CP008957.1:362633-362883--/362833	btssfinder	tss	201	201	1.95	+	.	promoter=sigma38;box35pos=164;box35seq=ttgata;box10pos=188;box10seq=tatttt
##sequence-region	NZ_CP008957.1:362710-362960--/362910				1			251
NZ_CP008957.1:362710-362960--/362910	btssfinder	tss	201	201	1.92	+	.	promoter=sigma70;box35pos=162;box35seq=ttgatg;box10pos=188;box10seq=taagat
NZ_CP008957.1:362710-362960--/362910	btssfinder	tss	201	201	1.95	+	.	promoter=sigma38;box35pos=162;box35seq=ttgatg;box10pos=188;box10seq=taagat
##sequence-region	NZ_CP008957.1:364000-364250--/364200				1			251
NZ_CP008957.1:364000-364250--/364200	btssfinder	tss	201	201	1.86	+	.	promoter=sigma70;box35pos=164;box35seq=ttgcat;box10pos=190;box10seq=tatcat
NZ_CP008957.1:364000-364250--/364200	btssfinder	tss	201	201	1.79	+	.	promoter=sigma28;box35pos=168;box35seq=atttgaag;box10pos=187;box10seq=gactatca
NZ_CP008957.1:364000-364250--/364200	btssfinder	tss	201	201	1.93	+	.	promoter=sigma38;box35pos=164;box35seq=ttgcat;box10pos=190;box10seq=tatcat
##sequence-region	NZ_CP008957.1:367405-367655--rc-/367455				1			251
NZ_CP008957.1:367405-367655--rc-/367455	btssfinder	tss	201	201	1.94	+	.	promoter=sigma70;box35pos=165;box35seq=tttcta;box10pos=187;box10seq=taatgt
NZ_CP008957.1:367405-367655--rc-/367455	btssfinder	tss	201	201	1.93	+	.	promoter=sigma38;box35pos=165;box35seq=tttcta;box10pos=187;box10seq=taatgt
##sequence-region	NZ_CP008957.1:368541-368791--rc-/368591				1			251
NZ_CP008957.1:368541-368791--rc-/368591	btssfinder	tss	201	201	1.95	+	.	promoter=sigma70;box35pos=167;box35seq=ctctta;box10pos=189;box10seq=tatact
NZ_CP008957.1:368541-368791--rc-/368591	btssfinder	tss	201	201	1.80	+	.	promoter=sigma38;box35pos=161;box35seq=tgcccg;box10pos=189;box10seq=tatact
##sequence-region	NZ_CP008957.1:370429-370679--rc-/370479				1			251
NZ_CP008957.1:370429-370679--rc-/370479	btssfinder	tss	201	201	1.91	+	.	promoter=sigma70;box35pos=165;box35seq=gaaaaa;box10pos=192;box10seq=gattgt
##sequence-region	NZ_CP008957.1:377002-377252--rc-/377052				1			251
NZ_CP008957.1:377002-377252--rc-/377052	btssfinder	tss	201	201	1.96	+	.	promoter=sigma70;box35pos=166;box35seq=ttcgta;box10pos=189;box10seq=tatatt
NZ_CP008957.1:377002-377252--rc-/377052	btssfinder	tss	201	201	1.81	+	.	promoter=sigma38;box35pos=166;box35seq=ttcgta;box10pos=189;box10seq=tatatt
##sequence-region	NZ_CP008957.1:376876-377126--/377076				1			251
NZ_CP008957.1:376876-377126--/377076	btssfinder	tss	201	201	1.94	+	.	promoter=sigma70;box35pos=166;box35seq=gttatt;box10pos=188;box10seq=taaaat
NZ_CP008957.1:376876-377126--/377076	btssfinder	tss	201	201	1.87	+	.	promoter=sigma38;box35pos=166;box35seq=gttatt;box10pos=188;box10seq=taaaat
##sequence-region	NZ_CP008957.1:376885-377135--/377085				1			251
NZ_CP008957.1:376885-377135--/377085	btssfinder	tss	201	201	1.52	+	.	promoter=sigma38;box35pos=171;box35seq=gttcaa;box10pos=192;box10seq=aattgt
##sequence-region	NZ_CP008957.1:379300-379550--/379500				1			251
NZ_CP008957.1:379300-379550--/379500	btssfinder	tss	201	201	1.90	+	.	promoter=sigma70;box35pos=165;box35seq=ttgatt;box10pos=187;box10seq=tataat
NZ_CP008957.1:379300-379550--/379500	btssfinder	tss	201	201	1.95	+	.	promoter=sigma32;box35pos=162;box35seq=gagttga;box10pos=182;box10seq=atacatataa
NZ_CP008957.1:379300-379550--/379500	btssfinder	tss	201	201	1.95	+	.	promoter=sigma38;box35pos=165;box35seq=ttgatt;box10pos=187;box10seq=tataat
##sequence-region	NZ_CP008957.1:379340-379590--/379540				1			251
NZ_CP008957.1:379340-379590--/379540	btssfinder	tss	201	201	1.96	+	.	promoter=sigma70;box35pos=165;box35seq=gagact;box10pos=188;box10seq=taaagt
NZ_CP008957.1:379340-379590--/379540	btssfinder	tss	201	201	1.97	+	.	promoter=sigma28;box35pos=163;box35seq=tagagact;box10pos=183;box10seq=aatgataa
NZ_CP008957.1:379340-379590--/379540	btssfinder	tss	201	201	1.95	+	.	promoter=sigma38;box35pos=165;box35seq=gagact;box10pos=188;box10seq=taaagt
##sequence-region	NZ_CP008957.1:383485-383735--/383685				1			251
NZ_CP008957.1:383485-383735--/383685	btssfinder	tss	201	201	1.90	+	.	promoter=sigma70;box35pos=168;box35seq=gttcag;box10pos=189;box10seq=tataat
NZ_CP008957.1:383485-383735--/383685	btssfinder	tss	201	201	1.92	+	.	promoter=sigma28;box35pos=169;box35seq=ttcaggtt;box10pos=189;box10seq=tataatga
NZ_CP008957.1:383485-383735--/383685	btssfinder	tss	201	201	1.14	+	.	promoter=sigma38;box35pos=168;box35seq=gttcag;box10pos=189;box10seq=tataat
##sequence-region	NZ_CP008957.1:394004-394254--/394204				1			251
NZ_CP008957.1:394004-394254--/394204	btssfinder	tss	201	201	1.94	+	.	promoter=sigma70;box35pos=165;box35seq=ttgcta;box10pos=189;box10seq=tataat
NZ_CP008957.1:394004-394254--/394204	btssfinder	tss	201	201	1.91	+	.	promoter=sigma38;box35pos=165;box35seq=ttgcta;box10pos=189;box10seq=tataat
##sequence-region	NZ_CP008957.1:394730-394980--/394930				1			251
NZ_CP008957.1:394730-394980--/394930	btssfinder	tss	201	201	1.68	+	.	promoter=sigma70;box35pos=168;box35seq=cttatt;box10pos=192;box10seq=catatt
NZ_CP008957.1:394730-394980--/394930	btssfinder	tss	201	201	1.91	+	.	promoter=sigma24;box35pos=165;box35seq=acactt;box10pos=190;box10seq=tccat
NZ_CP008957.1:394730-394980--/394930	btssfinder	tss	201	201	1.88	+	.	promoter=sigma38;box35pos=168;box35seq=cttatt;box10pos=192;box10seq=catatt
##sequence-region	NZ_CP008957.1:394777-395027--/394977				1			251
NZ_CP008957.1:394777-395027--/394977	btssfinder	tss	201	201	1.83	+	.	promoter=sigma70;box35pos=163;box35seq=tttaat;box10pos=191;box10seq=tattct
NZ_CP008957.1:394777-395027--/394977	btssfinder	tss	201	201	1.85	+	.	promoter=sigma28;box35pos=165;box35seq=taatagct;box10pos=185;box10seq=gctgttta
NZ_CP008957.1:394777-395027--/394977	btssfinder	tss	201	201	1.89	+	.	promoter=sigma38;box35pos=163;box35seq=tttaat;box10pos=191;box10seq=tattct
##sequence-region	NZ_CP008957.1:398240-398490--/398440				1			251
NZ_CP008957.1:398240-398490--/398440	btssfinder	tss	201	201	1.94	+	.	promoter=sigma70;box35pos=167;box35seq=ttggca;box10pos=189;box10seq=taaatt
NZ_CP008957.1:398240-398490--/398440	btssfinder	tss	201	201	1.94	+	.	promoter=sigma24;box35pos=169;box35seq=ggcagt;box10pos=187;box10seq=gctaa
NZ_CP008957.1:398240-398490--/398440	btssfinder	tss	201	201	1.80	+	.	promoter=sigma28;box35pos=169;box35seq=ggcagtga;box10pos=187;box10seq=gctaaatt
NZ_CP008957.1:398240-398490--/398440	btssfinder	tss	201	201	1.93	+	.	promoter=sigma38;box35pos=167;box35seq=ttggca;box10pos=189;box10seq=taaatt
##sequence-region	NZ_CP008957.1:399180-399430--/399380				1			251
NZ_CP008957.1:399180-399430--/399380	btssfinder	tss	201	201	1.82	+	.	promoter=sigma70;box35pos=168;box35seq=gtgctg;box10pos=189;box10seq=caaatt
##sequence-region	NZ_CP008957.1:399314-399564--/399514				1			251
NZ_CP008957.1:399314-399564--/399514	btssfinder	tss	201	201	1.90	+	.	promoter=sigma70;box35pos=163;box35seq=ctggat;box10pos=189;box10seq=tatatt
NZ_CP008957.1:399314-399564--/399514	btssfinder	tss	201	201	1.73	+	.	promoter=sigma38;box35pos=163;box35seq=ctggat;box10pos=189;box10seq=tatatt
##sequence-region	NZ_CP008957.1:402931-403181--/403131				1			251
NZ_CP008957.1:402931-403181--/403131	btssfinder	tss	201	201	1.85	+	.	promoter=sigma28;box35pos=167;box35seq=ggcgttta;box10pos=187;box10seq=actaatta
NZ_CP008957.1:402931-403181--/403131	btssfinder	tss	201	201	1.93	+	.	promoter=sigma38;box35pos=165;box35seq=ctggcg;box10pos=190;box10seq=aattat
##sequence-region	NZ_CP008957.1:402966-403216--/403166				1			251
NZ_CP008957.1:402966-403216--/403166	btssfinder	tss	201	201	1.49	+	.	promoter=sigma70;box35pos=160;box35seq=ttaatc;box10pos=187;box10seq=gatagt
NZ_CP008957.1:402966-403216--/403166	btssfinder	tss	201	201	1.96	+	.	promoter=sigma28;box35pos=164;box35seq=tcaaccca;box10pos=184;box10seq=ggtgatag
NZ_CP008957.1:402966-403216--/403166	btssfinder	tss	201	201	1.56	+	.	promoter=sigma38;box35pos=168;box35seq=cccaat;box10pos=189;box10seq=tagtgt
##sequence-region	NZ_CP008957.1:405118-405368--rc-/405168				1			251
NZ_CP008957.1:405118-405368--rc-/405168	btssfinder	tss	201	201	1.94	+	.	promoter=sigma70;box35pos=166;box35seq=ttgcaa;box10pos=189;box10seq=taaacc
NZ_CP008957.1:405118-405368--rc-/405168	btssfinder	tss	201	201	1.81	+	.	promoter=sigma38;box35pos=161;box35seq=tttcat;box10pos=184;box10seq=aagact
##sequence-region	NZ_CP008957.1:411663-411913--/411863				1			251
NZ_CP008957.1:411663-411913--/411863	btssfinder	tss	201	201	1.94	+	.	promoter=sigma70;box35pos=167;box35seq=ttgctt;box10pos=189;box10seq=tagaat
NZ_CP008957.1:411663-411913--/411863	btssfinder	tss	201	201	1.92	+	.	promoter=sigma38;box35pos=167;box35seq=ttgctt;box10pos=189;box10seq=tagaat
##sequence-region	NZ_CP008957.1:415440-415690--rc-/415490				1			251
NZ_CP008957.1:415440-415690--rc-/415490	btssfinder	tss	201	201	1.93	+	.	promoter=sigma70;box35pos=164;box35seq=ttgtca;box10pos=188;box10seq=tatgat
NZ_CP008957.1:415440-415690--rc-/415490	btssfinder	tss	201	201	1.94	+	.	promoter=sigma28;box35pos=170;box35seq=taaggtaa;box10pos=188;box10seq=tatgatga
NZ_CP008957.1:415440-415690--rc-/415490	btssfinder	tss	201	201	1.79	+	.	promoter=sigma38;box35pos=164;box35seq=ttgtca;box10pos=188;box10seq=tatgat
##sequence-region	NZ_CP008957.1:418785-419035--rc-/418835				1			251
NZ_CP008957.1:418785-419035--rc-/418835	btssfinder	tss	201	201	1.91	+	.	promoter=sigma70;box35pos=168;box35seq=ttttta;box10pos=190;box10seq=taatat
NZ_CP008957.1:418785-419035--rc-/418835	btssfinder	tss	201	201	1.76	+	.	promoter=sigma38;box35pos=168;box35seq=ttttta;box10pos=190;box10seq=taatat
##sequence-region	NZ_CP008957.1:423070-423320--rc-/423120				1			251
NZ_CP008957.1:423070-423320--rc-/423120	btssfinder	tss	201	201	1.93	+	.	promoter=sigma70;box35pos=166;box35seq=tttaca;box10pos=190;box10seq=tatgtt
NZ_CP008957.1:423070-423320--rc-/423120	btssfinder	tss	201	201	1.78	+	.	promoter=sigma24;box35pos=169;box35seq=acactc;box10pos=187;box10seq=tcgta
NZ_CP008957.1:423070-423320--rc-/423120	btssfinder	tss	201	201	1.86	+	.	promoter=sigma38;box35pos=166;box35seq=tttaca;box10pos=190;box10seq=tatgtt
##sequence-region	NZ_CP008957.1:427086-427336--rc-/427136				1			251
NZ_CP008957.1:427086-427336--rc-/427136	btssfinder	tss	201	201	1.97	+	.	promoter=sigma70;box35pos=169;box35seq=gtacag;box10pos=190;box10seq=taaaaa
##sequence-region	NZ_CP008957.1:434740-434990--/434940				1			251
NZ_CP008957.1:434740-434990--/434940	btssfinder	tss	201	201	1.78	+	.	promoter=sigma70;box35pos=170;box35seq=tacacc;box10pos=191;box10seq=tatact
NZ_CP008957.1:434740-434990--/434940	btssfinder	tss	201	201	1.66	+	.	promoter=sigma32;box35pos=166;box35seq=ccaatac;box10pos=186;box10seq=acaggtatac
##sequence-region	NZ_CP008957.1:437630-437880--rc-/437680				1			251
NZ_CP008957.1:437630-437880--rc-/437680	btssfinder	tss	201	201	1.86	+	.	promoter=sigma70;box35pos=161;box35seq=gtgcct;box10pos=188;box10seq=taccat
NZ_CP008957.1:437630-437880--rc-/437680	btssfinder	tss	201	201	1.75	+	.	promoter=sigma32;box35pos=167;box35seq=atcttaa;box10pos=188;box10seq=taccatattg
NZ_CP008957.1:437630-437880--rc-/437680	btssfinder	tss	201	201	1.19	+	.	promoter=sigma38;box35pos=161;box35seq=gtgcct;box10pos=188;box10seq=taccat
##sequence-region	NZ_CP008957.1:437948-438198--rc-/437998				1			251
NZ_CP008957.1:437948-438198--rc-/437998	btssfinder	tss	201	201	1.90	+	.	promoter=sigma70;box35pos=165;box35seq=ttgaca;box10pos=186;box10seq=tatagt
NZ_CP008957.1:437948-438198--rc-/437998	btssfinder	tss	201	201	1.88	+	.	promoter=sigma32;box35pos=161;box35seq=tgcattg;box10pos=181;box10seq=ccccctatag
NZ_CP008957.1:437948-438198--rc-/437998	btssfinder	tss	201	201	1.83	+	.	promoter=sigma38;box35pos=165;box35seq=ttgaca;box10pos=191;box10seq=tatatt
##sequence-region	NZ_CP008957.1:437963-438213--rc-/438013				1			251
NZ_CP008957.1:437963-438213--rc-/438013	btssfinder	tss	201	201	1.92	+	.	promoter=sigma70;box35pos=161;box35seq=tactat;box10pos=188;box10seq=tatcat
NZ_CP008957.1:437963-438213--rc-/438013	btssfinder	tss	201	201	1.95	+	.	promoter=sigma24;box35pos=172;box35seq=ggtatg;box10pos=190;box10seq=tcata
NZ_CP008957.1:437963-438213--rc-/438013	btssfinder	tss	201	201	1.93	+	.	promoter=sigma38;box35pos=163;box35seq=ctatag;box10pos=188;box10seq=tatcat
##sequence-region	NZ_CP008957.1:443638-443888--rc-/443688				1			251
NZ_CP008957.1:443638-443888--rc-/443688	btssfinder	tss	201	201	1.91	+	.	promoter=sigma70;box35pos=161;box35seq=tctcat;box10pos=188;box10seq=tatagt
NZ_CP008957.1:443638-443888--rc-/443688	btssfinder	tss	201	201	1.91	+	.	promoter=sigma38;box35pos=161;box35seq=tctcat;box10pos=188;box10seq=tatagt
##sequence-region	NZ_CP008957.1:445905-446155--rc-/445955				1			251
NZ_CP008957.1:445905-446155--rc-/445955	btssfinder	tss	201	201	1.92	+	.	promoter=sigma70;box35pos=167;box35seq=ttgcca;box10pos=189;box10seq=catgat
NZ_CP008957.1:445905-446155--rc-/445955	btssfinder	tss	201	201	1.51	+	.	promoter=sigma38;box35pos=167;box35seq=ttgcca;box10pos=189;box10seq=catgat
##sequence-region	NZ_CP008957.1:445833-446083--/446033				1			251
NZ_CP008957.1:445833-446083--/446033	btssfinder	tss	201	201	1.90	+	.	promoter=sigma70;box35pos=165;box35seq=gcgaca;box10pos=189;box10seq=caaaat
NZ_CP008957.1:445833-446083--/446033	btssfinder	tss	201	201	1.43	+	.	promoter=sigma38;box35pos=165;box35seq=gcgaca;box10pos=189;box10seq=caaaat
##sequence-region	NZ_CP008957.1:445995-446245--rc-/446045				1			251
NZ_CP008957.1:445995-446245--rc-/446045	btssfinder	tss	201	201	1.60	+	.	promoter=sigma70;box35pos=165;box35seq=tatccc;box10pos=189;box10seq=taagat
NZ_CP008957.1:445995-446245--rc-/446045	btssfinder	tss	201	201	1.63	+	.	promoter=sigma38;box35pos=165;box35seq=tatccc;box10pos=189;box10seq=taagat
##sequence-region	NZ_CP008957.1:450706-450956--rc-/450756				1			251
NZ_CP008957.1:450706-450956--rc-/450756	btssfinder	tss	201	201	1.95	+	.	promoter=sigma70;box35pos=161;box35seq=tcgtaa;box10pos=189;box10seq=tatact
NZ_CP008957.1:450706-450956--rc-/450756	btssfinder	tss	201	201	1.90	+	.	promoter=sigma38;box35pos=162;box35seq=cgtaaa;box10pos=189;box10seq=tatact
##sequence-region	NZ_CP008957.1:456048-456298--rc-/456098				1			251
NZ_CP008957.1:456048-456298--rc-/456098	btssfinder	tss	201	201	1.92	+	.	promoter=sigma70;box35pos=167;box35seq=ttgcaa;box10pos=188;box10seq=tataaa
NZ_CP008957.1:456048-456298--rc-/456098	btssfinder	tss	201	201	1.93	+	.	promoter=sigma38;box35pos=167;box35seq=ttgcaa;box10pos=188;box10seq=tataaa
##sequence-region	NZ_CP008957.1:456092-456342--rc-/456142				1			251
NZ_CP008957.1:456092-456342--rc-/456142	btssfinder	tss	201	201	1.91	+	.	promoter=sigma70;box35pos=163;box35seq=tttacg;box10pos=189;box10seq=tattat
NZ_CP008957.1:456092-456342--rc-/456142	btssfinder	tss	201	201	1.72	+	.	promoter=sigma32;box35pos=162;box35seq=gtttacg;box10pos=184;box10seq=aacactatta
NZ_CP008957.1:456092-456342--rc-/456142	btssfinder	tss	201	201	1.93	+	.	promoter=sigma38;box35pos=163;box35seq=tttacg;box10pos=189;box10seq=tattat
##sequence-region	NZ_CP008957.1:455972-456222--/456172				1			251
NZ_CP008957.1:455972-456222--/456172	btssfinder	tss	201	201	1.94	+	.	promoter=sigma70;box35pos=165;box35seq=gcgaat;box10pos=188;box10seq=taaaaa
NZ_CP008957.1:455972-456222--/456172	btssfinder	tss	201	201	1.94	+	.	promoter=sigma38;box35pos=165;box35seq=gcgaat;box10pos=188;box10seq=taaaaa
##sequence-region	NZ_CP008957.1:456133-456383--/456333				1			251
NZ_CP008957.1:456133-456383--/456333	btssfinder	tss	201	201	1.93	+	.	promoter=sigma24;box35pos=168;box35seq=gaacta;box10pos=190;box10seq=tcaca
NZ_CP008957.1:456133-456383--/456333	btssfinder	tss	201	201	1.41	+	.	promoter=sigma38;box35pos=163;box35seq=ctggcg;box10pos=191;box10seq=cacaat
##sequence-region	NZ_CP008957.1:456134-456384--/456334				1			251
NZ_CP008957.1:456134-456384--/456334	btssfinder	tss	201	201	1.89	+	.	promoter=sigma24;box35pos=167;box35seq=gaacta;box10pos=189;box10seq=tcaca
NZ_CP008957.1:456134-456384--/456334	btssfinder	tss	201	201	1.81	+	.	promoter=sigma38;box35pos=162;box35seq=ctggcg;box10pos=190;box10seq=cacaat
##sequence-region	NZ_CP008957.1:456135-456385--/456335				1			251
NZ_CP008957.1:456135-456385--/456335	btssfinder	tss	201	201	1.50	+	.	promoter=sigma70;box35pos=161;box35seq=ctggcg;box10pos=189;box10seq=cacaat
NZ_CP008957.1:456135-456385--/456335	btssfinder	tss	201	201	1.78	+	.	promoter=sigma38;box35pos=161;box35seq=ctggcg;box10pos=189;box10seq=cacaat
##sequence-region	NZ_CP008957.1:457417-457667--/457617				1			251
NZ_CP008957.1:457417-457667--/457617	btssfinder	tss	201	201	1.86	+	.	promoter=sigma70;box35pos=167;box35seq=ttgaac;box10pos=189;box10seq=caaaat
##sequence-region	NZ_CP008957.1:457437-457687--/457637				1			251
NZ_CP008957.1:457437-457687--/457637	btssfinder	tss	201	201	1.86	+	.	promoter=sigma70;box35pos=165;box35seq=gtgaca;box10pos=190;box10seq=tacctt
NZ_CP008957.1:457437-457687--/457637	btssfinder	tss	201	201	1.90	+	.	promoter=sigma32;box35pos=163;box35seq=tggtgac;box10pos=183;box10seq=taacccatac
NZ_CP008957.1:457437-457687--/457637	btssfinder	tss	201	201	1.76	+	.	promoter=sigma38;box35pos=165;box35seq=gtgaca;box10pos=190;box10seq=tacctt
##sequence-region	NZ_CP008957.1:457448-457698--/457648				1			251
NZ_CP008957.1:457448-457698--/457648	btssfinder	tss	201	201	1.89	+	.	promoter=sigma70;box35pos=165;box35seq=caggaa;box10pos=189;box10seq=taaaaa
NZ_CP008957.1:457448-457698--/457648	btssfinder	tss	201	201	1.93	+	.	promoter=sigma28;box35pos=167;box35seq=ggaagtaa;box10pos=187;box10seq=gctaaaaa
NZ_CP008957.1:457448-457698--/457648	btssfinder	tss	201	201	1.69	+	.	promoter=sigma38;box35pos=165;box35seq=caggaa;box10pos=189;box10seq=taaaaa
##sequence-region	NZ_CP008957.1:459113-459363--rc-/459163				1			251
NZ_CP008957.1:459113-459363--rc-/459163	btssfinder	tss	201	201	1.95	+	.	promoter=sigma38;box35pos=168;box35seq=ttgaca;box10pos=189;box10seq=cagact
##sequence-region	NZ_CP008957.1:459144-459394--rc-/459194				1			251
NZ_CP008957.1:459144-459394--rc-/459194	btssfinder	tss	201	201	1.94	+	.	promoter=sigma70;box35pos=161;box35seq=gggaat;box10pos=183;box10seq=taccat
NZ_CP008957.1:459144-459394--rc-/459194	btssfinder	tss	201	201	1.82	+	.	promoter=sigma24;box35pos=172;box35seq=caacat;box10pos=192;box10seq=tctga
NZ_CP008957.1:459144-459394--rc-/459194	btssfinder	tss	201	201	1.73	+	.	promoter=sigma38;box35pos=160;box35seq=cgggaa;box10pos=183;box10seq=taccat
##sequence-region	NZ_CP008957.1:459023-459273--/459223				1			251
NZ_CP008957.1:459023-459273--/459223	btssfinder	tss	201	201	1.91	+	.	promoter=sigma70;box35pos=168;box35seq=ttgtca;box10pos=189;box10seq=taaatt
NZ_CP008957.1:459023-459273--/459223	btssfinder	tss	201	201	1.94	+	.	promoter=sigma38;box35pos=168;box35seq=ttgtca;box10pos=189;box10seq=taaatt
##sequence-region	NZ_CP008957.1:460680-460930--rc-/460730				1			251
NZ_CP008957.1:460680-460930--rc-/460730	btssfinder	tss	201	201	1.63	+	.	promoter=sigma38;box35pos=166;box35seq=gcgaat;box10pos=189;box10seq=taatgt
##sequence-region	NZ_CP008957.1:460898-461148--/461098				1			251
NZ_CP008957.1:460898-461148--/461098	btssfinder	tss	201	201	1.96	+	.	promoter=sigma70;box35pos=163;box35seq=tttgcg;box10pos=188;box10seq=taaaaa
NZ_CP008957.1:460898-461148--/461098	btssfinder	tss	201	201	1.97	+	.	promoter=sigma28;box35pos=165;box35seq=tgcgcaaa;box10pos=184;box10seq=gccataaa
NZ_CP008957.1:460898-461148--/461098	btssfinder	tss	201	201	1.87	+	.	promoter=sigma38;box35pos=166;box35seq=gcgcaa;box10pos=192;box10seq=aataat
##sequence-region	NZ_CP008957.1:460942-461192--/461142				1			251
NZ_CP008957.1:460942-461192--/461142	btssfinder	tss	201	201	1.89	+	.	promoter=sigma70;box35pos=159;box35seq=cagaca;box10pos=183;box10seq=taatgt
NZ_CP008957.1:460942-461192--/461142	btssfinder	tss	201	201	1.94	+	.	promoter=sigma38;box35pos=159;box35seq=cagaca;box10pos=183;box10seq=taatgt
##sequence-region	NZ_CP008957.1:461101-461351--/461301				1			251
NZ_CP008957.1:461101-461351--/461301	btssfinder	tss	201	201	1.75	+	.	promoter=sigma70;box35pos=165;box35seq=ctgcaa;box10pos=188;box10seq=caaaat
NZ_CP008957.1:461101-461351--/461301	btssfinder	tss	201	201	1.39	+	.	promoter=sigma28;box35pos=166;box35seq=tgcaatgc;box10pos=184;box10seq=ggcgcaaa
NZ_CP008957.1:461101-461351--/461301	btssfinder	tss	201	201	1.92	+	.	promoter=sigma38;box35pos=165;box35seq=ctgcaa;box10pos=188;box10seq=caaaat
##sequence-region	NZ_CP008957.1:461244-461494--/461444				1			251
NZ_CP008957.1:461244-461494--/461444	btssfinder	tss	201	201	1.91	+	.	promoter=sigma70;box35pos=162;box35seq=ttgaag;box10pos=188;box10seq=taatct
NZ_CP008957.1:461244-461494--/461444	btssfinder	tss	201	201	1.67	+	.	promoter=sigma38;box35pos=162;box35seq=ttgaag;box10pos=188;box10seq=taatct
##sequence-region	NZ_CP008957.1:461286-461536--/461486				1			251
NZ_CP008957.1:461286-461536--/461486	btssfinder	tss	201	201	1.93	+	.	promoter=sigma70;box35pos=161;box35seq=ctgtca;box10pos=189;box10seq=tatagt
NZ_CP008957.1:461286-461536--/461486	btssfinder	tss	201	201	1.89	+	.	promoter=sigma38;box35pos=161;box35seq=ctgtca;box10pos=189;box10seq=tatagt
##sequence-region	NZ_CP008957.1:461308-461558--/461508				1			251
NZ_CP008957.1:461308-461558--/461508	btssfinder	tss	201	201	1.73	+	.	promoter=sigma38;box35pos=156;box35seq=cggccg;box10pos=184;box10seq=tatttt
##sequence-region	NZ_CP008957.1:462810-463060--/463010				1			251
NZ_CP008957.1:462810-463060--/463010	btssfinder	tss	201	201	1.83	+	.	promoter=sigma32;box35pos=163;box35seq=gggtggt;box10pos=183;box10seq=gcaaccagac
NZ_CP008957.1:462810-463060--/463010	btssfinder	tss	201	201	1.62	+	.	promoter=sigma38;box35pos=165;box35seq=gtggtt;box10pos=188;box10seq=cagact
##sequence-region	NZ_CP008957.1:463280-463530--/463480				1			251
NZ_CP008957.1:463280-463530--/463480	btssfinder	tss	201	201	1.94	+	.	promoter=sigma70;box35pos=166;box35seq=tagccc;box10pos=188;box10seq=gaaaat
NZ_CP008957.1:463280-463530--/463480	btssfinder	tss	201	201	1.94	+	.	promoter=sigma38;box35pos=166;box35seq=tagccc;box10pos=189;box10seq=aaaatt
##sequence-region	NZ_CP008957.1:465415-465665--rc-/465465				1			251
NZ_CP008957.1:465415-465665--rc-/465465	btssfinder	tss	201	201	1.94	+	.	promoter=sigma70;box35pos=166;box35seq=ttgcct;box10pos=189;box10seq=tatgct
NZ_CP008957.1:465415-465665--rc-/465465	btssfinder	tss	201	201	1.67	+	.	promoter=sigma38;box35pos=166;box35seq=ttgcct;box10pos=189;box10seq=tatgct
##sequence-region	NZ_CP008957.1:465426-465676--rc-/465476				1			251
NZ_CP008957.1:465426-465676--rc-/465476	btssfinder	tss	201	201	1.77	+	.	promoter=sigma70;box35pos=166;box35seq=gtgtcg;box10pos=188;box10seq=catagt
NZ_CP008957.1:465426-465676--rc-/465476	btssfinder	tss	201	201	1.71	+	.	promoter=sigma32;box35pos=161;box35seq=ctattgt;box10pos=183;box10seq=tccggcatag
##sequence-region	NZ_CP008957.1:465321-465571--/465521				1			251
NZ_CP008957.1:465321-465571--/465521	btssfinder	tss	201	201	1.52	+	.	promoter=sigma70;box35pos=166;box35seq=tatgcc;box10pos=189;box10seq=cacaat
NZ_CP008957.1:465321-465571--/465521	btssfinder	tss	201	201	1.40	+	.	promoter=sigma38;box35pos=166;box35seq=tatgcc;box10pos=189;box10seq=cacaat
##sequence-region	NZ_CP008957.1:465855-466105--/466055				1			251
NZ_CP008957.1:465855-466105--/466055	btssfinder	tss	201	201	1.91	+	.	promoter=sigma70;box35pos=168;box35seq=ttcatt;box10pos=190;box10seq=tatagt
NZ_CP008957.1:465855-466105--/466055	btssfinder	tss	201	201	1.95	+	.	promoter=sigma38;box35pos=167;box35seq=cttcat;box10pos=190;box10seq=tatagt
##sequence-region	NZ_CP008957.1:465906-466156--/466106				1			251
NZ_CP008957.1:465906-466156--/466106	btssfinder	tss	201	201	1.88	+	.	promoter=sigma70;box35pos=161;box35seq=ttttca;box10pos=188;box10seq=tacaat
NZ_CP008957.1:465906-466156--/466106	btssfinder	tss	201	201	0.47	+	.	promoter=sigma24;box35pos=175;box35seq=ggaatt;box10pos=193;box10seq=tcgaa
NZ_CP008957.1:465906-466156--/466106	btssfinder	tss	201	201	1.95	+	.	promoter=sigma38;box35pos=162;box35seq=tttcac;box10pos=188;box10seq=tacaat
##sequence-region	NZ_CP008957.1:465933-466183--/466133				1			251
NZ_CP008957.1:465933-466183--/466133	btssfinder	tss	201	201	1.92	+	.	promoter=sigma70;box35pos=166;box35seq=tcgaaa;box10pos=189;box10seq=tatgat
NZ_CP008957.1:465933-466183--/466133	btssfinder	tss	201	201	1.96	+	.	promoter=sigma38;box35pos=166;box35seq=tcgaaa;box10pos=189;box10seq=tatgat
##sequence-region	NZ_CP008957.1:465934-466184--/466134				1			251
NZ_CP008957.1:465934-466184--/466134	btssfinder	tss	201	201	1.92	+	.	promoter=sigma70;box35pos=165;box35seq=tcgaaa;box10pos=188;box10seq=tatgat
NZ_CP008957.1:465934-466184--/466134	btssfinder	tss	201	201	1.96	+	.	promoter=sigma38;box35pos=165;box35seq=tcgaaa;box10pos=188;box10seq=tatgat
##sequence-region	NZ_CP008957.1:466533-466783--/466733				1			251
NZ_CP008957.1:466533-466783--/466733	btssfinder	tss	201	201	1.89	+	.	promoter=sigma70;box35pos=164;box35seq=gatcaa;box10pos=189;box10seq=tatact
NZ_CP008957.1:466533-466783--/466733	btssfinder	tss	201	201	1.93	+	.	promoter=sigma28;box35pos=166;box35seq=tcaattgt;box10pos=186;box10seq=gcctatac
NZ_CP008957.1:466533-466783--/466733	btssfinder	tss	201	201	1.70	+	.	promoter=sigma38;box35pos=164;box35seq=gatcaa;box10pos=189;box10seq=tatact
##sequence-region	NZ_CP008957.1:466540-466790--/466740				1			251
NZ_CP008957.1:466540-466790--/466740	btssfinder	tss	201	201	1.92	+	.	promoter=sigma70;box35pos=166;box35seq=ttgatt;box10pos=188;box10seq=taacgt
##sequence-region	NZ_CP008957.1:466606-466856--/466806				1			251
NZ_CP008957.1:466606-466856--/466806	btssfinder	tss	201	201	1.91	+	.	promoter=sigma70;box35pos=165;box35seq=ccgcct;box10pos=188;box10seq=tatagt
NZ_CP008957.1:466606-466856--/466806	btssfinder	tss	201	201	1.78	+	.	promoter=sigma38;box35pos=165;box35seq=ccgcct;box10pos=188;box10seq=tatagt
##sequence-region	NZ_CP008957.1:466858-467108--/467058				1			251
NZ_CP008957.1:466858-467108--/467058	btssfinder	tss	201	201	1.88	+	.	promoter=sigma70;box35pos=160;box35seq=ttcatg;box10pos=184;box10seq=tattaa
NZ_CP008957.1:466858-467108--/467058	btssfinder	tss	201	201	1.94	+	.	promoter=sigma24;box35pos=172;box35seq=aaataa;box10pos=190;box10seq=acaat
NZ_CP008957.1:466858-467108--/467058	btssfinder	tss	201	201	1.81	+	.	promoter=sigma28;box35pos=171;box35seq=caaataat;box10pos=189;box10seq=aacaataa
NZ_CP008957.1:466858-467108--/467058	btssfinder	tss	201	201	1.84	+	.	promoter=sigma38;box35pos=168;box35seq=tttcaa;box10pos=189;box10seq=aacaat
##sequence-region	NZ_CP008957.1:467727-467977--/467927				1			251
NZ_CP008957.1:467727-467977--/467927	btssfinder	tss	201	201	1.89	+	.	promoter=sigma70;box35pos=165;box35seq=gtgaca;box10pos=189;box10seq=tatagt
NZ_CP008957.1:467727-467977--/467927	btssfinder	tss	201	201	1.69	+	.	promoter=sigma32;box35pos=163;box35seq=gcgtgac;box10pos=184;box10seq=gcccctatag
NZ_CP008957.1:467727-467977--/467927	btssfinder	tss	201	201	1.89	+	.	promoter=sigma28;box35pos=167;box35seq=gacagcca;box10pos=186;box10seq=ccctatag
NZ_CP008957.1:467727-467977--/467927	btssfinder	tss	201	201	1.85	+	.	promoter=sigma38;box35pos=165;box35seq=gtgaca;box10pos=189;box10seq=tatagt
##sequence-region	NZ_CP008957.1:471921-472171--/472121				1			251
NZ_CP008957.1:471921-472171--/472121	btssfinder	tss	201	201	1.79	+	.	promoter=sigma70;box35pos=164;box35seq=ttaaat;box10pos=186;box10seq=gataat
NZ_CP008957.1:471921-472171--/472121	btssfinder	tss	201	201	1.86	+	.	promoter=sigma38;box35pos=164;box35seq=ttaaat;box10pos=188;box10seq=taattt
##sequence-region	NZ_CP008957.1:472085-472335--rc-/472135				1			251
NZ_CP008957.1:472085-472335--rc-/472135	btssfinder	tss	201	201	1.91	+	.	promoter=sigma70;box35pos=160;box35seq=tggcaa;box10pos=188;box10seq=tatcat
NZ_CP008957.1:472085-472335--rc-/472135	btssfinder	tss	201	201	1.89	+	.	promoter=sigma32;box35pos=163;box35seq=caatgca;box10pos=183;box10seq=ttcgttatca
NZ_CP008957.1:472085-472335--rc-/472135	btssfinder	tss	201	201	1.88	+	.	promoter=sigma38;box35pos=160;box35seq=tggcaa;box10pos=188;box10seq=tatcat
##sequence-region	NZ_CP008957.1:472086-472336--rc-/472136				1			251
NZ_CP008957.1:472086-472336--rc-/472136	btssfinder	tss	201	201	1.91	+	.	promoter=sigma70;box35pos=161;box35seq=tggcaa;box10pos=189;box10seq=tatcat
NZ_CP008957.1:472086-472336--rc-/472136	btssfinder	tss	201	201	1.80	+	.	promoter=sigma38;box35pos=161;box35seq=tggcaa;box10pos=189;box10seq=tatcat
##sequence-region	NZ_CP008957.1:471941-472191--/472141				1			251
NZ_CP008957.1:471941-472191--/472141	btssfinder	tss	201	201	1.82	+	.	promoter=sigma70;box35pos=166;box35seq=gataat;box10pos=189;box10seq=taaatt
NZ_CP008957.1:471941-472191--/472141	btssfinder	tss	201	201	1.89	+	.	promoter=sigma38;box35pos=166;box35seq=gataat;box10pos=189;box10seq=taaatt
##sequence-region	NZ_CP008957.1:472006-472256--/472206				1			251
NZ_CP008957.1:472006-472256--/472206	btssfinder	tss	201	201	1.94	+	.	promoter=sigma70;box35pos=166;box35seq=ttgcca;box10pos=189;box10seq=tacgct
NZ_CP008957.1:472006-472256--/472206	btssfinder	tss	201	201	1.92	+	.	promoter=sigma38;box35pos=166;box35seq=ttgcca;box10pos=189;box10seq=tacgct
##sequence-region	NZ_CP008957.1:474442-474692--rc-/474492				1			251
NZ_CP008957.1:474442-474692--rc-/474492	btssfinder	tss	201	201	1.90	+	.	promoter=sigma70;box35pos=165;box35seq=ctgcaa;box10pos=188;box10seq=tacggt
NZ_CP008957.1:474442-474692--rc-/474492	btssfinder	tss	201	201	1.89	+	.	promoter=sigma38;box35pos=165;box35seq=ctgcaa;box10pos=188;box10seq=tacggt
##sequence-region	NZ_CP008957.1:474464-474714--rc-/474514				1			251
NZ_CP008957.1:474464-474714--rc-/474514	btssfinder	tss	201	201	1.51	+	.	promoter=sigma70;box35pos=162;box35seq=tctctt;box10pos=183;box10seq=tatcct
NZ_CP008957.1:474464-474714--rc-/474514	btssfinder	tss	201	201	0.43	+	.	promoter=sigma38;box35pos=162;box35seq=tctctt;box10pos=183;box10seq=tatcct
##sequence-region	NZ_CP008957.1:474517-474767--rc-/474567				1			251
NZ_CP008957.1:474517-474767--rc-/474567	btssfinder	tss	201	201	1.94	+	.	promoter=sigma70;box35pos=164;box35seq=ttgcag;box10pos=189;box10seq=gataat
##sequence-region	NZ_CP008957.1:478907-479157--rc-/478957				1			251
NZ_CP008957.1:478907-479157--rc-/478957	btssfinder	tss	201	201	1.91	+	.	promoter=sigma70;box35pos=166;box35seq=gcaaat;box10pos=188;box10seq=tataat
##sequence-region	NZ_CP008957.1:478882-479132--/479082				1			251
NZ_CP008957.1:478882-479132--/479082	btssfinder	tss	201	201	1.91	+	.	promoter=sigma70;box35pos=162;box35seq=tttcat;box10pos=189;box10seq=cataat
NZ_CP008957.1:478882-479132--/479082	btssfinder	tss	201	201	1.77	+	.	promoter=sigma38;box35pos=162;box35seq=tttcat;box10pos=189;box10seq=cataat
##sequence-region	NZ_CP008957.1:481200-481450--/481400				1			251
NZ_CP008957.1:481200-481450--/481400	btssfinder	tss	201	201	1.92	+	.	promoter=sigma70;box35pos=166;box35seq=ttgctt;box10pos=190;box10seq=taaatt
NZ_CP008957.1:481200-481450--/481400	btssfinder	tss	201	201	1.94	+	.	promoter=sigma38;box35pos=166;box35seq=ttgctt;box10pos=190;box10seq=taaatt
##sequence-region	NZ_CP008957.1:481223-481473--/481423				1			251
NZ_CP008957.1:481223-481473--/481423	btssfinder	tss	201	201	1.92	+	.	promoter=sigma70;box35pos=165;box35seq=tttaaa;box10pos=189;box10seq=catact
NZ_CP008957.1:481223-481473--/481423	btssfinder	tss	201	201	1.93	+	.	promoter=sigma38;box35pos=165;box35seq=tttaaa;box10pos=189;box10seq=catact
##sequence-region	NZ_CP008957.1:481295-481545--/481495				1			251
NZ_CP008957.1:481295-481545--/481495	btssfinder	tss	201	201	1.96	+	.	promoter=sigma70;box35pos=167;box35seq=ctggtt;box10pos=188;box10seq=taaaat
NZ_CP008957.1:481295-481545--/481495	btssfinder	tss	201	201	1.77	+	.	promoter=sigma32;box35pos=161;box35seq=ccgcgcc;box10pos=183;box10seq=cccgctaaaa
NZ_CP008957.1:481295-481545--/481495	btssfinder	tss	201	201	1.94	+	.	promoter=sigma38;box35pos=167;box35seq=ctggtt;box10pos=188;box10seq=taaaat
##sequence-region	NZ_CP008957.1:482529-482779--/482729				1			251
NZ_CP008957.1:482529-482779--/482729	btssfinder	tss	201	201	1.90	+	.	promoter=sigma70;box35pos=168;box35seq=gtttat;box10pos=189;box10seq=tattct
NZ_CP008957.1:482529-482779--/482729	btssfinder	tss	201	201	1.64	+	.	promoter=sigma38;box35pos=163;box35seq=ccgatg;box10pos=189;box10seq=tattct
##sequence-region	NZ_CP008957.1:484266-484516--/484466				1			251
NZ_CP008957.1:484266-484516--/484466	btssfinder	tss	201	201	1.91	+	.	promoter=sigma70;box35pos=164;box35seq=cttcag;box10pos=189;box10seq=taggct
NZ_CP008957.1:484266-484516--/484466	btssfinder	tss	201	201	1.47	+	.	promoter=sigma32;box35pos=159;box35seq=atatcct;box10pos=181;box10seq=tcctgcatta
NZ_CP008957.1:484266-484516--/484466	btssfinder	tss	201	201	1.95	+	.	promoter=sigma38;box35pos=164;box35seq=cttcag;box10pos=189;box10seq=taggct
##sequence-region	NZ_CP008957.1:484276-484526--/484476				1			251
NZ_CP008957.1:484276-484526--/484476	btssfinder	tss	201	201	1.96	+	.	promoter=sigma28;box35pos=164;box35seq=tgagtgat;box10pos=184;box10seq=tatggcaa
##sequence-region	NZ_CP008957.1:488499-488749--rc-/488549				1			251
NZ_CP008957.1:488499-488749--rc-/488549	btssfinder	tss	201	201	1.94	+	.	promoter=sigma70;box35pos=165;box35seq=ctgcaa;box10pos=189;box10seq=tagaat
NZ_CP008957.1:488499-488749--rc-/488549	btssfinder	tss	201	201	1.93	+	.	promoter=sigma38;box35pos=165;box35seq=ctgcaa;box10pos=189;box10seq=tagaat
##sequence-region	NZ_CP008957.1:488415-488665--/488615				1			251
NZ_CP008957.1:488415-488665--/488615	btssfinder	tss	201	201	1.94	+	.	promoter=sigma70;box35pos=166;box35seq=ttgcag;box10pos=189;box10seq=tagact
NZ_CP008957.1:488415-488665--/488615	btssfinder	tss	201	201	1.91	+	.	promoter=sigma24;box35pos=161;box35seq=aaaggt;box10pos=185;box10seq=gcact
NZ_CP008957.1:488415-488665--/488615	btssfinder	tss	201	201	1.95	+	.	promoter=sigma32;box35pos=160;box35seq=taaaggt;box10pos=181;box10seq=cccggcacta
NZ_CP008957.1:488415-488665--/488615	btssfinder	tss	201	201	1.93	+	.	promoter=sigma38;box35pos=166;box35seq=ttgcag;box10pos=189;box10seq=tagact
##sequence-region	NZ_CP008957.1:488706-488956--rc-/488756				1			251
NZ_CP008957.1:488706-488956--rc-/488756	btssfinder	tss	201	201	1.77	+	.	promoter=sigma28;box35pos=166;box35seq=tgagctta;box10pos=185;box10seq=ggtgaaag
##sequence-region	NZ_CP008957.1:489485-489735--/489685				1			251
NZ_CP008957.1:489485-489735--/489685	btssfinder	tss	201	201	1.89	+	.	promoter=sigma70;box35pos=163;box35seq=gttacg;box10pos=189;box10seq=tacaat
NZ_CP008957.1:489485-489735--/489685	btssfinder	tss	201	201	1.90	+	.	promoter=sigma38;box35pos=163;box35seq=gttacg;box10pos=189;box10seq=tacaat
##sequence-region	NZ_CP008957.1:490633-490883--/490833				1			251
NZ_CP008957.1:490633-490883--/490833	btssfinder	tss	201	201	1.91	+	.	promoter=sigma70;box35pos=165;box35seq=tttacg;box10pos=189;box10seq=taaatt
NZ_CP008957.1:490633-490883--/490833	btssfinder	tss	201	201	1.73	+	.	promoter=sigma38;box35pos=165;box35seq=tttacg;box10pos=189;box10seq=taaatt
##sequence-region	NZ_CP008957.1:490704-490954--/490904				1			251
NZ_CP008957.1:490704-490954--/490904	btssfinder	tss	201	201	1.92	+	.	promoter=sigma70;box35pos=162;box35seq=gagaag;box10pos=188;box10seq=taatat
NZ_CP008957.1:490704-490954--/490904	btssfinder	tss	201	201	1.93	+	.	promoter=sigma28;box35pos=163;box35seq=agaagtac;box10pos=182;box10seq=gttgatta
NZ_CP008957.1:490704-490954--/490904	btssfinder	tss	201	201	1.83	+	.	promoter=sigma38;box35pos=162;box35seq=gagaag;box10pos=188;box10seq=taatat
##sequence-region	NZ_CP008957.1:491064-491314--/491264				1			251
NZ_CP008957.1:491064-491314--/491264	btssfinder	tss	201	201	1.90	+	.	promoter=sigma70;box35pos=159;box35seq=ccgaaa;box10pos=187;box10seq=taaaat
NZ_CP008957.1:491064-491314--/491264	btssfinder	tss	201	201	1.54	+	.	promoter=sigma38;box35pos=159;box35seq=ccgaaa;box10pos=187;box10seq=taaaat
##sequence-region	NZ_CP008957.1:494031-494281--/494231				1			251
NZ_CP008957.1:494031-494281--/494231	btssfinder	tss	201	201	1.91	+	.	promoter=sigma70;box35pos=164;box35seq=ttggtt;box10pos=188;box10seq=tatact
NZ_CP008957.1:494031-494281--/494231	btssfinder	tss	201	201	1.91	+	.	promoter=sigma38;box35pos=164;box35seq=ttggtt;box10pos=188;box10seq=tatact
##sequence-region	NZ_CP008957.1:494581-494831--/494781				1			251
NZ_CP008957.1:494581-494831--/494781	btssfinder	tss	201	201	1.91	+	.	promoter=sigma70;box35pos=166;box35seq=ttgatg;box10pos=190;box10seq=taatgt
NZ_CP008957.1:494581-494831--/494781	btssfinder	tss	201	201	1.90	+	.	promoter=sigma38;box35pos=166;box35seq=ttgatg;box10pos=190;box10seq=taatgt
##sequence-region	NZ_CP008957.1:494583-494833--/494783				1			251
NZ_CP008957.1:494583-494833--/494783	btssfinder	tss	201	201	1.91	+	.	promoter=sigma70;box35pos=164;box35seq=ttgatg;box10pos=188;box10seq=taatgt
NZ_CP008957.1:494583-494833--/494783	btssfinder	tss	201	201	1.92	+	.	promoter=sigma38;box35pos=164;box35seq=ttgatg;box10pos=188;box10seq=taatgt
##sequence-region	NZ_CP008957.1:494631-494881--/494831				1			251
NZ_CP008957.1:494631-494881--/494831	btssfinder	tss	201	201	1.90	+	.	promoter=sigma70;box35pos=168;box35seq=gcgaaa;box10pos=189;box10seq=gaaact
##sequence-region	NZ_CP008957.1:496296-496546--rc-/496346				1			251
NZ_CP008957.1:496296-496546--rc-/496346	btssfinder	tss	201	201	1.96	+	.	promoter=sigma70;box35pos=167;box35seq=tatttt;box10pos=189;box10seq=tataat
NZ_CP008957.1:496296-496546--rc-/496346	btssfinder	tss	201	201	1.95	+	.	promoter=sigma38;box35pos=165;box35seq=catatt;box10pos=189;box10seq=tataat
##sequence-region	NZ_CP008957.1:496390-496640--rc-/496440				1			251
NZ_CP008957.1:496390-496640--rc-/496440	btssfinder	tss	201	201	1.94	+	.	promoter=sigma70;box35pos=165;box35seq=ttgcaa;box10pos=187;box10seq=tacaat
NZ_CP008957.1:496390-496640--rc-/496440	btssfinder	tss	201	201	1.94	+	.	promoter=sigma38;box35pos=165;box35seq=ttgcaa;box10pos=187;box10seq=tacaat
##sequence-region	NZ_CP008957.1:496909-497159--/497109				1			251
NZ_CP008957.1:496909-497159--/497109	btssfinder	tss	201	201	1.89	+	.	promoter=sigma70;box35pos=162;box35seq=ttccca;box10pos=189;box10seq=taatat
NZ_CP008957.1:496909-497159--/497109	btssfinder	tss	201	201	1.64	+	.	promoter=sigma38;box35pos=162;box35seq=ttccca;box10pos=189;box10seq=taatat
##sequence-region	NZ_CP008957.1:497081-497331--rc-/497131				1			251
NZ_CP008957.1:497081-497331--rc-/497131	btssfinder	tss	201	201	1.90	+	.	promoter=sigma70;box35pos=163;box35seq=tcgatg;box10pos=189;box10seq=taccat
NZ_CP008957.1:497081-497331--rc-/497131	btssfinder	tss	201	201	1.75	+	.	promoter=sigma38;box35pos=163;box35seq=tcgatg;box10pos=189;box10seq=taccat
##sequence-region	NZ_CP008957.1:497014-497264--/497214				1			251
NZ_CP008957.1:497014-497264--/497214	btssfinder	tss	201	201	1.91	+	.	promoter=sigma70;box35pos=164;box35seq=tctcaa;box10pos=189;box10seq=tatcgt
NZ_CP008957.1:497014-497264--/497214	btssfinder	tss	201	201	1.28	+	.	promoter=sigma38;box35pos=165;box35seq=ctcaaa;box10pos=189;box10seq=tatcgt
##sequence-region	NZ_CP008957.1:497030-497280--/497230				1			251
NZ_CP008957.1:497030-497280--/497230	btssfinder	tss	201	201	1.94	+	.	promoter=sigma70;box35pos=167;box35seq=ttgttg;box10pos=189;box10seq=taaaat
NZ_CP008957.1:497030-497280--/497230	btssfinder	tss	201	201	1.47	+	.	promoter=sigma38;box35pos=167;box35seq=ttgttg;box10pos=189;box10seq=taaaat
##sequence-region	NZ_CP008957.1:498560-498810--/498760				1			251
NZ_CP008957.1:498560-498810--/498760	btssfinder	tss	201	201	1.95	+	.	promoter=sigma32;box35pos=163;box35seq=ggcttga;box10pos=184;box10seq=ccccccaatt
NZ_CP008957.1:498560-498810--/498760	btssfinder	tss	201	201	1.94	+	.	promoter=sigma38;box35pos=165;box35seq=cttgag;box10pos=189;box10seq=caattt
##sequence-region	NZ_CP008957.1:498667-498917--/498867				1			251
NZ_CP008957.1:498667-498917--/498867	btssfinder	tss	201	201	1.97	+	.	promoter=sigma70;box35pos=163;box35seq=gggaag;box10pos=189;box10seq=taaaat
NZ_CP008957.1:498667-498917--/498867	btssfinder	tss	201	201	1.98	+	.	promoter=sigma24;box35pos=165;box35seq=gaagca;box10pos=187;box10seq=gctaa
NZ_CP008957.1:498667-498917--/498867	btssfinder	tss	201	201	1.92	+	.	promoter=sigma28;box35pos=168;box35seq=gcagcgca;box10pos=187;box10seq=gctaaaat
NZ_CP008957.1:498667-498917--/498867	btssfinder	tss	201	201	1.96	+	.	promoter=sigma38;box35pos=157;box35seq=tcgaaa;box10pos=184;box10seq=tatgct
##sequence-region	NZ_CP008957.1:498669-498919--/498869				1			251
NZ_CP008957.1:498669-498919--/498869	btssfinder	tss	201	201	1.98	+	.	promoter=sigma70;box35pos=161;box35seq=gggaag;box10pos=187;box10seq=taaaat
NZ_CP008957.1:498669-498919--/498869	btssfinder	tss	201	201	1.98	+	.	promoter=sigma24;box35pos=163;box35seq=gaagca;box10pos=185;box10seq=gctaa
NZ_CP008957.1:498669-498919--/498869	btssfinder	tss	201	201	1.95	+	.	promoter=sigma28;box35pos=166;box35seq=gcagcgca;box10pos=185;box10seq=gctaaaat
NZ_CP008957.1:498669-498919--/498869	btssfinder	tss	201	201	1.96	+	.	promoter=sigma38;box35pos=161;box35seq=gggaag;box10pos=187;box10seq=taaaat
##sequence-region	NZ_CP008957.1:499478-499728--/499678				1			251
NZ_CP008957.1:499478-499728--/499678	btssfinder	tss	201	201	1.75	+	.	promoter=sigma24;box35pos=171;box35seq=gcattg;box10pos=191;box10seq=tctaa
##sequence-region	NZ_CP008957.1:500641-500891--/500841				1			251
NZ_CP008957.1:500641-500891--/500841	btssfinder	tss	201	201	1.82	+	.	promoter=sigma70;box35pos=161;box35seq=tttatt;box10pos=189;box10seq=tagact
NZ_CP008957.1:500641-500891--/500841	btssfinder	tss	201	201	1.67	+	.	promoter=sigma38;box35pos=168;box35seq=gtgacg;box10pos=189;box10seq=tagact
##sequence-region	NZ_CP008957.1:504287-504537--rc-/504337				1			251
NZ_CP008957.1:504287-504537--rc-/504337	btssfinder	tss	201	201	1.85	+	.	promoter=sigma70;box35pos=162;box35seq=ctggca;box10pos=189;box10seq=tatgct
NZ_CP008957.1:504287-504537--rc-/504337	btssfinder	tss	201	201	1.79	+	.	promoter=sigma38;box35pos=162;box35seq=ctggca;box10pos=189;box10seq=tatgct
##sequence-region	NZ_CP008957.1:507206-507456--/507406				1			251
NZ_CP008957.1:507206-507456--/507406	btssfinder	tss	201	201	1.91	+	.	promoter=sigma70;box35pos=163;box35seq=ctggcg;box10pos=189;box10seq=cataat
NZ_CP008957.1:507206-507456--/507406	btssfinder	tss	201	201	1.79	+	.	promoter=sigma38;box35pos=163;box35seq=ctggcg;box10pos=189;box10seq=cataat
##sequence-region	NZ_CP008957.1:507376-507626--rc-/507426				1			251
NZ_CP008957.1:507376-507626--rc-/507426	btssfinder	tss	201	201	1.92	+	.	promoter=sigma70;box35pos=167;box35seq=ttgcta;box10pos=189;box10seq=taccat
NZ_CP008957.1:507376-507626--rc-/507426	btssfinder	tss	201	201	1.91	+	.	promoter=sigma38;box35pos=167;box35seq=ttgcta;box10pos=189;box10seq=taccat
##sequence-region	NZ_CP008957.1:507322-507572--/507522				1			251
NZ_CP008957.1:507322-507572--/507522	btssfinder	tss	201	201	1.91	+	.	promoter=sigma70;box35pos=165;box35seq=gcgcag;box10pos=188;box10seq=tatact
NZ_CP008957.1:507322-507572--/507522	btssfinder	tss	201	201	1.93	+	.	promoter=sigma38;box35pos=165;box35seq=gcgcag;box10pos=188;box10seq=tatact
##sequence-region	NZ_CP008957.1:507548-507798--rc-/507598				1			251
NZ_CP008957.1:507548-507798--rc-/507598	btssfinder	tss	201	201	1.91	+	.	promoter=sigma70;box35pos=167;box35seq=tttccg;box10pos=188;box10seq=taaact
NZ_CP008957.1:507548-507798--rc-/507598	btssfinder	tss	201	201	1.94	+	.	promoter=sigma38;box35pos=167;box35seq=tttccg;box10pos=188;box10seq=taaact
##sequence-region	NZ_CP008957.1:510563-510813--rc-/510613				1			251
NZ_CP008957.1:510563-510813--rc-/510613	btssfinder	tss	201	201	1.91	+	.	promoter=sigma70;box35pos=168;box35seq=gtgcat;box10pos=189;box10seq=cacaat
NZ_CP008957.1:510563-510813--rc-/510613	btssfinder	tss	201	201	1.59	+	.	promoter=sigma32;box35pos=159;box35seq=cccttaa;box10pos=180;box10seq=aacagcatgc
NZ_CP008957.1:510563-510813--rc-/510613	btssfinder	tss	201	201	1.92	+	.	promoter=sigma38;box35pos=161;box35seq=cttaat;box10pos=189;box10seq=cacaat
##sequence-region	NZ_CP008957.1:510456-510706--/510656				1			251
NZ_CP008957.1:510456-510706--/510656	btssfinder	tss	201	201	1.91	+	.	promoter=sigma70;box35pos=168;box35seq=gtgcat;box10pos=189;box10seq=cacaat
NZ_CP008957.1:510456-510706--/510656	btssfinder	tss	201	201	1.96	+	.	promoter=sigma28;box35pos=169;box35seq=tgcatgct;box10pos=189;box10seq=cacaatta
NZ_CP008957.1:510456-510706--/510656	btssfinder	tss	201	201	1.86	+	.	promoter=sigma38;box35pos=161;box35seq=cttaat;box10pos=189;box10seq=cacaat
##sequence-region	NZ_CP008957.1:510511-510761--/510711				1			251
NZ_CP008957.1:510511-510761--/510711	btssfinder	tss	201	201	1.92	+	.	promoter=sigma70;box35pos=167;box35seq=ttggtt;box10pos=188;box10seq=tattat
NZ_CP008957.1:510511-510761--/510711	btssfinder	tss	201	201	1.90	+	.	promoter=sigma32;box35pos=162;box35seq=gactgtt;box10pos=183;box10seq=gcaggtatta
NZ_CP008957.1:510511-510761--/510711	btssfinder	tss	201	201	1.63	+	.	promoter=sigma38;box35pos=167;box35seq=ttggtt;box10pos=191;box10seq=tatgct
##sequence-region	NZ_CP008957.1:510526-510776--/510726				1			251
NZ_CP008957.1:510526-510776--/510726	btssfinder	tss	201	201	1.94	+	.	promoter=sigma70;box35pos=166;box35seq=ttgcag;box10pos=189;box10seq=aaaaat
NZ_CP008957.1:510526-510776--/510726	btssfinder	tss	201	201	1.74	+	.	promoter=sigma24;box35pos=162;box35seq=aacttt;box10pos=187;box10seq=tcaaa
NZ_CP008957.1:510526-510776--/510726	btssfinder	tss	201	201	1.89	+	.	promoter=sigma38;box35pos=166;box35seq=ttgcag;box10pos=189;box10seq=aaaaat
##sequence-region	NZ_CP008957.1:512690-512940--rc-/512740				1			251
NZ_CP008957.1:512690-512940--rc-/512740	btssfinder	tss	201	201	1.94	+	.	promoter=sigma70;box35pos=166;box35seq=tttacc;box10pos=189;box10seq=tacact
NZ_CP008957.1:512690-512940--rc-/512740	btssfinder	tss	201	201	1.93	+	.	promoter=sigma24;box35pos=169;box35seq=acccca;box10pos=190;box10seq=acact
NZ_CP008957.1:512690-512940--rc-/512740	btssfinder	tss	201	201	1.93	+	.	promoter=sigma38;box35pos=166;box35seq=tttacc;box10pos=189;box10seq=tacact
##sequence-region	NZ_CP008957.1:517637-517887--rc-/517687				1			251
NZ_CP008957.1:517637-517887--rc-/517687	btssfinder	tss	201	201	1.59	+	.	promoter=sigma38;box35pos=157;box35seq=tgtaac;box10pos=183;box10seq=catttt
##sequence-region	NZ_CP008957.1:517656-517906--rc-/517706				1			251
NZ_CP008957.1:517656-517906--rc-/517706	btssfinder	tss	201	201	1.94	+	.	promoter=sigma70;box35pos=166;box35seq=tttaca;box10pos=189;box10seq=taaaat
NZ_CP008957.1:517656-517906--rc-/517706	btssfinder	tss	201	201	1.87	+	.	promoter=sigma28;box35pos=167;box35seq=ttacagta;box10pos=185;box10seq=cccgtaaa
NZ_CP008957.1:517656-517906--rc-/517706	btssfinder	tss	201	201	1.94	+	.	promoter=sigma38;box35pos=166;box35seq=tttaca;box10pos=189;box10seq=taaaat
##sequence-region	NZ_CP008957.1:517667-517917--rc-/517717				1			251
NZ_CP008957.1:517667-517917--rc-/517717	btssfinder	tss	201	201	1.90	+	.	promoter=sigma38;box35pos=167;box35seq=tttaat;box10pos=189;box10seq=taacct
##sequence-region	NZ_CP008957.1:520334-520584--rc-/520384				1			251
NZ_CP008957.1:520334-520584--rc-/520384	btssfinder	tss	201	201	1.23	+	.	promoter=sigma70;box35pos=156;box35seq=gtttcg;box10pos=183;box10seq=tatgaa
NZ_CP008957.1:520334-520584--rc-/520384	btssfinder	tss	201	201	1.62	+	.	promoter=sigma38;box35pos=156;box35seq=gtttcg;box10pos=183;box10seq=tatgaa
##sequence-region	NZ_CP008957.1:520204-520454--/520404				1			251
NZ_CP008957.1:520204-520454--/520404	btssfinder	tss	201	201	1.96	+	.	promoter=sigma70;box35pos=168;box35seq=gtgttt;box10pos=189;box10seq=taaact
NZ_CP008957.1:520204-520454--/520404	btssfinder	tss	201	201	1.86	+	.	promoter=sigma24;box35pos=164;box35seq=gcctgt;box10pos=185;box10seq=tcagt
NZ_CP008957.1:520204-520454--/520404	btssfinder	tss	201	201	1.85	+	.	promoter=sigma38;box35pos=168;box35seq=gtgttt;box10pos=189;box10seq=taaact
##sequence-region	NZ_CP008957.1:520243-520493--/520443				1			251
NZ_CP008957.1:520243-520493--/520443	btssfinder	tss	201	201	1.90	+	.	promoter=sigma70;box35pos=164;box35seq=ttgacg;box10pos=189;box10seq=taaata
NZ_CP008957.1:520243-520493--/520443	btssfinder	tss	201	201	1.92	+	.	promoter=sigma32;box35pos=162;box35seq=gcttgac;box10pos=184;box10seq=aaacctaaat
NZ_CP008957.1:520243-520493--/520443	btssfinder	tss	201	201	1.85	+	.	promoter=sigma38;box35pos=164;box35seq=ttgacg;box10pos=191;box10seq=aatatt
##sequence-region	NZ_CP008957.1:520257-520507--/520457				1			251
NZ_CP008957.1:520257-520507--/520457	btssfinder	tss	201	201	1.95	+	.	promoter=sigma70;box35pos=163;box35seq=caggac;box10pos=189;box10seq=taagct
NZ_CP008957.1:520257-520507--/520457	btssfinder	tss	201	201	1.91	+	.	promoter=sigma38;box35pos=163;box35seq=caggac;box10pos=189;box10seq=taagct
##sequence-region	NZ_CP008957.1:520276-520526--/520476				1			251
NZ_CP008957.1:520276-520526--/520476	btssfinder	tss	201	201	1.88	+	.	promoter=sigma32;box35pos=163;box35seq=ttgttgt;box10pos=184;box10seq=aacggtaaaa
##sequence-region	NZ_CP008957.1:520287-520537--/520487				1			251
NZ_CP008957.1:520287-520537--/520487	btssfinder	tss	201	201	1.85	+	.	promoter=sigma70;box35pos=163;box35seq=ctgcaa;box10pos=188;box10seq=tagtat
NZ_CP008957.1:520287-520537--/520487	btssfinder	tss	201	201	1.86	+	.	promoter=sigma28;box35pos=166;box35seq=caatggaa;box10pos=186;box10seq=gctagtat
NZ_CP008957.1:520287-520537--/520487	btssfinder	tss	201	201	1.95	+	.	promoter=sigma38;box35pos=163;box35seq=ctgcaa;box10pos=188;box10seq=tagtat
##sequence-region	NZ_CP008957.1:520517-520767--/520717				1			251
NZ_CP008957.1:520517-520767--/520717	btssfinder	tss	201	201	1.89	+	.	promoter=sigma70;box35pos=165;box35seq=tttctg;box10pos=189;box10seq=tacagt
NZ_CP008957.1:520517-520767--/520717	btssfinder	tss	201	201	1.58	+	.	promoter=sigma38;box35pos=168;box35seq=ctgaat;box10pos=189;box10seq=tacagt
##sequence-region	NZ_CP008957.1:520568-520818--/520768				1			251
NZ_CP008957.1:520568-520818--/520768	btssfinder	tss	201	201	1.86	+	.	promoter=sigma70;box35pos=162;box35seq=tctact;box10pos=189;box10seq=catact
NZ_CP008957.1:520568-520818--/520768	btssfinder	tss	201	201	1.72	+	.	promoter=sigma38;box35pos=162;box35seq=tctact;box10pos=189;box10seq=catact
##sequence-region	NZ_CP008957.1:520794-521044--/520994				1			251
NZ_CP008957.1:520794-521044--/520994	btssfinder	tss	201	201	1.28	+	.	promoter=sigma38;box35pos=161;box35seq=cagacg;box10pos=188;box10seq=aaaaat
##sequence-region	NZ_CP008957.1:520846-521096--/521046				1			251
NZ_CP008957.1:520846-521096--/521046	btssfinder	tss	201	201	1.91	+	.	promoter=sigma70;box35pos=167;box35seq=tcgact;box10pos=190;box10seq=tataat
NZ_CP008957.1:520846-521096--/521046	btssfinder	tss	201	201	1.88	+	.	promoter=sigma38;box35pos=167;box35seq=tcgact;box10pos=190;box10seq=tataat
##sequence-region	NZ_CP008957.1:522407-522657--/522607				1			251
NZ_CP008957.1:522407-522657--/522607	btssfinder	tss	201	201	1.83	+	.	promoter=sigma70;box35pos=168;box35seq=gcgaaa;box10pos=189;box10seq=tagcgt
##sequence-region	NZ_CP008957.1:522429-522679--/522629				1			251
NZ_CP008957.1:522429-522679--/522629	btssfinder	tss	201	201	1.91	+	.	promoter=sigma70;box35pos=163;box35seq=gtgtta;box10pos=189;box10seq=tatgct
NZ_CP008957.1:522429-522679--/522629	btssfinder	tss	201	201	1.85	+	.	promoter=sigma38;box35pos=163;box35seq=gtgtta;box10pos=189;box10seq=tatgct
##sequence-region	NZ_CP008957.1:522457-522707--/522657				1			251
NZ_CP008957.1:522457-522707--/522657	btssfinder	tss	201	201	1.90	+	.	promoter=sigma28;box35pos=168;box35seq=gaaatatg;box10pos=186;box10seq=acccataa
NZ_CP008957.1:522457-522707--/522657	btssfinder	tss	201	201	1.02	+	.	promoter=sigma38;box35pos=159;box35seq=gttatg;box10pos=185;box10seq=taccca
##sequence-region	NZ_CP008957.1:522495-522745--/522695				1			251
NZ_CP008957.1:522495-522745--/522695	btssfinder	tss	201	201	1.92	+	.	promoter=sigma70;box35pos=168;box35seq=ctgata;box10pos=189;box10seq=tacaat
NZ_CP008957.1:522495-522745--/522695	btssfinder	tss	201	201	1.88	+	.	promoter=sigma38;box35pos=168;box35seq=ctgata;box10pos=189;box10seq=tacaat
##sequence-region	NZ_CP008957.1:523054-523304--/523254				1			251
NZ_CP008957.1:523054-523304--/523254	btssfinder	tss	201	201	1.85	+	.	promoter=sigma24;box35pos=168;box35seq=gaactt;box10pos=191;box10seq=tcaat
##sequence-region	NZ_CP008957.1:523055-523305--/523255				1			251
NZ_CP008957.1:523055-523305--/523255	btssfinder	tss	201	201	1.85	+	.	promoter=sigma24;box35pos=167;box35seq=gaactt;box10pos=190;box10seq=tcaat
##sequence-region	NZ_CP008957.1:523188-523438--/523388				1			251
NZ_CP008957.1:523188-523438--/523388	btssfinder	tss	201	201	1.92	+	.	promoter=sigma70;box35pos=162;box35seq=ttgatg;box10pos=189;box10seq=tatact
NZ_CP008957.1:523188-523438--/523388	btssfinder	tss	201	201	1.22	+	.	promoter=sigma32;box35pos=163;box35seq=tgatgcc;box10pos=184;box10seq=gccgctatac
NZ_CP008957.1:523188-523438--/523388	btssfinder	tss	201	201	1.93	+	.	promoter=sigma38;box35pos=162;box35seq=ttgatg;box10pos=189;box10seq=tatact
##sequence-region	NZ_CP008957.1:524665-524915--/524865				1			251
NZ_CP008957.1:524665-524915--/524865	btssfinder	tss	201	201	1.84	+	.	promoter=sigma70;box35pos=166;box35seq=ttgaat;box10pos=190;box10seq=tatact
NZ_CP008957.1:524665-524915--/524865	btssfinder	tss	201	201	1.95	+	.	promoter=sigma32;box35pos=163;box35seq=gcgttga;box10pos=183;box10seq=atccccatat
NZ_CP008957.1:524665-524915--/524865	btssfinder	tss	201	201	1.82	+	.	promoter=sigma28;box35pos=167;box35seq=tgaatgtg;box10pos=185;box10seq=ccccatat
NZ_CP008957.1:524665-524915--/524865	btssfinder	tss	201	201	1.93	+	.	promoter=sigma38;box35pos=166;box35seq=ttgaat;box10pos=190;box10seq=tatact
##sequence-region	NZ_CP008957.1:524667-524917--/524867				1			251
NZ_CP008957.1:524667-524917--/524867	btssfinder	tss	201	201	1.82	+	.	promoter=sigma70;box35pos=164;box35seq=ttgaat;box10pos=188;box10seq=tatact
NZ_CP008957.1:524667-524917--/524867	btssfinder	tss	201	201	1.95	+	.	promoter=sigma24;box35pos=166;box35seq=gaatgt;box10pos=191;box10seq=actga
NZ_CP008957.1:524667-524917--/524867	btssfinder	tss	201	201	1.95	+	.	promoter=sigma32;box35pos=161;box35seq=gcgttga;box10pos=181;box10seq=atccccatat
NZ_CP008957.1:524667-524917--/524867	btssfinder	tss	201	201	1.87	+	.	promoter=sigma28;box35pos=165;box35seq=tgaatgtg;box10pos=183;box10seq=ccccatat
NZ_CP008957.1:524667-524917--/524867	btssfinder	tss	201	201	1.94	+	.	promoter=sigma38;box35pos=164;box35seq=ttgaat;box10pos=188;box10seq=tatact
##sequence-region	NZ_CP008957.1:527184-527434--/527384				1			251
NZ_CP008957.1:527184-527434--/527384	btssfinder	tss	201	201	1.94	+	.	promoter=sigma70;box35pos=165;box35seq=ttgcca;box10pos=188;box10seq=taagtt
NZ_CP008957.1:527184-527434--/527384	btssfinder	tss	201	201	1.90	+	.	promoter=sigma32;box35pos=162;box35seq=ggcttgc;box10pos=183;box10seq=ctcgctaagt
NZ_CP008957.1:527184-527434--/527384	btssfinder	tss	201	201	1.92	+	.	promoter=sigma38;box35pos=165;box35seq=ttgcca;box10pos=188;box10seq=taagtt
##sequence-region	NZ_CP008957.1:527247-527497--/527447				1			251
NZ_CP008957.1:527247-527497--/527447	btssfinder	tss	201	201	1.92	+	.	promoter=sigma70;box35pos=166;box35seq=ttgtaa;box10pos=189;box10seq=tataac
NZ_CP008957.1:527247-527497--/527447	btssfinder	tss	201	201	1.24	+	.	promoter=sigma38;box35pos=166;box35seq=ttgtaa;box10pos=189;box10seq=tataac
##sequence-region	NZ_CP008957.1:527289-527539--/527489				1			251
NZ_CP008957.1:527289-527539--/527489	btssfinder	tss	201	201	1.89	+	.	promoter=sigma70;box35pos=170;box35seq=ttgaag;box10pos=191;box10seq=taaatt
NZ_CP008957.1:527289-527539--/527489	btssfinder	tss	201	201	1.81	+	.	promoter=sigma32;box35pos=163;box35seq=tcgtacc;box10pos=184;box10seq=tgcgatataa
NZ_CP008957.1:527289-527539--/527489	btssfinder	tss	201	201	1.92	+	.	promoter=sigma28;box35pos=166;box35seq=taccttga;box10pos=184;box10seq=tgcgatat
NZ_CP008957.1:527289-527539--/527489	btssfinder	tss	201	201	1.58	+	.	promoter=sigma38;box35pos=170;box35seq=ttgaag;box10pos=191;box10seq=taaatt
##sequence-region	NZ_CP008957.1:527290-527540--/527490				1			251
NZ_CP008957.1:527290-527540--/527490	btssfinder	tss	201	201	1.94	+	.	promoter=sigma70;box35pos=169;box35seq=ttgaag;box10pos=190;box10seq=taaatt
NZ_CP008957.1:527290-527540--/527490	btssfinder	tss	201	201	1.92	+	.	promoter=sigma32;box35pos=162;box35seq=tcgtacc;box10pos=183;box10seq=tgcgatataa
NZ_CP008957.1:527290-527540--/527490	btssfinder	tss	201	201	1.90	+	.	promoter=sigma28;box35pos=165;box35seq=taccttga;box10pos=183;box10seq=tgcgatat
NZ_CP008957.1:527290-527540--/527490	btssfinder	tss	201	201	1.88	+	.	promoter=sigma38;box35pos=169;box35seq=ttgaag;box10pos=190;box10seq=taaatt
##sequence-region	NZ_CP008957.1:527685-527935--/527885				1			251
NZ_CP008957.1:527685-527935--/527885	btssfinder	tss	201	201	1.94	+	.	promoter=sigma70;box35pos=164;box35seq=gtgact;box10pos=188;box10seq=gacaat
NZ_CP008957.1:527685-527935--/527885	btssfinder	tss	201	201	1.73	+	.	promoter=sigma24;box35pos=166;box35seq=gacttt;box10pos=185;box10seq=gctga
NZ_CP008957.1:527685-527935--/527885	btssfinder	tss	201	201	1.82	+	.	promoter=sigma28;box35pos=165;box35seq=tgactttc;box10pos=185;box10seq=gctgacaa
##sequence-region	NZ_CP008957.1:527705-527955--/527905				1			251
NZ_CP008957.1:527705-527955--/527905	btssfinder	tss	201	201	1.94	+	.	promoter=sigma70;box35pos=166;box35seq=ctgaca;box10pos=190;box10seq=cacaat
NZ_CP008957.1:527705-527955--/527905	btssfinder	tss	201	201	1.92	+	.	promoter=sigma24;box35pos=169;box35seq=acaatt;box10pos=189;box10seq=tcaca
NZ_CP008957.1:527705-527955--/527905	btssfinder	tss	201	201	1.89	+	.	promoter=sigma38;box35pos=166;box35seq=ctgaca;box10pos=190;box10seq=cacaat
##sequence-region	NZ_CP008957.1:529762-530012--/529962				1			251
NZ_CP008957.1:529762-530012--/529962	btssfinder	tss	201	201	1.94	+	.	promoter=sigma70;box35pos=166;box35seq=ttgttt;box10pos=189;box10seq=taaggt
NZ_CP008957.1:529762-530012--/529962	btssfinder	tss	201	201	1.60	+	.	promoter=sigma38;box35pos=165;box35seq=tttgtt;box10pos=189;box10seq=taaggt
##sequence-region	NZ_CP008957.1:530263-530513--/530463				1			251
NZ_CP008957.1:530263-530513--/530463	btssfinder	tss	201	201	1.92	+	.	promoter=sigma70;box35pos=162;box35seq=cttata;box10pos=189;box10seq=taaggt
NZ_CP008957.1:530263-530513--/530463	btssfinder	tss	201	201	1.82	+	.	promoter=sigma38;box35pos=162;box35seq=cttata;box10pos=189;box10seq=taaggt
##sequence-region	NZ_CP008957.1:531586-531836--rc-/531636				1			251
NZ_CP008957.1:531586-531836--rc-/531636	btssfinder	tss	201	201	0.97	+	.	promoter=sigma38;box35pos=163;box35seq=tagctg;box10pos=190;box10seq=taccat
##sequence-region	NZ_CP008957.1:533362-533612--rc-/533412				1			251
NZ_CP008957.1:533362-533612--rc-/533412	btssfinder	tss	201	201	1.89	+	.	promoter=sigma70;box35pos=161;box35seq=gttaat;box10pos=187;box10seq=tatata
NZ_CP008957.1:533362-533612--rc-/533412	btssfinder	tss	201	201	1.95	+	.	promoter=sigma28;box35pos=163;box35seq=taatggtg;box10pos=182;box10seq=cctgatat
NZ_CP008957.1:533362-533612--rc-/533412	btssfinder	tss	201	201	1.85	+	.	promoter=sigma38;box35pos=161;box35seq=gttaat;box10pos=187;box10seq=tatata
##sequence-region	NZ_CP008957.1:533233-533483--/533433				1			251
NZ_CP008957.1:533233-533483--/533433	btssfinder	tss	201	201	1.90	+	.	promoter=sigma70;box35pos=165;box35seq=tttaac;box10pos=189;box10seq=tatata
NZ_CP008957.1:533233-533483--/533433	btssfinder	tss	201	201	1.60	+	.	promoter=sigma32;box35pos=163;box35seq=tatttaa;box10pos=184;box10seq=ttccgtatat
NZ_CP008957.1:533233-533483--/533433	btssfinder	tss	201	201	1.93	+	.	promoter=sigma28;box35pos=166;box35seq=ttaactat;box10pos=185;box10seq=tccgtata
NZ_CP008957.1:533233-533483--/533433	btssfinder	tss	201	201	1.59	+	.	promoter=sigma38;box35pos=165;box35seq=tttaac;box10pos=189;box10seq=tatata
##sequence-region	NZ_CP008957.1:533244-533494--/533444				1			251
NZ_CP008957.1:533244-533494--/533444	btssfinder	tss	201	201	1.91	+	.	promoter=sigma70;box35pos=162;box35seq=ttcact;box10pos=190;box10seq=gatact
NZ_CP008957.1:533244-533494--/533444	btssfinder	tss	201	201	1.58	+	.	promoter=sigma38;box35pos=169;box35seq=ttactt;box10pos=192;box10seq=tactca
##sequence-region	NZ_CP008957.1:534220-534470--/534420				1			251
NZ_CP008957.1:534220-534470--/534420	btssfinder	tss	201	201	1.96	+	.	promoter=sigma70;box35pos=157;box35seq=cagaat;box10pos=184;box10seq=taaaat
NZ_CP008957.1:534220-534470--/534420	btssfinder	tss	201	201	1.76	+	.	promoter=sigma38;box35pos=157;box35seq=cagaat;box10pos=184;box10seq=taaaat
##sequence-region	NZ_CP008957.1:538420-538670--/538620				1			251
NZ_CP008957.1:538420-538670--/538620	btssfinder	tss	201	201	0.76	+	.	promoter=sigma38;box35pos=170;box35seq=tttctg;box10pos=191;box10seq=tacctt
##sequence-region	NZ_CP008957.1:541214-541464--rc-/541264				1			251
NZ_CP008957.1:541214-541464--rc-/541264	btssfinder	tss	201	201	1.90	+	.	promoter=sigma70;box35pos=166;box35seq=tcggac;box10pos=189;box10seq=tatact
NZ_CP008957.1:541214-541464--rc-/541264	btssfinder	tss	201	201	1.82	+	.	promoter=sigma38;box35pos=166;box35seq=tcggac;box10pos=189;box10seq=tatact
##sequence-region	NZ_CP008957.1:541169-541419--/541369				1			251
NZ_CP008957.1:541169-541419--/541369	btssfinder	tss	201	201	1.91	+	.	promoter=sigma70;box35pos=161;box35seq=ttacag;box10pos=188;box10seq=cacaat
NZ_CP008957.1:541169-541419--/541369	btssfinder	tss	201	201	1.47	+	.	promoter=sigma24;box35pos=170;box35seq=gaaatg;box10pos=189;box10seq=acaat
NZ_CP008957.1:541169-541419--/541369	btssfinder	tss	201	201	1.83	+	.	promoter=sigma32;box35pos=165;box35seq=aggcaga;box10pos=185;box10seq=tgccacaatt
NZ_CP008957.1:541169-541419--/541369	btssfinder	tss	201	201	1.93	+	.	promoter=sigma38;box35pos=161;box35seq=ttacag;box10pos=188;box10seq=cacaat
##sequence-region	NZ_CP008957.1:542287-542537--/542487				1			251
NZ_CP008957.1:542287-542537--/542487	btssfinder	tss	201	201	1.87	+	.	promoter=sigma70;box35pos=166;box35seq=ttgcaa;box10pos=189;box10seq=gataat
##sequence-region	NZ_CP008957.1:542313-542563--/542513				1			251
NZ_CP008957.1:542313-542563--/542513	btssfinder	tss	201	201	1.06	+	.	promoter=sigma38;box35pos=161;box35seq=gtgata;box10pos=189;box10seq=aacgct
##sequence-region	NZ_CP008957.1:542481-542731--/542681				1			251
NZ_CP008957.1:542481-542731--/542681	btssfinder	tss	201	201	1.97	+	.	promoter=sigma70;box35pos=168;box35seq=gtcaaa;box10pos=189;box10seq=taaact
NZ_CP008957.1:542481-542731--/542681	btssfinder	tss	201	201	1.89	+	.	promoter=sigma24;box35pos=169;box35seq=tcaaaa;box10pos=187;box10seq=actaa
NZ_CP008957.1:542481-542731--/542681	btssfinder	tss	201	201	1.64	+	.	promoter=sigma28;box35pos=165;box35seq=ttcgtcaa;box10pos=183;box10seq=catgacta
NZ_CP008957.1:542481-542731--/542681	btssfinder	tss	201	201	1.89	+	.	promoter=sigma38;box35pos=168;box35seq=gtcaaa;box10pos=189;box10seq=taaact
##sequence-region	NZ_CP008957.1:544646-544896--rc-/544696				1			251
NZ_CP008957.1:544646-544896--rc-/544696	btssfinder	tss	201	201	1.91	+	.	promoter=sigma70;box35pos=164;box35seq=tttcca;box10pos=189;box10seq=tacact
NZ_CP008957.1:544646-544896--rc-/544696	btssfinder	tss	201	201	1.89	+	.	promoter=sigma38;box35pos=164;box35seq=tttcca;box10pos=189;box10seq=tacact
##sequence-region	NZ_CP008957.1:544657-544907--rc-/544707				1			251
NZ_CP008957.1:544657-544907--rc-/544707	btssfinder	tss	201	201	1.91	+	.	promoter=sigma70;box35pos=164;box35seq=ctgcca;box10pos=189;box10seq=tatact
NZ_CP008957.1:544657-544907--rc-/544707	btssfinder	tss	201	201	1.91	+	.	promoter=sigma38;box35pos=164;box35seq=ctgcca;box10pos=189;box10seq=tatact
##sequence-region	NZ_CP008957.1:544786-545036--rc-/544836				1			251
NZ_CP008957.1:544786-545036--rc-/544836	btssfinder	tss	201	201	1.96	+	.	promoter=sigma70;box35pos=166;box35seq=tcgctc;box10pos=189;box10seq=taagtt
NZ_CP008957.1:544786-545036--rc-/544836	btssfinder	tss	201	201	1.84	+	.	promoter=sigma32;box35pos=157;box35seq=tttttac;box10pos=179;box10seq=atcaacatct
NZ_CP008957.1:544786-545036--rc-/544836	btssfinder	tss	201	201	1.84	+	.	promoter=sigma38;box35pos=166;box35seq=tcgctc;box10pos=189;box10seq=taagtt
##sequence-region	NZ_CP008957.1:545303-545553--rc-/545353				1			251
NZ_CP008957.1:545303-545553--rc-/545353	btssfinder	tss	201	201	1.97	+	.	promoter=sigma70;box35pos=163;box35seq=gttact;box10pos=190;box10seq=taaaat
NZ_CP008957.1:545303-545553--rc-/545353	btssfinder	tss	201	201	1.76	+	.	promoter=sigma32;box35pos=161;box35seq=ctgttac;box10pos=182;box10seq=tcccacgtta
NZ_CP008957.1:545303-545553--rc-/545353	btssfinder	tss	201	201	1.95	+	.	promoter=sigma38;box35pos=168;box35seq=tttccc;box10pos=190;box10seq=taaaat
##sequence-region	NZ_CP008957.1:545316-545566--rc-/545366				1			251
NZ_CP008957.1:545316-545566--rc-/545366	btssfinder	tss	201	201	1.96	+	.	promoter=sigma70;box35pos=165;box35seq=gtggca;box10pos=189;box10seq=tactat
NZ_CP008957.1:545316-545566--rc-/545366	btssfinder	tss	201	201	1.97	+	.	promoter=sigma24;box35pos=168;box35seq=gcagat;box10pos=190;box10seq=actat
NZ_CP008957.1:545316-545566--rc-/545366	btssfinder	tss	201	201	1.93	+	.	promoter=sigma32;box35pos=160;box35seq=aaattgt;box10pos=182;box10seq=ttccctctac
NZ_CP008957.1:545316-545566--rc-/545366	btssfinder	tss	201	201	1.79	+	.	promoter=sigma38;box35pos=165;box35seq=gtggca;box10pos=189;box10seq=tactat
##sequence-region	NZ_CP008957.1:545327-545577--rc-/545377				1			251
NZ_CP008957.1:545327-545577--rc-/545377	btssfinder	tss	201	201	1.92	+	.	promoter=sigma70;box35pos=163;box35seq=gttatg;box10pos=189;box10seq=tacttt
NZ_CP008957.1:545327-545577--rc-/545377	btssfinder	tss	201	201	1.91	+	.	promoter=sigma38;box35pos=163;box35seq=gttatg;box10pos=189;box10seq=tacttt
##sequence-region	NZ_CP008957.1:545466-545716--rc-/545516				1			251
NZ_CP008957.1:545466-545716--rc-/545516	btssfinder	tss	201	201	1.67	+	.	promoter=sigma28;box35pos=164;box35seq=ttaaccct;box10pos=184;box10seq=ggtgataa
##sequence-region	NZ_CP008957.1:545959-546209--rc-/546009				1			251
NZ_CP008957.1:545959-546209--rc-/546009	btssfinder	tss	201	201	1.89	+	.	promoter=sigma70;box35pos=166;box35seq=ttctct;box10pos=189;box10seq=tactgt
NZ_CP008957.1:545959-546209--rc-/546009	btssfinder	tss	201	201	0.98	+	.	promoter=sigma24;box35pos=161;box35seq=gaacgt;box10pos=186;box10seq=tctta
NZ_CP008957.1:545959-546209--rc-/546009	btssfinder	tss	201	201	1.83	+	.	promoter=sigma38;box35pos=165;box35seq=gttctc;box10pos=189;box10seq=tactgt
##sequence-region	NZ_CP008957.1:546128-546378--rc-/546178				1			251
NZ_CP008957.1:546128-546378--rc-/546178	btssfinder	tss	201	201	1.93	+	.	promoter=sigma70;box35pos=165;box35seq=ttgacc;box10pos=188;box10seq=caagat
NZ_CP008957.1:546128-546378--rc-/546178	btssfinder	tss	201	201	1.89	+	.	promoter=sigma32;box35pos=162;box35seq=gaattga;box10pos=183;box10seq=tacgacaaga
##sequence-region	NZ_CP008957.1:546339-546589--rc-/546389				1			251
NZ_CP008957.1:546339-546589--rc-/546389	btssfinder	tss	201	201	1.91	+	.	promoter=sigma70;box35pos=165;box35seq=gagaat;box10pos=189;box10seq=tagaat
NZ_CP008957.1:546339-546589--rc-/546389	btssfinder	tss	201	201	1.65	+	.	promoter=sigma38;box35pos=165;box35seq=gagaat;box10pos=189;box10seq=tagaat
##sequence-region	NZ_CP008957.1:546347-546597--rc-/546397				1			251
NZ_CP008957.1:546347-546597--rc-/546397	btssfinder	tss	201	201	1.46	+	.	promoter=sigma70;box35pos=164;box35seq=gcgacg;box10pos=189;box10seq=tatctt
NZ_CP008957.1:546347-546597--rc-/546397	btssfinder	tss	201	201	0.50	+	.	promoter=sigma38;box35pos=164;box35seq=gcgacg;box10pos=189;box10seq=tatctt
##sequence-region	NZ_CP008957.1:546438-546688--rc-/546488				1			251
NZ_CP008957.1:546438-546688--rc-/546488	btssfinder	tss	201	201	1.90	+	.	promoter=sigma70;box35pos=165;box35seq=tttatg;box10pos=191;box10seq=taatat
NZ_CP008957.1:546438-546688--rc-/546488	btssfinder	tss	201	201	1.55	+	.	promoter=sigma38;box35pos=165;box35seq=tttatg;box10pos=191;box10seq=taatat
##sequence-region	NZ_CP008957.1:546516-546766--rc-/546566				1			251
NZ_CP008957.1:546516-546766--rc-/546566	btssfinder	tss	201	201	1.94	+	.	promoter=sigma70;box35pos=165;box35seq=ttcgca;box10pos=189;box10seq=tataat
NZ_CP008957.1:546516-546766--rc-/546566	btssfinder	tss	201	201	1.50	+	.	promoter=sigma38;box35pos=165;box35seq=ttcgca;box10pos=189;box10seq=tataat
##sequence-region	NZ_CP008957.1:546777-547027--rc-/546827				1			251
NZ_CP008957.1:546777-547027--rc-/546827	btssfinder	tss	201	201	1.50	+	.	promoter=sigma24;box35pos=171;box35seq=aaacga;box10pos=192;box10seq=tcagt
##sequence-region	NZ_CP008957.1:546810-547060--rc-/546860				1			251
NZ_CP008957.1:546810-547060--rc-/546860	btssfinder	tss	201	201	1.96	+	.	promoter=sigma70;box35pos=163;box35seq=gcgatg;box10pos=189;box10seq=tatagt
NZ_CP008957.1:546810-547060--rc-/546860	btssfinder	tss	201	201	1.81	+	.	promoter=sigma24;box35pos=168;box35seq=gaaaac;box10pos=186;box10seq=gctta
NZ_CP008957.1:546810-547060--rc-/546860	btssfinder	tss	201	201	1.97	+	.	promoter=sigma28;box35pos=167;box35seq=tgaaaacc;box10pos=186;box10seq=gcttatag
NZ_CP008957.1:546810-547060--rc-/546860	btssfinder	tss	201	201	1.93	+	.	promoter=sigma38;box35pos=163;box35seq=gcgatg;box10pos=189;box10seq=tatagt
##sequence-region	NZ_CP008957.1:546895-547145--rc-/546945				1			251
NZ_CP008957.1:546895-547145--rc-/546945	btssfinder	tss	201	201	1.92	+	.	promoter=sigma70;box35pos=167;box35seq=tttacc;box10pos=189;box10seq=tagtat
NZ_CP008957.1:546895-547145--rc-/546945	btssfinder	tss	201	201	1.88	+	.	promoter=sigma38;box35pos=167;box35seq=tttacc;box10pos=189;box10seq=tagtat
##sequence-region	NZ_CP008957.1:551713-551963--rc-/551763				1			251
NZ_CP008957.1:551713-551963--rc-/551763	btssfinder	tss	201	201	1.94	+	.	promoter=sigma70;box35pos=165;box35seq=tttaca;box10pos=189;box10seq=taccat
NZ_CP008957.1:551713-551963--rc-/551763	btssfinder	tss	201	201	1.66	+	.	promoter=sigma24;box35pos=172;box35seq=acattt;box10pos=190;box10seq=accat
NZ_CP008957.1:551713-551963--rc-/551763	btssfinder	tss	201	201	1.95	+	.	promoter=sigma38;box35pos=165;box35seq=tttaca;box10pos=189;box10seq=taccat
##sequence-region	NZ_CP008957.1:551714-551964--rc-/551764				1			251
NZ_CP008957.1:551714-551964--rc-/551764	btssfinder	tss	201	201	1.94	+	.	promoter=sigma70;box35pos=166;box35seq=tttaca;box10pos=190;box10seq=taccat
NZ_CP008957.1:551714-551964--rc-/551764	btssfinder	tss	201	201	1.51	+	.	promoter=sigma24;box35pos=173;box35seq=acattt;box10pos=191;box10seq=accat
NZ_CP008957.1:551714-551964--rc-/551764	btssfinder	tss	201	201	1.95	+	.	promoter=sigma38;box35pos=166;box35seq=tttaca;box10pos=190;box10seq=taccat
##sequence-region	NZ_CP008957.1:551581-551831--/551781				1			251
NZ_CP008957.1:551581-551831--/551781	btssfinder	tss	201	201	1.92	+	.	promoter=sigma70;box35pos=163;box35seq=ttgctg;box10pos=189;box10seq=tatggt
NZ_CP008957.1:551581-551831--/551781	btssfinder	tss	201	201	1.90	+	.	promoter=sigma38;box35pos=163;box35seq=ttgctg;box10pos=189;box10seq=tatggt
##sequence-region	NZ_CP008957.1:551610-551860--/551810				1			251
NZ_CP008957.1:551610-551860--/551810	btssfinder	tss	201	201	1.94	+	.	promoter=sigma24;box35pos=170;box35seq=acattc;box10pos=191;box10seq=tctaa
NZ_CP008957.1:551610-551860--/551810	btssfinder	tss	201	201	1.92	+	.	promoter=sigma38;box35pos=167;box35seq=cataca;box10pos=188;box10seq=aaatct
##sequence-region	NZ_CP008957.1:551854-552104--rc-/551904				1			251
NZ_CP008957.1:551854-552104--rc-/551904	btssfinder	tss	201	201	1.91	+	.	promoter=sigma70;box35pos=165;box35seq=ttgcaa;box10pos=188;box10seq=gatgat
##sequence-region	NZ_CP008957.1:551855-552105--rc-/551905				1			251
NZ_CP008957.1:551855-552105--rc-/551905	btssfinder	tss	201	201	1.88	+	.	promoter=sigma70;box35pos=166;box35seq=ttgcaa;box10pos=189;box10seq=gatgat
##sequence-region	NZ_CP008957.1:552354-552604--/552554				1			251
NZ_CP008957.1:552354-552604--/552554	btssfinder	tss	201	201	1.91	+	.	promoter=sigma70;box35pos=163;box35seq=ttgcta;box10pos=190;box10seq=tattct
NZ_CP008957.1:552354-552604--/552554	btssfinder	tss	201	201	1.82	+	.	promoter=sigma38;box35pos=163;box35seq=ttgcta;box10pos=190;box10seq=tattct
##sequence-region	NZ_CP008957.1:556554-556804--/556754				1			251
NZ_CP008957.1:556554-556804--/556754	btssfinder	tss	201	201	1.92	+	.	promoter=sigma70;box35pos=163;box35seq=ctcaat;box10pos=189;box10seq=taaagt
NZ_CP008957.1:556554-556804--/556754	btssfinder	tss	201	201	1.96	+	.	promoter=sigma28;box35pos=168;box35seq=tgaaaatg;box10pos=187;box10seq=gctaaagt
NZ_CP008957.1:556554-556804--/556754	btssfinder	tss	201	201	1.85	+	.	promoter=sigma38;box35pos=163;box35seq=ctcaat;box10pos=184;box10seq=tatgct
##sequence-region	NZ_CP008957.1:556733-556983--rc-/556783				1			251
NZ_CP008957.1:556733-556983--rc-/556783	btssfinder	tss	201	201	1.60	+	.	promoter=sigma70;box35pos=168;box35seq=ccgcca;box10pos=190;box10seq=taaaat
##sequence-region	NZ_CP008957.1:557006-557256--/557206				1			251
NZ_CP008957.1:557006-557256--/557206	btssfinder	tss	201	201	1.93	+	.	promoter=sigma70;box35pos=166;box35seq=ttgcaa;box10pos=189;box10seq=tacatt
NZ_CP008957.1:557006-557256--/557206	btssfinder	tss	201	201	1.81	+	.	promoter=sigma24;box35pos=168;box35seq=gcaatt;box10pos=190;box10seq=acatt
NZ_CP008957.1:557006-557256--/557206	btssfinder	tss	201	201	1.84	+	.	promoter=sigma38;box35pos=166;box35seq=ttgcaa;box10pos=189;box10seq=tacatt
##sequence-region	NZ_CP008957.1:557750-558000--/557950				1			251
NZ_CP008957.1:557750-558000--/557950	btssfinder	tss	201	201	1.82	+	.	promoter=sigma70;box35pos=166;box35seq=tcgccg;box10pos=189;box10seq=tagcat
NZ_CP008957.1:557750-558000--/557950	btssfinder	tss	201	201	1.18	+	.	promoter=sigma24;box35pos=168;box35seq=gccgtt;box10pos=191;box10seq=gcatt
##sequence-region	NZ_CP008957.1:559560-559810--/559760				1			251
NZ_CP008957.1:559560-559810--/559760	btssfinder	tss	201	201	1.84	+	.	promoter=sigma70;box35pos=161;box35seq=gttaaa;box10pos=188;box10seq=tatagt
NZ_CP008957.1:559560-559810--/559760	btssfinder	tss	201	201	1.86	+	.	promoter=sigma28;box35pos=165;box35seq=aaaggttc;box10pos=185;box10seq=gactatag
NZ_CP008957.1:559560-559810--/559760	btssfinder	tss	201	201	1.82	+	.	promoter=sigma38;box35pos=161;box35seq=gttaaa;box10pos=188;box10seq=tatagt
##sequence-region	NZ_CP008957.1:559572-559822--/559772				1			251
NZ_CP008957.1:559572-559822--/559772	btssfinder	tss	201	201	1.91	+	.	promoter=sigma70;box35pos=166;box35seq=ttgaac;box10pos=189;box10seq=gataat
NZ_CP008957.1:559572-559822--/559772	btssfinder	tss	201	201	1.92	+	.	promoter=sigma28;box35pos=167;box35seq=tgaactga;box10pos=186;box10seq=gatgataa
##sequence-region	NZ_CP008957.1:559660-559910--/559860				1			251
NZ_CP008957.1:559660-559910--/559860	btssfinder	tss	201	201	1.84	+	.	promoter=sigma70;box35pos=161;box35seq=gcgcag;box10pos=188;box10seq=gataat
##sequence-region	NZ_CP008957.1:560771-561021--/560971				1			251
NZ_CP008957.1:560771-561021--/560971	btssfinder	tss	201	201	1.90	+	.	promoter=sigma24;box35pos=168;box35seq=gaaatt;box10pos=191;box10seq=tctct
NZ_CP008957.1:560771-561021--/560971	btssfinder	tss	201	201	1.94	+	.	promoter=sigma32;box35pos=163;box35seq=cgcttga;box10pos=184;box10seq=gtccccatct
##sequence-region	NZ_CP008957.1:560799-561049--/560999				1			251
NZ_CP008957.1:560799-561049--/560999	btssfinder	tss	201	201	1.92	+	.	promoter=sigma70;box35pos=166;box35seq=ctccct;box10pos=189;box10seq=taaaat
NZ_CP008957.1:560799-561049--/560999	btssfinder	tss	201	201	1.75	+	.	promoter=sigma38;box35pos=166;box35seq=ctccct;box10pos=189;box10seq=taaaat
##sequence-region	NZ_CP008957.1:560807-561057--/561007				1			251
NZ_CP008957.1:560807-561057--/561007	btssfinder	tss	201	201	1.93	+	.	promoter=sigma70;box35pos=168;box35seq=ctgttt;box10pos=189;box10seq=cattat
NZ_CP008957.1:560807-561057--/561007	btssfinder	tss	201	201	1.80	+	.	promoter=sigma38;box35pos=168;box35seq=ctgttt;box10pos=189;box10seq=cattat
##sequence-region	NZ_CP008957.1:562828-563078--/563028				1			251
NZ_CP008957.1:562828-563078--/563028	btssfinder	tss	201	201	1.89	+	.	promoter=sigma70;box35pos=163;box35seq=tttctt;box10pos=190;box10seq=tatcgt
NZ_CP008957.1:562828-563078--/563028	btssfinder	tss	201	201	1.38	+	.	promoter=sigma38;box35pos=163;box35seq=tttctt;box10pos=190;box10seq=tatcgt
##sequence-region	NZ_CP008957.1:563622-563872--/563822				1			251
NZ_CP008957.1:563622-563872--/563822	btssfinder	tss	201	201	1.91	+	.	promoter=sigma70;box35pos=165;box35seq=gttctt;box10pos=188;box10seq=tacaat
NZ_CP008957.1:563622-563872--/563822	btssfinder	tss	201	201	1.83	+	.	promoter=sigma32;box35pos=163;box35seq=tagttct;box10pos=183;box10seq=tccgctacaa
NZ_CP008957.1:563622-563872--/563822	btssfinder	tss	201	201	1.86	+	.	promoter=sigma38;box35pos=165;box35seq=gttctt;box10pos=188;box10seq=tacaat
##sequence-region	NZ_CP008957.1:565732-565982--rc-/565782				1			251
NZ_CP008957.1:565732-565982--rc-/565782	btssfinder	tss	201	201	1.89	+	.	promoter=sigma70;box35pos=163;box35seq=tcgcat;box10pos=188;box10seq=tacaat
NZ_CP008957.1:565732-565982--rc-/565782	btssfinder	tss	201	201	1.85	+	.	promoter=sigma28;box35pos=170;box35seq=ttcatggc;box10pos=188;box10seq=tacaatga
NZ_CP008957.1:565732-565982--rc-/565782	btssfinder	tss	201	201	1.90	+	.	promoter=sigma38;box35pos=163;box35seq=tcgcat;box10pos=188;box10seq=tacaat
##sequence-region	NZ_CP008957.1:565690-565940--/565890				1			251
NZ_CP008957.1:565690-565940--/565890	btssfinder	tss	201	201	1.95	+	.	promoter=sigma70;box35pos=161;box35seq=gtctcg;box10pos=188;box10seq=taacat
NZ_CP008957.1:565690-565940--/565890	btssfinder	tss	201	201	1.87	+	.	promoter=sigma38;box35pos=163;box35seq=ctcgcg;box10pos=189;box10seq=aacatt
##sequence-region	NZ_CP008957.1:568995-569245--rc-/569045				1			251
NZ_CP008957.1:568995-569245--rc-/569045	btssfinder	tss	201	201	1.92	+	.	promoter=sigma70;box35pos=166;box35seq=ttggtt;box10pos=188;box10seq=gacaat
##sequence-region	NZ_CP008957.1:569036-569286--rc-/569086				1			251
NZ_CP008957.1:569036-569286--rc-/569086	btssfinder	tss	201	201	1.96	+	.	promoter=sigma70;box35pos=160;box35seq=ttcatg;box10pos=188;box10seq=taaact
NZ_CP008957.1:569036-569286--rc-/569086	btssfinder	tss	201	201	1.92	+	.	promoter=sigma32;box35pos=167;box35seq=acatcat;box10pos=188;box10seq=taaactatta
NZ_CP008957.1:569036-569286--rc-/569086	btssfinder	tss	201	201	1.95	+	.	promoter=sigma38;box35pos=160;box35seq=ttcatg;box10pos=188;box10seq=taaact
##sequence-region	NZ_CP008957.1:569081-569331--rc-/569131				1			251
NZ_CP008957.1:569081-569331--rc-/569131	btssfinder	tss	201	201	1.94	+	.	promoter=sigma70;box35pos=166;box35seq=ttgcag;box10pos=189;box10seq=caaaat
NZ_CP008957.1:569081-569331--rc-/569131	btssfinder	tss	201	201	1.83	+	.	promoter=sigma38;box35pos=166;box35seq=ttgcag;box10pos=189;box10seq=caaaat
##sequence-region	NZ_CP008957.1:570133-570383--/570333				1			251
NZ_CP008957.1:570133-570383--/570333	btssfinder	tss	201	201	1.28	+	.	promoter=sigma70;box35pos=160;box35seq=tatcat;box10pos=188;box10seq=gaaaat
##sequence-region	NZ_CP008957.1:570494-570744--rc-/570544				1			251
NZ_CP008957.1:570494-570744--rc-/570544	btssfinder	tss	201	201	1.94	+	.	promoter=sigma70;box35pos=166;box35seq=ttcctt;box10pos=189;box10seq=tatgtt
NZ_CP008957.1:570494-570744--rc-/570544	btssfinder	tss	201	201	1.91	+	.	promoter=sigma38;box35pos=165;box35seq=cttcct;box10pos=189;box10seq=tatgtt
##sequence-region	NZ_CP008957.1:570473-570723--/570673				1			251
NZ_CP008957.1:570473-570723--/570673	btssfinder	tss	201	201	1.81	+	.	promoter=sigma70;box35pos=165;box35seq=cagact;box10pos=190;box10seq=tactat
NZ_CP008957.1:570473-570723--/570673	btssfinder	tss	201	201	1.85	+	.	promoter=sigma38;box35pos=165;box35seq=cagact;box10pos=190;box10seq=tactat
##sequence-region	NZ_CP008957.1:572851-573101--rc-/572901				1			251
NZ_CP008957.1:572851-573101--rc-/572901	btssfinder	tss	201	201	1.92	+	.	promoter=sigma70;box35pos=165;box35seq=tttttt;box10pos=189;box10seq=tatgct
NZ_CP008957.1:572851-573101--rc-/572901	btssfinder	tss	201	201	1.81	+	.	promoter=sigma38;box35pos=168;box35seq=tttttg;box10pos=189;box10seq=tatgct
##sequence-region	NZ_CP008957.1:573837-574087--rc-/573887				1			251
NZ_CP008957.1:573837-574087--rc-/573887	btssfinder	tss	201	201	1.91	+	.	promoter=sigma70;box35pos=165;box35seq=tttgcg;box10pos=189;box10seq=tagcat
NZ_CP008957.1:573837-574087--rc-/573887	btssfinder	tss	201	201	1.79	+	.	promoter=sigma32;box35pos=163;box35seq=catttgc;box10pos=184;box10seq=cgcgctagca
NZ_CP008957.1:573837-574087--rc-/573887	btssfinder	tss	201	201	0.86	+	.	promoter=sigma38;box35pos=165;box35seq=tttgcg;box10pos=192;box10seq=catgat
##sequence-region	NZ_CP008957.1:573772-574022--/573972				1			251
NZ_CP008957.1:573772-574022--/573972	btssfinder	tss	201	201	1.91	+	.	promoter=sigma70;box35pos=169;box35seq=tttaat;box10pos=192;box10seq=tatgtt
NZ_CP008957.1:573772-574022--/573972	btssfinder	tss	201	201	1.66	+	.	promoter=sigma38;box35pos=169;box35seq=tttaat;box10pos=192;box10seq=tatgtt
##sequence-region	NZ_CP008957.1:577050-577300--rc-/577100				1			251
NZ_CP008957.1:577050-577300--rc-/577100	btssfinder	tss	201	201	1.92	+	.	promoter=sigma70;box35pos=163;box35seq=ttgacc;box10pos=188;box10seq=taacct
NZ_CP008957.1:577050-577300--rc-/577100	btssfinder	tss	201	201	1.93	+	.	promoter=sigma38;box35pos=163;box35seq=ttgacc;box10pos=188;box10seq=taacct
##sequence-region	NZ_CP008957.1:577052-577302--rc-/577102				1			251
NZ_CP008957.1:577052-577302--rc-/577102	btssfinder	tss	201	201	1.92	+	.	promoter=sigma70;box35pos=165;box35seq=ttgacc;box10pos=190;box10seq=taacct
NZ_CP008957.1:577052-577302--rc-/577102	btssfinder	tss	201	201	1.91	+	.	promoter=sigma38;box35pos=165;box35seq=ttgacc;box10pos=190;box10seq=taacct
##sequence-region	NZ_CP008957.1:577061-577311--/577261				1			251
NZ_CP008957.1:577061-577311--/577261	btssfinder	tss	201	201	1.92	+	.	promoter=sigma70;box35pos=165;box35seq=tttcct;box10pos=190;box10seq=taagtt
NZ_CP008957.1:577061-577311--/577261	btssfinder	tss	201	201	1.91	+	.	promoter=sigma38;box35pos=165;box35seq=tttcct;box10pos=190;box10seq=taagtt
##sequence-region	NZ_CP008957.1:579551-579801--/579751				1			251
NZ_CP008957.1:579551-579801--/579751	btssfinder	tss	201	201	1.96	+	.	promoter=sigma70;box35pos=162;box35seq=tatgat;box10pos=189;box10seq=tattct
NZ_CP008957.1:579551-579801--/579751	btssfinder	tss	201	201	1.93	+	.	promoter=sigma24;box35pos=170;box35seq=taatct;box10pos=192;box10seq=tctaa
NZ_CP008957.1:579551-579801--/579751	btssfinder	tss	201	201	1.94	+	.	promoter=sigma38;box35pos=162;box35seq=tatgat;box10pos=189;box10seq=tattct
##sequence-region	NZ_CP008957.1:579569-579819--/579769				1			251
NZ_CP008957.1:579569-579819--/579769	btssfinder	tss	201	201	1.42	+	.	promoter=sigma70;box35pos=168;box35seq=gtgtat;box10pos=191;box10seq=taagct
NZ_CP008957.1:579569-579819--/579769	btssfinder	tss	201	201	1.94	+	.	promoter=sigma32;box35pos=163;box35seq=tcgtagt;box10pos=184;box10seq=taacgtataa
NZ_CP008957.1:579569-579819--/579769	btssfinder	tss	201	201	1.89	+	.	promoter=sigma38;box35pos=168;box35seq=gtgtat;box10pos=191;box10seq=taagct
##sequence-region	NZ_CP008957.1:607094-607344--/607294				1			251
NZ_CP008957.1:607094-607344--/607294	btssfinder	tss	201	201	1.34	+	.	promoter=sigma70;box35pos=169;box35seq=gtgaag;box10pos=192;box10seq=taaaat
NZ_CP008957.1:607094-607344--/607294	btssfinder	tss	201	201	1.97	+	.	promoter=sigma24;box35pos=165;box35seq=aaacgt;box10pos=190;box10seq=gctaa
NZ_CP008957.1:607094-607344--/607294	btssfinder	tss	201	201	1.93	+	.	promoter=sigma38;box35pos=169;box35seq=gtgaag;box10pos=192;box10seq=taaaat
##sequence-region	NZ_CP008957.1:609230-609480--rc-/609280				1			251
NZ_CP008957.1:609230-609480--rc-/609280	btssfinder	tss	201	201	1.94	+	.	promoter=sigma70;box35pos=165;box35seq=tttaat;box10pos=188;box10seq=gattat
NZ_CP008957.1:609230-609480--rc-/609280	btssfinder	tss	201	201	1.95	+	.	promoter=sigma28;box35pos=166;box35seq=ttaatcaa;box10pos=185;box10seq=gctgatta
##sequence-region	NZ_CP008957.1:609263-609513--rc-/609313				1			251
NZ_CP008957.1:609263-609513--rc-/609313	btssfinder	tss	201	201	1.96	+	.	promoter=sigma70;box35pos=164;box35seq=ggggaa;box10pos=189;box10seq=tataat
NZ_CP008957.1:609263-609513--rc-/609313	btssfinder	tss	201	201	1.95	+	.	promoter=sigma38;box35pos=164;box35seq=ggggaa;box10pos=189;box10seq=tataat
##sequence-region	NZ_CP008957.1:609307-609557--rc-/609357				1			251
NZ_CP008957.1:609307-609557--rc-/609357	btssfinder	tss	201	201	1.92	+	.	promoter=sigma70;box35pos=164;box35seq=tttctg;box10pos=189;box10seq=tatcct
NZ_CP008957.1:609307-609557--rc-/609357	btssfinder	tss	201	201	1.62	+	.	promoter=sigma24;box35pos=169;box35seq=gatttt;box10pos=191;box10seq=tcctt
NZ_CP008957.1:609307-609557--rc-/609357	btssfinder	tss	201	201	1.90	+	.	promoter=sigma38;box35pos=164;box35seq=tttctg;box10pos=189;box10seq=tatcct
##sequence-region	NZ_CP008957.1:609180-609430--/609380				1			251
NZ_CP008957.1:609180-609430--/609380	btssfinder	tss	201	201	1.92	+	.	promoter=sigma70;box35pos=166;box35seq=ttcccc;box10pos=189;box10seq=taaact
NZ_CP008957.1:609180-609430--/609380	btssfinder	tss	201	201	1.81	+	.	promoter=sigma28;box35pos=166;box35seq=ttccccct;box10pos=184;box10seq=aaggataa
NZ_CP008957.1:609180-609430--/609380	btssfinder	tss	201	201	1.85	+	.	promoter=sigma38;box35pos=165;box35seq=gttccc;box10pos=189;box10seq=taaact
##sequence-region	NZ_CP008957.1:611744-611994--rc-/611794				1			251
NZ_CP008957.1:611744-611994--rc-/611794	btssfinder	tss	201	201	1.86	+	.	promoter=sigma32;box35pos=166;box35seq=gagttga;box10pos=186;box10seq=gcccccatgt
##sequence-region	NZ_CP008957.1:612765-613015--rc-/612815				1			251
NZ_CP008957.1:612765-613015--rc-/612815	btssfinder	tss	201	201	1.89	+	.	promoter=sigma70;box35pos=165;box35seq=ctgcct;box10pos=189;box10seq=tataat
NZ_CP008957.1:612765-613015--rc-/612815	btssfinder	tss	201	201	1.72	+	.	promoter=sigma38;box35pos=165;box35seq=ctgcct;box10pos=189;box10seq=tataat
##sequence-region	NZ_CP008957.1:623487-623737--rc-/623537				1			251
NZ_CP008957.1:623487-623737--rc-/623537	btssfinder	tss	201	201	1.89	+	.	promoter=sigma70;box35pos=167;box35seq=gtttcc;box10pos=188;box10seq=taaaat
NZ_CP008957.1:623487-623737--rc-/623537	btssfinder	tss	201	201	1.86	+	.	promoter=sigma38;box35pos=167;box35seq=gtttcc;box10pos=188;box10seq=taaaat
##sequence-region	NZ_CP008957.1:624511-624761--rc-/624561				1			251
NZ_CP008957.1:624511-624761--rc-/624561	btssfinder	tss	201	201	1.92	+	.	promoter=sigma70;box35pos=162;box35seq=tccaca;box10pos=188;box10seq=taaaaa
NZ_CP008957.1:624511-624761--rc-/624561	btssfinder	tss	201	201	1.73	+	.	promoter=sigma38;box35pos=170;box35seq=ttgaac;box10pos=192;box10seq=aatact
##sequence-region	NZ_CP008957.1:624474-624724--/624674				1			251
NZ_CP008957.1:624474-624724--/624674	btssfinder	tss	201	201	1.94	+	.	promoter=sigma70;box35pos=165;box35seq=ttgatg;box10pos=188;box10seq=tagatt
NZ_CP008957.1:624474-624724--/624674	btssfinder	tss	201	201	1.95	+	.	promoter=sigma38;box35pos=165;box35seq=ttgatg;box10pos=188;box10seq=tagatt
##sequence-region	NZ_CP008957.1:625048-625298--/625248				1			251
NZ_CP008957.1:625048-625298--/625248	btssfinder	tss	201	201	1.93	+	.	promoter=sigma70;box35pos=167;box35seq=gtgacg;box10pos=190;box10seq=taagat
NZ_CP008957.1:625048-625298--/625248	btssfinder	tss	201	201	1.76	+	.	promoter=sigma38;box35pos=167;box35seq=gtgacg;box10pos=190;box10seq=taagat
##sequence-region	NZ_CP008957.1:625049-625299--/625249				1			251
NZ_CP008957.1:625049-625299--/625249	btssfinder	tss	201	201	1.94	+	.	promoter=sigma70;box35pos=166;box35seq=gtgacg;box10pos=189;box10seq=taagat
NZ_CP008957.1:625049-625299--/625249	btssfinder	tss	201	201	1.77	+	.	promoter=sigma38;box35pos=166;box35seq=gtgacg;box10pos=189;box10seq=taagat
##sequence-region	NZ_CP008957.1:625067-625317--/625267				1			251
NZ_CP008957.1:625067-625317--/625267	btssfinder	tss	201	201	1.94	+	.	promoter=sigma70;box35pos=166;box35seq=ttgcat;box10pos=189;box10seq=cattgt
NZ_CP008957.1:625067-625317--/625267	btssfinder	tss	201	201	1.86	+	.	promoter=sigma38;box35pos=166;box35seq=ttgcat;box10pos=189;box10seq=cattgt
##sequence-region	NZ_CP008957.1:632346-632596--/632546				1			251
NZ_CP008957.1:632346-632596--/632546	btssfinder	tss	201	201	1.79	+	.	promoter=sigma70;box35pos=168;box35seq=ttcatt;box10pos=189;box10seq=tatgtt
NZ_CP008957.1:632346-632596--/632546	btssfinder	tss	201	201	1.53	+	.	promoter=sigma38;box35pos=167;box35seq=cttcat;box10pos=189;box10seq=tatgtt
##sequence-region	NZ_CP008957.1:638548-638798--rc-/638598				1			251
NZ_CP008957.1:638548-638798--rc-/638598	btssfinder	tss	201	201	1.85	+	.	promoter=sigma70;box35pos=167;box35seq=cataat;box10pos=189;box10seq=tatgtt
NZ_CP008957.1:638548-638798--rc-/638598	btssfinder	tss	201	201	1.94	+	.	promoter=sigma32;box35pos=161;box35seq=ggatcac;box10pos=182;box10seq=ttccctgtat
NZ_CP008957.1:638548-638798--rc-/638598	btssfinder	tss	201	201	1.85	+	.	promoter=sigma28;box35pos=169;box35seq=taatccag;box10pos=189;box10seq=tatgttaa
NZ_CP008957.1:638548-638798--rc-/638598	btssfinder	tss	201	201	1.92	+	.	promoter=sigma38;box35pos=167;box35seq=cataat;box10pos=189;box10seq=tatgtt
##sequence-region	NZ_CP008957.1:645235-645485--rc-/645285				1			251
NZ_CP008957.1:645235-645485--rc-/645285	btssfinder	tss	201	201	1.91	+	.	promoter=sigma70;box35pos=166;box35seq=tttcct;box10pos=188;box10seq=tattct
NZ_CP008957.1:645235-645485--rc-/645285	btssfinder	tss	201	201	1.93	+	.	promoter=sigma38;box35pos=166;box35seq=tttcct;box10pos=188;box10seq=tattct
##sequence-region	NZ_CP008957.1:646359-646609--/646559				1			251
NZ_CP008957.1:646359-646609--/646559	btssfinder	tss	201	201	1.88	+	.	promoter=sigma70;box35pos=166;box35seq=tttatc;box10pos=187;box10seq=gacaat
NZ_CP008957.1:646359-646609--/646559	btssfinder	tss	201	201	1.55	+	.	promoter=sigma38;box35pos=166;box35seq=tttatc;box10pos=189;box10seq=caatat
##sequence-region	NZ_CP008957.1:646583-646833--rc-/646633				1			251
NZ_CP008957.1:646583-646833--rc-/646633	btssfinder	tss	201	201	1.90	+	.	promoter=sigma70;box35pos=161;box35seq=gtgatg;box10pos=187;box10seq=tataac
NZ_CP008957.1:646583-646833--rc-/646633	btssfinder	tss	201	201	1.94	+	.	promoter=sigma38;box35pos=161;box35seq=gtgatg;box10pos=187;box10seq=tataac
##sequence-region	NZ_CP008957.1:646651-646901--rc-/646701				1			251
NZ_CP008957.1:646651-646901--rc-/646701	btssfinder	tss	201	201	1.92	+	.	promoter=sigma70;box35pos=162;box35seq=tagaca;box10pos=189;box10seq=tataat
NZ_CP008957.1:646651-646901--rc-/646701	btssfinder	tss	201	201	1.93	+	.	promoter=sigma38;box35pos=162;box35seq=tagaca;box10pos=189;box10seq=tataat
##sequence-region	NZ_CP008957.1:646520-646770--/646720				1			251
NZ_CP008957.1:646520-646770--/646720	btssfinder	tss	201	201	1.94	+	.	promoter=sigma70;box35pos=165;box35seq=ctgatt;box10pos=188;box10seq=tattat
NZ_CP008957.1:646520-646770--/646720	btssfinder	tss	201	201	1.76	+	.	promoter=sigma38;box35pos=165;box35seq=ctgatt;box10pos=188;box10seq=tattat
##sequence-region	NZ_CP008957.1:646715-646965--rc-/646765				1			251
NZ_CP008957.1:646715-646965--rc-/646765	btssfinder	tss	201	201	1.80	+	.	promoter=sigma70;box35pos=165;box35seq=cttaaa;box10pos=191;box10seq=gagtat
##sequence-region	NZ_CP008957.1:649117-649367--rc-/649167				1			251
NZ_CP008957.1:649117-649367--rc-/649167	btssfinder	tss	201	201	1.91	+	.	promoter=sigma70;box35pos=166;box35seq=ttgatg;box10pos=189;box10seq=gaaaat
##sequence-region	NZ_CP008957.1:649874-650124--rc-/649924				1			251
NZ_CP008957.1:649874-650124--rc-/649924	btssfinder	tss	201	201	1.86	+	.	promoter=sigma70;box35pos=166;box35seq=ctgaca;box10pos=189;box10seq=caaaat
NZ_CP008957.1:649874-650124--rc-/649924	btssfinder	tss	201	201	1.83	+	.	promoter=sigma38;box35pos=166;box35seq=ctgaca;box10pos=189;box10seq=caaaat
##sequence-region	NZ_CP008957.1:657380-657630--/657580				1			251
NZ_CP008957.1:657380-657630--/657580	btssfinder	tss	201	201	1.94	+	.	promoter=sigma70;box35pos=166;box35seq=tttaaa;box10pos=189;box10seq=gatgat
NZ_CP008957.1:657380-657630--/657580	btssfinder	tss	201	201	1.94	+	.	promoter=sigma28;box35pos=170;box35seq=aaaacaac;box10pos=189;box10seq=gatgatgt
##sequence-region	NZ_CP008957.1:657815-658065--rc-/657865				1			251
NZ_CP008957.1:657815-658065--rc-/657865	btssfinder	tss	201	201	1.89	+	.	promoter=sigma70;box35pos=168;box35seq=ttcgct;box10pos=190;box10seq=caagat
##sequence-region	NZ_CP008957.1:664010-664260--rc-/664060				1			251
NZ_CP008957.1:664010-664260--rc-/664060	btssfinder	tss	201	201	1.91	+	.	promoter=sigma70;box35pos=164;box35seq=ctgtca;box10pos=187;box10seq=taatat
NZ_CP008957.1:664010-664260--rc-/664060	btssfinder	tss	201	201	1.77	+	.	promoter=sigma38;box35pos=164;box35seq=ctgtca;box10pos=187;box10seq=taatat
##sequence-region	NZ_CP008957.1:664013-664263--rc-/664063				1			251
NZ_CP008957.1:664013-664263--rc-/664063	btssfinder	tss	201	201	1.91	+	.	promoter=sigma70;box35pos=167;box35seq=ctgtca;box10pos=190;box10seq=taatat
NZ_CP008957.1:664013-664263--rc-/664063	btssfinder	tss	201	201	1.79	+	.	promoter=sigma38;box35pos=167;box35seq=ctgtca;box10pos=190;box10seq=taatat
##sequence-region	NZ_CP008957.1:664033-664283--rc-/664083				1			251
NZ_CP008957.1:664033-664283--rc-/664083	btssfinder	tss	201	201	1.89	+	.	promoter=sigma70;box35pos=163;box35seq=gtcata;box10pos=191;box10seq=cacaat
NZ_CP008957.1:664033-664283--rc-/664083	btssfinder	tss	201	201	1.93	+	.	promoter=sigma24;box35pos=167;box35seq=taccta;box10pos=190;box10seq=tcaca
NZ_CP008957.1:664033-664283--rc-/664083	btssfinder	tss	201	201	1.83	+	.	promoter=sigma38;box35pos=163;box35seq=gtcata;box10pos=191;box10seq=cacaat
##sequence-region	NZ_CP008957.1:665398-665648--rc-/665448				1			251
NZ_CP008957.1:665398-665648--rc-/665448	btssfinder	tss	201	201	1.82	+	.	promoter=sigma70;box35pos=157;box35seq=tctaaa;box10pos=183;box10seq=tatgat
NZ_CP008957.1:665398-665648--rc-/665448	btssfinder	tss	201	201	1.65	+	.	promoter=sigma28;box35pos=164;box35seq=ctgttttt;box10pos=183;box10seq=tatgatca
NZ_CP008957.1:665398-665648--rc-/665448	btssfinder	tss	201	201	1.92	+	.	promoter=sigma38;box35pos=157;box35seq=tctaaa;box10pos=183;box10seq=tatgat
##sequence-region	NZ_CP008957.1:665584-665834--rc-/665634				1			251
NZ_CP008957.1:665584-665834--rc-/665634	btssfinder	tss	201	201	1.92	+	.	promoter=sigma38;box35pos=166;box35seq=tttatt;box10pos=190;box10seq=taaact
##sequence-region	NZ_CP008957.1:677849-678099--rc-/677899				1			251
NZ_CP008957.1:677849-678099--rc-/677899	btssfinder	tss	201	201	1.94	+	.	promoter=sigma70;box35pos=166;box35seq=ttgcca;box10pos=188;box10seq=tagaat
NZ_CP008957.1:677849-678099--rc-/677899	btssfinder	tss	201	201	1.81	+	.	promoter=sigma38;box35pos=162;box35seq=gcgatt;box10pos=183;box10seq=tactct
##sequence-region	NZ_CP008957.1:683937-684187--/684137				1			251
NZ_CP008957.1:683937-684187--/684137	btssfinder	tss	201	201	1.76	+	.	promoter=sigma70;box35pos=163;box35seq=tcgctg;box10pos=189;box10seq=taagct
##sequence-region	NZ_CP008957.1:686929-687179--rc-/686979				1			251
NZ_CP008957.1:686929-687179--rc-/686979	btssfinder	tss	201	201	1.89	+	.	promoter=sigma70;box35pos=167;box35seq=ttgcat;box10pos=190;box10seq=catcat
##sequence-region	NZ_CP008957.1:687697-687947--rc-/687747				1			251
NZ_CP008957.1:687697-687947--rc-/687747	btssfinder	tss	201	201	1.93	+	.	promoter=sigma70;box35pos=166;box35seq=ttacca;box10pos=189;box10seq=taatct
NZ_CP008957.1:687697-687947--rc-/687747	btssfinder	tss	201	201	1.74	+	.	promoter=sigma38;box35pos=165;box35seq=cttacc;box10pos=189;box10seq=taatct
##sequence-region	NZ_CP008957.1:688156-688406--rc-/688206				1			251
NZ_CP008957.1:688156-688406--rc-/688206	btssfinder	tss	201	201	1.91	+	.	promoter=sigma70;box35pos=166;box35seq=tcgatt;box10pos=189;box10seq=catact
##sequence-region	NZ_CP008957.1:688446-688696--rc-/688496				1			251
NZ_CP008957.1:688446-688696--rc-/688496	btssfinder	tss	201	201	1.91	+	.	promoter=sigma70;box35pos=163;box35seq=tatccc;box10pos=188;box10seq=tacatt
NZ_CP008957.1:688446-688696--rc-/688496	btssfinder	tss	201	201	1.77	+	.	promoter=sigma24;box35pos=160;box35seq=gaatat;box10pos=185;box10seq=actta
NZ_CP008957.1:688446-688696--rc-/688496	btssfinder	tss	201	201	1.89	+	.	promoter=sigma38;box35pos=163;box35seq=tatccc;box10pos=188;box10seq=tacatt
##sequence-region	NZ_CP008957.1:688467-688717--rc-/688517				1			251
NZ_CP008957.1:688467-688717--rc-/688517	btssfinder	tss	201	201	1.77	+	.	promoter=sigma70;box35pos=168;box35seq=ttgcct;box10pos=191;box10seq=gacaat
NZ_CP008957.1:688467-688717--rc-/688517	btssfinder	tss	201	201	1.43	+	.	promoter=sigma32;box35pos=165;box35seq=gaattgc;box10pos=185;box10seq=atccctgaca
##sequence-region	NZ_CP008957.1:688647-688897--rc-/688697				1			251
NZ_CP008957.1:688647-688897--rc-/688697	btssfinder	tss	201	201	1.89	+	.	promoter=sigma70;box35pos=163;box35seq=ctggaa;box10pos=189;box10seq=taaaat
NZ_CP008957.1:688647-688897--rc-/688697	btssfinder	tss	201	201	1.62	+	.	promoter=sigma38;box35pos=163;box35seq=ctggaa;box10pos=189;box10seq=taaaat
##sequence-region	NZ_CP008957.1:689651-689901--rc-/689701				1			251
NZ_CP008957.1:689651-689901--rc-/689701	btssfinder	tss	201	201	1.91	+	.	promoter=sigma70;box35pos=168;box35seq=tcgccc;box10pos=189;box10seq=tatact
NZ_CP008957.1:689651-689901--rc-/689701	btssfinder	tss	201	201	1.79	+	.	promoter=sigma38;box35pos=168;box35seq=tcgccc;box10pos=189;box10seq=tatact
##sequence-region	NZ_CP008957.1:694023-694273--rc-/694073				1			251
NZ_CP008957.1:694023-694273--rc-/694073	btssfinder	tss	201	201	1.93	+	.	promoter=sigma70;box35pos=166;box35seq=ttgata;box10pos=189;box10seq=tagcgt
##sequence-region	NZ_CP008957.1:694050-694300--rc-/694100				1			251
NZ_CP008957.1:694050-694300--rc-/694100	btssfinder	tss	201	201	1.94	+	.	promoter=sigma70;box35pos=164;box35seq=ttgatt;box10pos=188;box10seq=tattat
NZ_CP008957.1:694050-694300--rc-/694100	btssfinder	tss	201	201	1.93	+	.	promoter=sigma38;box35pos=164;box35seq=ttgatt;box10pos=188;box10seq=tattat
##sequence-region	NZ_CP008957.1:694052-694302--rc-/694102				1			251
NZ_CP008957.1:694052-694302--rc-/694102	btssfinder	tss	201	201	1.94	+	.	promoter=sigma70;box35pos=166;box35seq=ttgatt;box10pos=190;box10seq=tattat
NZ_CP008957.1:694052-694302--rc-/694102	btssfinder	tss	201	201	1.90	+	.	promoter=sigma38;box35pos=166;box35seq=ttgatt;box10pos=190;box10seq=tattat
##sequence-region	NZ_CP008957.1:693922-694172--/694122				1			251
NZ_CP008957.1:693922-694172--/694122	btssfinder	tss	201	201	1.92	+	.	promoter=sigma70;box35pos=165;box35seq=ttgcaa;box10pos=191;box10seq=tattat
NZ_CP008957.1:693922-694172--/694122	btssfinder	tss	201	201	1.39	+	.	promoter=sigma38;box35pos=165;box35seq=ttgcaa;box10pos=191;box10seq=tattat
##sequence-region	NZ_CP008957.1:693949-694199--/694149				1			251
NZ_CP008957.1:693949-694199--/694149	btssfinder	tss	201	201	1.69	+	.	promoter=sigma24;box35pos=161;box35seq=taatat;box10pos=186;box10seq=tcaat
NZ_CP008957.1:693949-694199--/694149	btssfinder	tss	201	201	1.96	+	.	promoter=sigma28;box35pos=169;box35seq=tcaatata;box10pos=188;box10seq=aatgaaaa
NZ_CP008957.1:693949-694199--/694149	btssfinder	tss	201	201	1.77	+	.	promoter=sigma38;box35pos=167;box35seq=tatcaa;box10pos=192;box10seq=aaaaat
##sequence-region	NZ_CP008957.1:693956-694206--/694156				1			251
NZ_CP008957.1:693956-694206--/694156	btssfinder	tss	201	201	1.96	+	.	promoter=sigma28;box35pos=162;box35seq=tcaatata;box10pos=181;box10seq=aatgaaaa
NZ_CP008957.1:693956-694206--/694156	btssfinder	tss	201	201	1.75	+	.	promoter=sigma38;box35pos=160;box35seq=tatcaa;box10pos=185;box10seq=aaaaat
##sequence-region	NZ_CP008957.1:699445-699695--/699645				1			251
NZ_CP008957.1:699445-699695--/699645	btssfinder	tss	201	201	1.96	+	.	promoter=sigma70;box35pos=166;box35seq=tcggat;box10pos=188;box10seq=taaagt
NZ_CP008957.1:699445-699695--/699645	btssfinder	tss	201	201	1.95	+	.	promoter=sigma38;box35pos=167;box35seq=cggata;box10pos=188;box10seq=taaagt
##sequence-region	NZ_CP008957.1:703577-703827--rc-/703627				1			251
NZ_CP008957.1:703577-703827--rc-/703627	btssfinder	tss	201	201	1.97	+	.	promoter=sigma70;box35pos=166;box35seq=tcgata;box10pos=189;box10seq=tatcat
NZ_CP008957.1:703577-703827--rc-/703627	btssfinder	tss	201	201	1.85	+	.	promoter=sigma38;box35pos=166;box35seq=tcgata;box10pos=189;box10seq=tatcat
##sequence-region	NZ_CP008957.1:703618-703868--rc-/703668				1			251
NZ_CP008957.1:703618-703868--rc-/703668	btssfinder	tss	201	201	1.96	+	.	promoter=sigma70;box35pos=165;box35seq=taccta;box10pos=189;box10seq=taacat
NZ_CP008957.1:703618-703868--rc-/703668	btssfinder	tss	201	201	1.85	+	.	promoter=sigma24;box35pos=162;box35seq=aaatac;box10pos=187;box10seq=gctaa
NZ_CP008957.1:703618-703868--rc-/703668	btssfinder	tss	201	201	1.79	+	.	promoter=sigma38;box35pos=159;box35seq=tttaaa;box10pos=184;box10seq=catgct
##sequence-region	NZ_CP008957.1:703638-703888--rc-/703688				1			251
NZ_CP008957.1:703638-703888--rc-/703688	btssfinder	tss	201	201	1.97	+	.	promoter=sigma70;box35pos=165;box35seq=ttgcca;box10pos=189;box10seq=tattct
NZ_CP008957.1:703638-703888--rc-/703688	btssfinder	tss	201	201	1.25	+	.	promoter=sigma24;box35pos=173;box35seq=aaatat;box10pos=192;box10seq=tctta
NZ_CP008957.1:703638-703888--rc-/703688	btssfinder	tss	201	201	1.88	+	.	promoter=sigma32;box35pos=162;box35seq=gccttgc;box10pos=184;box10seq=atacctattc
NZ_CP008957.1:703638-703888--rc-/703688	btssfinder	tss	201	201	1.65	+	.	promoter=sigma38;box35pos=165;box35seq=ttgcca;box10pos=189;box10seq=tattct
##sequence-region	NZ_CP008957.1:703492-703742--/703692				1			251
NZ_CP008957.1:703492-703742--/703692	btssfinder	tss	201	201	1.85	+	.	promoter=sigma70;box35pos=155;box35seq=ttaatt;box10pos=183;box10seq=tatgtt
NZ_CP008957.1:703492-703742--/703692	btssfinder	tss	201	201	1.46	+	.	promoter=sigma38;box35pos=155;box35seq=ttaatt;box10pos=183;box10seq=tatgtt
##sequence-region	NZ_CP008957.1:705925-706175--rc-/705975				1			251
NZ_CP008957.1:705925-706175--rc-/705975	btssfinder	tss	201	201	1.94	+	.	promoter=sigma70;box35pos=165;box35seq=ttgcat;box10pos=188;box10seq=gaaaat
##sequence-region	NZ_CP008957.1:705932-706182--rc-/705982				1			251
NZ_CP008957.1:705932-706182--rc-/705982	btssfinder	tss	201	201	1.91	+	.	promoter=sigma70;box35pos=161;box35seq=gcaact;box10pos=189;box10seq=tataat
##sequence-region	NZ_CP008957.1:705991-706241--rc-/706041				1			251
NZ_CP008957.1:705991-706241--rc-/706041	btssfinder	tss	201	201	1.93	+	.	promoter=sigma70;box35pos=166;box35seq=tcgcta;box10pos=189;box10seq=cactat
NZ_CP008957.1:705991-706241--rc-/706041	btssfinder	tss	201	201	1.90	+	.	promoter=sigma24;box35pos=171;box35seq=aaccta;box10pos=190;box10seq=actat
NZ_CP008957.1:705991-706241--rc-/706041	btssfinder	tss	201	201	1.93	+	.	promoter=sigma32;box35pos=167;box35seq=cgctaac;box10pos=187;box10seq=cgcactatgt
NZ_CP008957.1:705991-706241--rc-/706041	btssfinder	tss	201	201	1.92	+	.	promoter=sigma38;box35pos=166;box35seq=tcgcta;box10pos=189;box10seq=cactat
##sequence-region	NZ_CP008957.1:706010-706260--rc-/706060				1			251
NZ_CP008957.1:706010-706260--rc-/706060	btssfinder	tss	201	201	1.92	+	.	promoter=sigma70;box35pos=167;box35seq=tatcat;box10pos=189;box10seq=taacct
NZ_CP008957.1:706010-706260--rc-/706060	btssfinder	tss	201	201	1.90	+	.	promoter=sigma32;box35pos=163;box35seq=tgattat;box10pos=184;box10seq=gtcgctaacc
NZ_CP008957.1:706010-706260--rc-/706060	btssfinder	tss	201	201	1.89	+	.	promoter=sigma38;box35pos=167;box35seq=tatcat;box10pos=189;box10seq=taacct
##sequence-region	NZ_CP008957.1:706024-706274--rc-/706074				1			251
NZ_CP008957.1:706024-706274--rc-/706074	btssfinder	tss	201	201	1.92	+	.	promoter=sigma70;box35pos=160;box35seq=gataaa;box10pos=188;box10seq=tatatt
NZ_CP008957.1:706024-706274--rc-/706074	btssfinder	tss	201	201	1.90	+	.	promoter=sigma38;box35pos=160;box35seq=gataaa;box10pos=188;box10seq=tatatt
##sequence-region	NZ_CP008957.1:705879-706129--/706079				1			251
NZ_CP008957.1:705879-706129--/706079	btssfinder	tss	201	201	1.94	+	.	promoter=sigma70;box35pos=165;box35seq=ttgaca;box10pos=188;box10seq=taggtt
NZ_CP008957.1:705879-706129--/706079	btssfinder	tss	201	201	1.94	+	.	promoter=sigma38;box35pos=165;box35seq=ttgaca;box10pos=188;box10seq=taggtt
##sequence-region	NZ_CP008957.1:706033-706283--rc-/706083				1			251
NZ_CP008957.1:706033-706283--rc-/706083	btssfinder	tss	201	201	1.91	+	.	promoter=sigma70;box35pos=169;box35seq=gataaa;box10pos=190;box10seq=tatcat
NZ_CP008957.1:706033-706283--rc-/706083	btssfinder	tss	201	201	1.94	+	.	promoter=sigma28;box35pos=164;box35seq=aaaatgat;box10pos=184;box10seq=aatgatta
NZ_CP008957.1:706033-706283--rc-/706083	btssfinder	tss	201	201	1.80	+	.	promoter=sigma38;box35pos=169;box35seq=gataaa;box10pos=190;box10seq=tatcat
##sequence-region	NZ_CP008957.1:705924-706174--/706124				1			251
NZ_CP008957.1:705924-706174--/706124	btssfinder	tss	201	201	1.93	+	.	promoter=sigma70;box35pos=161;box35seq=tataaa;box10pos=189;box10seq=tatcat
NZ_CP008957.1:705924-706174--/706124	btssfinder	tss	201	201	1.89	+	.	promoter=sigma38;box35pos=161;box35seq=tataaa;box10pos=189;box10seq=tatcat
##sequence-region	NZ_CP008957.1:710829-711079--/711029				1			251
NZ_CP008957.1:710829-711079--/711029	btssfinder	tss	201	201	1.88	+	.	promoter=sigma70;box35pos=167;box35seq=tcggtt;box10pos=189;box10seq=taacat
NZ_CP008957.1:710829-711079--/711029	btssfinder	tss	201	201	1.59	+	.	promoter=sigma38;box35pos=167;box35seq=tcggtt;box10pos=190;box10seq=aacatt
##sequence-region	NZ_CP008957.1:710843-711093--/711043				1			251
NZ_CP008957.1:710843-711093--/711043	btssfinder	tss	201	201	1.84	+	.	promoter=sigma70;box35pos=157;box35seq=ttaacg;box10pos=184;box10seq=taagtt
NZ_CP008957.1:710843-711093--/711043	btssfinder	tss	201	201	1.92	+	.	promoter=sigma38;box35pos=157;box35seq=ttaacg;box10pos=184;box10seq=taagtt
##sequence-region	NZ_CP008957.1:710906-711156--/711106				1			251
NZ_CP008957.1:710906-711156--/711106	btssfinder	tss	201	201	1.92	+	.	promoter=sigma70;box35pos=165;box35seq=ttgtta;box10pos=187;box10seq=tataga
NZ_CP008957.1:710906-711156--/711106	btssfinder	tss	201	201	1.93	+	.	promoter=sigma38;box35pos=165;box35seq=ttgtta;box10pos=187;box10seq=tataga
##sequence-region	NZ_CP008957.1:714720-714970--rc-/714770				1			251
NZ_CP008957.1:714720-714970--rc-/714770	btssfinder	tss	201	201	1.94	+	.	promoter=sigma70;box35pos=166;box35seq=ttgaag;box10pos=189;box10seq=tagtat
NZ_CP008957.1:714720-714970--rc-/714770	btssfinder	tss	201	201	1.90	+	.	promoter=sigma28;box35pos=167;box35seq=tgaaggca;box10pos=187;box10seq=gctagtat
NZ_CP008957.1:714720-714970--rc-/714770	btssfinder	tss	201	201	1.94	+	.	promoter=sigma38;box35pos=166;box35seq=ttgaag;box10pos=189;box10seq=tagtat
##sequence-region	NZ_CP008957.1:714604-714854--/714804				1			251
NZ_CP008957.1:714604-714854--/714804	btssfinder	tss	201	201	1.94	+	.	promoter=sigma70;box35pos=167;box35seq=ttgcca;box10pos=189;box10seq=tatagt
NZ_CP008957.1:714604-714854--/714804	btssfinder	tss	201	201	1.94	+	.	promoter=sigma38;box35pos=167;box35seq=ttgcca;box10pos=189;box10seq=tatagt
##sequence-region	NZ_CP008957.1:717810-718060--rc-/717860				1			251
NZ_CP008957.1:717810-718060--rc-/717860	btssfinder	tss	201	201	1.96	+	.	promoter=sigma70;box35pos=167;box35seq=tctgct;box10pos=188;box10seq=tataat
NZ_CP008957.1:717810-718060--rc-/717860	btssfinder	tss	201	201	1.89	+	.	promoter=sigma28;box35pos=169;box35seq=tgcttttc;box10pos=188;box10seq=tataatta
NZ_CP008957.1:717810-718060--rc-/717860	btssfinder	tss	201	201	1.95	+	.	promoter=sigma38;box35pos=167;box35seq=tctgct;box10pos=188;box10seq=tataat
##sequence-region	NZ_CP008957.1:719831-720081--rc-/719881				1			251
NZ_CP008957.1:719831-720081--rc-/719881	btssfinder	tss	201	201	1.92	+	.	promoter=sigma70;box35pos=160;box35seq=ctcata;box10pos=188;box10seq=taagct
NZ_CP008957.1:719831-720081--rc-/719881	btssfinder	tss	201	201	1.96	+	.	promoter=sigma24;box35pos=165;box35seq=aaacaa;box10pos=186;box10seq=tctaa
NZ_CP008957.1:719831-720081--rc-/719881	btssfinder	tss	201	201	1.96	+	.	promoter=sigma28;box35pos=163;box35seq=ataaacaa;box10pos=181;box10seq=cctgatct
NZ_CP008957.1:719831-720081--rc-/719881	btssfinder	tss	201	201	1.88	+	.	promoter=sigma38;box35pos=160;box35seq=ctcata;box10pos=188;box10seq=taagct
##sequence-region	NZ_CP008957.1:719879-720129--/720079				1			251
NZ_CP008957.1:719879-720129--/720079	btssfinder	tss	201	201	1.88	+	.	promoter=sigma70;box35pos=161;box35seq=tttact;box10pos=187;box10seq=caaagt
##sequence-region	NZ_CP008957.1:719914-720164--/720114				1			251
NZ_CP008957.1:719914-720164--/720114	btssfinder	tss	201	201	1.75	+	.	promoter=sigma70;box35pos=157;box35seq=ttcaca;box10pos=183;box10seq=taaggt
NZ_CP008957.1:719914-720164--/720114	btssfinder	tss	201	201	1.69	+	.	promoter=sigma38;box35pos=166;box35seq=ttgtct;box10pos=189;box10seq=aaaact
##sequence-region	NZ_CP008957.1:719929-720179--/720129				1			251
NZ_CP008957.1:719929-720179--/720129	btssfinder	tss	201	201	1.92	+	.	promoter=sigma70;box35pos=165;box35seq=ttgtaa;box10pos=189;box10seq=gataat
NZ_CP008957.1:719929-720179--/720129	btssfinder	tss	201	201	1.89	+	.	promoter=sigma28;box35pos=168;box35seq=taaggtaa;box10pos=186;box10seq=tttgataa
##sequence-region	NZ_CP008957.1:719957-720207--/720157				1			251
NZ_CP008957.1:719957-720207--/720157	btssfinder	tss	201	201	1.92	+	.	promoter=sigma70;box35pos=166;box35seq=tggaaa;box10pos=189;box10seq=taaaaa
NZ_CP008957.1:719957-720207--/720157	btssfinder	tss	201	201	1.96	+	.	promoter=sigma28;box35pos=168;box35seq=gaaacgca;box10pos=187;box10seq=ggtaaaaa
NZ_CP008957.1:719957-720207--/720157	btssfinder	tss	201	201	1.82	+	.	promoter=sigma38;box35pos=166;box35seq=tggaaa;box10pos=190;box10seq=aaaaat
##sequence-region	NZ_CP008957.1:719969-720219--/720169				1			251
NZ_CP008957.1:719969-720219--/720169	btssfinder	tss	201	201	1.93	+	.	promoter=sigma70;box35pos=165;box35seq=tagccg;box10pos=188;box10seq=tacctt
NZ_CP008957.1:719969-720219--/720169	btssfinder	tss	201	201	1.92	+	.	promoter=sigma38;box35pos=165;box35seq=tagccg;box10pos=188;box10seq=tacctt
##sequence-region	NZ_CP008957.1:722791-723041--/722991				1			251
NZ_CP008957.1:722791-723041--/722991	btssfinder	tss	201	201	1.91	+	.	promoter=sigma70;box35pos=165;box35seq=ttccat;box10pos=189;box10seq=cataat
NZ_CP008957.1:722791-723041--/722991	btssfinder	tss	201	201	1.79	+	.	promoter=sigma38;box35pos=165;box35seq=ttccat;box10pos=189;box10seq=cataat
##sequence-region	NZ_CP008957.1:722792-723042--/722992				1			251
NZ_CP008957.1:722792-723042--/722992	btssfinder	tss	201	201	1.91	+	.	promoter=sigma70;box35pos=164;box35seq=ttccat;box10pos=188;box10seq=cataat
NZ_CP008957.1:722792-723042--/722992	btssfinder	tss	201	201	1.88	+	.	promoter=sigma38;box35pos=164;box35seq=ttccat;box10pos=188;box10seq=cataat
##sequence-region	NZ_CP008957.1:722985-723235--rc-/723035				1			251
NZ_CP008957.1:722985-723235--rc-/723035	btssfinder	tss	201	201	1.93	+	.	promoter=sigma70;box35pos=165;box35seq=cagaca;box10pos=189;box10seq=tataat
NZ_CP008957.1:722985-723235--rc-/723035	btssfinder	tss	201	201	1.88	+	.	promoter=sigma28;box35pos=168;box35seq=acaaatat;box10pos=186;box10seq=tattataa
NZ_CP008957.1:722985-723235--rc-/723035	btssfinder	tss	201	201	1.93	+	.	promoter=sigma38;box35pos=165;box35seq=cagaca;box10pos=189;box10seq=tataat
##sequence-region	NZ_CP008957.1:722856-723106--/723056				1			251
NZ_CP008957.1:722856-723106--/723056	btssfinder	tss	201	201	1.92	+	.	promoter=sigma70;box35pos=161;box35seq=taatca;box10pos=189;box10seq=tataat
NZ_CP008957.1:722856-723106--/723056	btssfinder	tss	201	201	1.96	+	.	promoter=sigma28;box35pos=167;box35seq=tgaacaaa;box10pos=186;box10seq=gattataa
NZ_CP008957.1:722856-723106--/723056	btssfinder	tss	201	201	1.90	+	.	promoter=sigma38;box35pos=165;box35seq=catgaa;box10pos=189;box10seq=tataat
##sequence-region	NZ_CP008957.1:725069-725319--rc-/725119				1			251
NZ_CP008957.1:725069-725319--rc-/725119	btssfinder	tss	201	201	1.90	+	.	promoter=sigma70;box35pos=165;box35seq=tttctt;box10pos=189;box10seq=gacact
NZ_CP008957.1:725069-725319--rc-/725119	btssfinder	tss	201	201	1.81	+	.	promoter=sigma32;box35pos=166;box35seq=ttctttt;box10pos=186;box10seq=tgcgacactc
NZ_CP008957.1:725069-725319--rc-/725119	btssfinder	tss	201	201	1.87	+	.	promoter=sigma38;box35pos=165;box35seq=tttctt;box10pos=189;box10seq=gacact
##sequence-region	NZ_CP008957.1:725135-725385--rc-/725185				1			251
NZ_CP008957.1:725135-725385--rc-/725185	btssfinder	tss	201	201	1.94	+	.	promoter=sigma70;box35pos=165;box35seq=ttcaaa;box10pos=188;box10seq=tatcat
NZ_CP008957.1:725135-725385--rc-/725185	btssfinder	tss	201	201	1.93	+	.	promoter=sigma32;box35pos=162;box35seq=cacttca;box10pos=183;box10seq=gtcagtatca
NZ_CP008957.1:725135-725385--rc-/725185	btssfinder	tss	201	201	1.86	+	.	promoter=sigma38;box35pos=164;box35seq=cttcaa;box10pos=188;box10seq=tatcat
##sequence-region	NZ_CP008957.1:725136-725386--rc-/725186				1			251
NZ_CP008957.1:725136-725386--rc-/725186	btssfinder	tss	201	201	1.94	+	.	promoter=sigma70;box35pos=166;box35seq=ttcaaa;box10pos=189;box10seq=tatcat
NZ_CP008957.1:725136-725386--rc-/725186	btssfinder	tss	201	201	1.89	+	.	promoter=sigma32;box35pos=163;box35seq=cacttca;box10pos=184;box10seq=gtcagtatca
NZ_CP008957.1:725136-725386--rc-/725186	btssfinder	tss	201	201	1.78	+	.	promoter=sigma38;box35pos=165;box35seq=cttcaa;box10pos=189;box10seq=tatcat
##sequence-region	NZ_CP008957.1:725234-725484--rc-/725284				1			251
NZ_CP008957.1:725234-725484--rc-/725284	btssfinder	tss	201	201	1.88	+	.	promoter=sigma24;box35pos=171;box35seq=aaacac;box10pos=190;box10seq=tcata
##sequence-region	NZ_CP008957.1:726107-726357--rc-/726157				1			251
NZ_CP008957.1:726107-726357--rc-/726157	btssfinder	tss	201	201	1.80	+	.	promoter=sigma70;box35pos=160;box35seq=ctggcg;box10pos=188;box10seq=tagtat
NZ_CP008957.1:726107-726357--rc-/726157	btssfinder	tss	201	201	0.65	+	.	promoter=sigma38;box35pos=170;box35seq=ttttta;box10pos=191;box10seq=tattca
##sequence-region	NZ_CP008957.1:726116-726366--rc-/726166				1			251
NZ_CP008957.1:726116-726366--rc-/726166	btssfinder	tss	201	201	1.39	+	.	promoter=sigma70;box35pos=161;box35seq=tagccc;box10pos=183;box10seq=tatgat
NZ_CP008957.1:726116-726366--rc-/726166	btssfinder	tss	201	201	1.30	+	.	promoter=sigma38;box35pos=161;box35seq=tagccc;box10pos=183;box10seq=tatgat
##sequence-region	NZ_CP008957.1:733094-733344--/733294				1			251
NZ_CP008957.1:733094-733344--/733294	btssfinder	tss	201	201	1.83	+	.	promoter=sigma70;box35pos=165;box35seq=ttgatt;box10pos=191;box10seq=gatcat
NZ_CP008957.1:733094-733344--/733294	btssfinder	tss	201	201	1.96	+	.	promoter=sigma28;box35pos=170;box35seq=ttaatgaa;box10pos=188;box10seq=cacgatca
NZ_CP008957.1:733094-733344--/733294	btssfinder	tss	201	201	1.96	+	.	promoter=sigma38;box35pos=165;box35seq=ttgatt;box10pos=188;box10seq=cacgat
##sequence-region	NZ_CP008957.1:737106-737356--rc-/737156				1			251
NZ_CP008957.1:737106-737356--rc-/737156	btssfinder	tss	201	201	1.75	+	.	promoter=sigma70;box35pos=169;box35seq=ttcatc;box10pos=191;box10seq=tatttt
NZ_CP008957.1:737106-737356--rc-/737156	btssfinder	tss	201	201	1.71	+	.	promoter=sigma38;box35pos=164;box35seq=cagcat;box10pos=191;box10seq=tatttt
##sequence-region	NZ_CP008957.1:737240-737490--/737440				1			251
NZ_CP008957.1:737240-737490--/737440	btssfinder	tss	201	201	1.66	+	.	promoter=sigma70;box35pos=169;box35seq=ttccct;box10pos=192;box10seq=tatctt
NZ_CP008957.1:737240-737490--/737440	btssfinder	tss	201	201	1.95	+	.	promoter=sigma38;box35pos=169;box35seq=ttccct;box10pos=192;box10seq=tatctt
##sequence-region	NZ_CP008957.1:737446-737696--/737646				1			251
NZ_CP008957.1:737446-737696--/737646	btssfinder	tss	201	201	0.76	+	.	promoter=sigma70;box35pos=161;box35seq=tttatg;box10pos=183;box10seq=tatgtt
NZ_CP008957.1:737446-737696--/737646	btssfinder	tss	201	201	1.87	+	.	promoter=sigma38;box35pos=161;box35seq=tttatg;box10pos=183;box10seq=tatgtt
##sequence-region	NZ_CP008957.1:737460-737710--/737660				1			251
NZ_CP008957.1:737460-737710--/737660	btssfinder	tss	201	201	1.96	+	.	promoter=sigma70;box35pos=161;box35seq=gttaag;box10pos=189;box10seq=tatgct
NZ_CP008957.1:737460-737710--/737660	btssfinder	tss	201	201	1.95	+	.	promoter=sigma38;box35pos=161;box35seq=gttaag;box10pos=189;box10seq=tatgct
##sequence-region	NZ_CP008957.1:738149-738399--/738349				1			251
NZ_CP008957.1:738149-738399--/738349	btssfinder	tss	201	201	1.96	+	.	promoter=sigma70;box35pos=167;box35seq=gcgatt;box10pos=188;box10seq=taaagt
NZ_CP008957.1:738149-738399--/738349	btssfinder	tss	201	201	1.93	+	.	promoter=sigma38;box35pos=167;box35seq=gcgatt;box10pos=188;box10seq=taaagt
##sequence-region	NZ_CP008957.1:738173-738423--/738373				1			251
NZ_CP008957.1:738173-738423--/738373	btssfinder	tss	201	201	1.96	+	.	promoter=sigma70;box35pos=161;box35seq=tagtaa;box10pos=189;box10seq=cacaat
NZ_CP008957.1:738173-738423--/738373	btssfinder	tss	201	201	1.94	+	.	promoter=sigma24;box35pos=171;box35seq=gcactg;box10pos=190;box10seq=acaat
NZ_CP008957.1:738173-738423--/738373	btssfinder	tss	201	201	1.94	+	.	promoter=sigma32;box35pos=166;box35seq=aagttgc;box10pos=186;box10seq=taccacaatt
NZ_CP008957.1:738173-738423--/738373	btssfinder	tss	201	201	1.95	+	.	promoter=sigma38;box35pos=168;box35seq=gttgca;box10pos=189;box10seq=cacaat
##sequence-region	NZ_CP008957.1:738210-738460--/738410				1			251
NZ_CP008957.1:738210-738460--/738410	btssfinder	tss	201	201	1.70	+	.	promoter=sigma70;box35pos=165;box35seq=ctggta;box10pos=191;box10seq=tatttt
NZ_CP008957.1:738210-738460--/738410	btssfinder	tss	201	201	1.59	+	.	promoter=sigma38;box35pos=165;box35seq=ctggta;box10pos=191;box10seq=tatttt
##sequence-region	NZ_CP008957.1:739049-739299--rc-/739099				1			251
NZ_CP008957.1:739049-739299--rc-/739099	btssfinder	tss	201	201	1.89	+	.	promoter=sigma70;box35pos=165;box35seq=tcgcca;box10pos=189;box10seq=tacact
NZ_CP008957.1:739049-739299--rc-/739099	btssfinder	tss	201	201	1.71	+	.	promoter=sigma38;box35pos=165;box35seq=tcgcca;box10pos=189;box10seq=tacact
##sequence-region	NZ_CP008957.1:739756-740006--/739956				1			251
NZ_CP008957.1:739756-740006--/739956	btssfinder	tss	201	201	1.80	+	.	promoter=sigma70;box35pos=168;box35seq=gtcgct;box10pos=189;box10seq=tattat
##sequence-region	NZ_CP008957.1:739806-740056--/740006				1			251
NZ_CP008957.1:739806-740056--/740006	btssfinder	tss	201	201	1.91	+	.	promoter=sigma70;box35pos=165;box35seq=ttgatt;box10pos=189;box10seq=tattgt
NZ_CP008957.1:739806-740056--/740006	btssfinder	tss	201	201	1.94	+	.	promoter=sigma38;box35pos=165;box35seq=ttgatt;box10pos=189;box10seq=tattgt
##sequence-region	NZ_CP008957.1:739831-740081--/740031				1			251
NZ_CP008957.1:739831-740081--/740031	btssfinder	tss	201	201	1.62	+	.	promoter=sigma70;box35pos=169;box35seq=tgtgcg;box10pos=191;box10seq=taatat
NZ_CP008957.1:739831-740081--/740031	btssfinder	tss	201	201	1.85	+	.	promoter=sigma38;box35pos=169;box35seq=tgtgcg;box10pos=191;box10seq=taatat
##sequence-region	NZ_CP008957.1:739833-740083--/740033				1			251
NZ_CP008957.1:739833-740083--/740033	btssfinder	tss	201	201	1.97	+	.	promoter=sigma70;box35pos=167;box35seq=tgtgcg;box10pos=189;box10seq=taatat
NZ_CP008957.1:739833-740083--/740033	btssfinder	tss	201	201	1.75	+	.	promoter=sigma38;box35pos=167;box35seq=tgtgcg;box10pos=192;box10seq=tattct
##sequence-region	NZ_CP008957.1:741384-741634--rc-/741434				1			251
NZ_CP008957.1:741384-741634--rc-/741434	btssfinder	tss	201	201	1.92	+	.	promoter=sigma70;box35pos=160;box35seq=ttggct;box10pos=188;box10seq=tatact
NZ_CP008957.1:741384-741634--rc-/741434	btssfinder	tss	201	201	1.94	+	.	promoter=sigma38;box35pos=160;box35seq=ttggct;box10pos=188;box10seq=tatact
##sequence-region	NZ_CP008957.1:742626-742876--rc-/742676				1			251
NZ_CP008957.1:742626-742876--rc-/742676	btssfinder	tss	201	201	1.92	+	.	promoter=sigma70;box35pos=165;box35seq=tttaca;box10pos=186;box10seq=tatatt
NZ_CP008957.1:742626-742876--rc-/742676	btssfinder	tss	201	201	1.92	+	.	promoter=sigma38;box35pos=165;box35seq=tttaca;box10pos=186;box10seq=tatatt
##sequence-region	NZ_CP008957.1:743395-743645--rc-/743445				1			251
NZ_CP008957.1:743395-743645--rc-/743445	btssfinder	tss	201	201	1.91	+	.	promoter=sigma70;box35pos=165;box35seq=gtaact;box10pos=189;box10seq=tatact
NZ_CP008957.1:743395-743645--rc-/743445	btssfinder	tss	201	201	1.70	+	.	promoter=sigma38;box35pos=165;box35seq=gtaact;box10pos=189;box10seq=tatact
##sequence-region	NZ_CP008957.1:743396-743646--rc-/743446				1			251
NZ_CP008957.1:743396-743646--rc-/743446	btssfinder	tss	201	201	1.90	+	.	promoter=sigma70;box35pos=166;box35seq=gtaact;box10pos=190;box10seq=tatact
NZ_CP008957.1:743396-743646--rc-/743446	btssfinder	tss	201	201	1.72	+	.	promoter=sigma38;box35pos=166;box35seq=gtaact;box10pos=190;box10seq=tatact
##sequence-region	NZ_CP008957.1:743740-743990--rc-/743790				1			251
NZ_CP008957.1:743740-743990--rc-/743790	btssfinder	tss	201	201	1.73	+	.	promoter=sigma70;box35pos=163;box35seq=ctcccg;box10pos=187;box10seq=tattta
NZ_CP008957.1:743740-743990--rc-/743790	btssfinder	tss	201	201	1.96	+	.	promoter=sigma24;box35pos=160;box35seq=aaactc;box10pos=185;box10seq=gctat
NZ_CP008957.1:743740-743990--rc-/743790	btssfinder	tss	201	201	1.95	+	.	promoter=sigma38;box35pos=163;box35seq=ctcccg;box10pos=187;box10seq=tattta
##sequence-region	NZ_CP008957.1:743788-744038--rc-/743838				1			251
NZ_CP008957.1:743788-744038--rc-/743838	btssfinder	tss	201	201	1.94	+	.	promoter=sigma70;box35pos=165;box35seq=ttgaaa;box10pos=189;box10seq=tatact
NZ_CP008957.1:743788-744038--rc-/743838	btssfinder	tss	201	201	1.94	+	.	promoter=sigma24;box35pos=167;box35seq=gaaagt;box10pos=192;box10seq=actaa
NZ_CP008957.1:743788-744038--rc-/743838	btssfinder	tss	201	201	1.95	+	.	promoter=sigma32;box35pos=162;box35seq=cacttga;box10pos=182;box10seq=gtccccatat
NZ_CP008957.1:743788-744038--rc-/743838	btssfinder	tss	201	201	1.92	+	.	promoter=sigma28;box35pos=166;box35seq=tgaaagtg;box10pos=184;box10seq=ccccatat
NZ_CP008957.1:743788-744038--rc-/743838	btssfinder	tss	201	201	1.95	+	.	promoter=sigma38;box35pos=165;box35seq=ttgaaa;box10pos=189;box10seq=tatact
##sequence-region	NZ_CP008957.1:743790-744040--rc-/743840				1			251
NZ_CP008957.1:743790-744040--rc-/743840	btssfinder	tss	201	201	1.87	+	.	promoter=sigma70;box35pos=167;box35seq=ttgaaa;box10pos=191;box10seq=tatact
NZ_CP008957.1:743790-744040--rc-/743840	btssfinder	tss	201	201	1.94	+	.	promoter=sigma32;box35pos=164;box35seq=cacttga;box10pos=184;box10seq=gtccccatat
NZ_CP008957.1:743790-744040--rc-/743840	btssfinder	tss	201	201	1.91	+	.	promoter=sigma28;box35pos=168;box35seq=tgaaagtg;box10pos=186;box10seq=ccccatat
NZ_CP008957.1:743790-744040--rc-/743840	btssfinder	tss	201	201	1.94	+	.	promoter=sigma38;box35pos=167;box35seq=ttgaaa;box10pos=191;box10seq=tatact
##sequence-region	NZ_CP008957.1:745086-745336--rc-/745136				1			251
NZ_CP008957.1:745086-745336--rc-/745136	btssfinder	tss	201	201	1.91	+	.	promoter=sigma70;box35pos=164;box35seq=cagatg;box10pos=190;box10seq=tatagt
NZ_CP008957.1:745086-745336--rc-/745136	btssfinder	tss	201	201	1.87	+	.	promoter=sigma38;box35pos=164;box35seq=cagatg;box10pos=190;box10seq=tatagt
##sequence-region	NZ_CP008957.1:746417-746667--rc-/746467				1			251
NZ_CP008957.1:746417-746667--rc-/746467	btssfinder	tss	201	201	1.92	+	.	promoter=sigma70;box35pos=166;box35seq=tttatg;box10pos=188;box10seq=tatggt
NZ_CP008957.1:746417-746667--rc-/746467	btssfinder	tss	201	201	1.75	+	.	promoter=sigma38;box35pos=166;box35seq=tttatg;box10pos=188;box10seq=tatggt
##sequence-region	NZ_CP008957.1:746449-746699--rc-/746499				1			251
NZ_CP008957.1:746449-746699--rc-/746499	btssfinder	tss	201	201	1.88	+	.	promoter=sigma70;box35pos=164;box35seq=gtcatg;box10pos=189;box10seq=tattat
NZ_CP008957.1:746449-746699--rc-/746499	btssfinder	tss	201	201	1.79	+	.	promoter=sigma28;box35pos=165;box35seq=tcatggct;box10pos=184;box10seq=gctgatat
##sequence-region	NZ_CP008957.1:750157-750407--rc-/750207				1			251
NZ_CP008957.1:750157-750407--rc-/750207	btssfinder	tss	201	201	1.89	+	.	promoter=sigma70;box35pos=162;box35seq=ttgtcc;box10pos=189;box10seq=tatact
[truncated: 13,684 more rows]

## Sheet: Sheet 2-promoters non-canonical
##gff-version 3.2.1
#Program bTSSfinder
#Search for sigma 70, 24, 32, 28 and 38 promoters
#Input file with query sequence(s): promoters_for_EDL933-noncanonicalTSS_for_bTSSfinder.fasta
#Search parameters: for Escherichia coli
#TSSs of different Sigma classes are processed separately
#Search only on Sense Strand
#Total scoring threshold for sigma70: 0.06
# sigma24: 0.00
# sigma32: 1.01
# sigma28: 1.24
# sigma38: 0.31
##sequence-region	NZ_CP008957.1:1143-1393--rc-/1193				1			251
NZ_CP008957.1:1143-1393--rc-/1193	btssfinder	tss	201	201	1.90	+	.	promoter=sigma70;box35pos=167;box35seq=ctggag;box10pos=188;box10seq=tatttt
NZ_CP008957.1:1143-1393--rc-/1193	btssfinder	tss	201	201	1.63	+	.	promoter=sigma32;box35pos=161;box35seq=gcgtacc;box10pos=183;box10seq=tccggtattt
NZ_CP008957.1:1143-1393--rc-/1193	btssfinder	tss	201	201	1.78	+	.	promoter=sigma38;box35pos=167;box35seq=ctggag;box10pos=188;box10seq=tatttt
##sequence-region	NZ_CP008957.1:1363-1613--rc-/1413				1			251
NZ_CP008957.1:1363-1613--rc-/1413	btssfinder	tss	201	201	1.68	+	.	promoter=sigma70;box35pos=164;box35seq=tcgctt;box10pos=187;box10seq=gatact
NZ_CP008957.1:1363-1613--rc-/1413	btssfinder	tss	201	201	0.61	+	.	promoter=sigma38;box35pos=168;box35seq=tttgcg;box10pos=189;box10seq=tactgt
##sequence-region	NZ_CP008957.1:2208-2458--/2408				1			251
NZ_CP008957.1:2208-2458--/2408	btssfinder	tss	201	201	1.85	+	.	promoter=sigma70;box35pos=167;box35seq=tttctg;box10pos=189;box10seq=taaact
NZ_CP008957.1:2208-2458--/2408	btssfinder	tss	201	201	1.76	+	.	promoter=sigma38;box35pos=167;box35seq=tttctg;box10pos=189;box10seq=taaact
##sequence-region	NZ_CP008957.1:3696-3946--rc-/3746				1			251
NZ_CP008957.1:3696-3946--rc-/3746	btssfinder	tss	201	201	1.74	+	.	promoter=sigma70;box35pos=161;box35seq=ctgctc;box10pos=186;box10seq=tagagt
##sequence-region	NZ_CP008957.1:5211-5461--rc-/5261				1			251
NZ_CP008957.1:5211-5461--rc-/5261	btssfinder	tss	201	201	1.00	+	.	promoter=sigma70;box35pos=167;box35seq=cagaac;box10pos=188;box10seq=tacgat
NZ_CP008957.1:5211-5461--rc-/5261	btssfinder	tss	201	201	1.65	+	.	promoter=sigma38;box35pos=167;box35seq=cagaac;box10pos=188;box10seq=tacgat
##sequence-region	NZ_CP008957.1:5809-6059--rc-/5859				1			251
NZ_CP008957.1:5809-6059--rc-/5859	btssfinder	tss	201	201	1.85	+	.	promoter=sigma70;box35pos=164;box35seq=tcgatg;box10pos=186;box10seq=taagat
NZ_CP008957.1:5809-6059--rc-/5859	btssfinder	tss	201	201	0.70	+	.	promoter=sigma38;box35pos=164;box35seq=tcgatg;box10pos=186;box10seq=taagat
##sequence-region	NZ_CP008957.1:6506-6756--/6706				1			251
NZ_CP008957.1:6506-6756--/6706	btssfinder	tss	201	201	0.61	+	.	promoter=sigma70;box35pos=166;box35seq=tatgaa;box10pos=188;box10seq=taatat
##sequence-region	NZ_CP008957.1:6545-6795--/6745				1			251
NZ_CP008957.1:6545-6795--/6745	btssfinder	tss	201	201	1.91	+	.	promoter=sigma70;box35pos=165;box35seq=ttggta;box10pos=188;box10seq=tatgat
##sequence-region	NZ_CP008957.1:6858-7108--rc-/6908				1			251
NZ_CP008957.1:6858-7108--rc-/6908	btssfinder	tss	201	201	1.81	+	.	promoter=sigma70;box35pos=167;box35seq=ttcctg;box10pos=188;box10seq=taccct
##sequence-region	NZ_CP008957.1:7365-7615--rc-/7415				1			251
NZ_CP008957.1:7365-7615--rc-/7415	btssfinder	tss	201	201	1.90	+	.	promoter=sigma70;box35pos=160;box35seq=ttgatt;box10pos=188;box10seq=tattct
NZ_CP008957.1:7365-7615--rc-/7415	btssfinder	tss	201	201	1.93	+	.	promoter=sigma38;box35pos=160;box35seq=ttgatt;box10pos=188;box10seq=tattct
##sequence-region	NZ_CP008957.1:8751-9001--/8951				1			251
NZ_CP008957.1:8751-9001--/8951	btssfinder	tss	201	201	1.77	+	.	promoter=sigma70;box35pos=165;box35seq=gtggtt;box10pos=188;box10seq=taacat
NZ_CP008957.1:8751-9001--/8951	btssfinder	tss	201	201	1.54	+	.	promoter=sigma32;box35pos=163;box35seq=ccgtggt;box10pos=183;box10seq=ttccgtaaca
##sequence-region	NZ_CP008957.1:9326-9576--rc-/9376				1			251
NZ_CP008957.1:9326-9576--rc-/9376	btssfinder	tss	201	201	1.79	+	.	promoter=sigma70;box35pos=167;box35seq=cttcca;box10pos=188;box10seq=tatcct
##sequence-region	NZ_CP008957.1:9749-9999--rc-/9799				1			251
NZ_CP008957.1:9749-9999--rc-/9799	btssfinder	tss	201	201	1.16	+	.	promoter=sigma38;box35pos=167;box35seq=cttcca;box10pos=192;box10seq=tacgct
##sequence-region	NZ_CP008957.1:10956-11206--rc-/11006				1			251
NZ_CP008957.1:10956-11206--rc-/11006	btssfinder	tss	201	201	1.69	+	.	promoter=sigma24;box35pos=167;box35seq=gaaatt;box10pos=190;box10seq=acaat
NZ_CP008957.1:10956-11206--rc-/11006	btssfinder	tss	201	201	1.92	+	.	promoter=sigma38;box35pos=165;box35seq=ttgaaa;box10pos=189;box10seq=aacaat
##sequence-region	NZ_CP008957.1:10907-11157--/11107				1			251
NZ_CP008957.1:10907-11157--/11107	btssfinder	tss	201	201	1.89	+	.	promoter=sigma70;box35pos=166;box35seq=ttcaat;box10pos=189;box10seq=caaaat
NZ_CP008957.1:10907-11157--/11107	btssfinder	tss	201	201	0.75	+	.	promoter=sigma38;box35pos=165;box35seq=cttcaa;box10pos=189;box10seq=caaaat
##sequence-region	NZ_CP008957.1:11360-11610--/11560				1			251
NZ_CP008957.1:11360-11610--/11560	btssfinder	tss	201	201	1.94	+	.	promoter=sigma70;box35pos=166;box35seq=ttgccc;box10pos=189;box10seq=gaatat
NZ_CP008957.1:11360-11610--/11560	btssfinder	tss	201	201	1.72	+	.	promoter=sigma38;box35pos=166;box35seq=ttgccc;box10pos=192;box10seq=tattca
##sequence-region	NZ_CP008957.1:12102-12352--rc-/12152				1			251
NZ_CP008957.1:12102-12352--rc-/12152	btssfinder	tss	201	201	1.89	+	.	promoter=sigma70;box35pos=165;box35seq=tttacc;box10pos=190;box10seq=tatatt
NZ_CP008957.1:12102-12352--rc-/12152	btssfinder	tss	201	201	1.74	+	.	promoter=sigma38;box35pos=165;box35seq=tttacc;box10pos=190;box10seq=tatatt
##sequence-region	NZ_CP008957.1:14059-14309--rc-/14109				1			251
NZ_CP008957.1:14059-14309--rc-/14109	btssfinder	tss	201	201	1.92	+	.	promoter=sigma70;box35pos=163;box35seq=gaggaa;box10pos=190;box10seq=tataat
NZ_CP008957.1:14059-14309--rc-/14109	btssfinder	tss	201	201	1.25	+	.	promoter=sigma32;box35pos=164;box35seq=aggaaat;box10pos=185;box10seq=gtcagtataa
NZ_CP008957.1:14059-14309--rc-/14109	btssfinder	tss	201	201	1.90	+	.	promoter=sigma38;box35pos=163;box35seq=gaggaa;box10pos=190;box10seq=tataat
##sequence-region	NZ_CP008957.1:14897-15147--/15097				1			251
NZ_CP008957.1:14897-15147--/15097	btssfinder	tss	201	201	1.86	+	.	promoter=sigma70;box35pos=165;box35seq=gtgcct;box10pos=188;box10seq=taagct
NZ_CP008957.1:14897-15147--/15097	btssfinder	tss	201	201	1.70	+	.	promoter=sigma32;box35pos=167;box35seq=gcctggc;box10pos=188;box10seq=taagctattc
##sequence-region	NZ_CP008957.1:15551-15801--rc-/15601				1			251
NZ_CP008957.1:15551-15801--rc-/15601	btssfinder	tss	201	201	0.37	+	.	promoter=sigma70;box35pos=167;box35seq=ccccta;box10pos=188;box10seq=tagagt
NZ_CP008957.1:15551-15801--rc-/15601	btssfinder	tss	201	201	1.84	+	.	promoter=sigma38;box35pos=162;box35seq=gaggcc;box10pos=188;box10seq=tagagt
##sequence-region	NZ_CP008957.1:16032-16282--rc-/16082				1			251
NZ_CP008957.1:16032-16282--rc-/16082	btssfinder	tss	201	201	1.92	+	.	promoter=sigma70;box35pos=167;box35seq=tttacc;box10pos=189;box10seq=taaaat
NZ_CP008957.1:16032-16282--rc-/16082	btssfinder	tss	201	201	1.93	+	.	promoter=sigma38;box35pos=167;box35seq=tttacc;box10pos=189;box10seq=taaaat
##sequence-region	NZ_CP008957.1:16207-16457--rc-/16257				1			251
NZ_CP008957.1:16207-16457--rc-/16257	btssfinder	tss	201	201	1.85	+	.	promoter=sigma38;box35pos=161;box35seq=ctgaac;box10pos=189;box10seq=taccat
##sequence-region	NZ_CP008957.1:16580-16830--rc-/16630				1			251
NZ_CP008957.1:16580-16830--rc-/16630	btssfinder	tss	201	201	1.87	+	.	promoter=sigma70;box35pos=165;box35seq=gataat;box10pos=189;box10seq=gataat
NZ_CP008957.1:16580-16830--rc-/16630	btssfinder	tss	201	201	1.91	+	.	promoter=sigma28;box35pos=167;box35seq=taatgatg;box10pos=186;box10seq=gtcgataa
##sequence-region	NZ_CP008957.1:16491-16741--/16691				1			251
NZ_CP008957.1:16491-16741--/16691	btssfinder	tss	201	201	1.84	+	.	promoter=sigma70;box35pos=167;box35seq=catcat;box10pos=189;box10seq=tacact
##sequence-region	NZ_CP008957.1:16885-17135--rc-/16935				1			251
NZ_CP008957.1:16885-17135--rc-/16935	btssfinder	tss	201	201	1.84	+	.	promoter=sigma70;box35pos=163;box35seq=cagcat;box10pos=188;box10seq=taaaat
##sequence-region	NZ_CP008957.1:16887-17137--rc-/16937				1			251
NZ_CP008957.1:16887-17137--rc-/16937	btssfinder	tss	201	201	1.84	+	.	promoter=sigma70;box35pos=165;box35seq=cagcat;box10pos=190;box10seq=taaaat
##sequence-region	NZ_CP008957.1:16841-17091--/17041				1			251
NZ_CP008957.1:16841-17091--/17041	btssfinder	tss	201	201	1.84	+	.	promoter=sigma70;box35pos=166;box35seq=ttgacc;box10pos=189;box10seq=gatcat
##sequence-region	NZ_CP008957.1:17623-17873--/17823				1			251
NZ_CP008957.1:17623-17873--/17823	btssfinder	tss	201	201	1.91	+	.	promoter=sigma70;box35pos=166;box35seq=ctgctg;box10pos=189;box10seq=taaact
NZ_CP008957.1:17623-17873--/17823	btssfinder	tss	201	201	1.75	+	.	promoter=sigma32;box35pos=161;box35seq=aaatgct;box10pos=182;box10seq=gccagcataa
NZ_CP008957.1:17623-17873--/17823	btssfinder	tss	201	201	1.42	+	.	promoter=sigma38;box35pos=166;box35seq=ctgctg;box10pos=189;box10seq=taaact
##sequence-region	NZ_CP008957.1:18129-18379--rc-/18179				1			251
NZ_CP008957.1:18129-18379--rc-/18179	btssfinder	tss	201	201	1.82	+	.	promoter=sigma70;box35pos=164;box35seq=catccg;box10pos=189;box10seq=tactct
NZ_CP008957.1:18129-18379--rc-/18179	btssfinder	tss	201	201	1.88	+	.	promoter=sigma38;box35pos=164;box35seq=catccg;box10pos=189;box10seq=tactct
##sequence-region	NZ_CP008957.1:18277-18527--rc-/18327				1			251
NZ_CP008957.1:18277-18527--rc-/18327	btssfinder	tss	201	201	1.92	+	.	promoter=sigma70;box35pos=161;box35seq=caaata;box10pos=189;box10seq=taatgt
NZ_CP008957.1:18277-18527--rc-/18327	btssfinder	tss	201	201	1.35	+	.	promoter=sigma38;box35pos=161;box35seq=caaata;box10pos=189;box10seq=taatgt
##sequence-region	NZ_CP008957.1:18880-19130--/19080				1			251
NZ_CP008957.1:18880-19130--/19080	btssfinder	tss	201	201	1.86	+	.	promoter=sigma70;box35pos=165;box35seq=tttaaa;box10pos=189;box10seq=taaaaa
NZ_CP008957.1:18880-19130--/19080	btssfinder	tss	201	201	1.66	+	.	promoter=sigma38;box35pos=165;box35seq=tttaaa;box10pos=191;box10seq=aaaaat
##sequence-region	NZ_CP008957.1:19429-19679--/19629				1			251
NZ_CP008957.1:19429-19679--/19629	btssfinder	tss	201	201	1.59	+	.	promoter=sigma38;box35pos=165;box35seq=ttgacg;box10pos=191;box10seq=cacttt
##sequence-region	NZ_CP008957.1:19480-19730--/19680				1			251
NZ_CP008957.1:19480-19730--/19680	btssfinder	tss	201	201	1.91	+	.	promoter=sigma70;box35pos=164;box35seq=gtacca;box10pos=189;box10seq=tatcat
NZ_CP008957.1:19480-19730--/19680	btssfinder	tss	201	201	1.61	+	.	promoter=sigma38;box35pos=168;box35seq=cagatg;box10pos=189;box10seq=tatcat
##sequence-region	NZ_CP008957.1:19898-20148--rc-/19948				1			251
NZ_CP008957.1:19898-20148--rc-/19948	btssfinder	tss	201	201	1.95	+	.	promoter=sigma28;box35pos=163;box35seq=tgaacatg;box10pos=182;box10seq=tatggtat
NZ_CP008957.1:19898-20148--rc-/19948	btssfinder	tss	201	201	1.77	+	.	promoter=sigma38;box35pos=170;box35seq=gatcag;box10pos=191;box10seq=tatgtt
##sequence-region	NZ_CP008957.1:19776-20026--/19976				1			251
NZ_CP008957.1:19776-20026--/19976	btssfinder	tss	201	201	1.61	+	.	promoter=sigma70;box35pos=169;box35seq=ttgctg;box10pos=191;box10seq=taattt
NZ_CP008957.1:19776-20026--/19976	btssfinder	tss	201	201	1.16	+	.	promoter=sigma38;box35pos=169;box35seq=ttgctg;box10pos=191;box10seq=taattt
##sequence-region	NZ_CP008957.1:20137-20387--/20337				1			251
NZ_CP008957.1:20137-20387--/20337	btssfinder	tss	201	201	1.95	+	.	promoter=sigma70;box35pos=165;box35seq=ttgcat;box10pos=188;box10seq=tatttt
NZ_CP008957.1:20137-20387--/20337	btssfinder	tss	201	201	1.94	+	.	promoter=sigma24;box35pos=167;box35seq=gcatga;box10pos=186;box10seq=gctat
NZ_CP008957.1:20137-20387--/20337	btssfinder	tss	201	201	1.95	+	.	promoter=sigma38;box35pos=165;box35seq=ttgcat;box10pos=188;box10seq=tatttt
##sequence-region	NZ_CP008957.1:20652-20902--rc-/20702				1			251
NZ_CP008957.1:20652-20902--rc-/20702	btssfinder	tss	201	201	1.91	+	.	promoter=sigma70;box35pos=166;box35seq=tcgatt;box10pos=188;box10seq=taagat
NZ_CP008957.1:20652-20902--rc-/20702	btssfinder	tss	201	201	1.76	+	.	promoter=sigma38;box35pos=166;box35seq=tcgatt;box10pos=188;box10seq=taagat
##sequence-region	NZ_CP008957.1:20680-20930--/20880				1			251
NZ_CP008957.1:20680-20930--/20880	btssfinder	tss	201	201	1.90	+	.	promoter=sigma70;box35pos=166;box35seq=ctgccc;box10pos=189;box10seq=gatagt
NZ_CP008957.1:20680-20930--/20880	btssfinder	tss	201	201	1.90	+	.	promoter=sigma28;box35pos=167;box35seq=tgcccgag;box10pos=186;box10seq=tgcgatag
##sequence-region	NZ_CP008957.1:20806-21056--/21006				1			251
NZ_CP008957.1:20806-21056--/21006	btssfinder	tss	201	201	1.90	+	.	promoter=sigma70;box35pos=164;box35seq=gtgtaa;box10pos=189;box10seq=tagcat
##sequence-region	NZ_CP008957.1:21058-21308--/21258				1			251
NZ_CP008957.1:21058-21308--/21258	btssfinder	tss	201	201	1.97	+	.	promoter=sigma70;box35pos=162;box35seq=tcggcc;box10pos=188;box10seq=tattat
NZ_CP008957.1:21058-21308--/21258	btssfinder	tss	201	201	1.96	+	.	promoter=sigma38;box35pos=163;box35seq=cggcca;box10pos=188;box10seq=tattat
##sequence-region	NZ_CP008957.1:21187-21437--/21387				1			251
NZ_CP008957.1:21187-21437--/21387	btssfinder	tss	201	201	1.94	+	.	promoter=sigma70;box35pos=166;box35seq=ttgata;box10pos=189;box10seq=taaatt
NZ_CP008957.1:21187-21437--/21387	btssfinder	tss	201	201	1.92	+	.	promoter=sigma38;box35pos=166;box35seq=ttgata;box10pos=189;box10seq=taaatt
##sequence-region	NZ_CP008957.1:21250-21500--/21450				1			251
NZ_CP008957.1:21250-21500--/21450	btssfinder	tss	201	201	1.92	+	.	promoter=sigma70;box35pos=162;box35seq=ttgtcc;box10pos=189;box10seq=taaaat
NZ_CP008957.1:21250-21500--/21450	btssfinder	tss	201	201	1.77	+	.	promoter=sigma32;box35pos=159;box35seq=atattgt;box10pos=181;box10seq=ttatccagta
NZ_CP008957.1:21250-21500--/21450	btssfinder	tss	201	201	1.94	+	.	promoter=sigma28;box35pos=165;box35seq=tccaccat;box10pos=184;box10seq=tccagtaa
NZ_CP008957.1:21250-21500--/21450	btssfinder	tss	201	201	1.88	+	.	promoter=sigma38;box35pos=163;box35seq=tgtcca;box10pos=189;box10seq=taaaat
##sequence-region	NZ_CP008957.1:22217-22467--/22417				1			251
NZ_CP008957.1:22217-22467--/22417	btssfinder	tss	201	201	1.92	+	.	promoter=sigma70;box35pos=162;box35seq=tagatg;box10pos=188;box10seq=taaaat
NZ_CP008957.1:22217-22467--/22417	btssfinder	tss	201	201	1.91	+	.	promoter=sigma38;box35pos=162;box35seq=tagatg;box10pos=188;box10seq=taaaat
##sequence-region	NZ_CP008957.1:22976-23226--/23176				1			251
NZ_CP008957.1:22976-23226--/23176	btssfinder	tss	201	201	1.86	+	.	promoter=sigma70;box35pos=161;box35seq=gtgaag;box10pos=187;box10seq=taatat
NZ_CP008957.1:22976-23226--/23176	btssfinder	tss	201	201	1.86	+	.	promoter=sigma24;box35pos=172;box35seq=gaaagt;box10pos=193;box10seq=tctta
NZ_CP008957.1:22976-23226--/23176	btssfinder	tss	201	201	1.96	+	.	promoter=sigma38;box35pos=167;box35seq=ttgatg;box10pos=190;box10seq=tattct
##sequence-region	NZ_CP008957.1:23566-23816--/23766				1			251
NZ_CP008957.1:23566-23816--/23766	btssfinder	tss	201	201	1.96	+	.	promoter=sigma70;box35pos=163;box35seq=ttgata;box10pos=188;box10seq=tatatt
NZ_CP008957.1:23566-23816--/23766	btssfinder	tss	201	201	1.32	+	.	promoter=sigma28;box35pos=163;box35seq=ttgataag;box10pos=183;box10seq=catgatat
NZ_CP008957.1:23566-23816--/23766	btssfinder	tss	201	201	1.96	+	.	promoter=sigma38;box35pos=163;box35seq=ttgata;box10pos=188;box10seq=tatatt
##sequence-region	NZ_CP008957.1:24550-24800--/24750				1			251
NZ_CP008957.1:24550-24800--/24750	btssfinder	tss	201	201	1.96	+	.	promoter=sigma70;box35pos=163;box35seq=tataaa;box10pos=190;box10seq=taccat
NZ_CP008957.1:24550-24800--/24750	btssfinder	tss	201	201	1.96	+	.	promoter=sigma24;box35pos=170;box35seq=acaatg;box10pos=191;box10seq=accat
NZ_CP008957.1:24550-24800--/24750	btssfinder	tss	201	201	1.94	+	.	promoter=sigma38;box35pos=163;box35seq=tataaa;box10pos=190;box10seq=taccat
##sequence-region	NZ_CP008957.1:25985-26235--/26185				1			251
NZ_CP008957.1:25985-26235--/26185	btssfinder	tss	201	201	1.76	+	.	promoter=sigma70;box35pos=165;box35seq=cttctg;box10pos=187;box10seq=taaaat
##sequence-region	NZ_CP008957.1:26047-26297--/26247				1			251
NZ_CP008957.1:26047-26297--/26247	btssfinder	tss	201	201	1.78	+	.	promoter=sigma70;box35pos=164;box35seq=ctggtc;box10pos=188;box10seq=tattac
##sequence-region	NZ_CP008957.1:27069-27319--rc-/27119				1			251
NZ_CP008957.1:27069-27319--rc-/27119	btssfinder	tss	201	201	1.82	+	.	promoter=sigma70;box35pos=165;box35seq=gtgaat;box10pos=189;box10seq=tattct
##sequence-region	NZ_CP008957.1:32052-32302--rc-/32102				1			251
NZ_CP008957.1:32052-32302--rc-/32102	btssfinder	tss	201	201	1.88	+	.	promoter=sigma70;box35pos=166;box35seq=ttgccg;box10pos=189;box10seq=catgat
##sequence-region	NZ_CP008957.1:32924-33174--rc-/32974				1			251
NZ_CP008957.1:32924-33174--rc-/32974	btssfinder	tss	201	201	1.69	+	.	promoter=sigma70;box35pos=166;box35seq=gttcag;box10pos=189;box10seq=taaaat
NZ_CP008957.1:32924-33174--rc-/32974	btssfinder	tss	201	201	1.55	+	.	promoter=sigma38;box35pos=166;box35seq=gttcag;box10pos=189;box10seq=taaaat
##sequence-region	NZ_CP008957.1:33304-33554--/33504				1			251
NZ_CP008957.1:33304-33554--/33504	btssfinder	tss	201	201	1.82	+	.	promoter=sigma70;box35pos=162;box35seq=ccgcat;box10pos=188;box10seq=taagat
NZ_CP008957.1:33304-33554--/33504	btssfinder	tss	201	201	1.37	+	.	promoter=sigma38;box35pos=162;box35seq=ccgcat;box10pos=188;box10seq=taagat
##sequence-region	NZ_CP008957.1:33538-33788--rc-/33588				1			251
NZ_CP008957.1:33538-33788--rc-/33588	btssfinder	tss	201	201	1.96	+	.	promoter=sigma70;box35pos=163;box35seq=ctttat;box10pos=184;box10seq=tatgtt
NZ_CP008957.1:33538-33788--rc-/33588	btssfinder	tss	201	201	1.96	+	.	promoter=sigma38;box35pos=164;box35seq=tttata;box10pos=189;box10seq=tacttt
##sequence-region	NZ_CP008957.1:34362-34612--rc-/34412				1			251
NZ_CP008957.1:34362-34612--rc-/34412	btssfinder	tss	201	201	1.81	+	.	promoter=sigma70;box35pos=167;box35seq=ccgcat;box10pos=189;box10seq=gataat
##sequence-region	NZ_CP008957.1:36932-37182--rc-/36982				1			251
NZ_CP008957.1:36932-37182--rc-/36982	btssfinder	tss	201	201	1.78	+	.	promoter=sigma70;box35pos=166;box35seq=tcggta;box10pos=188;box10seq=tacagt
##sequence-region	NZ_CP008957.1:36934-37184--rc-/36984				1			251
NZ_CP008957.1:36934-37184--rc-/36984	btssfinder	tss	201	201	1.65	+	.	promoter=sigma70;box35pos=168;box35seq=tcggta;box10pos=190;box10seq=tacagt
##sequence-region	NZ_CP008957.1:38249-38499--rc-/38299				1			251
NZ_CP008957.1:38249-38499--rc-/38299	btssfinder	tss	201	201	1.65	+	.	promoter=sigma70;box35pos=163;box35seq=gcgaaa;box10pos=188;box10seq=cataat
NZ_CP008957.1:38249-38499--rc-/38299	btssfinder	tss	201	201	0.36	+	.	promoter=sigma38;box35pos=163;box35seq=gcgaaa;box10pos=188;box10seq=cataat
##sequence-region	NZ_CP008957.1:38666-38916--/38866				1			251
NZ_CP008957.1:38666-38916--/38866	btssfinder	tss	201	201	1.25	+	.	promoter=sigma70;box35pos=162;box35seq=gtcaca;box10pos=185;box10seq=taagat
NZ_CP008957.1:38666-38916--/38866	btssfinder	tss	201	201	1.84	+	.	promoter=sigma28;box35pos=167;box35seq=agaaataa;box10pos=185;box10seq=taagatga
NZ_CP008957.1:38666-38916--/38866	btssfinder	tss	201	201	1.80	+	.	promoter=sigma38;box35pos=162;box35seq=gtcaca;box10pos=185;box10seq=taagat
##sequence-region	NZ_CP008957.1:38677-38927--/38877				1			251
NZ_CP008957.1:38677-38927--/38877	btssfinder	tss	201	201	1.97	+	.	promoter=sigma70;box35pos=167;box35seq=gcgaag;box10pos=189;box10seq=taagct
NZ_CP008957.1:38677-38927--/38877	btssfinder	tss	201	201	1.90	+	.	promoter=sigma38;box35pos=167;box35seq=gcgaag;box10pos=189;box10seq=taagct
##sequence-region	NZ_CP008957.1:38860-39110--/39060				1			251
NZ_CP008957.1:38860-39110--/39060	btssfinder	tss	201	201	1.37	+	.	promoter=sigma24;box35pos=171;box35seq=gaagtg;box10pos=190;box10seq=tcaaa
##sequence-region	NZ_CP008957.1:39114-39364--/39314				1			251
NZ_CP008957.1:39114-39364--/39314	btssfinder	tss	201	201	1.84	+	.	promoter=sigma70;box35pos=160;box35seq=gatgca;box10pos=188;box10seq=gatact
##sequence-region	NZ_CP008957.1:39399-39649--/39599				1			251
NZ_CP008957.1:39399-39649--/39599	btssfinder	tss	201	201	1.90	+	.	promoter=sigma70;box35pos=166;box35seq=gtgtca;box10pos=189;box10seq=cataat
##sequence-region	NZ_CP008957.1:40226-40476--/40426				1			251
NZ_CP008957.1:40226-40476--/40426	btssfinder	tss	201	201	1.81	+	.	promoter=sigma28;box35pos=164;box35seq=aaaagaat;box10pos=183;box10seq=accggtaa
##sequence-region	NZ_CP008957.1:40368-40618--/40568				1			251
NZ_CP008957.1:40368-40618--/40568	btssfinder	tss	201	201	1.91	+	.	promoter=sigma70;box35pos=166;box35seq=ttgatc;box10pos=188;box10seq=taatga
NZ_CP008957.1:40368-40618--/40568	btssfinder	tss	201	201	1.91	+	.	promoter=sigma38;box35pos=166;box35seq=ttgatc;box10pos=189;box10seq=aatgat
##sequence-region	NZ_CP008957.1:41686-41936--/41886				1			251
NZ_CP008957.1:41686-41936--/41886	btssfinder	tss	201	201	1.83	+	.	promoter=sigma70;box35pos=163;box35seq=ttgctg;box10pos=188;box10seq=tagaat
NZ_CP008957.1:41686-41936--/41886	btssfinder	tss	201	201	1.74	+	.	promoter=sigma28;box35pos=164;box35seq=tgctgaat;box10pos=183;box10seq=taggatag
##sequence-region	NZ_CP008957.1:44296-44546--rc-/44346				1			251
NZ_CP008957.1:44296-44546--rc-/44346	btssfinder	tss	201	201	1.91	+	.	promoter=sigma70;box35pos=160;box35seq=tgaaaa;box10pos=188;box10seq=taagat
##sequence-region	NZ_CP008957.1:44159-44409--/44359				1			251
NZ_CP008957.1:44159-44409--/44359	btssfinder	tss	201	201	1.91	+	.	promoter=sigma70;box35pos=163;box35seq=ctggta;box10pos=188;box10seq=taagat
##sequence-region	NZ_CP008957.1:44343-44593--/44543				1			251
NZ_CP008957.1:44343-44593--/44543	btssfinder	tss	201	201	1.85	+	.	promoter=sigma70;box35pos=168;box35seq=ttgaac;box10pos=189;box10seq=tacagt
NZ_CP008957.1:44343-44593--/44543	btssfinder	tss	201	201	1.07	+	.	promoter=sigma24;box35pos=170;box35seq=gaaccc;box10pos=190;box10seq=acagt
NZ_CP008957.1:44343-44593--/44543	btssfinder	tss	201	201	1.89	+	.	promoter=sigma38;box35pos=168;box35seq=ttgaac;box10pos=189;box10seq=tacagt
##sequence-region	NZ_CP008957.1:46222-46472--/46422				1			251
NZ_CP008957.1:46222-46472--/46422	btssfinder	tss	201	201	1.86	+	.	promoter=sigma70;box35pos=167;box35seq=tttatt;box10pos=188;box10seq=tataat
NZ_CP008957.1:46222-46472--/46422	btssfinder	tss	201	201	1.95	+	.	promoter=sigma38;box35pos=167;box35seq=tttatt;box10pos=188;box10seq=tataat
##sequence-region	NZ_CP008957.1:50267-50517--/50467				1			251
NZ_CP008957.1:50267-50517--/50467	btssfinder	tss	201	201	1.83	+	.	promoter=sigma70;box35pos=166;box35seq=tcgctg;box10pos=189;box10seq=taaagt
##sequence-region	NZ_CP008957.1:51695-51945--/51895				1			251
NZ_CP008957.1:51695-51945--/51895	btssfinder	tss	201	201	1.82	+	.	promoter=sigma70;box35pos=164;box35seq=gtggta;box10pos=188;box10seq=taaact
NZ_CP008957.1:51695-51945--/51895	btssfinder	tss	201	201	1.65	+	.	promoter=sigma38;box35pos=164;box35seq=gtggta;box10pos=188;box10seq=taaact
##sequence-region	NZ_CP008957.1:53679-53929--/53879				1			251
NZ_CP008957.1:53679-53929--/53879	btssfinder	tss	201	201	1.82	+	.	promoter=sigma70;box35pos=168;box35seq=gtggaa;box10pos=189;box10seq=gagaat
NZ_CP008957.1:53679-53929--/53879	btssfinder	tss	201	201	1.86	+	.	promoter=sigma28;box35pos=170;box35seq=ggaagaga;box10pos=189;box10seq=gagaatga
##sequence-region	NZ_CP008957.1:54301-54551--rc-/54351				1			251
NZ_CP008957.1:54301-54551--rc-/54351	btssfinder	tss	201	201	1.51	+	.	promoter=sigma70;box35pos=167;box35seq=tggatt;box10pos=189;box10seq=cataat
NZ_CP008957.1:54301-54551--rc-/54351	btssfinder	tss	201	201	1.62	+	.	promoter=sigma32;box35pos=164;box35seq=cgatgga;box10pos=186;box10seq=gcccataatt
##sequence-region	NZ_CP008957.1:54725-54975--rc-/54775				1			251
NZ_CP008957.1:54725-54975--rc-/54775	btssfinder	tss	201	201	1.93	+	.	promoter=sigma70;box35pos=164;box35seq=ttgcag;box10pos=189;box10seq=tacaat
NZ_CP008957.1:54725-54975--rc-/54775	btssfinder	tss	201	201	1.83	+	.	promoter=sigma38;box35pos=164;box35seq=ttgcag;box10pos=189;box10seq=tacaat
##sequence-region	NZ_CP008957.1:54738-54988--rc-/54788				1			251
NZ_CP008957.1:54738-54988--rc-/54788	btssfinder	tss	201	201	1.89	+	.	promoter=sigma70;box35pos=162;box35seq=tttgtg;box10pos=189;box10seq=tatcgt
NZ_CP008957.1:54738-54988--rc-/54788	btssfinder	tss	201	201	1.71	+	.	promoter=sigma38;box35pos=162;box35seq=tttgtg;box10pos=189;box10seq=tatcgt
##sequence-region	NZ_CP008957.1:55147-55397--/55347				1			251
NZ_CP008957.1:55147-55397--/55347	btssfinder	tss	201	201	1.93	+	.	promoter=sigma70;box35pos=166;box35seq=ttgatt;box10pos=189;box10seq=tatgct
NZ_CP008957.1:55147-55397--/55347	btssfinder	tss	201	201	1.25	+	.	promoter=sigma38;box35pos=166;box35seq=ttgatt;box10pos=189;box10seq=tatgct
##sequence-region	NZ_CP008957.1:55969-56219--/56169				1			251
NZ_CP008957.1:55969-56219--/56169	btssfinder	tss	201	201	0.12	+	.	promoter=sigma24;box35pos=170;box35seq=gcagca;box10pos=190;box10seq=tcgta
##sequence-region	NZ_CP008957.1:56876-57126--rc-/56926				1			251
NZ_CP008957.1:56876-57126--rc-/56926	btssfinder	tss	201	201	1.91	+	.	promoter=sigma70;box35pos=166;box35seq=ttgcag;box10pos=189;box10seq=tatggt
##sequence-region	NZ_CP008957.1:56960-57210--rc-/57010				1			251
NZ_CP008957.1:56960-57210--rc-/57010	btssfinder	tss	201	201	1.90	+	.	promoter=sigma70;box35pos=168;box35seq=ttgatg;box10pos=189;box10seq=tatact
NZ_CP008957.1:56960-57210--rc-/57010	btssfinder	tss	201	201	1.53	+	.	promoter=sigma38;box35pos=168;box35seq=ttgatg;box10pos=189;box10seq=tatact
##sequence-region	NZ_CP008957.1:58702-58952--rc-/58752				1			251
NZ_CP008957.1:58702-58952--rc-/58752	btssfinder	tss	201	201	1.32	+	.	promoter=sigma70;box35pos=162;box35seq=gatcat;box10pos=189;box10seq=gaaact
##sequence-region	NZ_CP008957.1:58681-58931--/58881				1			251
NZ_CP008957.1:58681-58931--/58881	btssfinder	tss	201	201	1.84	+	.	promoter=sigma70;box35pos=166;box35seq=ttgctt;box10pos=188;box10seq=taactt
##sequence-region	NZ_CP008957.1:59104-59354--/59304				1			251
NZ_CP008957.1:59104-59354--/59304	btssfinder	tss	201	201	1.31	+	.	promoter=sigma70;box35pos=160;box35seq=gagata;box10pos=188;box10seq=tacgat
##sequence-region	NZ_CP008957.1:60232-60482--rc-/60282				1			251
NZ_CP008957.1:60232-60482--rc-/60282	btssfinder	tss	201	201	1.87	+	.	promoter=sigma70;box35pos=166;box35seq=ctggcg;box10pos=189;box10seq=gagaat
##sequence-region	NZ_CP008957.1:60113-60363--/60313				1			251
NZ_CP008957.1:60113-60363--/60313	btssfinder	tss	201	201	1.83	+	.	promoter=sigma70;box35pos=168;box35seq=tttgtc;box10pos=189;box10seq=tatgtt
##sequence-region	NZ_CP008957.1:60134-60384--/60334				1			251
NZ_CP008957.1:60134-60384--/60334	btssfinder	tss	201	201	1.82	+	.	promoter=sigma70;box35pos=166;box35seq=gttatg;box10pos=188;box10seq=gagact
##sequence-region	NZ_CP008957.1:60284-60534--rc-/60334				1			251
NZ_CP008957.1:60284-60534--rc-/60334	btssfinder	tss	201	201	1.75	+	.	promoter=sigma24;box35pos=166;box35seq=gaacgt;box10pos=189;box10seq=tcaaa
##sequence-region	NZ_CP008957.1:61109-61359--/61309				1			251
NZ_CP008957.1:61109-61359--/61309	btssfinder	tss	201	201	0.86	+	.	promoter=sigma70;box35pos=161;box35seq=cccaca;box10pos=188;box10seq=tataat
##sequence-region	NZ_CP008957.1:61156-61406--/61356				1			251
NZ_CP008957.1:61156-61406--/61356	btssfinder	tss	201	201	1.72	+	.	promoter=sigma28;box35pos=164;box35seq=tccatatt;box10pos=183;box10seq=tccagtaa
##sequence-region	NZ_CP008957.1:62268-62518--/62468				1			251
NZ_CP008957.1:62268-62518--/62468	btssfinder	tss	201	201	1.85	+	.	promoter=sigma38;box35pos=163;box35seq=catatg;box10pos=189;box10seq=taaaat
##sequence-region	NZ_CP008957.1:63284-63534--rc-/63334				1			251
NZ_CP008957.1:63284-63534--rc-/63334	btssfinder	tss	201	201	1.96	+	.	promoter=sigma70;box35pos=167;box35seq=gtgttt;box10pos=188;box10seq=taaaaa
NZ_CP008957.1:63284-63534--rc-/63334	btssfinder	tss	201	201	1.96	+	.	promoter=sigma38;box35pos=164;box35seq=tatgtg;box10pos=189;box10seq=aaaaat
##sequence-region	NZ_CP008957.1:63652-63902--rc-/63702				1			251
NZ_CP008957.1:63652-63902--rc-/63702	btssfinder	tss	201	201	1.92	+	.	promoter=sigma70;box35pos=167;box35seq=ttgaat;box10pos=189;box10seq=taaact
NZ_CP008957.1:63652-63902--rc-/63702	btssfinder	tss	201	201	1.94	+	.	promoter=sigma38;box35pos=167;box35seq=ttgaat;box10pos=189;box10seq=taaact
##sequence-region	NZ_CP008957.1:63709-63959--/63909				1			251
NZ_CP008957.1:63709-63959--/63909	btssfinder	tss	201	201	1.91	+	.	promoter=sigma70;box35pos=165;box35seq=ttgcag;box10pos=188;box10seq=taactt
NZ_CP008957.1:63709-63959--/63909	btssfinder	tss	201	201	1.93	+	.	promoter=sigma38;box35pos=165;box35seq=ttgcag;box10pos=188;box10seq=taactt
##sequence-region	NZ_CP008957.1:63832-64082--/64032				1			251
NZ_CP008957.1:63832-64082--/64032	btssfinder	tss	201	201	1.91	+	.	promoter=sigma70;box35pos=163;box35seq=tttact;box10pos=188;box10seq=taacct
NZ_CP008957.1:63832-64082--/64032	btssfinder	tss	201	201	1.20	+	.	promoter=sigma38;box35pos=163;box35seq=tttact;box10pos=188;box10seq=taacct
##sequence-region	NZ_CP008957.1:63847-64097--/64047				1			251
NZ_CP008957.1:63847-64097--/64047	btssfinder	tss	201	201	1.82	+	.	promoter=sigma70;box35pos=164;box35seq=gtggaa;box10pos=188;box10seq=taccct
##sequence-region	NZ_CP008957.1:64232-64482--/64432				1			251
NZ_CP008957.1:64232-64482--/64432	btssfinder	tss	201	201	1.96	+	.	promoter=sigma70;box35pos=164;box35seq=cagaaa;box10pos=188;box10seq=taaaat
NZ_CP008957.1:64232-64482--/64432	btssfinder	tss	201	201	1.93	+	.	promoter=sigma28;box35pos=163;box35seq=tcagaaag;box10pos=183;box10seq=cccgataa
NZ_CP008957.1:64232-64482--/64432	btssfinder	tss	201	201	1.91	+	.	promoter=sigma38;box35pos=164;box35seq=cagaaa;box10pos=188;box10seq=taaaat
##sequence-region	NZ_CP008957.1:64402-64652--/64602				1			251
NZ_CP008957.1:64402-64652--/64602	btssfinder	tss	201	201	1.92	+	.	promoter=sigma70;box35pos=167;box35seq=tttatg;box10pos=189;box10seq=taggat
##sequence-region	NZ_CP008957.1:69994-70244--rc-/70044				1			251
NZ_CP008957.1:69994-70244--rc-/70044	btssfinder	tss	201	201	1.91	+	.	promoter=sigma70;box35pos=167;box35seq=ttgcaa;box10pos=189;box10seq=gatcat
##sequence-region	NZ_CP008957.1:70586-70836--/70786				1			251
NZ_CP008957.1:70586-70836--/70786	btssfinder	tss	201	201	1.78	+	.	promoter=sigma70;box35pos=169;box35seq=tttcat;box10pos=192;box10seq=tataca
NZ_CP008957.1:70586-70836--/70786	btssfinder	tss	201	201	1.17	+	.	promoter=sigma38;box35pos=169;box35seq=tttcat;box10pos=192;box10seq=tataca
##sequence-region	NZ_CP008957.1:71289-71539--/71489				1			251
NZ_CP008957.1:71289-71539--/71489	btssfinder	tss	201	201	1.83	+	.	promoter=sigma70;box35pos=162;box35seq=ttctaa;box10pos=189;box10seq=taacat
##sequence-region	NZ_CP008957.1:72480-72730--/72680				1			251
NZ_CP008957.1:72480-72730--/72680	btssfinder	tss	201	201	0.49	+	.	promoter=sigma70;box35pos=166;box35seq=tcggca;box10pos=189;box10seq=tatcct
##sequence-region	NZ_CP008957.1:74680-74930--rc-/74730				1			251
NZ_CP008957.1:74680-74930--rc-/74730	btssfinder	tss	201	201	1.83	+	.	promoter=sigma70;box35pos=163;box35seq=gtgatg;box10pos=189;box10seq=catcat
##sequence-region	NZ_CP008957.1:75771-76021--rc-/75821				1			251
NZ_CP008957.1:75771-76021--rc-/75821	btssfinder	tss	201	201	1.46	+	.	promoter=sigma28;box35pos=169;box35seq=gacaggca;box10pos=189;box10seq=gacgctgg
##sequence-region	NZ_CP008957.1:79746-79996--/79946				1			251
NZ_CP008957.1:79746-79996--/79946	btssfinder	tss	201	201	1.91	+	.	promoter=sigma70;box35pos=164;box35seq=ttgtca;box10pos=189;box10seq=cataat
##sequence-region	NZ_CP008957.1:80654-80904--rc-/80704				1			251
NZ_CP008957.1:80654-80904--rc-/80704	btssfinder	tss	201	201	1.91	+	.	promoter=sigma70;box35pos=164;box35seq=tagtaa;box10pos=188;box10seq=tattac
##sequence-region	NZ_CP008957.1:80785-81035--/80985				1			251
NZ_CP008957.1:80785-81035--/80985	btssfinder	tss	201	201	1.92	+	.	promoter=sigma70;box35pos=165;box35seq=gtgata;box10pos=189;box10seq=taaaat
NZ_CP008957.1:80785-81035--/80985	btssfinder	tss	201	201	1.93	+	.	promoter=sigma38;box35pos=165;box35seq=gtgata;box10pos=189;box10seq=taaaat
##sequence-region	NZ_CP008957.1:80991-81241--/81191				1			251
NZ_CP008957.1:80991-81241--/81191	btssfinder	tss	201	201	1.62	+	.	promoter=sigma70;box35pos=165;box35seq=tttaac;box10pos=188;box10seq=tattga
##sequence-region	NZ_CP008957.1:81348-81598--rc-/81398				1			251
NZ_CP008957.1:81348-81598--rc-/81398	btssfinder	tss	201	201	1.92	+	.	promoter=sigma70;box35pos=161;box35seq=tttata;box10pos=186;box10seq=tacatt
NZ_CP008957.1:81348-81598--rc-/81398	btssfinder	tss	201	201	1.34	+	.	promoter=sigma32;box35pos=162;box35seq=ttatatt;box10pos=183;box10seq=aaatacatta
NZ_CP008957.1:81348-81598--rc-/81398	btssfinder	tss	201	201	1.90	+	.	promoter=sigma38;box35pos=161;box35seq=tttata;box10pos=186;box10seq=tacatt
##sequence-region	NZ_CP008957.1:81357-81607--rc-/81407				1			251
NZ_CP008957.1:81357-81607--rc-/81407	btssfinder	tss	201	201	1.94	+	.	promoter=sigma70;box35pos=168;box35seq=ttttta;box10pos=190;box10seq=taaaat
NZ_CP008957.1:81357-81607--rc-/81407	btssfinder	tss	201	201	1.88	+	.	promoter=sigma38;box35pos=168;box35seq=ttttta;box10pos=190;box10seq=taaaat
##sequence-region	NZ_CP008957.1:81224-81474--/81424				1			251
NZ_CP008957.1:81224-81474--/81424	btssfinder	tss	201	201	1.96	+	.	promoter=sigma70;box35pos=162;box35seq=taaaac;box10pos=189;box10seq=tatttt
NZ_CP008957.1:81224-81474--/81424	btssfinder	tss	201	201	1.32	+	.	promoter=sigma38;box35pos=162;box35seq=taaaac;box10pos=189;box10seq=tatttt
##sequence-region	NZ_CP008957.1:81748-81998--rc-/81798				1			251
NZ_CP008957.1:81748-81998--rc-/81798	btssfinder	tss	201	201	1.82	+	.	promoter=sigma70;box35pos=167;box35seq=ctggaa;box10pos=188;box10seq=tacgat
NZ_CP008957.1:81748-81998--rc-/81798	btssfinder	tss	201	201	1.82	+	.	promoter=sigma38;box35pos=167;box35seq=ctggaa;box10pos=188;box10seq=tacgat
##sequence-region	NZ_CP008957.1:83263-83513--/83463				1			251
NZ_CP008957.1:83263-83513--/83463	btssfinder	tss	201	201	1.82	+	.	promoter=sigma70;box35pos=164;box35seq=ttggcg;box10pos=190;box10seq=caaact
NZ_CP008957.1:83263-83513--/83463	btssfinder	tss	201	201	1.76	+	.	promoter=sigma38;box35pos=164;box35seq=ttggcg;box10pos=190;box10seq=caaact
##sequence-region	NZ_CP008957.1:84417-84667--rc-/84467				1			251
NZ_CP008957.1:84417-84667--rc-/84467	btssfinder	tss	201	201	1.83	+	.	promoter=sigma70;box35pos=162;box35seq=ttggcc;box10pos=188;box10seq=tattct
NZ_CP008957.1:84417-84667--rc-/84467	btssfinder	tss	201	201	1.73	+	.	promoter=sigma38;box35pos=162;box35seq=ttggcc;box10pos=188;box10seq=tattct
##sequence-region	NZ_CP008957.1:84286-84536--/84486				1			251
NZ_CP008957.1:84286-84536--/84486	btssfinder	tss	201	201	1.84	+	.	promoter=sigma70;box35pos=166;box35seq=ttgtcg;box10pos=189;box10seq=cagaat
##sequence-region	NZ_CP008957.1:84646-84896--/84846				1			251
NZ_CP008957.1:84646-84896--/84846	btssfinder	tss	201	201	1.90	+	.	promoter=sigma70;box35pos=166;box35seq=ttgcac;box10pos=189;box10seq=catgct
##sequence-region	NZ_CP008957.1:84739-84989--/84939				1			251
NZ_CP008957.1:84739-84989--/84939	btssfinder	tss	201	201	1.83	+	.	promoter=sigma70;box35pos=165;box35seq=tttacc;box10pos=188;box10seq=tatctt
NZ_CP008957.1:84739-84989--/84939	btssfinder	tss	201	201	1.24	+	.	promoter=sigma32;box35pos=161;box35seq=cggtttt;box10pos=183;box10seq=cacgatatct
##sequence-region	NZ_CP008957.1:87025-87275--rc-/87075				1			251
NZ_CP008957.1:87025-87275--rc-/87075	btssfinder	tss	201	201	1.90	+	.	promoter=sigma70;box35pos=165;box35seq=gagatg;box10pos=189;box10seq=tataat
NZ_CP008957.1:87025-87275--rc-/87075	btssfinder	tss	201	201	1.74	+	.	promoter=sigma38;box35pos=165;box35seq=gagatg;box10pos=189;box10seq=tataat
##sequence-region	NZ_CP008957.1:86887-87137--/87087				1			251
NZ_CP008957.1:86887-87137--/87087	btssfinder	tss	201	201	0.79	+	.	promoter=sigma70;box35pos=159;box35seq=ccgcca;box10pos=184;box10seq=caaatt
##sequence-region	NZ_CP008957.1:87040-87290--rc-/87090				1			251
NZ_CP008957.1:87040-87290--rc-/87090	btssfinder	tss	201	201	1.89	+	.	promoter=sigma70;box35pos=162;box35seq=gtgaaa;box10pos=189;box10seq=tataaa
NZ_CP008957.1:87040-87290--rc-/87090	btssfinder	tss	201	201	1.78	+	.	promoter=sigma38;box35pos=162;box35seq=gtgaaa;box10pos=189;box10seq=tataaa
##sequence-region	NZ_CP008957.1:88153-88403--/88353				1			251
NZ_CP008957.1:88153-88403--/88353	btssfinder	tss	201	201	1.91	+	.	promoter=sigma70;box35pos=164;box35seq=ttaaat;box10pos=189;box10seq=tatgct
NZ_CP008957.1:88153-88403--/88353	btssfinder	tss	201	201	1.96	+	.	promoter=sigma28;box35pos=165;box35seq=taaatcag;box10pos=184;box10seq=tgcgatat
NZ_CP008957.1:88153-88403--/88353	btssfinder	tss	201	201	1.88	+	.	promoter=sigma38;box35pos=164;box35seq=ttaaat;box10pos=189;box10seq=tatgct
##sequence-region	NZ_CP008957.1:89157-89407--/89357				1			251
NZ_CP008957.1:89157-89407--/89357	btssfinder	tss	201	201	1.91	+	.	promoter=sigma70;box35pos=164;box35seq=tttgtg;box10pos=189;box10seq=tattct
NZ_CP008957.1:89157-89407--/89357	btssfinder	tss	201	201	1.82	+	.	promoter=sigma38;box35pos=164;box35seq=tttgtg;box10pos=189;box10seq=tattct
##sequence-region	NZ_CP008957.1:89325-89575--rc-/89375				1			251
NZ_CP008957.1:89325-89575--rc-/89375	btssfinder	tss	201	201	1.90	+	.	promoter=sigma70;box35pos=166;box35seq=ttgaac;box10pos=191;box10seq=caatct
NZ_CP008957.1:89325-89575--rc-/89375	btssfinder	tss	201	201	1.93	+	.	promoter=sigma24;box35pos=168;box35seq=gaacat;box10pos=190;box10seq=gcaat
NZ_CP008957.1:89325-89575--rc-/89375	btssfinder	tss	201	201	1.84	+	.	promoter=sigma38;box35pos=166;box35seq=ttgaac;box10pos=191;box10seq=caatct
##sequence-region	NZ_CP008957.1:89214-89464--/89414				1			251
NZ_CP008957.1:89214-89464--/89414	btssfinder	tss	201	201	1.96	+	.	promoter=sigma70;box35pos=166;box35seq=cagatt;box10pos=189;box10seq=tatgtt
NZ_CP008957.1:89214-89464--/89414	btssfinder	tss	201	201	1.94	+	.	promoter=sigma38;box35pos=163;box35seq=gagcag;box10pos=189;box10seq=tatgtt
##sequence-region	NZ_CP008957.1:89459-89709--rc-/89509				1			251
NZ_CP008957.1:89459-89709--rc-/89509	btssfinder	tss	201	201	1.92	+	.	promoter=sigma70;box35pos=162;box35seq=ttgctg;box10pos=190;box10seq=taaata
NZ_CP008957.1:89459-89709--rc-/89509	btssfinder	tss	201	201	0.71	+	.	promoter=sigma38;box35pos=165;box35seq=ctggct;box10pos=192;box10seq=aataat
##sequence-region	NZ_CP008957.1:89919-90169--rc-/89969				1			251
NZ_CP008957.1:89919-90169--rc-/89969	btssfinder	tss	201	201	1.96	+	.	promoter=sigma70;box35pos=155;box35seq=ctaaaa;box10pos=183;box10seq=taaaat
NZ_CP008957.1:89919-90169--rc-/89969	btssfinder	tss	201	201	1.89	+	.	promoter=sigma24;box35pos=171;box35seq=acacat;box10pos=192;box10seq=acact
NZ_CP008957.1:89919-90169--rc-/89969	btssfinder	tss	201	201	1.49	+	.	promoter=sigma38;box35pos=170;box35seq=cacaca;box10pos=191;box10seq=tacact
##sequence-region	NZ_CP008957.1:91094-91344--rc-/91144				1			251
NZ_CP008957.1:91094-91344--rc-/91144	btssfinder	tss	201	201	1.43	+	.	promoter=sigma70;box35pos=166;box35seq=gtcacg;box10pos=188;box10seq=taggat
##sequence-region	NZ_CP008957.1:91269-91519--rc-/91319				1			251
NZ_CP008957.1:91269-91519--rc-/91319	btssfinder	tss	201	201	1.86	+	.	promoter=sigma70;box35pos=166;box35seq=tttaat;box10pos=189;box10seq=catatt
NZ_CP008957.1:91269-91519--rc-/91319	btssfinder	tss	201	201	1.85	+	.	promoter=sigma38;box35pos=166;box35seq=tttaat;box10pos=189;box10seq=catatt
##sequence-region	NZ_CP008957.1:91662-91912--rc-/91712				1			251
NZ_CP008957.1:91662-91912--rc-/91712	btssfinder	tss	201	201	1.78	+	.	promoter=sigma70;box35pos=161;box35seq=cggacg;box10pos=188;box10seq=taagat
##sequence-region	NZ_CP008957.1:92094-92344--rc-/92144				1			251
NZ_CP008957.1:92094-92344--rc-/92144	btssfinder	tss	201	201	1.90	+	.	promoter=sigma70;box35pos=162;box35seq=ctcacg;box10pos=189;box10seq=tataat
NZ_CP008957.1:92094-92344--rc-/92144	btssfinder	tss	201	201	1.86	+	.	promoter=sigma38;box35pos=162;box35seq=ctcacg;box10pos=189;box10seq=tataat
##sequence-region	NZ_CP008957.1:91967-92217--/92167				1			251
NZ_CP008957.1:91967-92217--/92167	btssfinder	tss	201	201	1.20	+	.	promoter=sigma70;box35pos=162;box35seq=gtgctt;box10pos=187;box10seq=tataca
##sequence-region	NZ_CP008957.1:92209-92459--rc-/92259				1			251
NZ_CP008957.1:92209-92459--rc-/92259	btssfinder	tss	201	201	1.93	+	.	promoter=sigma70;box35pos=165;box35seq=ttgccc;box10pos=188;box10seq=tacgtt
NZ_CP008957.1:92209-92459--rc-/92259	btssfinder	tss	201	201	1.91	+	.	promoter=sigma38;box35pos=165;box35seq=ttgccc;box10pos=188;box10seq=tacgtt
##sequence-region	NZ_CP008957.1:92518-92768--rc-/92568				1			251
NZ_CP008957.1:92518-92768--rc-/92568	btssfinder	tss	201	201	1.93	+	.	promoter=sigma70;box35pos=166;box35seq=tagcca;box10pos=188;box10seq=taaatt
NZ_CP008957.1:92518-92768--rc-/92568	btssfinder	tss	201	201	1.87	+	.	promoter=sigma38;box35pos=166;box35seq=tagcca;box10pos=188;box10seq=taaatt
##sequence-region	NZ_CP008957.1:93040-93290--rc-/93090				1			251
NZ_CP008957.1:93040-93290--rc-/93090	btssfinder	tss	201	201	1.82	+	.	promoter=sigma70;box35pos=166;box35seq=ctgatc;box10pos=189;box10seq=taaagt
##sequence-region	NZ_CP008957.1:93681-93931--rc-/93731				1			251
NZ_CP008957.1:93681-93931--rc-/93731	btssfinder	tss	201	201	1.86	+	.	promoter=sigma38;box35pos=165;box35seq=ctggcg;box10pos=189;box10seq=aataat
##sequence-region	NZ_CP008957.1:93639-93889--/93839				1			251
NZ_CP008957.1:93639-93889--/93839	btssfinder	tss	201	201	1.86	+	.	promoter=sigma70;box35pos=166;box35seq=gtgata;box10pos=192;box10seq=tatttt
NZ_CP008957.1:93639-93889--/93839	btssfinder	tss	201	201	1.89	+	.	promoter=sigma38;box35pos=166;box35seq=gtgata;box10pos=192;box10seq=tatttt
##sequence-region	NZ_CP008957.1:93766-94016--/93966				1			251
NZ_CP008957.1:93766-94016--/93966	btssfinder	tss	201	201	1.90	+	.	promoter=sigma70;box35pos=166;box35seq=ctgtta;box10pos=190;box10seq=taaaat
NZ_CP008957.1:93766-94016--/93966	btssfinder	tss	201	201	1.89	+	.	promoter=sigma38;box35pos=166;box35seq=ctgtta;box10pos=190;box10seq=taaaat
##sequence-region	NZ_CP008957.1:94660-94910--rc-/94710				1			251
NZ_CP008957.1:94660-94910--rc-/94710	btssfinder	tss	201	201	1.82	+	.	promoter=sigma70;box35pos=162;box35seq=ttaacg;box10pos=187;box10seq=tagtat
NZ_CP008957.1:94660-94910--rc-/94710	btssfinder	tss	201	201	1.59	+	.	promoter=sigma38;box35pos=169;box35seq=cttcat;box10pos=190;box10seq=tatgtt
##sequence-region	NZ_CP008957.1:96014-96264--rc-/96064				1			251
NZ_CP008957.1:96014-96264--rc-/96064	btssfinder	tss	201	201	1.70	+	.	promoter=sigma70;box35pos=161;box35seq=ccgcat;box10pos=189;box10seq=taaagt
NZ_CP008957.1:96014-96264--rc-/96064	btssfinder	tss	201	201	1.94	+	.	promoter=sigma28;box35pos=165;box35seq=ataacaac;box10pos=184;box10seq=actgataa
##sequence-region	NZ_CP008957.1:96098-96348--rc-/96148				1			251
NZ_CP008957.1:96098-96348--rc-/96148	btssfinder	tss	201	201	1.90	+	.	promoter=sigma70;box35pos=166;box35seq=tttcac;box10pos=189;box10seq=taactt
##sequence-region	NZ_CP008957.1:96865-97115--/97065				1			251
NZ_CP008957.1:96865-97115--/97065	btssfinder	tss	201	201	1.18	+	.	promoter=sigma32;box35pos=167;box35seq=gccacga;box10pos=188;box10seq=cacgctacag
##sequence-region	NZ_CP008957.1:100382-100632--rc-/100432				1			251
NZ_CP008957.1:100382-100632--rc-/100432	btssfinder	tss	201	201	1.89	+	.	promoter=sigma70;box35pos=164;box35seq=tcgcca;box10pos=189;box10seq=tagcat
##sequence-region	NZ_CP008957.1:100896-101146--rc-/100946				1			251
NZ_CP008957.1:100896-101146--rc-/100946	btssfinder	tss	201	201	1.86	+	.	promoter=sigma70;box35pos=163;box35seq=ttggtg;box10pos=188;box10seq=gataat
NZ_CP008957.1:100896-101146--rc-/100946	btssfinder	tss	201	201	1.50	+	.	promoter=sigma38;box35pos=163;box35seq=ttggtg;box10pos=190;box10seq=taatca
##sequence-region	NZ_CP008957.1:102097-102347--/102297				1			251
NZ_CP008957.1:102097-102347--/102297	btssfinder	tss	201	201	1.84	+	.	promoter=sigma70;box35pos=165;box35seq=ttggtt;box10pos=189;box10seq=caaaat
NZ_CP008957.1:102097-102347--/102297	btssfinder	tss	201	201	1.40	+	.	promoter=sigma38;box35pos=165;box35seq=ttggtt;box10pos=189;box10seq=caaaat
##sequence-region	NZ_CP008957.1:103777-104027--/103977				1			251
NZ_CP008957.1:103777-104027--/103977	btssfinder	tss	201	201	1.88	+	.	promoter=sigma70;box35pos=166;box35seq=gtggtg;box10pos=188;box10seq=tattct
NZ_CP008957.1:103777-104027--/103977	btssfinder	tss	201	201	1.12	+	.	promoter=sigma38;box35pos=166;box35seq=gtggtg;box10pos=188;box10seq=tattct
##sequence-region	NZ_CP008957.1:104268-104518--/104468				1			251
NZ_CP008957.1:104268-104518--/104468	btssfinder	tss	201	201	1.86	+	.	promoter=sigma70;box35pos=161;box35seq=ttcgta;box10pos=189;box10seq=tataaa
NZ_CP008957.1:104268-104518--/104468	btssfinder	tss	201	201	1.55	+	.	promoter=sigma38;box35pos=161;box35seq=ttcgta;box10pos=189;box10seq=tataaa
##sequence-region	NZ_CP008957.1:106660-106910--/106860				1			251
NZ_CP008957.1:106660-106910--/106860	btssfinder	tss	201	201	1.90	+	.	promoter=sigma70;box35pos=167;box35seq=gaggaa;box10pos=188;box10seq=taaaat
NZ_CP008957.1:106660-106910--/106860	btssfinder	tss	201	201	1.77	+	.	promoter=sigma28;box35pos=163;box35seq=tccggagg;box10pos=183;box10seq=actgataa
##sequence-region	NZ_CP008957.1:106860-107110--/107060				1			251
NZ_CP008957.1:106860-107110--/107060	btssfinder	tss	201	201	1.77	+	.	promoter=sigma70;box35pos=164;box35seq=tacacg;box10pos=189;box10seq=tacgct
##sequence-region	NZ_CP008957.1:106939-107189--/107139				1			251
NZ_CP008957.1:106939-107189--/107139	btssfinder	tss	201	201	1.83	+	.	promoter=sigma70;box35pos=162;box35seq=gtgatg;box10pos=188;box10seq=taaact
NZ_CP008957.1:106939-107189--/107139	btssfinder	tss	201	201	1.53	+	.	promoter=sigma38;box35pos=162;box35seq=gtgatg;box10pos=188;box10seq=taaact
##sequence-region	NZ_CP008957.1:107149-107399--/107349				1			251
NZ_CP008957.1:107149-107399--/107349	btssfinder	tss	201	201	1.89	+	.	promoter=sigma70;box35pos=163;box35seq=tagcag;box10pos=190;box10seq=taagat
NZ_CP008957.1:107149-107399--/107349	btssfinder	tss	201	201	1.18	+	.	promoter=sigma32;box35pos=160;box35seq=tagtagc;box10pos=182;box10seq=agatgcatta
NZ_CP008957.1:107149-107399--/107349	btssfinder	tss	201	201	1.87	+	.	promoter=sigma38;box35pos=163;box35seq=tagcag;box10pos=190;box10seq=taagat
##sequence-region	NZ_CP008957.1:107151-107401--/107351				1			251
NZ_CP008957.1:107151-107401--/107351	btssfinder	tss	201	201	1.89	+	.	promoter=sigma70;box35pos=161;box35seq=tagcag;box10pos=188;box10seq=taagat
NZ_CP008957.1:107151-107401--/107351	btssfinder	tss	201	201	1.91	+	.	promoter=sigma38;box35pos=161;box35seq=tagcag;box10pos=188;box10seq=taagat
##sequence-region	NZ_CP008957.1:107278-107528--/107478				1			251
NZ_CP008957.1:107278-107528--/107478	btssfinder	tss	201	201	1.90	+	.	promoter=sigma70;box35pos=167;box35seq=tattca;box10pos=189;box10seq=tatgat
NZ_CP008957.1:107278-107528--/107478	btssfinder	tss	201	201	1.76	+	.	promoter=sigma28;box35pos=170;box35seq=tcaaccgt;box10pos=189;box10seq=tatgatta
NZ_CP008957.1:107278-107528--/107478	btssfinder	tss	201	201	1.55	+	.	promoter=sigma38;box35pos=167;box35seq=tattca;box10pos=189;box10seq=tatgat
##sequence-region	NZ_CP008957.1:108320-108570--rc-/108370				1			251
NZ_CP008957.1:108320-108570--rc-/108370	btssfinder	tss	201	201	1.82	+	.	promoter=sigma70;box35pos=162;box35seq=tcgtat;box10pos=189;box10seq=taatat
NZ_CP008957.1:108320-108570--rc-/108370	btssfinder	tss	201	201	1.74	+	.	promoter=sigma38;box35pos=167;box35seq=tcgccc;box10pos=189;box10seq=taatat
##sequence-region	NZ_CP008957.1:108815-109065--rc-/108865				1			251
NZ_CP008957.1:108815-109065--rc-/108865	btssfinder	tss	201	201	1.44	+	.	promoter=sigma32;box35pos=164;box35seq=cgttact;box10pos=186;box10seq=ggcaccatac
##sequence-region	NZ_CP008957.1:109099-109349--/109299				1			251
NZ_CP008957.1:109099-109349--/109299	btssfinder	tss	201	201	0.87	+	.	promoter=sigma70;box35pos=167;box35seq=gcgcca;box10pos=189;box10seq=tatgct
##sequence-region	NZ_CP008957.1:111364-111614--/111564				1			251
NZ_CP008957.1:111364-111614--/111564	btssfinder	tss	201	201	0.18	+	.	promoter=sigma24;box35pos=168;box35seq=gaactg;box10pos=189;box10seq=tcgca
##sequence-region	NZ_CP008957.1:112672-112922--rc-/112722				1			251
NZ_CP008957.1:112672-112922--rc-/112722	btssfinder	tss	201	201	1.91	+	.	promoter=sigma70;box35pos=168;box35seq=ttgctt;box10pos=189;box10seq=cataat
NZ_CP008957.1:112672-112922--rc-/112722	btssfinder	tss	201	201	1.87	+	.	promoter=sigma38;box35pos=161;box35seq=ctgaat;box10pos=189;box10seq=cataat
##sequence-region	NZ_CP008957.1:112681-112931--rc-/112731				1			251
NZ_CP008957.1:112681-112931--rc-/112731	btssfinder	tss	201	201	1.92	+	.	promoter=sigma70;box35pos=167;box35seq=gtgctg;box10pos=189;box10seq=taaaat
NZ_CP008957.1:112681-112931--rc-/112731	btssfinder	tss	201	201	1.92	+	.	promoter=sigma38;box35pos=167;box35seq=gtgctg;box10pos=189;box10seq=taaaat
##sequence-region	NZ_CP008957.1:116330-116580--/116530				1			251
NZ_CP008957.1:116330-116580--/116530	btssfinder	tss	201	201	1.42	+	.	promoter=sigma70;box35pos=165;box35seq=tcggca;box10pos=189;box10seq=taaaaa
##sequence-region	NZ_CP008957.1:119478-119728--rc-/119528				1			251
NZ_CP008957.1:119478-119728--rc-/119528	btssfinder	tss	201	201	0.37	+	.	promoter=sigma70;box35pos=165;box35seq=ctggct;box10pos=189;box10seq=tatgct
NZ_CP008957.1:119478-119728--rc-/119528	btssfinder	tss	201	201	0.87	+	.	promoter=sigma38;box35pos=165;box35seq=ctggct;box10pos=189;box10seq=tatgct
##sequence-region	NZ_CP008957.1:119936-120186--/120136				1			251
NZ_CP008957.1:119936-120186--/120136	btssfinder	tss	201	201	1.88	+	.	promoter=sigma70;box35pos=169;box35seq=ttgctg;box10pos=190;box10seq=taaagt
NZ_CP008957.1:119936-120186--/120136	btssfinder	tss	201	201	1.89	+	.	promoter=sigma38;box35pos=169;box35seq=ttgctg;box10pos=190;box10seq=taaagt
##sequence-region	NZ_CP008957.1:120886-121136--/121086				1			251
NZ_CP008957.1:120886-121136--/121086	btssfinder	tss	201	201	1.83	+	.	promoter=sigma70;box35pos=168;box35seq=cttttc;box10pos=189;box10seq=taaggt
##sequence-region	NZ_CP008957.1:123280-123530--/123480				1			251
NZ_CP008957.1:123280-123530--/123480	btssfinder	tss	201	201	1.85	+	.	promoter=sigma28;box35pos=165;box35seq=tcactgtt;box10pos=184;box10seq=gatggtga
##sequence-region	NZ_CP008957.1:124011-124261--/124211				1			251
NZ_CP008957.1:124011-124261--/124211	btssfinder	tss	201	201	1.89	+	.	promoter=sigma70;box35pos=166;box35seq=ttgctg;box10pos=190;box10seq=tatctt
NZ_CP008957.1:124011-124261--/124211	btssfinder	tss	201	201	1.88	+	.	promoter=sigma38;box35pos=166;box35seq=ttgctg;box10pos=190;box10seq=tatctt
##sequence-region	NZ_CP008957.1:126902-127152--/127102				1			251
NZ_CP008957.1:126902-127152--/127102	btssfinder	tss	201	201	1.42	+	.	promoter=sigma28;box35pos=165;box35seq=acaatgtg;box10pos=184;box10seq=tctgctaa
##sequence-region	NZ_CP008957.1:130461-130711--rc-/130511				1			251
NZ_CP008957.1:130461-130711--rc-/130511	btssfinder	tss	201	201	1.54	+	.	promoter=sigma28;box35pos=167;box35seq=tcacttca;box10pos=186;box10seq=gccgatat
##sequence-region	NZ_CP008957.1:131550-131800--/131750				1			251
NZ_CP008957.1:131550-131800--/131750	btssfinder	tss	201	201	1.90	+	.	promoter=sigma70;box35pos=166;box35seq=ttcaaa;box10pos=189;box10seq=catcat
##sequence-region	NZ_CP008957.1:133177-133427--/133377				1			251
NZ_CP008957.1:133177-133427--/133377	btssfinder	tss	201	201	1.85	+	.	promoter=sigma24;box35pos=168;box35seq=gaacca;box10pos=191;box10seq=tctga
##sequence-region	NZ_CP008957.1:133673-133923--/133873				1			251
NZ_CP008957.1:133673-133923--/133873	btssfinder	tss	201	201	1.70	+	.	promoter=sigma70;box35pos=165;box35seq=ttgctc;box10pos=188;box10seq=tatggt
NZ_CP008957.1:133673-133923--/133873	btssfinder	tss	201	201	1.83	+	.	promoter=sigma38;box35pos=165;box35seq=ttgctc;box10pos=188;box10seq=tatggt
##sequence-region	NZ_CP008957.1:134373-134623--/134573				1			251
NZ_CP008957.1:134373-134623--/134573	btssfinder	tss	201	201	1.83	+	.	promoter=sigma70;box35pos=169;box35seq=ttggat;box10pos=190;box10seq=tattct
NZ_CP008957.1:134373-134623--/134573	btssfinder	tss	201	201	1.67	+	.	promoter=sigma38;box35pos=169;box35seq=ttggat;box10pos=190;box10seq=tattct
##sequence-region	NZ_CP008957.1:134403-134653--/134603				1			251
NZ_CP008957.1:134403-134653--/134603	btssfinder	tss	201	201	1.09	+	.	promoter=sigma38;box35pos=166;box35seq=tatcag;box10pos=190;box10seq=tacggt
##sequence-region	NZ_CP008957.1:134835-135085--rc-/134885				1			251
NZ_CP008957.1:134835-135085--rc-/134885	btssfinder	tss	201	201	1.68	+	.	promoter=sigma70;box35pos=164;box35seq=gagccc;box10pos=188;box10seq=tatatt
NZ_CP008957.1:134835-135085--rc-/134885	btssfinder	tss	201	201	0.75	+	.	promoter=sigma38;box35pos=164;box35seq=gagccc;box10pos=188;box10seq=tatatt
##sequence-region	NZ_CP008957.1:138402-138652--rc-/138452				1			251
NZ_CP008957.1:138402-138652--rc-/138452	btssfinder	tss	201	201	1.72	+	.	promoter=sigma70;box35pos=161;box35seq=tttatc;box10pos=189;box10seq=tactct
NZ_CP008957.1:138402-138652--rc-/138452	btssfinder	tss	201	201	1.70	+	.	promoter=sigma38;box35pos=161;box35seq=tttatc;box10pos=189;box10seq=tactct
##sequence-region	NZ_CP008957.1:138761-139011--/138961				1			251
NZ_CP008957.1:138761-139011--/138961	btssfinder	tss	201	201	1.81	+	.	promoter=sigma70;box35pos=165;box35seq=ctggca;box10pos=189;box10seq=tacgct
##sequence-region	NZ_CP008957.1:140700-140950--rc-/140750				1			251
NZ_CP008957.1:140700-140950--rc-/140750	btssfinder	tss	201	201	1.83	+	.	promoter=sigma70;box35pos=168;box35seq=tttgcg;box10pos=189;box10seq=tatcat
##sequence-region	NZ_CP008957.1:140692-140942--/140892				1			251
NZ_CP008957.1:140692-140942--/140892	btssfinder	tss	201	201	1.79	+	.	promoter=sigma70;box35pos=165;box35seq=ttaaca;box10pos=191;box10seq=cataat
NZ_CP008957.1:140692-140942--/140892	btssfinder	tss	201	201	1.71	+	.	promoter=sigma24;box35pos=166;box35seq=taacac;box10pos=190;box10seq=acata
NZ_CP008957.1:140692-140942--/140892	btssfinder	tss	201	201	1.90	+	.	promoter=sigma32;box35pos=164;box35seq=gttaaca;box10pos=186;box10seq=cgcaacataa
NZ_CP008957.1:140692-140942--/140892	btssfinder	tss	201	201	1.67	+	.	promoter=sigma38;box35pos=165;box35seq=ttaaca;box10pos=191;box10seq=cataat
##sequence-region	NZ_CP008957.1:143187-143437--rc-/143237				1			251
NZ_CP008957.1:143187-143437--rc-/143237	btssfinder	tss	201	201	1.84	+	.	promoter=sigma24;box35pos=168;box35seq=tcattt;box10pos=190;box10seq=actat
##sequence-region	NZ_CP008957.1:144389-144639--/144589				1			251
NZ_CP008957.1:144389-144639--/144589	btssfinder	tss	201	201	1.82	+	.	promoter=sigma70;box35pos=163;box35seq=ctgcca;box10pos=188;box10seq=gataat
##sequence-region	NZ_CP008957.1:145823-146073--/146023				1			251
NZ_CP008957.1:145823-146073--/146023	btssfinder	tss	201	201	1.88	+	.	promoter=sigma70;box35pos=166;box35seq=tcgact;box10pos=189;box10seq=tacggt
NZ_CP008957.1:145823-146073--/146023	btssfinder	tss	201	201	1.54	+	.	promoter=sigma24;box35pos=168;box35seq=gacttt;box10pos=190;box10seq=acggt
##sequence-region	NZ_CP008957.1:145933-146183--/146133				1			251
NZ_CP008957.1:145933-146183--/146133	btssfinder	tss	201	201	1.89	+	.	promoter=sigma70;box35pos=164;box35seq=ttgaag;box10pos=189;box10seq=tacact
NZ_CP008957.1:145933-146183--/146133	btssfinder	tss	201	201	1.78	+	.	promoter=sigma38;box35pos=164;box35seq=ttgaag;box10pos=189;box10seq=tacact
##sequence-region	NZ_CP008957.1:146465-146715--/146665				1			251
NZ_CP008957.1:146465-146715--/146665	btssfinder	tss	201	201	1.81	+	.	promoter=sigma70;box35pos=162;box35seq=cttgcg;box10pos=189;box10seq=tatgtt
##sequence-region	NZ_CP008957.1:146605-146855--/146805				1			251
NZ_CP008957.1:146605-146855--/146805	btssfinder	tss	201	201	1.78	+	.	promoter=sigma70;box35pos=166;box35seq=gttcaa;box10pos=190;box10seq=catact
##sequence-region	NZ_CP008957.1:146607-146857--/146807				1			251
NZ_CP008957.1:146607-146857--/146807	btssfinder	tss	201	201	1.80	+	.	promoter=sigma70;box35pos=164;box35seq=gttcaa;box10pos=188;box10seq=catact
NZ_CP008957.1:146607-146857--/146807	btssfinder	tss	201	201	1.47	+	.	promoter=sigma32;box35pos=162;box35seq=gtgttca;box10pos=183;box10seq=cactgcatac
##sequence-region	NZ_CP008957.1:146966-147216--rc-/147016				1			251
NZ_CP008957.1:146966-147216--rc-/147016	btssfinder	tss	201	201	1.96	+	.	promoter=sigma70;box35pos=162;box35seq=tcgtta;box10pos=188;box10seq=tacact
NZ_CP008957.1:146966-147216--rc-/147016	btssfinder	tss	201	201	1.88	+	.	promoter=sigma38;box35pos=164;box35seq=gttaac;box10pos=188;box10seq=tacact
##sequence-region	NZ_CP008957.1:147716-147966--rc-/147766				1			251
NZ_CP008957.1:147716-147966--rc-/147766	btssfinder	tss	201	201	1.82	+	.	promoter=sigma70;box35pos=167;box35seq=tttcca;box10pos=189;box10seq=aataat
##sequence-region	NZ_CP008957.1:148156-148406--/148356				1			251
NZ_CP008957.1:148156-148406--/148356	btssfinder	tss	201	201	1.82	+	.	promoter=sigma70;box35pos=166;box35seq=tttttt;box10pos=189;box10seq=taatat
##sequence-region	NZ_CP008957.1:148904-149154--rc-/148954				1			251
NZ_CP008957.1:148904-149154--rc-/148954	btssfinder	tss	201	201	0.92	+	.	promoter=sigma38;box35pos=163;box35seq=cttgcg;box10pos=191;box10seq=taccca
##sequence-region	NZ_CP008957.1:148880-149130--/149080				1			251
NZ_CP008957.1:148880-149130--/149080	btssfinder	tss	201	201	1.81	+	.	promoter=sigma24;box35pos=169;box35seq=gaattt;box10pos=191;box10seq=tctaa
##sequence-region	NZ_CP008957.1:149123-149373--rc-/149173				1			251
NZ_CP008957.1:149123-149373--rc-/149173	btssfinder	tss	201	201	1.75	+	.	promoter=sigma70;box35pos=165;box35seq=tcgcaa;box10pos=188;box10seq=taataa
##sequence-region	NZ_CP008957.1:149283-149533--/149483				1			251
NZ_CP008957.1:149283-149533--/149483	btssfinder	tss	201	201	1.91	+	.	promoter=sigma70;box35pos=168;box35seq=tttcat;box10pos=189;box10seq=tattct
NZ_CP008957.1:149283-149533--/149483	btssfinder	tss	201	201	1.93	+	.	promoter=sigma38;box35pos=168;box35seq=tttcat;box10pos=189;box10seq=tattct
##sequence-region	NZ_CP008957.1:149386-149636--/149586				1			251
NZ_CP008957.1:149386-149636--/149586	btssfinder	tss	201	201	1.80	+	.	promoter=sigma28;box35pos=164;box35seq=tgcggtct;box10pos=183;box10seq=ggtgacaa
##sequence-region	NZ_CP008957.1:150297-150547--/150497				1			251
NZ_CP008957.1:150297-150547--/150497	btssfinder	tss	201	201	1.90	+	.	promoter=sigma70;box35pos=160;box35seq=ctggcg;box10pos=187;box10seq=tatctt
NZ_CP008957.1:150297-150547--/150497	btssfinder	tss	201	201	1.92	+	.	promoter=sigma38;box35pos=160;box35seq=ctggcg;box10pos=187;box10seq=tatctt
##sequence-region	NZ_CP008957.1:150732-150982--rc-/150782				1			251
NZ_CP008957.1:150732-150982--rc-/150782	btssfinder	tss	201	201	1.80	+	.	promoter=sigma70;box35pos=166;box35seq=ttgtca;box10pos=188;box10seq=taccat
##sequence-region	NZ_CP008957.1:151006-151256--rc-/151056				1			251
NZ_CP008957.1:151006-151256--rc-/151056	btssfinder	tss	201	201	1.88	+	.	promoter=sigma70;box35pos=162;box35seq=ttaacg;box10pos=189;box10seq=tatgat
##sequence-region	NZ_CP008957.1:151757-152007--rc-/151807				1			251
NZ_CP008957.1:151757-152007--rc-/151807	btssfinder	tss	201	201	1.78	+	.	promoter=sigma70;box35pos=164;box35seq=ttgcat;box10pos=188;box10seq=gatggt
##sequence-region	NZ_CP008957.1:151756-152006--/151956				1			251
NZ_CP008957.1:151756-152006--/151956	btssfinder	tss	201	201	1.88	+	.	promoter=sigma70;box35pos=168;box35seq=gtcacg;box10pos=189;box10seq=tacact
NZ_CP008957.1:151756-152006--/151956	btssfinder	tss	201	201	1.89	+	.	promoter=sigma24;box35pos=169;box35seq=tcacgc;box10pos=190;box10seq=acact
NZ_CP008957.1:151756-152006--/151956	btssfinder	tss	201	201	1.33	+	.	promoter=sigma38;box35pos=168;box35seq=gtcacg;box10pos=189;box10seq=tacact
##sequence-region	NZ_CP008957.1:151834-152084--/152034				1			251
NZ_CP008957.1:151834-152084--/152034	btssfinder	tss	201	201	1.90	+	.	promoter=sigma70;box35pos=163;box35seq=gtcata;box10pos=189;box10seq=tatggt
NZ_CP008957.1:151834-152084--/152034	btssfinder	tss	201	201	1.40	+	.	promoter=sigma38;box35pos=163;box35seq=gtcata;box10pos=189;box10seq=tatggt
##sequence-region	NZ_CP008957.1:152466-152716--rc-/152516				1			251
NZ_CP008957.1:152466-152716--rc-/152516	btssfinder	tss	201	201	1.72	+	.	promoter=sigma70;box35pos=165;box35seq=tggtcg;box10pos=186;box10seq=tatact
NZ_CP008957.1:152466-152716--rc-/152516	btssfinder	tss	201	201	1.61	+	.	promoter=sigma38;box35pos=165;box35seq=tggtcg;box10pos=186;box10seq=tatact
##sequence-region	NZ_CP008957.1:152341-152591--/152541				1			251
NZ_CP008957.1:152341-152591--/152541	btssfinder	tss	201	201	0.45	+	.	promoter=sigma70;box35pos=159;box35seq=ctgcaa;box10pos=183;box10seq=tagagt
NZ_CP008957.1:152341-152591--/152541	btssfinder	tss	201	201	1.50	+	.	promoter=sigma38;box35pos=159;box35seq=ctgcaa;box10pos=183;box10seq=tagagt
##sequence-region	NZ_CP008957.1:152845-153095--rc-/152895				1			251
NZ_CP008957.1:152845-153095--rc-/152895	btssfinder	tss	201	201	1.91	+	.	promoter=sigma70;box35pos=165;box35seq=tttcag;box10pos=188;box10seq=caaaat
NZ_CP008957.1:152845-153095--rc-/152895	btssfinder	tss	201	201	1.66	+	.	promoter=sigma32;box35pos=163;box35seq=actttca;box10pos=183;box10seq=atccgcaaaa
##sequence-region	NZ_CP008957.1:153188-153438--/153388				1			251
NZ_CP008957.1:153188-153438--/153388	btssfinder	tss	201	201	1.84	+	.	promoter=sigma70;box35pos=162;box35seq=ttgctg;box10pos=189;box10seq=gataat
##sequence-region	NZ_CP008957.1:153799-154049--/153999				1			251
NZ_CP008957.1:153799-154049--/153999	btssfinder	tss	201	201	1.75	+	.	promoter=sigma70;box35pos=164;box35seq=ttggcg;box10pos=188;box10seq=tagtgt
##sequence-region	NZ_CP008957.1:153968-154218--/154168				1			251
NZ_CP008957.1:153968-154218--/154168	btssfinder	tss	201	201	1.78	+	.	promoter=sigma70;box35pos=165;box35seq=gtggcg;box10pos=190;box10seq=tacatt
NZ_CP008957.1:153968-154218--/154168	btssfinder	tss	201	201	1.77	+	.	promoter=sigma38;box35pos=165;box35seq=gtggcg;box10pos=190;box10seq=tacatt
##sequence-region	NZ_CP008957.1:154434-154684--rc-/154484				1			251
NZ_CP008957.1:154434-154684--rc-/154484	btssfinder	tss	201	201	1.85	+	.	promoter=sigma70;box35pos=165;box35seq=ttcaac;box10pos=188;box10seq=tattgt
NZ_CP008957.1:154434-154684--rc-/154484	btssfinder	tss	201	201	1.90	+	.	promoter=sigma38;box35pos=165;box35seq=ttcaac;box10pos=188;box10seq=tattgt
##sequence-region	NZ_CP008957.1:154308-154558--/154508				1			251
NZ_CP008957.1:154308-154558--/154508	btssfinder	tss	201	201	1.94	+	.	promoter=sigma70;box35pos=166;box35seq=ttgcta;box10pos=189;box10seq=tacttt
NZ_CP008957.1:154308-154558--/154508	btssfinder	tss	201	201	1.92	+	.	promoter=sigma38;box35pos=166;box35seq=ttgcta;box10pos=189;box10seq=tacttt
##sequence-region	NZ_CP008957.1:154317-154567--/154517				1			251
NZ_CP008957.1:154317-154567--/154517	btssfinder	tss	201	201	1.91	+	.	promoter=sigma70;box35pos=167;box35seq=ctgctt;box10pos=188;box10seq=tattgt
NZ_CP008957.1:154317-154567--/154517	btssfinder	tss	201	201	1.94	+	.	promoter=sigma38;box35pos=167;box35seq=ctgctt;box10pos=188;box10seq=tattgt
##sequence-region	NZ_CP008957.1:154336-154586--/154536				1			251
NZ_CP008957.1:154336-154586--/154536	btssfinder	tss	201	201	1.91	+	.	promoter=sigma70;box35pos=165;box35seq=ttgcta;box10pos=188;box10seq=tacttt
NZ_CP008957.1:154336-154586--/154536	btssfinder	tss	201	201	1.94	+	.	promoter=sigma38;box35pos=165;box35seq=ttgcta;box10pos=188;box10seq=tacttt
##sequence-region	NZ_CP008957.1:154545-154795--rc-/154595				1			251
NZ_CP008957.1:154545-154795--rc-/154595	btssfinder	tss	201	201	1.91	+	.	promoter=sigma70;box35pos=167;box35seq=gttatg;box10pos=189;box10seq=taagtt
NZ_CP008957.1:154545-154795--rc-/154595	btssfinder	tss	201	201	1.90	+	.	promoter=sigma28;box35pos=163;box35seq=tactgtta;box10pos=183;box10seq=tacggtta
NZ_CP008957.1:154545-154795--rc-/154595	btssfinder	tss	201	201	1.73	+	.	promoter=sigma38;box35pos=167;box35seq=gttatg;box10pos=189;box10seq=taagtt
##sequence-region	NZ_CP008957.1:154556-154806--rc-/154606				1			251
NZ_CP008957.1:154556-154806--rc-/154606	btssfinder	tss	201	201	1.91	+	.	promoter=sigma70;box35pos=166;box35seq=gtgctg;box10pos=188;box10seq=taaaat
NZ_CP008957.1:154556-154806--rc-/154606	btssfinder	tss	201	201	1.83	+	.	promoter=sigma38;box35pos=166;box35seq=gtgctg;box10pos=188;box10seq=taaaat
##sequence-region	NZ_CP008957.1:154781-155031--rc-/154831				1			251
NZ_CP008957.1:154781-155031--rc-/154831	btssfinder	tss	201	201	1.85	+	.	promoter=sigma70;box35pos=166;box35seq=tagcag;box10pos=189;box10seq=tatata
NZ_CP008957.1:154781-155031--rc-/154831	btssfinder	tss	201	201	1.88	+	.	promoter=sigma38;box35pos=166;box35seq=tagcag;box10pos=189;box10seq=tatata
##sequence-region	NZ_CP008957.1:154677-154927--/154877				1			251
NZ_CP008957.1:154677-154927--/154877	btssfinder	tss	201	201	1.90	+	.	promoter=sigma70;box35pos=162;box35seq=tatata;box10pos=189;box10seq=tatcgt
NZ_CP008957.1:154677-154927--/154877	btssfinder	tss	201	201	1.76	+	.	promoter=sigma38;box35pos=162;box35seq=tatata;box10pos=189;box10seq=tatcgt
##sequence-region	NZ_CP008957.1:154999-155249--rc-/155049				1			251
NZ_CP008957.1:154999-155249--rc-/155049	btssfinder	tss	201	201	1.91	+	.	promoter=sigma70;box35pos=161;box35seq=gttcca;box10pos=189;box10seq=tattat
NZ_CP008957.1:154999-155249--rc-/155049	btssfinder	tss	201	201	1.80	+	.	promoter=sigma38;box35pos=161;box35seq=gttcca;box10pos=189;box10seq=tattat
##sequence-region	NZ_CP008957.1:154867-155117--/155067				1			251
NZ_CP008957.1:154867-155117--/155067	btssfinder	tss	201	201	1.91	+	.	promoter=sigma70;box35pos=163;box35seq=gttcat;box10pos=189;box10seq=cataat
NZ_CP008957.1:154867-155117--/155067	btssfinder	tss	201	201	1.73	+	.	promoter=sigma28;box35pos=170;box35seq=tgcggcac;box10pos=189;box10seq=cataataa
NZ_CP008957.1:154867-155117--/155067	btssfinder	tss	201	201	1.67	+	.	promoter=sigma38;box35pos=163;box35seq=gttcat;box10pos=189;box10seq=cataat
##sequence-region	NZ_CP008957.1:155189-155439--/155389				1			251
NZ_CP008957.1:155189-155439--/155389	btssfinder	tss	201	201	1.92	+	.	promoter=sigma70;box35pos=165;box35seq=tcgcca;box10pos=189;box10seq=taaaaa
NZ_CP008957.1:155189-155439--/155389	btssfinder	tss	201	201	1.57	+	.	promoter=sigma38;box35pos=165;box35seq=tcgcca;box10pos=191;box10seq=aaaaat
##sequence-region	NZ_CP008957.1:155267-155517--/155467				1			251
NZ_CP008957.1:155267-155517--/155467	btssfinder	tss	201	201	1.94	+	.	promoter=sigma70;box35pos=166;box35seq=ttgcat;box10pos=190;box10seq=taagat
NZ_CP008957.1:155267-155517--/155467	btssfinder	tss	201	201	1.78	+	.	promoter=sigma38;box35pos=166;box35seq=ttgcat;box10pos=190;box10seq=taagat
##sequence-region	NZ_CP008957.1:155268-155518--/155468				1			251
NZ_CP008957.1:155268-155518--/155468	btssfinder	tss	201	201	1.94	+	.	promoter=sigma70;box35pos=165;box35seq=ttgcat;box10pos=189;box10seq=taagat
NZ_CP008957.1:155268-155518--/155468	btssfinder	tss	201	201	1.76	+	.	promoter=sigma38;box35pos=165;box35seq=ttgcat;box10pos=189;box10seq=taagat
##sequence-region	NZ_CP008957.1:155726-155976--rc-/155776				1			251
NZ_CP008957.1:155726-155976--rc-/155776	btssfinder	tss	201	201	1.91	+	.	promoter=sigma70;box35pos=163;box35seq=tttaat;box10pos=189;box10seq=taacat
NZ_CP008957.1:155726-155976--rc-/155776	btssfinder	tss	201	201	1.96	+	.	promoter=sigma28;box35pos=164;box35seq=ttaatgtg;box10pos=184;box10seq=tgcgataa
NZ_CP008957.1:155726-155976--rc-/155776	btssfinder	tss	201	201	1.65	+	.	promoter=sigma38;box35pos=163;box35seq=tttaat;box10pos=190;box10seq=aacatt
##sequence-region	NZ_CP008957.1:156083-156333--/156283				1			251
NZ_CP008957.1:156083-156333--/156283	btssfinder	tss	201	201	1.79	+	.	promoter=sigma70;box35pos=165;box35seq=ttgctt;box10pos=189;box10seq=catact
NZ_CP008957.1:156083-156333--/156283	btssfinder	tss	201	201	1.45	+	.	promoter=sigma32;box35pos=166;box35seq=tgctttc;box10pos=186;box10seq=gtccatactt
##sequence-region	NZ_CP008957.1:156299-156549--rc-/156349				1			251
NZ_CP008957.1:156299-156549--rc-/156349	btssfinder	tss	201	201	1.52	+	.	promoter=sigma70;box35pos=162;box35seq=cccaaa;box10pos=189;box10seq=tatcct
NZ_CP008957.1:156299-156549--rc-/156349	btssfinder	tss	201	201	1.51	+	.	promoter=sigma38;box35pos=162;box35seq=cccaaa;box10pos=189;box10seq=tatcct
##sequence-region	NZ_CP008957.1:156313-156563--/156513				1			251
NZ_CP008957.1:156313-156563--/156513	btssfinder	tss	201	201	1.83	+	.	promoter=sigma38;box35pos=166;box35seq=ttgcca;box10pos=189;box10seq=cacttt
##sequence-region	NZ_CP008957.1:156331-156581--/156531				1			251
NZ_CP008957.1:156331-156581--/156531	btssfinder	tss	201	201	1.92	+	.	promoter=sigma70;box35pos=166;box35seq=ttgatc;box10pos=189;box10seq=cattat
NZ_CP008957.1:156331-156581--/156531	btssfinder	tss	201	201	1.05	+	.	promoter=sigma38;box35pos=166;box35seq=ttgatc;box10pos=189;box10seq=cattat
##sequence-region	NZ_CP008957.1:156467-156717--/156667				1			251
NZ_CP008957.1:156467-156717--/156667	btssfinder	tss	201	201	1.54	+	.	promoter=sigma38;box35pos=166;box35seq=tagcaa;box10pos=191;box10seq=taattt
##sequence-region	NZ_CP008957.1:156759-157009--/156959				1			251
NZ_CP008957.1:156759-157009--/156959	btssfinder	tss	201	201	1.95	+	.	promoter=sigma70;box35pos=161;box35seq=cggaaa;box10pos=188;box10seq=taaaaa
NZ_CP008957.1:156759-157009--/156959	btssfinder	tss	201	201	1.51	+	.	promoter=sigma38;box35pos=169;box35seq=gttgtt;box10pos=191;box10seq=aaatct
##sequence-region	NZ_CP008957.1:157052-157302--/157252				1			251
NZ_CP008957.1:157052-157302--/157252	btssfinder	tss	201	201	1.91	+	.	promoter=sigma70;box35pos=166;box35seq=tatcct;box10pos=187;box10seq=catatt
NZ_CP008957.1:157052-157302--/157252	btssfinder	tss	201	201	1.00	+	.	promoter=sigma38;box35pos=166;box35seq=tatcct;box10pos=187;box10seq=catatt
##sequence-region	NZ_CP008957.1:157077-157327--/157277				1			251
NZ_CP008957.1:157077-157327--/157277	btssfinder	tss	201	201	1.96	+	.	promoter=sigma70;box35pos=164;box35seq=tattag;box10pos=189;box10seq=taagat
NZ_CP008957.1:157077-157327--/157277	btssfinder	tss	201	201	1.89	+	.	promoter=sigma38;box35pos=166;box35seq=ttagtg;box10pos=189;box10seq=taagat
##sequence-region	NZ_CP008957.1:157079-157329--/157279				1			251
NZ_CP008957.1:157079-157329--/157279	btssfinder	tss	201	201	1.92	+	.	promoter=sigma70;box35pos=162;box35seq=tattag;box10pos=187;box10seq=taagat
NZ_CP008957.1:157079-157329--/157279	btssfinder	tss	201	201	1.90	+	.	promoter=sigma38;box35pos=164;box35seq=ttagtg;box10pos=187;box10seq=taagat
##sequence-region	NZ_CP008957.1:157093-157343--/157293				1			251
NZ_CP008957.1:157093-157343--/157293	btssfinder	tss	201	201	1.91	+	.	promoter=sigma70;box35pos=165;box35seq=ctgaca;box10pos=189;box10seq=taaggt
NZ_CP008957.1:157093-157343--/157293	btssfinder	tss	201	201	1.93	+	.	promoter=sigma38;box35pos=165;box35seq=ctgaca;box10pos=189;box10seq=taaggt
##sequence-region	NZ_CP008957.1:157819-158069--/158019				1			251
NZ_CP008957.1:157819-158069--/158019	btssfinder	tss	201	201	1.91	+	.	promoter=sigma70;box35pos=167;box35seq=tttcag;box10pos=188;box10seq=taacat
NZ_CP008957.1:157819-158069--/158019	btssfinder	tss	201	201	1.17	+	.	promoter=sigma38;box35pos=167;box35seq=tttcag;box10pos=189;box10seq=aacatt
##sequence-region	NZ_CP008957.1:158159-158409--rc-/158209				1			251
NZ_CP008957.1:158159-158409--rc-/158209	btssfinder	tss	201	201	1.85	+	.	promoter=sigma70;box35pos=161;box35seq=tgggcg;box10pos=188;box10seq=tataat
NZ_CP008957.1:158159-158409--rc-/158209	btssfinder	tss	201	201	1.71	+	.	promoter=sigma38;box35pos=161;box35seq=tgggcg;box10pos=188;box10seq=tataat
##sequence-region	NZ_CP008957.1:158539-158789--/158739				1			251
NZ_CP008957.1:158539-158789--/158739	btssfinder	tss	201	201	1.47	+	.	promoter=sigma38;box35pos=165;box35seq=ttgccc;box10pos=189;box10seq=cagact
##sequence-region	NZ_CP008957.1:159697-159947--/159897				1			251
NZ_CP008957.1:159697-159947--/159897	btssfinder	tss	201	201	1.91	+	.	promoter=sigma70;box35pos=165;box35seq=gttaaa;box10pos=189;box10seq=tagaat
NZ_CP008957.1:159697-159947--/159897	btssfinder	tss	201	201	1.90	+	.	promoter=sigma38;box35pos=165;box35seq=gttaaa;box10pos=189;box10seq=tagaat
##sequence-region	NZ_CP008957.1:161136-161386--rc-/161186				1			251
NZ_CP008957.1:161136-161386--rc-/161186	btssfinder	tss	201	201	1.89	+	.	promoter=sigma38;box35pos=162;box35seq=gtcata;box10pos=186;box10seq=tacagt
##sequence-region	NZ_CP008957.1:161138-161388--rc-/161188				1			251
NZ_CP008957.1:161138-161388--rc-/161188	btssfinder	tss	201	201	1.93	+	.	promoter=sigma38;box35pos=164;box35seq=gtcata;box10pos=188;box10seq=tacagt
##sequence-region	NZ_CP008957.1:161312-161562--/161512				1			251
NZ_CP008957.1:161312-161562--/161512	btssfinder	tss	201	201	1.98	+	.	promoter=sigma70;box35pos=164;box35seq=tttcat;box10pos=188;box10seq=taaaat
NZ_CP008957.1:161312-161562--/161512	btssfinder	tss	201	201	1.97	+	.	promoter=sigma24;box35pos=166;box35seq=tcatga;box10pos=186;box10seq=actaa
NZ_CP008957.1:161312-161562--/161512	btssfinder	tss	201	201	1.95	+	.	promoter=sigma38;box35pos=164;box35seq=tttcat;box10pos=188;box10seq=taaaat
##sequence-region	NZ_CP008957.1:161327-161577--/161527				1			251
NZ_CP008957.1:161327-161577--/161527	btssfinder	tss	201	201	1.97	+	.	promoter=sigma70;box35pos=162;box35seq=ttaaaa;box10pos=189;box10seq=tatatt
NZ_CP008957.1:161327-161577--/161527	btssfinder	tss	201	201	1.96	+	.	promoter=sigma38;box35pos=162;box35seq=ttaaaa;box10pos=189;box10seq=tatatt
##sequence-region	NZ_CP008957.1:161359-161609--/161559				1			251
NZ_CP008957.1:161359-161609--/161559	btssfinder	tss	201	201	1.96	+	.	promoter=sigma70;box35pos=161;box35seq=tttaat;box10pos=189;box10seq=taagat
NZ_CP008957.1:161359-161609--/161559	btssfinder	tss	201	201	1.97	+	.	promoter=sigma28;box35pos=169;box35seq=gtaagagg;box10pos=189;box10seq=taagataa
NZ_CP008957.1:161359-161609--/161559	btssfinder	tss	201	201	1.96	+	.	promoter=sigma38;box35pos=161;box35seq=tttaat;box10pos=189;box10seq=taagat
##sequence-region	NZ_CP008957.1:162747-162997--/162947				1			251
NZ_CP008957.1:162747-162997--/162947	btssfinder	tss	201	201	1.75	+	.	promoter=sigma70;box35pos=164;box35seq=gtaatc;box10pos=188;box10seq=tacgct
##sequence-region	NZ_CP008957.1:163132-163382--/163332				1			251
NZ_CP008957.1:163132-163382--/163332	btssfinder	tss	201	201	1.82	+	.	promoter=sigma70;box35pos=165;box35seq=ttacct;box10pos=189;box10seq=tatctt
NZ_CP008957.1:163132-163382--/163332	btssfinder	tss	201	201	1.67	+	.	promoter=sigma28;box35pos=165;box35seq=ttaccttc;box10pos=184;box10seq=actgatat
##sequence-region	NZ_CP008957.1:164328-164578--rc-/164378				1			251
NZ_CP008957.1:164328-164578--rc-/164378	btssfinder	tss	201	201	1.92	+	.	promoter=sigma70;box35pos=165;box35seq=ttcaaa;box10pos=189;box10seq=tatatt
NZ_CP008957.1:164328-164578--rc-/164378	btssfinder	tss	201	201	1.63	+	.	promoter=sigma32;box35pos=159;box35seq=tttttgt;box10pos=181;box10seq=acacacagta
NZ_CP008957.1:164328-164578--rc-/164378	btssfinder	tss	201	201	1.76	+	.	promoter=sigma38;box35pos=165;box35seq=ttcaaa;box10pos=189;box10seq=tatatt
##sequence-region	NZ_CP008957.1:164871-165121--/165071				1			251
NZ_CP008957.1:164871-165121--/165071	btssfinder	tss	201	201	1.27	+	.	promoter=sigma24;box35pos=160;box35seq=acactt;box10pos=185;box10seq=gcgta
##sequence-region	NZ_CP008957.1:164895-165145--/165095				1			251
NZ_CP008957.1:164895-165145--/165095	btssfinder	tss	201	201	1.92	+	.	promoter=sigma70;box35pos=166;box35seq=tttgcg;box10pos=187;box10seq=taaatt
NZ_CP008957.1:164895-165145--/165095	btssfinder	tss	201	201	1.90	+	.	promoter=sigma38;box35pos=166;box35seq=tttgcg;box10pos=187;box10seq=taaatt
##sequence-region	NZ_CP008957.1:165331-165581--rc-/165381				1			251
NZ_CP008957.1:165331-165581--rc-/165381	btssfinder	tss	201	201	1.83	+	.	promoter=sigma70;box35pos=165;box35seq=ctgcta;box10pos=189;box10seq=tacgtt
NZ_CP008957.1:165331-165581--rc-/165381	btssfinder	tss	201	201	1.64	+	.	promoter=sigma38;box35pos=165;box35seq=ctgcta;box10pos=189;box10seq=tacgtt
##sequence-region	NZ_CP008957.1:165351-165601--rc-/165401				1			251
NZ_CP008957.1:165351-165601--rc-/165401	btssfinder	tss	201	201	1.91	+	.	promoter=sigma70;box35pos=162;box35seq=ttgcag;box10pos=189;box10seq=tatatt
NZ_CP008957.1:165351-165601--rc-/165401	btssfinder	tss	201	201	1.90	+	.	promoter=sigma38;box35pos=162;box35seq=ttgcag;box10pos=189;box10seq=tatatt
##sequence-region	NZ_CP008957.1:165415-165665--rc-/165465				1			251
NZ_CP008957.1:165415-165665--rc-/165465	btssfinder	tss	201	201	1.74	+	.	promoter=sigma70;box35pos=164;box35seq=gctata;box10pos=188;box10seq=taaaat
##sequence-region	NZ_CP008957.1:165472-165722--rc-/165522				1			251
NZ_CP008957.1:165472-165722--rc-/165522	btssfinder	tss	201	201	1.89	+	.	promoter=sigma70;box35pos=167;box35seq=ctaaca;box10pos=189;box10seq=tatcct
##sequence-region	NZ_CP008957.1:165788-166038--/165988				1			251
NZ_CP008957.1:165788-166038--/165988	btssfinder	tss	201	201	1.86	+	.	promoter=sigma70;box35pos=167;box35seq=tcgctg;box10pos=189;box10seq=taatat
##sequence-region	NZ_CP008957.1:168358-168608--/168558				1			251
NZ_CP008957.1:168358-168608--/168558	btssfinder	tss	201	201	1.60	+	.	promoter=sigma70;box35pos=165;box35seq=ctggat;box10pos=189;box10seq=tacact
NZ_CP008957.1:168358-168608--/168558	btssfinder	tss	201	201	1.78	+	.	promoter=sigma38;box35pos=165;box35seq=ctggat;box10pos=189;box10seq=tacact
##sequence-region	NZ_CP008957.1:168925-169175--rc-/168975				1			251
NZ_CP008957.1:168925-169175--rc-/168975	btssfinder	tss	201	201	1.90	+	.	promoter=sigma70;box35pos=161;box35seq=tttctg;box10pos=188;box10seq=gaagat
##sequence-region	NZ_CP008957.1:170646-170896--/170846				1			251
NZ_CP008957.1:170646-170896--/170846	btssfinder	tss	201	201	1.83	+	.	promoter=sigma70;box35pos=163;box35seq=ctgcct;box10pos=189;box10seq=taaact
##sequence-region	NZ_CP008957.1:171684-171934--rc-/171734				1			251
NZ_CP008957.1:171684-171934--rc-/171734	btssfinder	tss	201	201	1.97	+	.	promoter=sigma28;box35pos=168;box35seq=agaatgat;box10pos=187;box10seq=taagataa
NZ_CP008957.1:171684-171934--rc-/171734	btssfinder	tss	201	201	1.04	+	.	promoter=sigma38;box35pos=167;box35seq=gagaat;box10pos=192;box10seq=taatat
##sequence-region	NZ_CP008957.1:171685-171935--rc-/171735				1			251
NZ_CP008957.1:171685-171935--rc-/171735	btssfinder	tss	201	201	1.96	+	.	promoter=sigma70;box35pos=163;box35seq=taaacg;box10pos=188;box10seq=taagat
NZ_CP008957.1:171685-171935--rc-/171735	btssfinder	tss	201	201	1.97	+	.	promoter=sigma28;box35pos=169;box35seq=agaatgat;box10pos=188;box10seq=taagataa
NZ_CP008957.1:171685-171935--rc-/171735	btssfinder	tss	201	201	1.75	+	.	promoter=sigma38;box35pos=161;box35seq=cgtaaa;box10pos=188;box10seq=taagat
##sequence-region	NZ_CP008957.1:171697-171947--rc-/171747				1			251
NZ_CP008957.1:171697-171947--rc-/171747	btssfinder	tss	201	201	1.91	+	.	promoter=sigma70;box35pos=162;box35seq=gtgaat;box10pos=189;box10seq=tattat
NZ_CP008957.1:171697-171947--rc-/171747	btssfinder	tss	201	201	1.96	+	.	promoter=sigma28;box35pos=163;box35seq=tgaatgat;box10pos=183;box10seq=aatgatta
NZ_CP008957.1:171697-171947--rc-/171747	btssfinder	tss	201	201	1.83	+	.	promoter=sigma38;box35pos=162;box35seq=gtgaat;box10pos=189;box10seq=tattat
##sequence-region	NZ_CP008957.1:171716-171966--rc-/171766				1			251
NZ_CP008957.1:171716-171966--rc-/171766	btssfinder	tss	201	201	1.87	+	.	promoter=sigma70;box35pos=168;box35seq=tctctg;box10pos=189;box10seq=taacgt
NZ_CP008957.1:171716-171966--rc-/171766	btssfinder	tss	201	201	1.40	+	.	promoter=sigma38;box35pos=160;box35seq=ttggta;box10pos=184;box10seq=aatgat
##sequence-region	NZ_CP008957.1:171727-171977--rc-/171777				1			251
NZ_CP008957.1:171727-171977--rc-/171777	btssfinder	tss	201	201	1.91	+	.	promoter=sigma70;box35pos=165;box35seq=gcgcca;box10pos=188;box10seq=taaagt
NZ_CP008957.1:171727-171977--rc-/171777	btssfinder	tss	201	201	1.89	+	.	promoter=sigma28;box35pos=162;box35seq=aacgcgcc;box10pos=181;box10seq=tctgatgt
NZ_CP008957.1:171727-171977--rc-/171777	btssfinder	tss	201	201	1.90	+	.	promoter=sigma38;box35pos=165;box35seq=gcgcca;box10pos=188;box10seq=taaagt
##sequence-region	NZ_CP008957.1:172830-173080--rc-/172880				1			251
NZ_CP008957.1:172830-173080--rc-/172880	btssfinder	tss	201	201	1.84	+	.	promoter=sigma70;box35pos=165;box35seq=tttatc;box10pos=188;box10seq=cacact
##sequence-region	NZ_CP008957.1:173247-173497--/173447				1			251
NZ_CP008957.1:173247-173497--/173447	btssfinder	tss	201	201	1.89	+	.	promoter=sigma70;box35pos=168;box35seq=ttcgca;box10pos=189;box10seq=taatat
NZ_CP008957.1:173247-173497--/173447	btssfinder	tss	201	201	1.67	+	.	promoter=sigma38;box35pos=169;box35seq=tcgcaa;box10pos=192;box10seq=tatttt
##sequence-region	NZ_CP008957.1:173338-173588--/173538				1			251
NZ_CP008957.1:173338-173588--/173538	btssfinder	tss	201	201	1.89	+	.	promoter=sigma70;box35pos=165;box35seq=ccgatt;box10pos=189;box10seq=tataat
NZ_CP008957.1:173338-173588--/173538	btssfinder	tss	201	201	1.67	+	.	promoter=sigma38;box35pos=165;box35seq=ccgatt;box10pos=189;box10seq=tataat
##sequence-region	NZ_CP008957.1:173629-173879--/173829				1			251
NZ_CP008957.1:173629-173879--/173829	btssfinder	tss	201	201	1.83	+	.	promoter=sigma70;box35pos=165;box35seq=ctgacg;box10pos=189;box10seq=tatact
##sequence-region	NZ_CP008957.1:178491-178741--rc-/178541				1			251
NZ_CP008957.1:178491-178741--rc-/178541	btssfinder	tss	201	201	1.91	+	.	promoter=sigma70;box35pos=161;box35seq=gttccg;box10pos=189;box10seq=taacct
##sequence-region	NZ_CP008957.1:179927-180177--rc-/179977				1			251
NZ_CP008957.1:179927-180177--rc-/179977	btssfinder	tss	201	201	1.90	+	.	promoter=sigma70;box35pos=167;box35seq=ttcatg;box10pos=188;box10seq=cataat
NZ_CP008957.1:179927-180177--rc-/179977	btssfinder	tss	201	201	1.93	+	.	promoter=sigma28;box35pos=162;box35seq=gcaacttc;box10pos=181;box10seq=tccggtac
NZ_CP008957.1:179927-180177--rc-/179977	btssfinder	tss	201	201	1.42	+	.	promoter=sigma38;box35pos=167;box35seq=ttcatg;box10pos=188;box10seq=cataat
##sequence-region	NZ_CP008957.1:179976-180226--/180176				1			251
NZ_CP008957.1:179976-180226--/180176	btssfinder	tss	201	201	1.93	+	.	promoter=sigma70;box35pos=166;box35seq=ttgctg;box10pos=189;box10seq=caatat
NZ_CP008957.1:179976-180226--/180176	btssfinder	tss	201	201	1.77	+	.	promoter=sigma38;box35pos=166;box35seq=ttgctg;box10pos=190;box10seq=aatatt
##sequence-region	NZ_CP008957.1:180665-180915--/180865				1			251
NZ_CP008957.1:180665-180915--/180865	btssfinder	tss	201	201	1.85	+	.	promoter=sigma32;box35pos=168;box35seq=cgctgga;box10pos=188;box10seq=gcagccaaca
##sequence-region	NZ_CP008957.1:180716-180966--/180916				1			251
NZ_CP008957.1:180716-180966--/180916	btssfinder	tss	201	201	1.72	+	.	promoter=sigma70;box35pos=165;box35seq=ctgacg;box10pos=187;box10seq=gaaatt
##sequence-region	NZ_CP008957.1:180798-181048--/180998				1			251
NZ_CP008957.1:180798-181048--/180998	btssfinder	tss	201	201	1.83	+	.	promoter=sigma28;box35pos=165;box35seq=tgatgatc;box10pos=184;box10seq=ggcgatat
##sequence-region	NZ_CP008957.1:180988-181238--/181188				1			251
NZ_CP008957.1:180988-181238--/181188	btssfinder	tss	201	201	1.83	+	.	promoter=sigma70;box35pos=163;box35seq=tctaat;box10pos=188;box10seq=taaact
NZ_CP008957.1:180988-181238--/181188	btssfinder	tss	201	201	1.66	+	.	promoter=sigma24;box35pos=166;box35seq=aatctg;box10pos=191;box10seq=actat
NZ_CP008957.1:180988-181238--/181188	btssfinder	tss	201	201	1.81	+	.	promoter=sigma38;box35pos=161;box35seq=tatcta;box10pos=188;box10seq=taaact
##sequence-region	NZ_CP008957.1:181235-181485--rc-/181285				1			251
NZ_CP008957.1:181235-181485--rc-/181285	btssfinder	tss	201	201	1.87	+	.	promoter=sigma70;box35pos=164;box35seq=tttccg;box10pos=189;box10seq=tatgat
NZ_CP008957.1:181235-181485--rc-/181285	btssfinder	tss	201	201	1.82	+	.	promoter=sigma28;box35pos=165;box35seq=ttccgtac;box10pos=184;box10seq=gccagtat
NZ_CP008957.1:181235-181485--rc-/181285	btssfinder	tss	201	201	1.69	+	.	promoter=sigma38;box35pos=164;box35seq=tttccg;box10pos=189;box10seq=tatgat
##sequence-region	NZ_CP008957.1:181300-181550--rc-/181350				1			251
NZ_CP008957.1:181300-181550--rc-/181350	btssfinder	tss	201	201	1.81	+	.	promoter=sigma70;box35pos=166;box35seq=cagaaa;box10pos=188;box10seq=tattat
NZ_CP008957.1:181300-181550--rc-/181350	btssfinder	tss	201	201	1.88	+	.	promoter=sigma28;box35pos=164;box35seq=tacagaaa;box10pos=183;box10seq=gcctgtat
##sequence-region	NZ_CP008957.1:183081-183331--rc-/183131				1			251
NZ_CP008957.1:183081-183331--rc-/183131	btssfinder	tss	201	201	1.84	+	.	promoter=sigma70;box35pos=165;box35seq=ttggaa;box10pos=188;box10seq=gattat
##sequence-region	NZ_CP008957.1:184193-184443--rc-/184243				1			251
NZ_CP008957.1:184193-184443--rc-/184243	btssfinder	tss	201	201	1.79	+	.	promoter=sigma70;box35pos=160;box35seq=ttctct;box10pos=188;box10seq=cacaat
NZ_CP008957.1:184193-184443--rc-/184243	btssfinder	tss	201	201	1.91	+	.	promoter=sigma38;box35pos=161;box35seq=tctcta;box10pos=188;box10seq=cacaat
##sequence-region	NZ_CP008957.1:184283-184533--/184483				1			251
NZ_CP008957.1:184283-184533--/184483	btssfinder	tss	201	201	1.96	+	.	promoter=sigma70;box35pos=167;box35seq=taaaca;box10pos=188;box10seq=taccct
NZ_CP008957.1:184283-184533--/184483	btssfinder	tss	201	201	1.93	+	.	promoter=sigma38;box35pos=165;box35seq=ggtaaa;box10pos=188;box10seq=taccct
##sequence-region	NZ_CP008957.1:184348-184598--/184548				1			251
NZ_CP008957.1:184348-184598--/184548	btssfinder	tss	201	201	1.90	+	.	promoter=sigma70;box35pos=165;box35seq=ttttcg;box10pos=189;box10seq=cattat
NZ_CP008957.1:184348-184598--/184548	btssfinder	tss	201	201	1.83	+	.	promoter=sigma38;box35pos=168;box35seq=tcgccg;box10pos=189;box10seq=cattat
##sequence-region	NZ_CP008957.1:188002-188252--rc-/188052				1			251
NZ_CP008957.1:188002-188252--rc-/188052	btssfinder	tss	201	201	1.12	+	.	promoter=sigma38;box35pos=162;box35seq=gtccag;box10pos=184;box10seq=tacggt
##sequence-region	NZ_CP008957.1:188131-188381--/188331				1			251
NZ_CP008957.1:188131-188381--/188331	btssfinder	tss	201	201	1.93	+	.	promoter=sigma70;box35pos=161;box35seq=tacata;box10pos=189;box10seq=taaaat
NZ_CP008957.1:188131-188381--/188331	btssfinder	tss	201	201	1.69	+	.	promoter=sigma38;box35pos=161;box35seq=tacata;box10pos=189;box10seq=taaaat
##sequence-region	NZ_CP008957.1:188245-188495--/188445				1			251
NZ_CP008957.1:188245-188495--/188445	btssfinder	tss	201	201	1.91	+	.	promoter=sigma70;box35pos=164;box35seq=gtaaaa;box10pos=189;box10seq=tattgt
NZ_CP008957.1:188245-188495--/188445	btssfinder	tss	201	201	1.81	+	.	promoter=sigma38;box35pos=163;box35seq=cgtaaa;box10pos=189;box10seq=tattgt
##sequence-region	NZ_CP008957.1:189354-189604--rc-/189404				1			251
NZ_CP008957.1:189354-189604--rc-/189404	btssfinder	tss	201	201	1.90	+	.	promoter=sigma70;box35pos=164;box35seq=tttaac;box10pos=188;box10seq=cattat
NZ_CP008957.1:189354-189604--rc-/189404	btssfinder	tss	201	201	0.91	+	.	promoter=sigma38;box35pos=164;box35seq=tttaac;box10pos=186;box10seq=aacatt
##sequence-region	NZ_CP008957.1:189250-189500--/189450				1			251
NZ_CP008957.1:189250-189500--/189450	btssfinder	tss	201	201	1.76	+	.	promoter=sigma70;box35pos=168;box35seq=gttctg;box10pos=189;box10seq=taaact
NZ_CP008957.1:189250-189500--/189450	btssfinder	tss	201	201	1.77	+	.	promoter=sigma38;box35pos=168;box35seq=gttctg;box10pos=189;box10seq=taaact
##sequence-region	NZ_CP008957.1:191617-191867--/191817				1			251
NZ_CP008957.1:191617-191867--/191817	btssfinder	tss	201	201	1.89	+	.	promoter=sigma70;box35pos=162;box35seq=ctgatc;box10pos=189;box10seq=taaaat
NZ_CP008957.1:191617-191867--/191817	btssfinder	tss	201	201	1.70	+	.	promoter=sigma38;box35pos=162;box35seq=ctgatc;box10pos=189;box10seq=taaaat
##sequence-region	NZ_CP008957.1:192677-192927--rc-/192727				1			251
NZ_CP008957.1:192677-192927--rc-/192727	btssfinder	tss	201	201	1.86	+	.	promoter=sigma70;box35pos=165;box35seq=gtgcca;box10pos=189;box10seq=taagct
##sequence-region	NZ_CP008957.1:192835-193085--/193035				1			251
NZ_CP008957.1:192835-193085--/193035	btssfinder	tss	201	201	1.76	+	.	promoter=sigma70;box35pos=167;box35seq=gtccat;box10pos=189;box10seq=gacaat
NZ_CP008957.1:192835-193085--/193035	btssfinder	tss	201	201	1.85	+	.	promoter=sigma32;box35pos=165;box35seq=ctgtcca;box10pos=186;box10seq=accgacaata
##sequence-region	NZ_CP008957.1:193469-193719--/193669				1			251
NZ_CP008957.1:193469-193719--/193669	btssfinder	tss	201	201	1.84	+	.	promoter=sigma70;box35pos=166;box35seq=gtgaac;box10pos=189;box10seq=tatgct
NZ_CP008957.1:193469-193719--/193669	btssfinder	tss	201	201	1.20	+	.	promoter=sigma38;box35pos=166;box35seq=gtgaac;box10pos=189;box10seq=tatgct
##sequence-region	NZ_CP008957.1:193728-193978--/193928				1			251
NZ_CP008957.1:193728-193978--/193928	btssfinder	tss	201	201	1.57	+	.	promoter=sigma70;box35pos=160;box35seq=caaaca;box10pos=188;box10seq=tatcgt
##sequence-region	NZ_CP008957.1:194050-194300--rc-/194100				1			251
NZ_CP008957.1:194050-194300--rc-/194100	btssfinder	tss	201	201	1.94	+	.	promoter=sigma70;box35pos=165;box35seq=ttgccg;box10pos=189;box10seq=tatttt
NZ_CP008957.1:194050-194300--rc-/194100	btssfinder	tss	201	201	1.75	+	.	promoter=sigma32;box35pos=162;box35seq=agcttgc;box10pos=184;box10seq=cgaactattt
NZ_CP008957.1:194050-194300--rc-/194100	btssfinder	tss	201	201	1.94	+	.	promoter=sigma38;box35pos=165;box35seq=ttgccg;box10pos=189;box10seq=tatttt
##sequence-region	NZ_CP008957.1:194213-194463--/194413				1			251
NZ_CP008957.1:194213-194463--/194413	btssfinder	tss	201	201	1.89	+	.	promoter=sigma32;box35pos=163;box35seq=agctgcg;box10pos=183;box10seq=gcaggcatga
NZ_CP008957.1:194213-194463--/194413	btssfinder	tss	201	201	1.93	+	.	promoter=sigma28;box35pos=170;box35seq=tgagcgta;box10pos=188;box10seq=catgatgg
NZ_CP008957.1:194213-194463--/194413	btssfinder	tss	201	201	1.76	+	.	promoter=sigma38;box35pos=162;box35seq=gagctg;box10pos=188;box10seq=catgat
##sequence-region	NZ_CP008957.1:194865-195115--rc-/194915				1			251
NZ_CP008957.1:194865-195115--rc-/194915	btssfinder	tss	201	201	1.89	+	.	promoter=sigma70;box35pos=161;box35seq=ctgcat;box10pos=189;box10seq=tattct
NZ_CP008957.1:194865-195115--rc-/194915	btssfinder	tss	201	201	1.90	+	.	promoter=sigma38;box35pos=161;box35seq=ctgcat;box10pos=189;box10seq=tattct
##sequence-region	NZ_CP008957.1:196060-196310--rc-/196110				1			251
NZ_CP008957.1:196060-196310--rc-/196110	btssfinder	tss	201	201	1.91	+	.	promoter=sigma70;box35pos=163;box35seq=tagccc;box10pos=188;box10seq=taagat
NZ_CP008957.1:196060-196310--rc-/196110	btssfinder	tss	201	201	1.87	+	.	promoter=sigma38;box35pos=163;box35seq=tagccc;box10pos=188;box10seq=taagat
##sequence-region	NZ_CP008957.1:197185-197435--/197385				1			251
NZ_CP008957.1:197185-197435--/197385	btssfinder	tss	201	201	1.63	+	.	promoter=sigma38;box35pos=162;box35seq=ccgcaa;box10pos=189;box10seq=tacgct
##sequence-region	NZ_CP008957.1:197347-197597--/197547				1			251
NZ_CP008957.1:197347-197597--/197547	btssfinder	tss	201	201	0.63	+	.	promoter=sigma70;box35pos=166;box35seq=gtaaaa;box10pos=188;box10seq=taccat
NZ_CP008957.1:197347-197597--/197547	btssfinder	tss	201	201	1.91	+	.	promoter=sigma28;box35pos=168;box35seq=aaaatttc;box10pos=188;box10seq=taccatga
##sequence-region	NZ_CP008957.1:197792-198042--/197992				1			251
NZ_CP008957.1:197792-198042--/197992	btssfinder	tss	201	201	1.83	+	.	promoter=sigma70;box35pos=164;box35seq=ctggaa;box10pos=189;box10seq=cacaat
NZ_CP008957.1:197792-198042--/197992	btssfinder	tss	201	201	1.76	+	.	promoter=sigma24;box35pos=167;box35seq=gaaaaa;box10pos=190;box10seq=acaat
NZ_CP008957.1:197792-198042--/197992	btssfinder	tss	201	201	0.57	+	.	promoter=sigma38;box35pos=164;box35seq=ctggaa;box10pos=189;box10seq=cacaat
##sequence-region	NZ_CP008957.1:198260-198510--rc-/198310				1			251
NZ_CP008957.1:198260-198510--rc-/198310	btssfinder	tss	201	201	1.83	+	.	promoter=sigma70;box35pos=167;box35seq=ttgccc;box10pos=189;box10seq=cataat
##sequence-region	NZ_CP008957.1:198973-199223--rc-/199023				1			251
NZ_CP008957.1:198973-199223--rc-/199023	btssfinder	tss	201	201	1.83	+	.	promoter=sigma70;box35pos=166;box35seq=ttaaca;box10pos=190;box10seq=gatact
NZ_CP008957.1:198973-199223--rc-/199023	btssfinder	tss	201	201	1.88	+	.	promoter=sigma28;box35pos=168;box35seq=aacacaaa;box10pos=187;box10seq=ggcgatac
##sequence-region	NZ_CP008957.1:198870-199120--/199070				1			251
NZ_CP008957.1:198870-199120--/199070	btssfinder	tss	201	201	0.48	+	.	promoter=sigma70;box35pos=164;box35seq=tcgcct;box10pos=187;box10seq=taatac
##sequence-region	NZ_CP008957.1:199001-199251--/199201				1			251
NZ_CP008957.1:199001-199251--/199201	btssfinder	tss	201	201	1.82	+	.	promoter=sigma70;box35pos=166;box35seq=tttacc;box10pos=188;box10seq=tatggt
##sequence-region	NZ_CP008957.1:199304-199554--/199504				1			251
NZ_CP008957.1:199304-199554--/199504	btssfinder	tss	201	201	1.01	+	.	promoter=sigma70;box35pos=164;box35seq=gtggcg;box10pos=189;box10seq=catgat
##sequence-region	NZ_CP008957.1:200171-200421--/200371				1			251
NZ_CP008957.1:200171-200421--/200371	btssfinder	tss	201	201	1.91	+	.	promoter=sigma24;box35pos=168;box35seq=gaacta;box10pos=190;box10seq=tcgaa
NZ_CP008957.1:200171-200421--/200371	btssfinder	tss	201	201	1.70	+	.	promoter=sigma28;box35pos=164;box35seq=tacggaac;box10pos=183;box10seq=gatggtat
##sequence-region	NZ_CP008957.1:200514-200764--rc-/200564				1			251
NZ_CP008957.1:200514-200764--rc-/200564	btssfinder	tss	201	201	1.80	+	.	promoter=sigma70;box35pos=169;box35seq=ttgccg;box10pos=190;box10seq=catttt
NZ_CP008957.1:200514-200764--rc-/200564	btssfinder	tss	201	201	0.75	+	.	promoter=sigma38;box35pos=165;box35seq=ttgctt;box10pos=188;box10seq=cacatt
##sequence-region	NZ_CP008957.1:200444-200694--/200644				1			251
NZ_CP008957.1:200444-200694--/200644	btssfinder	tss	201	201	1.91	+	.	promoter=sigma70;box35pos=165;box35seq=ttgcaa;box10pos=188;box10seq=taaagt
NZ_CP008957.1:200444-200694--/200644	btssfinder	tss	201	201	1.34	+	.	promoter=sigma38;box35pos=165;box35seq=ttgcaa;box10pos=188;box10seq=taaagt
##sequence-region	NZ_CP008957.1:201520-201770--/201720				1			251
NZ_CP008957.1:201520-201770--/201720	btssfinder	tss	201	201	1.72	+	.	promoter=sigma28;box35pos=164;box35seq=ggaagact;box10pos=183;box10seq=gtcggtaa
##sequence-region	NZ_CP008957.1:204520-204770--/204720				1			251
NZ_CP008957.1:204520-204770--/204720	btssfinder	tss	201	201	1.82	+	.	promoter=sigma28;box35pos=167;box35seq=tgaatccg;box10pos=186;box10seq=ggcgataa
##sequence-region	NZ_CP008957.1:204628-204878--/204828				1			251
NZ_CP008957.1:204628-204878--/204828	btssfinder	tss	201	201	1.90	+	.	promoter=sigma70;box35pos=166;box35seq=tttacc;box10pos=189;box10seq=cagaat
##sequence-region	NZ_CP008957.1:204859-205109--/205059				1			251
NZ_CP008957.1:204859-205109--/205059	btssfinder	tss	201	201	1.83	+	.	promoter=sigma70;box35pos=166;box35seq=ttgcac;box10pos=189;box10seq=gacaat
NZ_CP008957.1:204859-205109--/205059	btssfinder	tss	201	201	1.71	+	.	promoter=sigma24;box35pos=168;box35seq=gcacat;box10pos=190;box10seq=acaat
NZ_CP008957.1:204859-205109--/205059	btssfinder	tss	201	201	1.76	+	.	promoter=sigma28;box35pos=167;box35seq=tgcacata;box10pos=186;box10seq=ggcgacaa
##sequence-region	NZ_CP008957.1:205277-205527--rc-/205327				1			251
NZ_CP008957.1:205277-205527--rc-/205327	btssfinder	tss	201	201	1.93	+	.	promoter=sigma70;box35pos=166;box35seq=ttggcg;box10pos=189;box10seq=tagtct
NZ_CP008957.1:205277-205527--rc-/205327	btssfinder	tss	201	201	1.78	+	.	promoter=sigma38;box35pos=166;box35seq=ttggcg;box10pos=189;box10seq=tagtct
##sequence-region	NZ_CP008957.1:205369-205619--rc-/205419				1			251
NZ_CP008957.1:205369-205619--rc-/205419	btssfinder	tss	201	201	1.91	+	.	promoter=sigma70;box35pos=162;box35seq=gtgtta;box10pos=190;box10seq=caaaat
NZ_CP008957.1:205369-205619--rc-/205419	btssfinder	tss	201	201	0.55	+	.	promoter=sigma24;box35pos=170;box35seq=agtcaa;box10pos=189;box10seq=tcaaa
NZ_CP008957.1:205369-205619--rc-/205419	btssfinder	tss	201	201	1.80	+	.	promoter=sigma38;box35pos=162;box35seq=gtgtta;box10pos=190;box10seq=caaaat
##sequence-region	NZ_CP008957.1:205424-205674--rc-/205474				1			251
NZ_CP008957.1:205424-205674--rc-/205474	btssfinder	tss	201	201	1.89	+	.	promoter=sigma70;box35pos=166;box35seq=gggaaa;box10pos=189;box10seq=taaaat
NZ_CP008957.1:205424-205674--rc-/205474	btssfinder	tss	201	201	0.57	+	.	promoter=sigma38;box35pos=166;box35seq=gggaaa;box10pos=189;box10seq=taaaat
##sequence-region	NZ_CP008957.1:205280-205530--/205480				1			251
NZ_CP008957.1:205280-205530--/205480	btssfinder	tss	201	201	1.96	+	.	promoter=sigma24;box35pos=168;box35seq=gactac;box10pos=189;box10seq=gcaga
NZ_CP008957.1:205280-205530--/205480	btssfinder	tss	201	201	1.90	+	.	promoter=sigma32;box35pos=163;box35seq=atcttga;box10pos=185;box10seq=ctctgcagat
NZ_CP008957.1:205280-205530--/205480	btssfinder	tss	201	201	1.41	+	.	promoter=sigma38;box35pos=162;box35seq=tatctt;box10pos=183;box10seq=tactct
##sequence-region	NZ_CP008957.1:205970-206220--rc-/206020				1			251
NZ_CP008957.1:205970-206220--rc-/206020	btssfinder	tss	201	201	1.91	+	.	promoter=sigma70;box35pos=166;box35seq=ttcacg;box10pos=189;box10seq=tacggt
NZ_CP008957.1:205970-206220--rc-/206020	btssfinder	tss	201	201	1.89	+	.	promoter=sigma38;box35pos=166;box35seq=ttcacg;box10pos=189;box10seq=tacggt
##sequence-region	NZ_CP008957.1:206410-206660--rc-/206460				1			251
NZ_CP008957.1:206410-206660--rc-/206460	btssfinder	tss	201	201	1.81	+	.	promoter=sigma70;box35pos=165;box35seq=ttgaca;box10pos=190;box10seq=taccct
##sequence-region	NZ_CP008957.1:206953-207203--rc-/207003				1			251
NZ_CP008957.1:206953-207203--rc-/207003	btssfinder	tss	201	201	1.91	+	.	promoter=sigma70;box35pos=166;box35seq=ttgata;box10pos=188;box10seq=tacctt
NZ_CP008957.1:206953-207203--rc-/207003	btssfinder	tss	201	201	1.85	+	.	promoter=sigma38;box35pos=166;box35seq=ttgata;box10pos=188;box10seq=tacctt
##sequence-region	NZ_CP008957.1:208025-208275--rc-/208075				1			251
NZ_CP008957.1:208025-208275--rc-/208075	btssfinder	tss	201	201	1.84	+	.	promoter=sigma70;box35pos=164;box35seq=ctgcat;box10pos=188;box10seq=taaaat
##sequence-region	NZ_CP008957.1:210101-210351--rc-/210151				1			251
NZ_CP008957.1:210101-210351--rc-/210151	btssfinder	tss	201	201	1.84	+	.	promoter=sigma70;box35pos=165;box35seq=ttgatc;box10pos=188;box10seq=gatgat
##sequence-region	NZ_CP008957.1:210724-210974--rc-/210774				1			251
NZ_CP008957.1:210724-210974--rc-/210774	btssfinder	tss	201	201	1.82	+	.	promoter=sigma70;box35pos=165;box35seq=ctgccg;box10pos=190;box10seq=taatgt
NZ_CP008957.1:210724-210974--rc-/210774	btssfinder	tss	201	201	1.60	+	.	promoter=sigma32;box35pos=163;box35seq=ctctgcc;box10pos=183;box10seq=tcaaccataa
##sequence-region	NZ_CP008957.1:211470-211720--/211670				1			251
NZ_CP008957.1:211470-211720--/211670	btssfinder	tss	201	201	1.93	+	.	promoter=sigma70;box35pos=167;box35seq=ttgatg;box10pos=189;box10seq=taaaat
NZ_CP008957.1:211470-211720--/211670	btssfinder	tss	201	201	1.36	+	.	promoter=sigma38;box35pos=167;box35seq=ttgatg;box10pos=189;box10seq=taaaat
##sequence-region	NZ_CP008957.1:212005-212255--rc-/212055				1			251
NZ_CP008957.1:212005-212255--rc-/212055	btssfinder	tss	201	201	1.89	+	.	promoter=sigma70;box35pos=163;box35seq=cagacg;box10pos=189;box10seq=taatat
NZ_CP008957.1:212005-212255--rc-/212055	btssfinder	tss	201	201	1.79	+	.	promoter=sigma38;box35pos=163;box35seq=cagacg;box10pos=189;box10seq=taatat
##sequence-region	NZ_CP008957.1:212981-213231--rc-/213031				1			251
NZ_CP008957.1:212981-213231--rc-/213031	btssfinder	tss	201	201	1.85	+	.	promoter=sigma70;box35pos=165;box35seq=tttata;box10pos=189;box10seq=cataat
NZ_CP008957.1:212981-213231--rc-/213031	btssfinder	tss	201	201	1.18	+	.	promoter=sigma38;box35pos=165;box35seq=tttata;box10pos=189;box10seq=cataat
##sequence-region	NZ_CP008957.1:213212-213462--/213412				1			251
NZ_CP008957.1:213212-213462--/213412	btssfinder	tss	201	201	0.85	+	.	promoter=sigma70;box35pos=162;box35seq=gcgtca;box10pos=189;box10seq=taacat
NZ_CP008957.1:213212-213462--/213412	btssfinder	tss	201	201	1.77	+	.	promoter=sigma28;box35pos=165;box35seq=tcagtaca;box10pos=184;box10seq=cttgataa
##sequence-region	NZ_CP008957.1:214577-214827--rc-/214627				1			251
NZ_CP008957.1:214577-214827--rc-/214627	btssfinder	tss	201	201	1.88	+	.	promoter=sigma38;box35pos=167;box35seq=ttgctt;box10pos=189;box10seq=aatact
##sequence-region	NZ_CP008957.1:215197-215447--rc-/215247				1			251
NZ_CP008957.1:215197-215447--rc-/215247	btssfinder	tss	201	201	1.89	+	.	promoter=sigma70;box35pos=166;box35seq=ttgctc;box10pos=189;box10seq=aataat
NZ_CP008957.1:215197-215447--rc-/215247	btssfinder	tss	201	201	1.38	+	.	promoter=sigma38;box35pos=166;box35seq=ttgctc;box10pos=189;box10seq=aataat
##sequence-region	NZ_CP008957.1:215111-215361--/215311				1			251
NZ_CP008957.1:215111-215361--/215311	btssfinder	tss	201	201	1.87	+	.	promoter=sigma70;box35pos=167;box35seq=gagcaa;box10pos=188;box10seq=tattct
NZ_CP008957.1:215111-215361--/215311	btssfinder	tss	201	201	1.39	+	.	promoter=sigma32;box35pos=163;box35seq=cggtgag;box10pos=183;box10seq=tgcgatattc
NZ_CP008957.1:215111-215361--/215311	btssfinder	tss	201	201	1.85	+	.	promoter=sigma38;box35pos=167;box35seq=gagcaa;box10pos=188;box10seq=tattct
##sequence-region	NZ_CP008957.1:215267-215517--rc-/215317				1			251
NZ_CP008957.1:215267-215517--rc-/215317	btssfinder	tss	201	201	1.83	+	.	promoter=sigma70;box35pos=163;box35seq=tttcca;box10pos=188;box10seq=tagact
##sequence-region	NZ_CP008957.1:216875-217125--rc-/216925				1			251
NZ_CP008957.1:216875-217125--rc-/216925	btssfinder	tss	201	201	1.82	+	.	promoter=sigma70;box35pos=165;box35seq=tcgctg;box10pos=188;box10seq=cattct
NZ_CP008957.1:216875-217125--rc-/216925	btssfinder	tss	201	201	1.74	+	.	promoter=sigma38;box35pos=165;box35seq=tcgctg;box10pos=188;box10seq=cattct
##sequence-region	NZ_CP008957.1:216913-217163--rc-/216963				1			251
NZ_CP008957.1:216913-217163--rc-/216963	btssfinder	tss	201	201	1.84	+	.	promoter=sigma70;box35pos=164;box35seq=cttaat;box10pos=190;box10seq=taaact
NZ_CP008957.1:216913-217163--rc-/216963	btssfinder	tss	201	201	1.14	+	.	promoter=sigma38;box35pos=164;box35seq=cttaat;box10pos=190;box10seq=taaact
##sequence-region	NZ_CP008957.1:217898-218148--rc-/217948				1			251
NZ_CP008957.1:217898-218148--rc-/217948	btssfinder	tss	201	201	1.84	+	.	promoter=sigma70;box35pos=163;box35seq=ctgcca;box10pos=189;box10seq=tattat
NZ_CP008957.1:217898-218148--rc-/217948	btssfinder	tss	201	201	1.70	+	.	promoter=sigma38;box35pos=163;box35seq=ctgcca;box10pos=189;box10seq=tattat
##sequence-region	NZ_CP008957.1:218018-218268--rc-/218068				1			251
NZ_CP008957.1:218018-218268--rc-/218068	btssfinder	tss	201	201	1.83	+	.	promoter=sigma70;box35pos=163;box35seq=ctgaat;box10pos=189;box10seq=tacgat
NZ_CP008957.1:218018-218268--rc-/218068	btssfinder	tss	201	201	1.70	+	.	promoter=sigma24;box35pos=165;box35seq=gaatcg;box10pos=190;box10seq=acgat
NZ_CP008957.1:218018-218268--rc-/218068	btssfinder	tss	201	201	1.88	+	.	promoter=sigma38;box35pos=163;box35seq=ctgaat;box10pos=189;box10seq=tacgat
##sequence-region	NZ_CP008957.1:218871-219121--rc-/218921				1			251
NZ_CP008957.1:218871-219121--rc-/218921	btssfinder	tss	201	201	1.83	+	.	promoter=sigma28;box35pos=168;box35seq=tccagcgc;box10pos=187;box10seq=cccgataa
##sequence-region	NZ_CP008957.1:218738-218988--/218938				1			251
NZ_CP008957.1:218738-218988--/218938	btssfinder	tss	201	201	1.88	+	.	promoter=sigma70;box35pos=166;box35seq=ccgaca;box10pos=189;box10seq=tattat
##sequence-region	NZ_CP008957.1:218870-219120--/219070				1			251
NZ_CP008957.1:218870-219120--/219070	btssfinder	tss	201	201	1.38	+	.	promoter=sigma70;box35pos=168;box35seq=ccgatg;box10pos=189;box10seq=tatttt
NZ_CP008957.1:218870-219120--/219070	btssfinder	tss	201	201	1.77	+	.	promoter=sigma38;box35pos=168;box35seq=ccgatg;box10pos=189;box10seq=tatttt
##sequence-region	NZ_CP008957.1:219449-219699--rc-/219499				1			251
NZ_CP008957.1:219449-219699--rc-/219499	btssfinder	tss	201	201	1.89	+	.	promoter=sigma70;box35pos=168;box35seq=tttgtt;box10pos=189;box10seq=taaagt
NZ_CP008957.1:219449-219699--rc-/219499	btssfinder	tss	201	201	1.59	+	.	promoter=sigma38;box35pos=168;box35seq=tttgtt;box10pos=189;box10seq=taaagt
##sequence-region	NZ_CP008957.1:219746-219996--/219946				1			251
NZ_CP008957.1:219746-219996--/219946	btssfinder	tss	201	201	1.90	+	.	promoter=sigma70;box35pos=168;box35seq=tttctg;box10pos=189;box10seq=taagat
NZ_CP008957.1:219746-219996--/219946	btssfinder	tss	201	201	1.79	+	.	promoter=sigma38;box35pos=168;box35seq=tttctg;box10pos=189;box10seq=taagat
##sequence-region	NZ_CP008957.1:220430-220680--/220630				1			251
NZ_CP008957.1:220430-220680--/220630	btssfinder	tss	201	201	0.65	+	.	promoter=sigma70;box35pos=162;box35seq=tcgata;box10pos=189;box10seq=tacagt
NZ_CP008957.1:220430-220680--/220630	btssfinder	tss	201	201	0.58	+	.	promoter=sigma38;box35pos=162;box35seq=tcgata;box10pos=189;box10seq=tacagt
##sequence-region	NZ_CP008957.1:223138-223388--/223338				1			251
NZ_CP008957.1:223138-223388--/223338	btssfinder	tss	201	201	1.84	+	.	promoter=sigma70;box35pos=166;box35seq=taaaca;box10pos=189;box10seq=tagtat
##sequence-region	NZ_CP008957.1:223154-223404--/223354				1			251
NZ_CP008957.1:223154-223404--/223354	btssfinder	tss	201	201	1.83	+	.	promoter=sigma70;box35pos=161;box35seq=gtaaag;box10pos=189;box10seq=tatgat
##sequence-region	NZ_CP008957.1:223377-223627--/223577				1			251
NZ_CP008957.1:223377-223627--/223577	btssfinder	tss	201	201	1.89	+	.	promoter=sigma38;box35pos=162;box35seq=tcggcg;box10pos=188;box10seq=tacgat
##sequence-region	NZ_CP008957.1:223547-223797--rc-/223597				1			251
NZ_CP008957.1:223547-223797--rc-/223597	btssfinder	tss	201	201	1.83	+	.	promoter=sigma70;box35pos=164;box35seq=ttggcc;box10pos=189;box10seq=tatctt
##sequence-region	NZ_CP008957.1:224007-224257--rc-/224057				1			251
NZ_CP008957.1:224007-224257--rc-/224057	btssfinder	tss	201	201	1.79	+	.	promoter=sigma70;box35pos=161;box35seq=gacaaa;box10pos=189;box10seq=taacct
##sequence-region	NZ_CP008957.1:224648-224898--rc-/224698				1			251
NZ_CP008957.1:224648-224898--rc-/224698	btssfinder	tss	201	201	1.72	+	.	promoter=sigma70;box35pos=166;box35seq=tggatg;box10pos=189;box10seq=tattgt
NZ_CP008957.1:224648-224898--rc-/224698	btssfinder	tss	201	201	1.57	+	.	promoter=sigma38;box35pos=166;box35seq=tggatg;box10pos=189;box10seq=tattgt
##sequence-region	NZ_CP008957.1:225660-225910--rc-/225710				1			251
NZ_CP008957.1:225660-225910--rc-/225710	btssfinder	tss	201	201	1.83	+	.	promoter=sigma70;box35pos=163;box35seq=ttgacc;box10pos=189;box10seq=tatgat
NZ_CP008957.1:225660-225910--rc-/225710	btssfinder	tss	201	201	1.57	+	.	promoter=sigma38;box35pos=163;box35seq=ttgacc;box10pos=189;box10seq=tatgat
##sequence-region	NZ_CP008957.1:225696-225946--rc-/225746				1			251
NZ_CP008957.1:225696-225946--rc-/225746	btssfinder	tss	201	201	1.76	+	.	promoter=sigma70;box35pos=161;box35seq=tcgatg;box10pos=188;box10seq=cagaat
##sequence-region	NZ_CP008957.1:226747-226997--rc-/226797				1			251
NZ_CP008957.1:226747-226997--rc-/226797	btssfinder	tss	201	201	0.84	+	.	promoter=sigma70;box35pos=163;box35seq=ttcaca;box10pos=190;box10seq=cattat
NZ_CP008957.1:226747-226997--rc-/226797	btssfinder	tss	201	201	1.89	+	.	promoter=sigma38;box35pos=163;box35seq=ttcaca;box10pos=190;box10seq=cattat
##sequence-region	NZ_CP008957.1:232384-232634--rc-/232434				1			251
NZ_CP008957.1:232384-232634--rc-/232434	btssfinder	tss	201	201	1.94	+	.	promoter=sigma70;box35pos=166;box35seq=ttaact;box10pos=189;box10seq=tagaat
NZ_CP008957.1:232384-232634--rc-/232434	btssfinder	tss	201	201	1.69	+	.	promoter=sigma38;box35pos=165;box35seq=gttaac;box10pos=189;box10seq=tagaat
##sequence-region	NZ_CP008957.1:232555-232805--rc-/232605				1			251
NZ_CP008957.1:232555-232805--rc-/232605	btssfinder	tss	201	201	1.84	+	.	promoter=sigma70;box35pos=165;box35seq=tcgcca;box10pos=189;box10seq=tatcat
NZ_CP008957.1:232555-232805--rc-/232605	btssfinder	tss	201	201	1.25	+	.	promoter=sigma38;box35pos=165;box35seq=tcgcca;box10pos=189;box10seq=tatcat
##sequence-region	NZ_CP008957.1:232408-232658--/232608				1			251
NZ_CP008957.1:232408-232658--/232608	btssfinder	tss	201	201	1.94	+	.	promoter=sigma70;box35pos=166;box35seq=ttgaac;box10pos=189;box10seq=gatact
##sequence-region	NZ_CP008957.1:233507-233757--/233707				1			251
NZ_CP008957.1:233507-233757--/233707	btssfinder	tss	201	201	1.91	+	.	promoter=sigma70;box35pos=165;box35seq=tttctg;box10pos=189;box10seq=tataat
NZ_CP008957.1:233507-233757--/233707	btssfinder	tss	201	201	1.72	+	.	promoter=sigma38;box35pos=165;box35seq=tttctg;box10pos=189;box10seq=tataat
##sequence-region	NZ_CP008957.1:234853-235103--rc-/234903				1			251
NZ_CP008957.1:234853-235103--rc-/234903	btssfinder	tss	201	201	1.67	+	.	promoter=sigma70;box35pos=167;box35seq=cagact;box10pos=188;box10seq=tatatt
NZ_CP008957.1:234853-235103--rc-/234903	btssfinder	tss	201	201	1.86	+	.	promoter=sigma38;box35pos=167;box35seq=cagact;box10pos=188;box10seq=tatatt
##sequence-region	NZ_CP008957.1:235310-235560--rc-/235360				1			251
NZ_CP008957.1:235310-235560--rc-/235360	btssfinder	tss	201	201	1.84	+	.	promoter=sigma70;box35pos=166;box35seq=cagata;box10pos=189;box10seq=taaact
NZ_CP008957.1:235310-235560--rc-/235360	btssfinder	tss	201	201	1.53	+	.	promoter=sigma38;box35pos=166;box35seq=cagata;box10pos=189;box10seq=taaact
##sequence-region	NZ_CP008957.1:235344-235594--rc-/235394				1			251
NZ_CP008957.1:235344-235594--rc-/235394	btssfinder	tss	201	201	1.78	+	.	promoter=sigma70;box35pos=164;box35seq=ctgtaa;box10pos=188;box10seq=tacggt
##sequence-region	NZ_CP008957.1:235411-235661--rc-/235461				1			251
NZ_CP008957.1:235411-235661--rc-/235461	btssfinder	tss	201	201	0.57	+	.	promoter=sigma70;box35pos=167;box35seq=ctgctc;box10pos=189;box10seq=tacact
##sequence-region	NZ_CP008957.1:235767-236017--rc-/235817				1			251
NZ_CP008957.1:235767-236017--rc-/235817	btssfinder	tss	201	201	1.58	+	.	promoter=sigma70;box35pos=165;box35seq=tagttt;box10pos=189;box10seq=cataat
NZ_CP008957.1:235767-236017--rc-/235817	btssfinder	tss	201	201	1.80	+	.	promoter=sigma38;box35pos=167;box35seq=gtttcg;box10pos=189;box10seq=cataat
##sequence-region	NZ_CP008957.1:235765-236015--/235965				1			251
NZ_CP008957.1:235765-236015--/235965	btssfinder	tss	201	201	1.84	+	.	promoter=sigma70;box35pos=166;box35seq=ctggaa;box10pos=189;box10seq=gagaat
##sequence-region	NZ_CP008957.1:235970-236220--/236170				1			251
NZ_CP008957.1:235970-236220--/236170	btssfinder	tss	201	201	1.85	+	.	promoter=sigma70;box35pos=163;box35seq=tctatt;box10pos=191;box10seq=catgct
##sequence-region	NZ_CP008957.1:236258-236508--/236458				1			251
NZ_CP008957.1:236258-236508--/236458	btssfinder	tss	201	201	1.53	+	.	promoter=sigma70;box35pos=162;box35seq=ttggtg;box10pos=188;box10seq=gatact
##sequence-region	NZ_CP008957.1:236727-236977--rc-/236777				1			251
NZ_CP008957.1:236727-236977--rc-/236777	btssfinder	tss	201	201	1.84	+	.	promoter=sigma70;box35pos=162;box35seq=gtgcct;box10pos=188;box10seq=tattct
NZ_CP008957.1:236727-236977--rc-/236777	btssfinder	tss	201	201	0.99	+	.	promoter=sigma38;box35pos=162;box35seq=gtgcct;box10pos=188;box10seq=tattct
##sequence-region	NZ_CP008957.1:237083-237333--rc-/237133				1			251
NZ_CP008957.1:237083-237333--rc-/237133	btssfinder	tss	201	201	1.75	+	.	promoter=sigma32;box35pos=168;box35seq=tgcctat;box10pos=188;box10seq=ctacccatag
##sequence-region	NZ_CP008957.1:236983-237233--/237183				1			251
NZ_CP008957.1:236983-237233--/237183	btssfinder	tss	201	201	1.81	+	.	promoter=sigma70;box35pos=162;box35seq=tagtag;box10pos=188;box10seq=tacgtt
NZ_CP008957.1:236983-237233--/237183	btssfinder	tss	201	201	1.84	+	.	promoter=sigma38;box35pos=162;box35seq=tagtag;box10pos=188;box10seq=tacgtt
##sequence-region	NZ_CP008957.1:237569-237819--/237769				1			251
NZ_CP008957.1:237569-237819--/237769	btssfinder	tss	201	201	1.91	+	.	promoter=sigma70;box35pos=166;box35seq=ttgatt;box10pos=189;box10seq=taactt
NZ_CP008957.1:237569-237819--/237769	btssfinder	tss	201	201	1.91	+	.	promoter=sigma38;box35pos=166;box35seq=ttgatt;box10pos=189;box10seq=taactt
##sequence-region	NZ_CP008957.1:237639-237889--/237839				1			251
NZ_CP008957.1:237639-237889--/237839	btssfinder	tss	201	201	1.96	+	.	promoter=sigma70;box35pos=166;box35seq=ctcaaa;box10pos=189;box10seq=taacgt
NZ_CP008957.1:237639-237889--/237839	btssfinder	tss	201	201	1.96	+	.	promoter=sigma28;box35pos=164;box35seq=tactcaaa;box10pos=184;box10seq=tttgataa
NZ_CP008957.1:237639-237889--/237839	btssfinder	tss	201	201	1.95	+	.	promoter=sigma38;box35pos=166;box35seq=ctcaaa;box10pos=189;box10seq=taacgt
##sequence-region	NZ_CP008957.1:237790-238040--rc-/237840				1			251
NZ_CP008957.1:237790-238040--rc-/237840	btssfinder	tss	201	201	1.97	+	.	promoter=sigma70;box35pos=167;box35seq=gcgtta;box10pos=189;box10seq=tatgtt
NZ_CP008957.1:237790-238040--rc-/237840	btssfinder	tss	201	201	1.88	+	.	promoter=sigma38;box35pos=167;box35seq=gcgtta;box10pos=189;box10seq=tatgtt
##sequence-region	NZ_CP008957.1:237834-238084--/238034				1			251
NZ_CP008957.1:237834-238084--/238034	btssfinder	tss	201	201	1.91	+	.	promoter=sigma70;box35pos=161;box35seq=gtccta;box10pos=189;box10seq=tacact
NZ_CP008957.1:237834-238084--/238034	btssfinder	tss	201	201	1.83	+	.	promoter=sigma38;box35pos=163;box35seq=cctaaa;box10pos=189;box10seq=tacact
##sequence-region	NZ_CP008957.1:238288-238538--/238488				1			251
NZ_CP008957.1:238288-238538--/238488	btssfinder	tss	201	201	1.57	+	.	promoter=sigma32;box35pos=168;box35seq=agcgcca;box10pos=188;box10seq=ttcactaaaa
##sequence-region	NZ_CP008957.1:238703-238953--rc-/238753				1			251
NZ_CP008957.1:238703-238953--rc-/238753	btssfinder	tss	201	201	1.88	+	.	promoter=sigma70;box35pos=164;box35seq=ccggca;box10pos=189;box10seq=taaact
NZ_CP008957.1:238703-238953--rc-/238753	btssfinder	tss	201	201	1.32	+	.	promoter=sigma38;box35pos=164;box35seq=ccggca;box10pos=189;box10seq=taaact
##sequence-region	NZ_CP008957.1:239487-239737--rc-/239537				1			251
NZ_CP008957.1:239487-239737--rc-/239537	btssfinder	tss	201	201	1.89	+	.	promoter=sigma70;box35pos=165;box35seq=ttacag;box10pos=190;box10seq=taaaca
NZ_CP008957.1:239487-239737--rc-/239537	btssfinder	tss	201	201	1.72	+	.	promoter=sigma38;box35pos=165;box35seq=ttacag;box10pos=190;box10seq=taaaca
##sequence-region	NZ_CP008957.1:241138-241388--rc-/241188				1			251
NZ_CP008957.1:241138-241388--rc-/241188	btssfinder	tss	201	201	1.91	+	.	promoter=sigma70;box35pos=166;box35seq=taccag;box10pos=187;box10seq=tataat
NZ_CP008957.1:241138-241388--rc-/241188	btssfinder	tss	201	201	1.92	+	.	promoter=sigma28;box35pos=167;box35seq=accagaga;box10pos=187;box10seq=tataatat
NZ_CP008957.1:241138-241388--rc-/241188	btssfinder	tss	201	201	1.89	+	.	promoter=sigma38;box35pos=162;box35seq=gggata;box10pos=187;box10seq=tataat
##sequence-region	NZ_CP008957.1:242580-242830--/242780				1			251
NZ_CP008957.1:242580-242830--/242780	btssfinder	tss	201	201	1.96	+	.	promoter=sigma70;box35pos=166;box35seq=ttactt;box10pos=189;box10seq=taatat
NZ_CP008957.1:242580-242830--/242780	btssfinder	tss	201	201	1.67	+	.	promoter=sigma28;box35pos=167;box35seq=tactttca;box10pos=187;box10seq=gataatat
NZ_CP008957.1:242580-242830--/242780	btssfinder	tss	201	201	1.90	+	.	promoter=sigma38;box35pos=166;box35seq=ttactt;box10pos=189;box10seq=taatat
##sequence-region	NZ_CP008957.1:243892-244142--/244092				1			251
NZ_CP008957.1:243892-244142--/244092	btssfinder	tss	201	201	1.84	+	.	promoter=sigma70;box35pos=158;box35seq=ttcaat;box10pos=186;box10seq=tattat
NZ_CP008957.1:243892-244142--/244092	btssfinder	tss	201	201	1.96	+	.	promoter=sigma38;box35pos=168;box35seq=ttttta;box10pos=189;box10seq=tattct
##sequence-region	NZ_CP008957.1:244837-245087--rc-/244887				1			251
NZ_CP008957.1:244837-245087--rc-/244887	btssfinder	tss	201	201	1.68	+	.	promoter=sigma70;box35pos=165;box35seq=gttccg;box10pos=189;box10seq=tatttt
NZ_CP008957.1:244837-245087--rc-/244887	btssfinder	tss	201	201	1.33	+	.	promoter=sigma38;box35pos=165;box35seq=gttccg;box10pos=189;box10seq=tatttt
##sequence-region	NZ_CP008957.1:245899-246149--/246099				1			251
NZ_CP008957.1:245899-246149--/246099	btssfinder	tss	201	201	0.82	+	.	promoter=sigma70;box35pos=165;box35seq=ctgtcg;box10pos=187;box10seq=tataat
##sequence-region	NZ_CP008957.1:248810-249060--/249010				1			251
NZ_CP008957.1:248810-249060--/249010	btssfinder	tss	201	201	1.73	+	.	promoter=sigma38;box35pos=160;box35seq=tttatt;box10pos=187;box10seq=caagct
##sequence-region	NZ_CP008957.1:248879-249129--/249079				1			251
NZ_CP008957.1:248879-249129--/249079	btssfinder	tss	201	201	1.90	+	.	promoter=sigma70;box35pos=161;box35seq=ctgact;box10pos=189;box10seq=tactgt
NZ_CP008957.1:248879-249129--/249079	btssfinder	tss	201	201	1.89	+	.	promoter=sigma38;box35pos=161;box35seq=ctgact;box10pos=189;box10seq=tactgt
##sequence-region	NZ_CP008957.1:249826-250076--/250026				1			251
NZ_CP008957.1:249826-250076--/250026	btssfinder	tss	201	201	0.84	+	.	promoter=sigma70;box35pos=165;box35seq=ttcaat;box10pos=187;box10seq=taatga
##sequence-region	NZ_CP008957.1:255077-255327--rc-/255127				1			251
NZ_CP008957.1:255077-255327--rc-/255127	btssfinder	tss	201	201	1.82	+	.	promoter=sigma70;box35pos=168;box35seq=ctgccc;box10pos=189;box10seq=tatgat
NZ_CP008957.1:255077-255327--rc-/255127	btssfinder	tss	201	201	1.64	+	.	promoter=sigma38;box35pos=168;box35seq=ctgccc;box10pos=189;box10seq=tatgat
##sequence-region	NZ_CP008957.1:254939-255189--/255139				1			251
NZ_CP008957.1:254939-255189--/255139	btssfinder	tss	201	201	0.11	+	.	promoter=sigma70;box35pos=169;box35seq=tttaaa;box10pos=192;box10seq=gatgat
##sequence-region	NZ_CP008957.1:258761-259011--/258961				1			251
NZ_CP008957.1:258761-259011--/258961	btssfinder	tss	201	201	1.80	+	.	promoter=sigma32;box35pos=168;box35seq=ggctttc;box10pos=188;box10seq=gtcagcatgt
##sequence-region	NZ_CP008957.1:258763-259013--/258963				1			251
NZ_CP008957.1:258763-259013--/258963	btssfinder	tss	201	201	1.82	+	.	promoter=sigma32;box35pos=166;box35seq=ggctttc;box10pos=186;box10seq=gtcagcatgt
##sequence-region	NZ_CP008957.1:260211-260461--/260411				1			251
NZ_CP008957.1:260211-260461--/260411	btssfinder	tss	201	201	1.93	+	.	promoter=sigma70;box35pos=166;box35seq=ctgatt;box10pos=188;box10seq=taaact
NZ_CP008957.1:260211-260461--/260411	btssfinder	tss	201	201	1.92	+	.	promoter=sigma38;box35pos=166;box35seq=ctgatt;box10pos=188;box10seq=taaact
##sequence-region	NZ_CP008957.1:260487-260737--/260687				1			251
NZ_CP008957.1:260487-260737--/260687	btssfinder	tss	201	201	1.82	+	.	promoter=sigma70;box35pos=167;box35seq=tttccg;box10pos=188;box10seq=taagct
NZ_CP008957.1:260487-260737--/260687	btssfinder	tss	201	201	1.49	+	.	promoter=sigma38;box35pos=167;box35seq=tttccg;box10pos=188;box10seq=taagct
##sequence-region	NZ_CP008957.1:260630-260880--/260830				1			251
NZ_CP008957.1:260630-260880--/260830	btssfinder	tss	201	201	1.78	+	.	promoter=sigma70;box35pos=167;box35seq=tcgtta;box10pos=189;box10seq=taatat
##sequence-region	NZ_CP008957.1:260952-261202--/261152				1			251
NZ_CP008957.1:260952-261202--/261152	btssfinder	tss	201	201	1.74	+	.	promoter=sigma70;box35pos=161;box35seq=gagaac;box10pos=189;box10seq=tatcat
##sequence-region	NZ_CP008957.1:261020-261270--/261220				1			251
NZ_CP008957.1:261020-261270--/261220	btssfinder	tss	201	201	1.96	+	.	promoter=sigma70;box35pos=166;box35seq=ctcaaa;box10pos=189;box10seq=taaaat
NZ_CP008957.1:261020-261270--/261220	btssfinder	tss	201	201	1.86	+	.	promoter=sigma38;box35pos=166;box35seq=ctcaaa;box10pos=189;box10seq=taaaat
##sequence-region	NZ_CP008957.1:261258-261508--/261458				1			251
NZ_CP008957.1:261258-261508--/261458	btssfinder	tss	201	201	1.91	+	.	promoter=sigma70;box35pos=166;box35seq=ttgatg;box10pos=189;box10seq=gatgat
##sequence-region	NZ_CP008957.1:261930-262180--/262130				1			251
NZ_CP008957.1:261930-262180--/262130	btssfinder	tss	201	201	0.14	+	.	promoter=sigma70;box35pos=162;box35seq=ttgcag;box10pos=188;box10seq=tatttt
NZ_CP008957.1:261930-262180--/262130	btssfinder	tss	201	201	1.84	+	.	promoter=sigma38;box35pos=162;box35seq=ttgcag;box10pos=188;box10seq=tatttt
##sequence-region	NZ_CP008957.1:263019-263269--/263219				1			251
NZ_CP008957.1:263019-263269--/263219	btssfinder	tss	201	201	1.89	+	.	promoter=sigma70;box35pos=160;box35seq=gtgctt;box10pos=188;box10seq=taaaat
NZ_CP008957.1:263019-263269--/263219	btssfinder	tss	201	201	1.81	+	.	promoter=sigma38;box35pos=160;box35seq=gtgctt;box10pos=188;box10seq=taaaat
##sequence-region	NZ_CP008957.1:264047-264297--rc-/264097				1			251
NZ_CP008957.1:264047-264297--rc-/264097	btssfinder	tss	201	201	1.88	+	.	promoter=sigma38;box35pos=164;box35seq=tttgta;box10pos=189;box10seq=taatta
##sequence-region	NZ_CP008957.1:264733-264983--rc-/264783				1			251
NZ_CP008957.1:264733-264983--rc-/264783	btssfinder	tss	201	201	1.83	+	.	promoter=sigma70;box35pos=161;box35seq=gttaaa;box10pos=188;box10seq=tacgct
NZ_CP008957.1:264733-264983--rc-/264783	btssfinder	tss	201	201	1.82	+	.	promoter=sigma38;box35pos=161;box35seq=gttaaa;box10pos=188;box10seq=tacgct
##sequence-region	NZ_CP008957.1:265976-266226--rc-/266026				1			251
NZ_CP008957.1:265976-266226--rc-/266026	btssfinder	tss	201	201	1.91	+	.	promoter=sigma70;box35pos=165;box35seq=ttgacg;box10pos=189;box10seq=taaatt
##sequence-region	NZ_CP008957.1:266473-266723--rc-/266523				1			251
NZ_CP008957.1:266473-266723--rc-/266523	btssfinder	tss	201	201	1.82	+	.	promoter=sigma70;box35pos=161;box35seq=tttcaa;box10pos=188;box10seq=taatct
NZ_CP008957.1:266473-266723--rc-/266523	btssfinder	tss	201	201	1.79	+	.	promoter=sigma28;box35pos=163;box35seq=tcaacctg;box10pos=183;box10seq=tttgataa
NZ_CP008957.1:266473-266723--rc-/266523	btssfinder	tss	201	201	1.66	+	.	promoter=sigma38;box35pos=161;box35seq=tttcaa;box10pos=188;box10seq=taatct
##sequence-region	NZ_CP008957.1:266798-267048--rc-/266848				1			251
NZ_CP008957.1:266798-267048--rc-/266848	btssfinder	tss	201	201	1.53	+	.	promoter=sigma70;box35pos=162;box35seq=ccgact;box10pos=189;box10seq=taccat
##sequence-region	NZ_CP008957.1:269960-270210--rc-/270010				1			251
NZ_CP008957.1:269960-270210--rc-/270010	btssfinder	tss	201	201	1.86	+	.	promoter=sigma24;box35pos=169;box35seq=gaacac;box10pos=191;box10seq=tcgta
##sequence-region	NZ_CP008957.1:270537-270787--/270737				1			251
NZ_CP008957.1:270537-270787--/270737	btssfinder	tss	201	201	1.79	+	.	promoter=sigma70;box35pos=164;box35seq=ctgtac;box10pos=188;box10seq=tatgat
##sequence-region	NZ_CP008957.1:270825-271075--rc-/270875				1			251
NZ_CP008957.1:270825-271075--rc-/270875	btssfinder	tss	201	201	1.93	+	.	promoter=sigma70;box35pos=166;box35seq=ttggaa;box10pos=189;box10seq=gaacct
##sequence-region	NZ_CP008957.1:270835-271085--rc-/270885				1			251
NZ_CP008957.1:270835-271085--rc-/270885	btssfinder	tss	201	201	1.92	+	.	promoter=sigma70;box35pos=164;box35seq=ctgtaa;box10pos=189;box10seq=tacatt
NZ_CP008957.1:270835-271085--rc-/270885	btssfinder	tss	201	201	1.83	+	.	promoter=sigma38;box35pos=164;box35seq=ctgtaa;box10pos=189;box10seq=tacatt
##sequence-region	NZ_CP008957.1:270839-271089--/271039				1			251
NZ_CP008957.1:270839-271089--/271039	btssfinder	tss	201	201	1.94	+	.	promoter=sigma70;box35pos=166;box35seq=gcgaca;box10pos=189;box10seq=tatcat
NZ_CP008957.1:270839-271089--/271039	btssfinder	tss	201	201	1.81	+	.	promoter=sigma38;box35pos=166;box35seq=gcgaca;box10pos=189;box10seq=tatcat
##sequence-region	NZ_CP008957.1:271117-271367--rc-/271167				1			251
NZ_CP008957.1:271117-271367--rc-/271167	btssfinder	tss	201	201	1.91	+	.	promoter=sigma70;box35pos=167;box35seq=ttgtta;box10pos=189;box10seq=cataat
NZ_CP008957.1:271117-271367--rc-/271167	btssfinder	tss	201	201	1.83	+	.	promoter=sigma32;box35pos=164;box35seq=ctattgt;box10pos=184;box10seq=tgccccataa
NZ_CP008957.1:271117-271367--rc-/271167	btssfinder	tss	201	201	1.85	+	.	promoter=sigma38;box35pos=167;box35seq=ttgtta;box10pos=189;box10seq=cataat
##sequence-region	NZ_CP008957.1:271211-271461--rc-/271261				1			251
NZ_CP008957.1:271211-271461--rc-/271261	btssfinder	tss	201	201	1.92	+	.	promoter=sigma70;box35pos=161;box35seq=tttcat;box10pos=189;box10seq=taaact
NZ_CP008957.1:271211-271461--rc-/271261	btssfinder	tss	201	201	1.93	+	.	promoter=sigma38;box35pos=161;box35seq=tttcat;box10pos=189;box10seq=taaact
##sequence-region	NZ_CP008957.1:271131-271381--/271331				1			251
NZ_CP008957.1:271131-271381--/271331	btssfinder	tss	201	201	1.74	+	.	promoter=sigma70;box35pos=167;box35seq=tgaaag;box10pos=192;box10seq=tatcat
NZ_CP008957.1:271131-271381--/271331	btssfinder	tss	201	201	1.47	+	.	promoter=sigma38;box35pos=167;box35seq=tgaaag;box10pos=192;box10seq=tatcat
##sequence-region	NZ_CP008957.1:271152-271402--/271352				1			251
NZ_CP008957.1:271152-271402--/271352	btssfinder	tss	201	201	1.94	+	.	promoter=sigma70;box35pos=166;box35seq=ttgatt;box10pos=189;box10seq=taactt
NZ_CP008957.1:271152-271402--/271352	btssfinder	tss	201	201	1.93	+	.	promoter=sigma38;box35pos=166;box35seq=ttgatt;box10pos=189;box10seq=taactt
##sequence-region	NZ_CP008957.1:271470-271720--rc-/271520				1			251
NZ_CP008957.1:271470-271720--rc-/271520	btssfinder	tss	201	201	1.94	+	.	promoter=sigma70;box35pos=166;box35seq=tcgcct;box10pos=189;box10seq=taaagt
NZ_CP008957.1:271470-271720--rc-/271520	btssfinder	tss	201	201	1.84	+	.	promoter=sigma38;box35pos=166;box35seq=tcgcct;box10pos=189;box10seq=taaagt
##sequence-region	NZ_CP008957.1:272113-272363--rc-/272163				1			251
NZ_CP008957.1:272113-272363--rc-/272163	btssfinder	tss	201	201	1.86	+	.	promoter=sigma70;box35pos=163;box35seq=ttggcc;box10pos=188;box10seq=tagaat
NZ_CP008957.1:272113-272363--rc-/272163	btssfinder	tss	201	201	1.95	+	.	promoter=sigma38;box35pos=163;box35seq=ttggcc;box10pos=188;box10seq=tagaat
##sequence-region	NZ_CP008957.1:273072-273322--rc-/273122				1			251
NZ_CP008957.1:273072-273322--rc-/273122	btssfinder	tss	201	201	1.96	+	.	promoter=sigma70;box35pos=162;box35seq=gtgatg;box10pos=188;box10seq=tatgtt
NZ_CP008957.1:273072-273322--rc-/273122	btssfinder	tss	201	201	1.90	+	.	promoter=sigma32;box35pos=160;box35seq=ttgtgat;box10pos=180;box10seq=atatccagta
NZ_CP008957.1:273072-273322--rc-/273122	btssfinder	tss	201	201	1.95	+	.	promoter=sigma38;box35pos=162;box35seq=gtgatg;box10pos=188;box10seq=tatgtt
##sequence-region	NZ_CP008957.1:273400-273650--rc-/273450				1			251
NZ_CP008957.1:273400-273650--rc-/273450	btssfinder	tss	201	201	1.91	+	.	promoter=sigma70;box35pos=167;box35seq=ttggct;box10pos=189;box10seq=tattat
NZ_CP008957.1:273400-273650--rc-/273450	btssfinder	tss	201	201	1.92	+	.	promoter=sigma38;box35pos=167;box35seq=ttggct;box10pos=189;box10seq=tattat
##sequence-region	NZ_CP008957.1:273268-273518--/273468				1			251
NZ_CP008957.1:273268-273518--/273468	btssfinder	tss	201	201	1.91	+	.	promoter=sigma70;box35pos=164;box35seq=tatgcg;box10pos=189;box10seq=cataat
NZ_CP008957.1:273268-273518--/273468	btssfinder	tss	201	201	1.57	+	.	promoter=sigma32;box35pos=166;box35seq=tgcgtgg;box10pos=186;box10seq=gtccataata
NZ_CP008957.1:273268-273518--/273468	btssfinder	tss	201	201	1.92	+	.	promoter=sigma38;box35pos=164;box35seq=tatgcg;box10pos=189;box10seq=cataat
##sequence-region	NZ_CP008957.1:273443-273693--rc-/273493				1			251
NZ_CP008957.1:273443-273693--rc-/273493	btssfinder	tss	201	201	1.87	+	.	promoter=sigma70;box35pos=161;box35seq=ttccct;box10pos=189;box10seq=tataat
NZ_CP008957.1:273443-273693--rc-/273493	btssfinder	tss	201	201	1.71	+	.	promoter=sigma38;box35pos=161;box35seq=ttccct;box10pos=189;box10seq=tataat
##sequence-region	NZ_CP008957.1:273444-273694--rc-/273494				1			251
NZ_CP008957.1:273444-273694--rc-/273494	btssfinder	tss	201	201	1.84	+	.	promoter=sigma70;box35pos=162;box35seq=ttccct;box10pos=190;box10seq=tataat
NZ_CP008957.1:273444-273694--rc-/273494	btssfinder	tss	201	201	1.74	+	.	promoter=sigma38;box35pos=162;box35seq=ttccct;box10pos=190;box10seq=tataat
##sequence-region	NZ_CP008957.1:274210-274460--rc-/274260				1			251
NZ_CP008957.1:274210-274460--rc-/274260	btssfinder	tss	201	201	1.85	+	.	promoter=sigma24;box35pos=169;box35seq=gaacac;box10pos=191;box10seq=tcgta
##sequence-region	NZ_CP008957.1:274784-275034--/274984				1			251
NZ_CP008957.1:274784-275034--/274984	btssfinder	tss	201	201	1.83	+	.	promoter=sigma70;box35pos=161;box35seq=cagcat;box10pos=188;box10seq=tataat
##sequence-region	NZ_CP008957.1:275001-275251--rc-/275051				1			251
NZ_CP008957.1:275001-275251--rc-/275051	btssfinder	tss	201	201	1.88	+	.	promoter=sigma70;box35pos=163;box35seq=tctatc;box10pos=188;box10seq=gatact
NZ_CP008957.1:275001-275251--rc-/275051	btssfinder	tss	201	201	1.66	+	.	promoter=sigma24;box35pos=167;box35seq=tcactt;box10pos=191;box10seq=actga
NZ_CP008957.1:275001-275251--rc-/275051	btssfinder	tss	201	201	1.61	+	.	promoter=sigma38;box35pos=165;box35seq=tatcac;box10pos=188;box10seq=gatact
##sequence-region	NZ_CP008957.1:275020-275270--/275220				1			251
NZ_CP008957.1:275020-275270--/275220	btssfinder	tss	201	201	1.89	+	.	promoter=sigma70;box35pos=163;box35seq=ttacta;box10pos=189;box10seq=tatgat
NZ_CP008957.1:275020-275270--/275220	btssfinder	tss	201	201	1.61	+	.	promoter=sigma38;box35pos=166;box35seq=ctaaca;box10pos=189;box10seq=tatgat
##sequence-region	NZ_CP008957.1:275335-275585--rc-/275385				1			251
NZ_CP008957.1:275335-275585--rc-/275385	btssfinder	tss	201	201	1.84	+	.	promoter=sigma70;box35pos=164;box35seq=tcgcca;box10pos=189;box10seq=tatttt
NZ_CP008957.1:275335-275585--rc-/275385	btssfinder	tss	201	201	1.95	+	.	promoter=sigma38;box35pos=164;box35seq=tcgcca;box10pos=189;box10seq=tatttt
##sequence-region	NZ_CP008957.1:275991-276241--rc-/276041				1			251
NZ_CP008957.1:275991-276241--rc-/276041	btssfinder	tss	201	201	1.64	+	.	promoter=sigma70;box35pos=169;box35seq=ttgctc;box10pos=192;box10seq=tatttt
NZ_CP008957.1:275991-276241--rc-/276041	btssfinder	tss	201	201	1.78	+	.	promoter=sigma38;box35pos=169;box35seq=ttgctc;box10pos=192;box10seq=tatttt
##sequence-region	NZ_CP008957.1:276276-276526--/276476				1			251
NZ_CP008957.1:276276-276526--/276476	btssfinder	tss	201	201	1.82	+	.	promoter=sigma70;box35pos=164;box35seq=ttgaca;box10pos=186;box10seq=gatatt
NZ_CP008957.1:276276-276526--/276476	btssfinder	tss	201	201	1.87	+	.	promoter=sigma32;box35pos=161;box35seq=acattga;box10pos=183;box10seq=aaagatattt
NZ_CP008957.1:276276-276526--/276476	btssfinder	tss	201	201	1.83	+	.	promoter=sigma38;box35pos=164;box35seq=ttgaca;box10pos=188;box10seq=tattta
##sequence-region	NZ_CP008957.1:276453-276703--rc-/276503				1			251
NZ_CP008957.1:276453-276703--rc-/276503	btssfinder	tss	201	201	1.94	+	.	promoter=sigma70;box35pos=166;box35seq=cttatg;box10pos=189;box10seq=tataat
NZ_CP008957.1:276453-276703--rc-/276503	btssfinder	tss	201	201	1.95	+	.	promoter=sigma38;box35pos=166;box35seq=cttatg;box10pos=189;box10seq=tataat
##sequence-region	NZ_CP008957.1:276984-277234--rc-/277034				1			251
NZ_CP008957.1:276984-277234--rc-/277034	btssfinder	tss	201	201	1.92	+	.	promoter=sigma70;box35pos=164;box35seq=tagcat;box10pos=188;box10seq=tataat
NZ_CP008957.1:276984-277234--rc-/277034	btssfinder	tss	201	201	1.90	+	.	promoter=sigma38;box35pos=164;box35seq=tagcat;box10pos=188;box10seq=tataat
##sequence-region	NZ_CP008957.1:277752-278002--/277952				1			251
NZ_CP008957.1:277752-278002--/277952	btssfinder	tss	201	201	1.84	+	.	promoter=sigma70;box35pos=165;box35seq=ctgcca;box10pos=189;box10seq=tatcat
##sequence-region	NZ_CP008957.1:278817-279067--rc-/278867				1			251
NZ_CP008957.1:278817-279067--rc-/278867	btssfinder	tss	201	201	1.92	+	.	promoter=sigma70;box35pos=167;box35seq=tttctt;box10pos=188;box10seq=taaaat
NZ_CP008957.1:278817-279067--rc-/278867	btssfinder	tss	201	201	1.73	+	.	promoter=sigma38;box35pos=167;box35seq=tttctt;box10pos=188;box10seq=taaaat
##sequence-region	NZ_CP008957.1:278989-279239--rc-/279039				1			251
NZ_CP008957.1:278989-279239--rc-/279039	btssfinder	tss	201	201	1.84	+	.	promoter=sigma70;box35pos=166;box35seq=ctgatt;box10pos=189;box10seq=tattct
NZ_CP008957.1:278989-279239--rc-/279039	btssfinder	tss	201	201	1.54	+	.	promoter=sigma32;box35pos=164;box35seq=ggctgat;box10pos=184;box10seq=gccgctattc
NZ_CP008957.1:278989-279239--rc-/279039	btssfinder	tss	201	201	1.55	+	.	promoter=sigma38;box35pos=166;box35seq=ctgatt;box10pos=189;box10seq=tattct
##sequence-region	NZ_CP008957.1:279812-280062--rc-/279862				1			251
NZ_CP008957.1:279812-280062--rc-/279862	btssfinder	tss	201	201	1.39	+	.	promoter=sigma70;box35pos=165;box35seq=ttgcca;box10pos=187;box10seq=taacat
##sequence-region	NZ_CP008957.1:283602-283852--/283802				1			251
NZ_CP008957.1:283602-283852--/283802	btssfinder	tss	201	201	1.89	+	.	promoter=sigma70;box35pos=164;box35seq=tttacg;box10pos=189;box10seq=taaaac
##sequence-region	NZ_CP008957.1:284770-285020--rc-/284820				1			251
NZ_CP008957.1:284770-285020--rc-/284820	btssfinder	tss	201	201	1.83	+	.	promoter=sigma70;box35pos=167;box35seq=ctgctt;box10pos=189;box10seq=tactgt
NZ_CP008957.1:284770-285020--rc-/284820	btssfinder	tss	201	201	1.85	+	.	promoter=sigma38;box35pos=162;box35seq=ctgacc;box10pos=189;box10seq=tactgt
##sequence-region	NZ_CP008957.1:285877-286127--rc-/285927				1			251
NZ_CP008957.1:285877-286127--rc-/285927	btssfinder	tss	201	201	1.97	+	.	promoter=sigma70;box35pos=161;box35seq=tttact;box10pos=189;box10seq=catgat
NZ_CP008957.1:285877-286127--rc-/285927	btssfinder	tss	201	201	1.76	+	.	promoter=sigma38;box35pos=161;box35seq=tttact;box10pos=189;box10seq=catgat
##sequence-region	NZ_CP008957.1:285886-286136--rc-/285936				1			251
NZ_CP008957.1:285886-286136--rc-/285936	btssfinder	tss	201	201	1.96	+	.	promoter=sigma70;box35pos=168;box35seq=gtttta;box10pos=189;box10seq=tataat
NZ_CP008957.1:285886-286136--rc-/285936	btssfinder	tss	201	201	1.73	+	.	promoter=sigma38;box35pos=161;box35seq=cagcca;box10pos=189;box10seq=tataat
##sequence-region	NZ_CP008957.1:285756-286006--/285956				1			251
NZ_CP008957.1:285756-286006--/285956	btssfinder	tss	201	201	1.92	+	.	promoter=sigma70;box35pos=162;box35seq=taccaa;box10pos=190;box10seq=tatatt
NZ_CP008957.1:285756-286006--/285956	btssfinder	tss	201	201	1.95	+	.	promoter=sigma28;box35pos=165;box35seq=caaagact;box10pos=184;box10seq=gttgatta
NZ_CP008957.1:285756-286006--/285956	btssfinder	tss	201	201	1.87	+	.	promoter=sigma38;box35pos=162;box35seq=taccaa;box10pos=190;box10seq=tatatt
##sequence-region	NZ_CP008957.1:285778-286028--/285978				1			251
NZ_CP008957.1:285778-286028--/285978	btssfinder	tss	201	201	1.95	+	.	promoter=sigma70;box35pos=163;box35seq=ttgatt;box10pos=187;box10seq=taaaac
##sequence-region	NZ_CP008957.1:285900-286150--/286100				1			251
NZ_CP008957.1:285900-286150--/286100	btssfinder	tss	201	201	1.57	+	.	promoter=sigma70;box35pos=167;box35seq=cggatt;box10pos=189;box10seq=tatcat
NZ_CP008957.1:285900-286150--/286100	btssfinder	tss	201	201	1.66	+	.	promoter=sigma24;box35pos=169;box35seq=gatttt;box10pos=191;box10seq=tcatt
NZ_CP008957.1:285900-286150--/286100	btssfinder	tss	201	201	1.86	+	.	promoter=sigma38;box35pos=167;box35seq=cggatt;box10pos=189;box10seq=tatcat
##sequence-region	NZ_CP008957.1:286204-286454--rc-/286254				1			251
NZ_CP008957.1:286204-286454--rc-/286254	btssfinder	tss	201	201	1.91	+	.	promoter=sigma70;box35pos=166;box35seq=gtgccg;box10pos=189;box10seq=gataat
NZ_CP008957.1:286204-286454--rc-/286254	btssfinder	tss	201	201	1.78	+	.	promoter=sigma28;box35pos=167;box35seq=tgccggat;box10pos=186;box10seq=gaagataa
##sequence-region	NZ_CP008957.1:286422-286672--rc-/286472				1			251
NZ_CP008957.1:286422-286672--rc-/286472	btssfinder	tss	201	201	1.89	+	.	promoter=sigma70;box35pos=165;box35seq=gtgaat;box10pos=188;box10seq=taaagt
NZ_CP008957.1:286422-286672--rc-/286472	btssfinder	tss	201	201	1.52	+	.	promoter=sigma38;box35pos=165;box35seq=gtgaat;box10pos=188;box10seq=taaagt
##sequence-region	NZ_CP008957.1:288701-288951--rc-/288751				1			251
NZ_CP008957.1:288701-288951--rc-/288751	btssfinder	tss	201	201	1.91	+	.	promoter=sigma70;box35pos=167;box35seq=ttactc;box10pos=188;box10seq=taaagt
NZ_CP008957.1:288701-288951--rc-/288751	btssfinder	tss	201	201	1.90	+	.	promoter=sigma38;box35pos=161;box35seq=tacgca;box10pos=188;box10seq=taaagt
##sequence-region	NZ_CP008957.1:288977-289227--rc-/289027				1			251
NZ_CP008957.1:288977-289227--rc-/289027	btssfinder	tss	201	201	1.82	+	.	promoter=sigma70;box35pos=163;box35seq=gtgtag;box10pos=188;box10seq=tatgat
##sequence-region	NZ_CP008957.1:289044-289294--/289244				1			251
NZ_CP008957.1:289044-289294--/289244	btssfinder	tss	201	201	1.89	+	.	promoter=sigma70;box35pos=165;box35seq=gtgaca;box10pos=188;box10seq=caaaat
NZ_CP008957.1:289044-289294--/289244	btssfinder	tss	201	201	1.79	+	.	promoter=sigma32;box35pos=163;box35seq=gcgtgac;box10pos=183;box10seq=ctcgccaaaa
NZ_CP008957.1:289044-289294--/289244	btssfinder	tss	201	201	1.41	+	.	promoter=sigma38;box35pos=165;box35seq=gtgaca;box10pos=188;box10seq=caaaat
##sequence-region	NZ_CP008957.1:289843-290093--rc-/289893				1			251
NZ_CP008957.1:289843-290093--rc-/289893	btssfinder	tss	201	201	1.94	+	.	promoter=sigma70;box35pos=165;box35seq=gtgata;box10pos=188;box10seq=gagaat
##sequence-region	NZ_CP008957.1:290540-290790--rc-/290590				1			251
NZ_CP008957.1:290540-290790--rc-/290590	btssfinder	tss	201	201	1.90	+	.	promoter=sigma70;box35pos=158;box35seq=tcgcca;box10pos=184;box10seq=tatgtt
NZ_CP008957.1:290540-290790--rc-/290590	btssfinder	tss	201	201	1.29	+	.	promoter=sigma38;box35pos=158;box35seq=tcgcca;box10pos=184;box10seq=tatgtt
##sequence-region	NZ_CP008957.1:291281-291531--rc-/291331				1			251
NZ_CP008957.1:291281-291531--rc-/291331	btssfinder	tss	201	201	1.94	+	.	promoter=sigma70;box35pos=166;box35seq=gtacca;box10pos=188;box10seq=catact
NZ_CP008957.1:291281-291531--rc-/291331	btssfinder	tss	201	201	1.60	+	.	promoter=sigma38;box35pos=166;box35seq=gtacca;box10pos=188;box10seq=catact
##sequence-region	NZ_CP008957.1:291291-291541--rc-/291341				1			251
NZ_CP008957.1:291291-291541--rc-/291341	btssfinder	tss	201	201	1.91	+	.	promoter=sigma70;box35pos=168;box35seq=ttgccc;box10pos=189;box10seq=tatact
##sequence-region	NZ_CP008957.1:291316-291566--rc-/291366				1			251
NZ_CP008957.1:291316-291566--rc-/291366	btssfinder	tss	201	201	1.89	+	.	promoter=sigma70;box35pos=160;box35seq=gtaaat;box10pos=188;box10seq=tatatt
NZ_CP008957.1:291316-291566--rc-/291366	btssfinder	tss	201	201	1.01	+	.	promoter=sigma38;box35pos=167;box35seq=ccgcat;box10pos=188;box10seq=tatatt
##sequence-region	NZ_CP008957.1:293387-293637--rc-/293437				1			251
NZ_CP008957.1:293387-293637--rc-/293437	btssfinder	tss	201	201	0.84	+	.	promoter=sigma38;box35pos=165;box35seq=tttcca;box10pos=192;box10seq=taatat
##sequence-region	NZ_CP008957.1:293769-294019--/293969				1			251
NZ_CP008957.1:293769-294019--/293969	btssfinder	tss	201	201	1.67	+	.	promoter=sigma70;box35pos=163;box35seq=ctgatg;box10pos=189;box10seq=cattat
##sequence-region	NZ_CP008957.1:293863-294113--/294063				1			251
NZ_CP008957.1:293863-294113--/294063	btssfinder	tss	201	201	1.87	+	.	promoter=sigma70;box35pos=166;box35seq=tcgata;box10pos=189;box10seq=tacgat
NZ_CP008957.1:293863-294113--/294063	btssfinder	tss	201	201	1.75	+	.	promoter=sigma28;box35pos=170;box35seq=taccgttt;box10pos=189;box10seq=tacgatca
##sequence-region	NZ_CP008957.1:294113-294363--rc-/294163				1			251
NZ_CP008957.1:294113-294363--rc-/294163	btssfinder	tss	201	201	1.83	+	.	promoter=sigma70;box35pos=168;box35seq=gtgaca;box10pos=189;box10seq=tacatt
NZ_CP008957.1:294113-294363--rc-/294163	btssfinder	tss	201	201	1.77	+	.	promoter=sigma38;box35pos=168;box35seq=gtgaca;box10pos=189;box10seq=tacatt
##sequence-region	NZ_CP008957.1:295274-295524--rc-/295324				1			251
NZ_CP008957.1:295274-295524--rc-/295324	btssfinder	tss	201	201	1.90	+	.	promoter=sigma70;box35pos=165;box35seq=tttccg;box10pos=189;box10seq=taaaat
NZ_CP008957.1:295274-295524--rc-/295324	btssfinder	tss	201	201	1.39	+	.	promoter=sigma38;box35pos=165;box35seq=tttccg;box10pos=189;box10seq=taaaat
##sequence-region	NZ_CP008957.1:296052-296302--/296252				1			251
NZ_CP008957.1:296052-296302--/296252	btssfinder	tss	201	201	1.93	+	.	promoter=sigma70;box35pos=161;box35seq=ttgtta;box10pos=189;box10seq=tataat
NZ_CP008957.1:296052-296302--/296252	btssfinder	tss	201	201	1.82	+	.	promoter=sigma38;box35pos=161;box35seq=ttgtta;box10pos=189;box10seq=tataat
##sequence-region	NZ_CP008957.1:299102-299352--/299302				1			251
NZ_CP008957.1:299102-299352--/299302	btssfinder	tss	201	201	1.82	+	.	promoter=sigma70;box35pos=162;box35seq=gtgatc;box10pos=189;box10seq=catatt
##sequence-region	NZ_CP008957.1:300290-300540--/300490				1			251
NZ_CP008957.1:300290-300540--/300490	btssfinder	tss	201	201	1.85	+	.	promoter=sigma70;box35pos=162;box35seq=ttgttt;box10pos=188;box10seq=tatcat
##sequence-region	NZ_CP008957.1:301483-301733--/301683				1			251
NZ_CP008957.1:301483-301733--/301683	btssfinder	tss	201	201	1.91	+	.	promoter=sigma70;box35pos=165;box35seq=gttctt;box10pos=189;box10seq=taagat
NZ_CP008957.1:301483-301733--/301683	btssfinder	tss	201	201	1.83	+	.	promoter=sigma38;box35pos=168;box35seq=cttgtg;box10pos=189;box10seq=taagat
##sequence-region	NZ_CP008957.1:301649-301899--rc-/301699				1			251
NZ_CP008957.1:301649-301899--rc-/301699	btssfinder	tss	201	201	1.91	+	.	promoter=sigma70;box35pos=161;box35seq=tcgccg;box10pos=189;box10seq=cataat
NZ_CP008957.1:301649-301899--rc-/301699	btssfinder	tss	201	201	1.74	+	.	promoter=sigma38;box35pos=161;box35seq=tcgccg;box10pos=189;box10seq=cataat
##sequence-region	NZ_CP008957.1:302022-302272--rc-/302072				1			251
NZ_CP008957.1:302022-302272--rc-/302072	btssfinder	tss	201	201	1.81	+	.	promoter=sigma70;box35pos=164;box35seq=tagcca;box10pos=189;box10seq=tacctt
NZ_CP008957.1:302022-302272--rc-/302072	btssfinder	tss	201	201	1.73	+	.	promoter=sigma38;box35pos=164;box35seq=tagcca;box10pos=189;box10seq=tacctt
##sequence-region	NZ_CP008957.1:301896-302146--/302096				1			251
NZ_CP008957.1:301896-302146--/302096	btssfinder	tss	201	201	1.85	+	.	promoter=sigma70;box35pos=160;box35seq=ccgcta;box10pos=188;box10seq=taaact
NZ_CP008957.1:301896-302146--/302096	btssfinder	tss	201	201	1.87	+	.	promoter=sigma38;box35pos=160;box35seq=ccgcta;box10pos=188;box10seq=taaact
##sequence-region	NZ_CP008957.1:302958-303208--rc-/303008				1			251
NZ_CP008957.1:302958-303208--rc-/303008	btssfinder	tss	201	201	1.87	+	.	promoter=sigma32;box35pos=160;box35seq=aattgat;box10pos=182;box10seq=aaatgcatac
NZ_CP008957.1:302958-303208--rc-/303008	btssfinder	tss	201	201	1.94	+	.	promoter=sigma38;box35pos=166;box35seq=ttgaat;box10pos=189;box10seq=tacacc
##sequence-region	NZ_CP008957.1:303309-303559--rc-/303359				1			251
NZ_CP008957.1:303309-303559--rc-/303359	btssfinder	tss	201	201	1.64	+	.	promoter=sigma28;box35pos=161;box35seq=taatgact;box10pos=181;box10seq=tccagtaa
##sequence-region	NZ_CP008957.1:303338-303588--rc-/303388				1			251
NZ_CP008957.1:303338-303588--rc-/303388	btssfinder	tss	201	201	1.88	+	.	promoter=sigma70;box35pos=164;box35seq=gttgag;box10pos=188;box10seq=cataat
NZ_CP008957.1:303338-303588--rc-/303388	btssfinder	tss	201	201	1.71	+	.	promoter=sigma38;box35pos=164;box35seq=gttgag;box10pos=188;box10seq=cataat
##sequence-region	NZ_CP008957.1:303630-303880--rc-/303680				1			251
NZ_CP008957.1:303630-303880--rc-/303680	btssfinder	tss	201	201	1.92	+	.	promoter=sigma70;box35pos=161;box35seq=gtccaa;box10pos=188;box10seq=taatat
NZ_CP008957.1:303630-303880--rc-/303680	btssfinder	tss	201	201	1.90	+	.	promoter=sigma28;box35pos=166;box35seq=aacatgcc;box10pos=186;box10seq=gataatat
NZ_CP008957.1:303630-303880--rc-/303680	btssfinder	tss	201	201	1.79	+	.	promoter=sigma38;box35pos=161;box35seq=gtccaa;box10pos=188;box10seq=taatat
##sequence-region	NZ_CP008957.1:303501-303751--/303701				1			251
NZ_CP008957.1:303501-303751--/303701	btssfinder	tss	201	201	1.89	+	.	promoter=sigma70;box35pos=163;box35seq=gccaag;box10pos=189;box10seq=tattat
NZ_CP008957.1:303501-303751--/303701	btssfinder	tss	201	201	1.93	+	.	promoter=sigma28;box35pos=164;box35seq=ccaagtta;box10pos=183;box10seq=aatgaata
##sequence-region	NZ_CP008957.1:303574-303824--/303774				1			251
NZ_CP008957.1:303574-303824--/303774	btssfinder	tss	201	201	1.97	+	.	promoter=sigma70;box35pos=163;box35seq=cagaat;box10pos=190;box10seq=gaaaat
##sequence-region	NZ_CP008957.1:304976-305226--rc-/305026				1			251
NZ_CP008957.1:304976-305226--rc-/305026	btssfinder	tss	201	201	1.11	+	.	promoter=sigma38;box35pos=167;box35seq=cataca;box10pos=188;box10seq=tacagt
##sequence-region	NZ_CP008957.1:305497-305747--/305697				1			251
NZ_CP008957.1:305497-305747--/305697	btssfinder	tss	201	201	1.89	+	.	promoter=sigma70;box35pos=162;box35seq=tttact;box10pos=190;box10seq=tacagt
NZ_CP008957.1:305497-305747--/305697	btssfinder	tss	201	201	1.84	+	.	promoter=sigma38;box35pos=162;box35seq=tttact;box10pos=190;box10seq=tacagt
##sequence-region	NZ_CP008957.1:307205-307455--/307405				1			251
NZ_CP008957.1:307205-307455--/307405	btssfinder	tss	201	201	1.84	+	.	promoter=sigma70;box35pos=167;box35seq=tcgcca;box10pos=189;box10seq=tatgat
NZ_CP008957.1:307205-307455--/307405	btssfinder	tss	201	201	1.74	+	.	promoter=sigma28;box35pos=169;box35seq=gccagaag;box10pos=189;box10seq=tatgatgt
##sequence-region	NZ_CP008957.1:307356-307606--rc-/307406				1			251
NZ_CP008957.1:307356-307606--rc-/307406	btssfinder	tss	201	201	1.90	+	.	promoter=sigma70;box35pos=164;box35seq=tttatc;box10pos=189;box10seq=tacagt
NZ_CP008957.1:307356-307606--rc-/307406	btssfinder	tss	201	201	1.88	+	.	promoter=sigma38;box35pos=164;box35seq=tttatc;box10pos=189;box10seq=tacagt
##sequence-region	NZ_CP008957.1:307691-307941--rc-/307741				1			251
NZ_CP008957.1:307691-307941--rc-/307741	btssfinder	tss	201	201	1.90	+	.	promoter=sigma70;box35pos=161;box35seq=gcgcca;box10pos=189;box10seq=tactgt
NZ_CP008957.1:307691-307941--rc-/307741	btssfinder	tss	201	201	1.88	+	.	promoter=sigma38;box35pos=161;box35seq=gcgcca;box10pos=189;box10seq=tactgt
##sequence-region	NZ_CP008957.1:307699-307949--rc-/307749				1			251
NZ_CP008957.1:307699-307949--rc-/307749	btssfinder	tss	201	201	1.54	+	.	promoter=sigma38;box35pos=164;box35seq=ctcgcg;box10pos=188;box10seq=cattct
##sequence-region	NZ_CP008957.1:307686-307936--/307886				1			251
NZ_CP008957.1:307686-307936--/307886	btssfinder	tss	201	201	1.82	+	.	promoter=sigma70;box35pos=162;box35seq=ttaacg;box10pos=184;box10seq=tatgat
NZ_CP008957.1:307686-307936--/307886	btssfinder	tss	201	201	1.94	+	.	promoter=sigma28;box35pos=164;box35seq=aacggaaa;box10pos=184;box10seq=tatgatga
NZ_CP008957.1:307686-307936--/307886	btssfinder	tss	201	201	1.86	+	.	promoter=sigma38;box35pos=156;box35seq=cttctg;box10pos=184;box10seq=tatgat
##sequence-region	NZ_CP008957.1:308229-308479--/308429				1			251
NZ_CP008957.1:308229-308479--/308429	btssfinder	tss	201	201	1.96	+	.	promoter=sigma70;box35pos=167;box35seq=gcgcaa;box10pos=190;box10seq=taatgt
NZ_CP008957.1:308229-308479--/308429	btssfinder	tss	201	201	1.91	+	.	promoter=sigma24;box35pos=169;box35seq=gcaaaa;box10pos=187;box10seq=tcata
NZ_CP008957.1:308229-308479--/308429	btssfinder	tss	201	201	1.95	+	.	promoter=sigma32;box35pos=162;box35seq=acatagc;box10pos=183;box10seq=ttcctcataa
NZ_CP008957.1:308229-308479--/308429	btssfinder	tss	201	201	1.81	+	.	promoter=sigma38;box35pos=167;box35seq=gcgcaa;box10pos=188;box10seq=cataat
##sequence-region	NZ_CP008957.1:308521-308771--rc-/308571				1			251
NZ_CP008957.1:308521-308771--rc-/308571	btssfinder	tss	201	201	1.94	+	.	promoter=sigma70;box35pos=166;box35seq=gtgacg;box10pos=189;box10seq=tattct
NZ_CP008957.1:308521-308771--rc-/308571	btssfinder	tss	201	201	1.51	+	.	promoter=sigma38;box35pos=166;box35seq=gtgacg;box10pos=189;box10seq=tattct
##sequence-region	NZ_CP008957.1:308431-308681--/308631				1			251
NZ_CP008957.1:308431-308681--/308631	btssfinder	tss	201	201	1.90	+	.	promoter=sigma70;box35pos=166;box35seq=tagatc;box10pos=189;box10seq=gatact
NZ_CP008957.1:308431-308681--/308631	btssfinder	tss	201	201	1.75	+	.	promoter=sigma38;box35pos=166;box35seq=tagatc;box10pos=191;box10seq=tactgt
##sequence-region	NZ_CP008957.1:309153-309403--/309353				1			251
NZ_CP008957.1:309153-309403--/309353	btssfinder	tss	201	201	1.95	+	.	promoter=sigma70;box35pos=164;box35seq=ttgtag;box10pos=187;box10seq=taaaaa
NZ_CP008957.1:309153-309403--/309353	btssfinder	tss	201	201	1.87	+	.	promoter=sigma38;box35pos=160;box35seq=ctgatt;box10pos=188;box10seq=aaaaat
##sequence-region	NZ_CP008957.1:309486-309736--/309686				1			251
NZ_CP008957.1:309486-309736--/309686	btssfinder	tss	201	201	1.94	+	.	promoter=sigma70;box35pos=166;box35seq=ttgatg;box10pos=189;box10seq=gaatat
NZ_CP008957.1:309486-309736--/309686	btssfinder	tss	201	201	1.97	+	.	promoter=sigma28;box35pos=167;box35seq=tgatgaga;box10pos=186;box10seq=gctgaata
NZ_CP008957.1:309486-309736--/309686	btssfinder	tss	201	201	1.94	+	.	promoter=sigma38;box35pos=166;box35seq=ttgatg;box10pos=190;box10seq=aatatt
##sequence-region	NZ_CP008957.1:309680-309930--rc-/309730				1			251
NZ_CP008957.1:309680-309930--rc-/309730	btssfinder	tss	201	201	1.92	+	.	promoter=sigma70;box35pos=165;box35seq=tctaaa;box10pos=189;box10seq=gacact
NZ_CP008957.1:309680-309930--rc-/309730	btssfinder	tss	201	201	1.98	+	.	promoter=sigma24;box35pos=167;box35seq=taaata;box10pos=190;box10seq=acact
NZ_CP008957.1:309680-309930--rc-/309730	btssfinder	tss	201	201	1.96	+	.	promoter=sigma38;box35pos=165;box35seq=tctaaa;box10pos=189;box10seq=gacact
##sequence-region	NZ_CP008957.1:309890-310140--/310090				1			251
NZ_CP008957.1:309890-310140--/310090	btssfinder	tss	201	201	1.83	+	.	promoter=sigma70;box35pos=161;box35seq=ttttca;box10pos=188;box10seq=tactct
NZ_CP008957.1:309890-310140--/310090	btssfinder	tss	201	201	1.85	+	.	promoter=sigma38;box35pos=163;box35seq=ttcacg;box10pos=188;box10seq=tactct
##sequence-region	NZ_CP008957.1:310145-310395--rc-/310195				1			251
NZ_CP008957.1:310145-310395--rc-/310195	btssfinder	tss	201	201	1.81	+	.	promoter=sigma70;box35pos=161;box35seq=taggag;box10pos=189;box10seq=taaagt
##sequence-region	NZ_CP008957.1:310574-310824--rc-/310624				1			251
NZ_CP008957.1:310574-310824--rc-/310624	btssfinder	tss	201	201	1.91	+	.	promoter=sigma70;box35pos=165;box35seq=tttgag;box10pos=188;box10seq=gataat
NZ_CP008957.1:310574-310824--rc-/310624	btssfinder	tss	201	201	1.37	+	.	promoter=sigma24;box35pos=161;box35seq=gacgtt;box10pos=185;box10seq=gccga
NZ_CP008957.1:310574-310824--rc-/310624	btssfinder	tss	201	201	1.93	+	.	promoter=sigma28;box35pos=167;box35seq=tgaggaag;box10pos=185;box10seq=gccgataa
##sequence-region	NZ_CP008957.1:310632-310882--rc-/310682				1			251
NZ_CP008957.1:310632-310882--rc-/310682	btssfinder	tss	201	201	1.96	+	.	promoter=sigma70;box35pos=165;box35seq=tggact;box10pos=189;box10seq=tataaa
NZ_CP008957.1:310632-310882--rc-/310682	btssfinder	tss	201	201	1.92	+	.	promoter=sigma38;box35pos=165;box35seq=tggact;box10pos=189;box10seq=tataaa
##sequence-region	NZ_CP008957.1:310633-310883--rc-/310683				1			251
NZ_CP008957.1:310633-310883--rc-/310683	btssfinder	tss	201	201	1.96	+	.	promoter=sigma70;box35pos=166;box35seq=tggact;box10pos=190;box10seq=tataaa
NZ_CP008957.1:310633-310883--rc-/310683	btssfinder	tss	201	201	1.92	+	.	promoter=sigma38;box35pos=166;box35seq=tggact;box10pos=190;box10seq=tataaa
##sequence-region	NZ_CP008957.1:311077-311327--/311277				1			251
NZ_CP008957.1:311077-311327--/311277	btssfinder	tss	201	201	1.91	+	.	promoter=sigma70;box35pos=163;box35seq=ccgcta;box10pos=189;box10seq=taaaat
NZ_CP008957.1:311077-311327--/311277	btssfinder	tss	201	201	1.95	+	.	promoter=sigma28;box35pos=167;box35seq=tagagctg;box10pos=186;box10seq=gcgtaaaa
NZ_CP008957.1:311077-311327--/311277	btssfinder	tss	201	201	1.70	+	.	promoter=sigma38;box35pos=163;box35seq=ccgcta;box10pos=189;box10seq=taaaat
##sequence-region	NZ_CP008957.1:311399-311649--/311599				1			251
NZ_CP008957.1:311399-311649--/311599	btssfinder	tss	201	201	1.94	+	.	promoter=sigma70;box35pos=166;box35seq=ttgatc;box10pos=189;box10seq=gaaatt
##sequence-region	NZ_CP008957.1:311463-311713--/311663				1			251
NZ_CP008957.1:311463-311713--/311663	btssfinder	tss	201	201	1.91	+	.	promoter=sigma70;box35pos=167;box35seq=gtgccc;box10pos=189;box10seq=tagatt
NZ_CP008957.1:311463-311713--/311663	btssfinder	tss	201	201	1.70	+	.	promoter=sigma32;box35pos=162;box35seq=atcttgt;box10pos=184;box10seq=agcggtagat
NZ_CP008957.1:311463-311713--/311663	btssfinder	tss	201	201	1.84	+	.	promoter=sigma38;box35pos=167;box35seq=gtgccc;box10pos=189;box10seq=tagatt
##sequence-region	NZ_CP008957.1:314961-315211--/315161				1			251
NZ_CP008957.1:314961-315211--/315161	btssfinder	tss	201	201	1.85	+	.	promoter=sigma70;box35pos=162;box35seq=ttttat;box10pos=189;box10seq=tataat
NZ_CP008957.1:314961-315211--/315161	btssfinder	tss	201	201	1.97	+	.	promoter=sigma28;box35pos=167;box35seq=tcacgcat;box10pos=186;box10seq=gactataa
NZ_CP008957.1:314961-315211--/315161	btssfinder	tss	201	201	1.91	+	.	promoter=sigma38;box35pos=163;box35seq=tttatc;box10pos=189;box10seq=tataat
##sequence-region	NZ_CP008957.1:315342-315592--rc-/315392				1			251
NZ_CP008957.1:315342-315592--rc-/315392	btssfinder	tss	201	201	1.92	+	.	promoter=sigma70;box35pos=166;box35seq=tatcaa;box10pos=189;box10seq=tattgt
NZ_CP008957.1:315342-315592--rc-/315392	btssfinder	tss	201	201	1.89	+	.	promoter=sigma38;box35pos=166;box35seq=tatcaa;box10pos=189;box10seq=tattgt
##sequence-region	NZ_CP008957.1:315748-315998--rc-/315798				1			251
NZ_CP008957.1:315748-315998--rc-/315798	btssfinder	tss	201	201	1.75	+	.	promoter=sigma38;box35pos=166;box35seq=tttacc;box10pos=189;box10seq=tacgat
##sequence-region	NZ_CP008957.1:315654-315904--/315854				1			251
NZ_CP008957.1:315654-315904--/315854	btssfinder	tss	201	201	1.88	+	.	promoter=sigma70;box35pos=165;box35seq=tttcca;box10pos=188;box10seq=gaacat
NZ_CP008957.1:315654-315904--/315854	btssfinder	tss	201	201	1.73	+	.	promoter=sigma38;box35pos=165;box35seq=tttcca;box10pos=189;box10seq=aacatt
##sequence-region	NZ_CP008957.1:316493-316743--/316693				1			251
NZ_CP008957.1:316493-316743--/316693	btssfinder	tss	201	201	1.86	+	.	promoter=sigma70;box35pos=167;box35seq=tagtca;box10pos=188;box10seq=tatgtt
NZ_CP008957.1:316493-316743--/316693	btssfinder	tss	201	201	1.79	+	.	promoter=sigma38;box35pos=167;box35seq=tagtca;box10pos=188;box10seq=tatgtt
##sequence-region	NZ_CP008957.1:317537-317787--/317737				1			251
NZ_CP008957.1:317537-317787--/317737	btssfinder	tss	201	201	0.89	+	.	promoter=sigma70;box35pos=163;box35seq=gtgttg;box10pos=186;box10seq=tataaa
NZ_CP008957.1:317537-317787--/317737	btssfinder	tss	201	201	1.63	+	.	promoter=sigma38;box35pos=166;box35seq=ttgcat;box10pos=189;box10seq=aaaact
##sequence-region	NZ_CP008957.1:317975-318225--rc-/318025				1			251
NZ_CP008957.1:317975-318225--rc-/318025	btssfinder	tss	201	201	1.97	+	.	promoter=sigma70;box35pos=167;box35seq=tttaaa;box10pos=189;box10seq=taaaat
NZ_CP008957.1:317975-318225--rc-/318025	btssfinder	tss	201	201	1.94	+	.	promoter=sigma32;box35pos=160;box35seq=tatggaa;box10pos=182;box10seq=aaccatataa
NZ_CP008957.1:317975-318225--rc-/318025	btssfinder	tss	201	201	1.94	+	.	promoter=sigma38;box35pos=167;box35seq=tttaaa;box10pos=189;box10seq=taaaat
##sequence-region	NZ_CP008957.1:318421-318671--rc-/318471				1			251
NZ_CP008957.1:318421-318671--rc-/318471	btssfinder	tss	201	201	1.87	+	.	promoter=sigma70;box35pos=164;box35seq=ctggaa;box10pos=189;box10seq=cagaat
NZ_CP008957.1:318421-318671--rc-/318471	btssfinder	tss	201	201	1.52	+	.	promoter=sigma32;box35pos=162;box35seq=acctgga;box10pos=184;box10seq=caagccagaa
NZ_CP008957.1:318421-318671--rc-/318471	btssfinder	tss	201	201	1.92	+	.	promoter=sigma28;box35pos=167;box35seq=gaaatgac;box10pos=187;box10seq=gccagaat
##sequence-region	NZ_CP008957.1:319557-319807--rc-/319607				1			251
NZ_CP008957.1:319557-319807--rc-/319607	btssfinder	tss	201	201	1.88	+	.	promoter=sigma70;box35pos=160;box35seq=tttcag;box10pos=187;box10seq=taaaat
NZ_CP008957.1:319557-319807--rc-/319607	btssfinder	tss	201	201	1.90	+	.	promoter=sigma38;box35pos=160;box35seq=tttcag;box10pos=187;box10seq=taaaat
##sequence-region	NZ_CP008957.1:319999-320249--rc-/320049				1			251
NZ_CP008957.1:319999-320249--rc-/320049	btssfinder	tss	201	201	1.94	+	.	promoter=sigma70;box35pos=168;box35seq=tttacc;box10pos=189;box10seq=tacaat
NZ_CP008957.1:319999-320249--rc-/320049	btssfinder	tss	201	201	1.61	+	.	promoter=sigma24;box35pos=163;box35seq=gcagat;box10pos=186;box10seq=gcata
NZ_CP008957.1:319999-320249--rc-/320049	btssfinder	tss	201	201	1.91	+	.	promoter=sigma38;box35pos=161;box35seq=ctgcag;box10pos=189;box10seq=tacaat
##sequence-region	NZ_CP008957.1:320477-320727--rc-/320527				1			251
[truncated: 23,444 more rows]

## Sheet: Sheet 3-promoters random
##gff-version 3.2.1
#Program bTSSfinder
#Search for sigma 70, 24, 32, 28 and 38 promoters
[truncated: 834 more rows]
