# Supplementary material for: Non-canonical transcriptional start sites in E. coli O157:H7 EDL933 are regulated and appear in surprisingly high numbers
Source: BMC Microbiol. 2023 Aug 31;23:243. doi: 10.1186/s12866-023-02988-6 (PMC10469882; doi:10.1186/s12866-023-02988-6)
Supplement: Supplementary file 11 — Supplementary Material 11 [file 12866_2023_2988_MOESM11_ESM.xlsx]

## Sheet: Legend Table S10
Supplementary Table S10. Differentially expressed TSS sorted into lists of differentially expressed TSS between LB and minimal medium, LB + acid, or LB + NaCl in exponential growth phase (sheet 1), or in stationary growth phase (sheet 2) or between growth phases (sheet 3). TSS are listed according their TSS category (TSS for fAG or hAG, iTSS, asTSS, oTSS). Each list shows the TSS position (A) and…

## Sheet: Sheet 1-condition in exponent.
TSS position	strand	TSS category	log2(FC) exp LB - exp MM	log2(FC) exp LB - exp LB + acid	log2(FC) exp LB - exp LB + NaCl	PValue	FDR	regulation
113	+	fAG	0.0946814	0.438235	-0.970002	0.579667	0.76605	no
148	+	fAG	0.322799	-0.0699	-0.537842	0.232081	0.478225	no
169	-	asTSS	-0.425601	0.365803	-0.079253	0.68833	0.834286	no
170	+	fAG	1.89934	0.125391	-0.826998	0.125032	0.337183	no
177	+	fAG	2.02652	0.963086	-1.4691	0.036001	0.160053	no
199	+	fAG	4.81017	2.03507	1.24771	0.000912552	0.0126849	yes
339	+	fAG	1.72378	-0.966807	0.164366	0.000354141	0.00623807	no
1193	-	asTSS	0.0769553	0.0799132	-0.403126	0.822237	0.909927	no
1413	-	asTSS	-0.584608	-0.175429	-1.43084	0.145643	0.367001	no
2274	-	asTSS	2.84752	2.61943	-5.63656	2.782e-05	0.000875126	yes
2408	+	iTSS	0.174247	0.736139	-0.121137	0.468563	0.688371	no
2598	+	fAG	0.0236702	0.0205896	-1.13669	0.115595	0.321007	no
3746	-	asTSS	-0.295966	0.378534	0.0960979	0.560311	0.752822	no
5165	+	fAG	-0.344924	-0.464996	-1.21222	0.342998	0.592731	no
5214	+	fAG	2.441	0.648537	5.05408	1.20284e-06	8.36606e-05	yes
5261	-	asTSS	-0.509175	0.422452	0.225184	0.678423	0.827724	no
5859	-	iTSS	0.164023	0.257293	-0.841773	0.21221	0.453179	no
6498	-	fAG	-0.60992	0.140628	0.224167	0.246063	0.494862	no
6706	+	asTSS	-0.193135	0.425573	-0.791925	0.138244	0.357189	no
6745	+	asTSS	-0.0803109	0.40437	0.18502	0.705116	0.844596	no
6908	-	iTSS	-0.511499	0.483354	1.1104	0.063435	0.226109	no
7415	-	iTSS	-0.897485	-0.237133	0.473512	0.13038	0.346183	no
8033	-	fAG	0.294719	-0.29426	-0.697157	0.173694	0.404847	no
8059	+	fAG	0.157917	-0.403497	-0.0292721	0.824845	0.911308	no
8070	-	fAG	0.234495	1.01788	-2.86037	0.0662467	0.231946	no
8208	+	fAG	-0.929407	-0.0593908	0.100054	0.305449	0.555482	no
8241	-	asTSS	-0.458983	-0.248088	-0.114733	0.817309	0.907742	no
8336	-	asTSS	-0.0690175	-0.532541	0.370405	0.391017	0.629631	no
8951	+	iTSS	-0.320151	-0.330232	0.172076	0.774328	0.883472	no
9294	+	fAG	-0.747619	0.491158	-0.349047	0.0187086	0.105596	no
9376	-	asTSS	-0.674171	0.196347	-1.06436	0.331151	0.580851	no
9799	-	asTSS	-0.0979695	-0.111132	-1.38215	0.117563	0.32422	no
11006	-	iTSS	-0.198388	0.255615	1.00037	0.0397738	0.169652	no
11107	+	asTSS	-0.233826	0.0688666	0.0692896	0.920143	0.962497	no
11560	+	asTSS	-1.08445	-0.280163	-0.178091	0.210392	0.451017	no
11953	-	hAG	-0.700496	0.154544	-0.386442	0.478656	0.695811	no
12065	+	fAG	-1.43475	1.63211	1.33049	0.000327193	0.0058864	no
12140	+	fAG	-1.25727	1.55077	2.00221	3.53078e-05	0.00106056	yes
12152	-	asTSS	0.362573	0.628249	-0.756777	0.0970971	0.29052	no
12159	+	fAG	-1.27926	0.873808	1.76607	0.0272926	0.13366	no
12174	+	fAG	0.632874	0.130068	0.286836	0.698249	0.840871	no
13100	+	iTSS	0.501286	0.624068	-0.0396747	0.565736	0.756347	no
14109	-	asTSS	0.01295	0.128316	-0.0324523	0.984454	0.994008	no
14552	+	iTSS	0.467797	0.306889	-0.0632093	0.722234	0.852889	no
15097	+	iTSS	-0.39029	-0.195521	0.0945519	0.737655	0.863595	no
15601	-	iTSS	-0.115301	-0.393178	-0.646401	0.39981	0.63625	no
15620	+	asTSS	1.24802	-0.276101	-0.922891	0.0971494	0.29059	no
15629	-	fAG	2.7692	-0.297875	-0.503354	0.000338409	0.0060275	yes
15721	-	fAG	-0.686952	-0.0361779	0.647602	0.517801	0.724457	no
15814	-	fAG	-0.236685	0.512167	0.707089	0.281036	0.530936	no
15979	+	fAG	-0.136151	-0.0453467	0.713884	0.447929	0.673656	no
16082	-	asTSS	-0.433017	0.281598	0.497244	0.297435	0.547277	no
16090	+	fAG	0.15188	0.0296845	-0.341277	0.82605	0.911823	no
16122	+	fAG	0.620934	-0.909071	1.21909	0.00390307	0.0368669	no
16257	-	asTSS	-0.615078	-0.242411	-0.142086	0.702637	0.843554	no
16630	-	asTSS	0.711653	0.961431	-0.188521	0.219912	0.46383	no
16691	+	iTSS	1.72955	0.503238	0.110958	0.00243037	0.0261848	no
16935	-	asTSS	0.963448	-0.225716	0.17075	0.386298	0.625409	no
16937	-	asTSS	-0.651099	0.447928	0.363187	0.664429	0.819307	no
17041	+	iTSS	-0.581497	-0.819956	0.326275	0.252645	0.501599	no
17221	+	fAG	0.741265	0.288196	0.133464	0.390974	0.629611	no
17823	+	iTSS	1.11234	1.27588	-0.187148	0.105879	0.305902	no
18179	-	asTSS	0.553812	0.446136	-0.461205	0.533567	0.734428	no
18200	+	iTSS	-0.670155	0.0743663	-0.973677	0.12345	0.334453	no
18327	-	asTSS	0.636662	0.0767963	0.291506	0.631338	0.798922	no
18327	-	iTSS	0.636662	0.0767963	0.291506	0.631338	0.798922	no
18952	-	hAG	-0.416363	-0.683787	1.69947	0.00130091	0.0164883	no
19080	+	asTSS	-0.188026	-0.845689	2.48164	0.000176088	0.0036831	yes
19629	+	asTSS	0.437354	-0.146801	1.10924	0.108086	0.309213	no
19680	+	asTSS	0.629345	-0.775009	0.301495	0.125477	0.338017	no
19948	-	iTSS	-0.802721	0.112906	1.56555	0.00327116	0.0324275	no
19976	+	asTSS	-0.374139	-1.27701	1.8044	6.12752e-05	0.00165045	no
20337	+	asTSS	-0.408723	-0.225368	1.37368	0.0509221	0.198355	no
20702	-	iTSS	0.118228	-0.309231	2.0341	0.000716227	0.0106448	yes
20880	+	asTSS	2.02401	-0.681265	0.471076	0.152284	0.376005	no
21006	+	asTSS	-0.725917	0.0930434	1.10997	0.052949	0.203356	no
21258	+	asTSS	-0.709513	-0.455965	0.197538	0.184268	0.419119	no
21387	+	asTSS	0.526296	0.418247	2.99298	0.000442213	0.00740419	yes
21450	+	asTSS	-0.0606336	-0.0545683	1.24937	0.0179628	0.103172	no
22417	+	asTSS	-0.148653	0.884743	3.12927	8.22639e-05	0.00203078	yes
22560	+	asTSS	-0.826999	-0.241066	0.882365	0.0571495	0.2127	no
23176	+	oTSS	-1.0499	-0.0105859	0.309204	0.211138	0.452082	no
23766	+	asTSS	0.0719133	0.612573	5.80955	3.49306e-06	0.0001841	yes
24750	+	asTSS	-0.727836	-0.0812318	-0.121858	0.712134	0.848423	no
25390	+	fAG	0.657723	1.04577	0.535308	0.646179	0.808096	no
25413	+	fAG	0.702344	0.919248	0.44726	0.641248	0.804986	no
25500	-	fAG	0.151459	-0.943207	0.934703	0.0185358	0.105066	no
25509	-	fAG	-1.42929	0.847055	-0.34277	0.0156366	0.0938524	no
25524	-	fAG	-0.855173	-0.0699409	-0.435922	0.406892	0.642589	no
25613	-	fAG	-0.936645	0.229396	-0.230676	0.0279314	0.135494	no
25795	+	fAG	0.295205	0.272859	0.0576558	0.814715	0.906553	no
25968	+	iTSS	0.392898	0.664457	-1.22596	0.032628	0.150206	no
26185	+	iTSS	-0.986633	-0.768547	-0.00322888	0.448583	0.674	no
26247	+	iTSS	-0.780571	0.0517392	-0.513116	0.485075	0.701132	no
26419	+	iTSS	0.276603	-0.41461	0.984876	0.461355	0.683141	no
26641	+	fAG	0.212992	0.870819	1.34085	0.0307368	0.144124	no
26781	+	fAG	0.314922	0.231539	-0.568764	0.482705	0.699345	no
27119	-	asTSS	-0.621042	0.0302272	-0.381307	0.582579	0.768082	no
28066	-	asTSS	0.457718	0.760424	-0.761924	0.105577	0.305373	no
29426	+	fAG	0.683041	-0.0651964	2.91921	2.52384e-06	0.000144867	yes
29756	-	asTSS	0.431863	0.56818	-0.988292	0.0490697	0.193977	no
31420	+	fAG	-0.0216103	-0.935799	-2.37919	0.0143913	0.0892198	no
31489	+	fAG	0.705492	-0.137777	-0.85016	0.175762	0.407777	no
31638	+	fAG	0.876834	-0.111717	0.253447	0.518518	0.724547	no
32102	-	asTSS	0.299525	0.357052	0.085554	0.89094	0.946623	no
32662	+	fAG	-0.298685	-0.0588523	-0.291905	0.879378	0.941303	no
32718	+	fAG	0.158064	-0.36586	-0.688679	0.258673	0.507575	no
32974	-	asTSS	2.06402	1.09838	1.2434	0.10742	0.308382	no
33504	+	iTSS	0.113271	-0.932902	-0.600488	0.220961	0.465101	no
33588	-	asTSS	-0.349992	-1.41055	-0.950344	0.183297	0.418251	no
33926	+	fAG	-1.79151	-0.521013	-2.08472	0.051585	0.200073	no
33996	+	fAG	1.68076	0.240463	-0.500374	0.0236125	0.122146	no
34142	-	asTSS	0.386013	0.640023	0.878512	0.534466	0.735056	no
34412	-	asTSS	0.146867	1.29494	0.608552	0.100852	0.29682	no
36982	-	asTSS	0.511953	0.320124	0.475968	0.775436	0.883994	no
36984	-	asTSS	0.188018	-0.481694	-0.321902	0.744362	0.866926	no
38299	-	asTSS	0.5138	0.981771	-0.111209	0.186437	0.422188	no
38568	+	fAG	-0.801778	-0.153839	-1.11033	0.239828	0.487156	no
38592	+	fAG	2.45312	-0.27924	-5.98968	0.0137225	0.0867425	no
38866	+	iTSS	0.439491	-1.25107	-4.39729	0.0288393	0.138211	no
38877	+	iTSS	-0.808269	0.109613	-1.81031	0.0463366	0.187213	no
39060	+	iTSS	3.67646	0.777538	1.75263	0.0392182	0.168252	no
39096	+	asTSS	0.428939	0.394838	-0.0399393	0.766004	0.878589	no
39314	+	asTSS	0.725313	0.300076	-0.761032	0.184349	0.419119	no
39316	+	asTSS	0.541432	0.502608	0.719172	0.714784	0.849668	no
39599	+	asTSS	0.256531	0.061785	0.224093	0.945258	0.973877	no
40426	+	asTSS	-0.403358	-0.216325	-0.173954	0.936985	0.970459	no
40568	+	asTSS	-0.691863	0.21721	0.22537	0.265541	0.515058	no
41886	+	asTSS	-0.452788	0.0812518	0.756886	0.203527	0.443593	no
44346	-	iTSS	-0.00420307	-0.230054	-2.13173	0.00226913	0.024918	yes
44359	+	asTSS	0.681985	0.237104	-1.72724	0.0653797	0.229902	no
44543	+	asTSS	-0.381611	-0.611676	-0.354087	0.856657	0.928519	no
46422	+	asTSS	-0.813009	-0.392895	2.15072	0.00282371	0.0291332	yes
50467	+	iTSS	-0.177553	-0.510177	-0.312219	0.689128	0.834566	no
50501	+	iTSS	-0.554006	-0.388748	1.21678	0.01469	0.0902035	no
51630	+	fAG	0.321826	0.610246	0.332729	0.577701	0.764971	no
51895	+	iTSS	0.206346	0.527085	0.259121	0.886167	0.944372	no
53653	-	asTSS	1.20686	1.19132	0.122143	0.186829	0.422737	no
53879	+	iTSS	0.786686	0.596663	-0.434839	0.0943747	0.285493	no
54203	+	fAG	0.138856	0.681321	0.785505	0.462007	0.683801	no
54214	+	fAG	-1.06788	0.597164	-0.152928	0.00568217	0.0473514	no
54351	-	asTSS	-0.441051	1.1135	0.720442	0.0277638	0.134935	no
54740	+	fAG	0.580951	0.451949	0.41508	0.636209	0.802391	no
54775	-	asTSS	0.887943	0.568827	1.13289	0.278956	0.529068	no
54778	+	fAG	0.342188	0.0498159	-0.47935	0.297446	0.547277	no
54788	-	asTSS	0.138082	0.160609	-0.241515	0.907332	0.954885	no
54811	+	fAG	0.476731	0.571933	-0.309268	0.183759	0.418778	no
54988	+	fAG	0.276696	0.0454445	-0.674108	0.656882	0.814375	no
55347	+	asTSS	1.24141	0.148197	0.847263	0.0279314	0.135494	no
55347	+	iTSS	1.24141	0.148197	0.847263	0.0279314	0.135494	no
56169	+	asTSS	0.506823	0.246141	-0.463944	0.474843	0.693016	no
56901	-	iTSS	0.369823	0.0739991	0.239006	0.898599	0.950263	no
56926	-	iTSS	0.501611	0.323294	-0.181499	0.45656	0.679349	no
57010	-	iTSS	-0.180699	-0.0625422	-0.285958	0.943769	0.973468	no
57563	-	fAG	-0.125669	-0.131114	-0.0735508	0.986715	0.994984	no
57880	+	asTSS	-0.0621546	0.372098	0.0123986	0.740156	0.864395	no
58752	-	iTSS	0.334296	-0.620914	-0.379854	0.349656	0.598489	no
58881	+	asTSS	-0.126545	-0.0611421	-0.0963373	0.996812	0.999915	no
59304	+	asTSS	0.717315	0.0654508	0.87131	0.433004	0.662474	no
60282	-	iTSS	-0.286799	0.347365	-0.22795	0.468299	0.688371	no
60313	+	asTSS	-0.101216	0.15003	0.100447	0.988906	0.995986	no
60334	+	asTSS	-0.892911	-0.174957	2.50824	5.6954e-06	0.000265808	yes
60334	-	iTSS	-0.547309	-0.524566	0.61691	0.17334	0.404542	no
61309	+	asTSS	-0.559151	0.0987536	-0.618299	0.455622	0.678676	no
61356	+	asTSS	0.072079	-0.0971863	-0.701412	0.466969	0.687442	no
61864	+	asTSS	-0.3989	-0.26733	-0.0647057	0.908961	0.955807	no
62126	+	fAG	-0.212734	-0.0862411	-0.0193304	0.965275	0.983994	no
62132	-	fAG	-0.157816	-0.355813	-0.043531	0.953197	0.9778	no
62179	+	fAG	0.0821683	0.517858	0.44217	0.850313	0.925008	no
62217	-	fAG	0.12017	0.620922	0.0491896	0.329215	0.579134	no
62229	-	fAG	0.764551	0.794749	0.176531	0.293383	0.543597	no
62235	+	fAG	0.251943	0.226089	-0.796117	0.0714114	0.241688	no
62468	+	iTSS	-0.760881	0.301911	0.00678504	0.271351	0.521277	no
63334	-	oTSS	1.31063	0.542465	1.71962	0.45976	0.681642	no
63702	-	asTSS	-0.413626	0.178037	2.04218	0.00688464	0.0538872	no
63909	+	iTSS	-0.0934398	0.00247371	-0.151733	0.989316	0.996259	no
64032	+	iTSS	1.49123	-0.981551	0.475377	0.0320111	0.148433	no
64047	+	iTSS	0.613002	-0.107197	1.1706	0.103305	0.301243	no
64432	+	asTSS	-0.450712	1.13752	-0.696925	0.0154308	0.0932131	no
64602	+	asTSS	0.440822	1.44838	-0.71828	0.130059	0.345792	no
66312	+	asTSS	-0.604349	0.0405987	-0.687871	0.304306	0.554255	no
68289	-	fAG	-0.360653	-0.00907068	0.930139	0.0508389	0.19821	no
68520	-	iTSS	-0.538701	0.991976	1.10914	0.0404816	0.172056	no
70044	-	iTSS	0.43041	0.00320319	-0.559392	0.405558	0.641615	no
70735	-	fAG	0.0440421	-0.236951	-0.917586	0.113371	0.317749	no
70786	+	asTSS	-0.591066	-1.10329	-0.583757	0.542313	0.740913	no
70878	-	fAG	-0.736048	0.147886	-0.493232	0.333396	0.583406	no
71245	+	asTSS	-0.534042	-0.129057	-0.43439	0.843555	0.920866	no
71489	+	asTSS	-0.466653	-0.266191	-0.0028033	0.839798	0.91922	no
72680	+	asTSS	-0.965614	0.394812	-0.0728942	0.435147	0.664075	no
73501	+	asTSS	-0.673353	0.136389	0.237134	0.279331	0.529478	no
74730	-	iTSS	-0.412573	-0.0248509	-0.341669	0.756637	0.873834	no
74924	-	fAG	3.93544	1.23551	0.659643	0.0156804	0.0940543	no
75068	+	fAG	0.935883	-0.196654	1.09647	0.0281677	0.136103	no
75821	-	asTSS	-1.79646	-0.98517	-1.48662	0.409581	0.644254	no
76118	+	fAG	0.598812	-1.31806	1.25772	0.00246655	0.0264746	no
76162	+	fAG	0.0844401	0.363066	0.161783	0.946486	0.974539	no
76175	+	fAG	-1.58792	0.554744	2.31254	1.48273e-05	0.000540464	yes
76176	+	fAG	-0.607939	0.565589	3.24154	7.48622e-06	0.000325081	yes
76210	-	asTSS	1.1245	1.32848	-2.21063	0.079096	0.257416	no
76293	-	asTSS	1.45177	-0.0190739	-0.464261	0.0089211	0.064965	no
76726	+	iTSS	0.785219	0.829289	1.18176	0.738664	0.863922	no
79946	+	asTSS	0.726525	-0.499452	1.12127	0.048139	0.191778	no
80428	-	fAG	-0.181942	0.0589648	0.781973	0.522287	0.726962	no
80573	+	hAG	-0.430841	0.0586905	-0.0248001	0.78308	0.888701	no
80626	+	hAG	0.0522147	-0.557169	1.5155	0.0407009	0.172611	no
80628	+	hAG	-0.260419	0.811757	1.11267	0.114892	0.3199	no
80704	-	asTSS	-0.354391	-0.451269	-0.438103	0.862645	0.932301	no
80795	+	iTSS	-0.560672	0.245405	0.924834	0.0189806	0.106585	no
80985	+	iTSS	0.112887	0.273599	1.19708	0.141236	0.36132	no
81191	+	iTSS	0.438883	-0.689831	-0.629199	0.0615426	0.222299	no
81398	-	oTSS	0.680975	0.485272	0.585497	0.848417	0.923834	no
81407	-	oTSS	0.595584	0.795351	0.407075	0.622596	0.793895	no
81424	+	asTSS	0.286446	-0.175456	0.588258	0.510878	0.719792	no
81798	-	iTSS	-1.41756	0.0205635	-0.181426	0.341537	0.591028	no
83140	+	fAG	-1.18112	-0.0407197	0.554507	0.074669	0.248379	no
83165	-	fAG	-0.622079	0.0648862	0.93394	0.0142841	0.0888589	no
83168	-	fAG	-0.418319	-0.238619	-0.949273	0.232621	0.478801	no
83196	+	fAG	1.37642	-0.0306412	2.63863	3.32949e-05	0.00101382	yes
83232	-	fAG	0.927956	0.858042	1.46756	0.412624	0.647155	no
83449	+	asTSS	-0.201319	0.557392	-0.279115	0.449977	0.674968	no
83463	+	asTSS	-0.0377178	0.277917	-0.736023	0.379399	0.620629	no
84284	-	fAG	-1.69152	-1.28971	-1.97581	0.150465	0.373683	no
84467	-	iTSS	-1.18222	-0.555724	-1.39799	0.188667	0.424777	no
84486	+	asTSS	-0.696519	0.104612	0.146915	0.339616	0.589728	no
84846	+	asTSS	0.488719	-0.000259937	0.535616	0.760136	0.875798	no
84939	+	asTSS	-1.01827	-0.293664	-0.517782	0.503653	0.71442	no
85966	+	asTSS	2.90258	1.78846	-0.849703	0.0011195	0.0147852	yes
86610	+	asTSS	-0.642865	0.229308	0.000487124	0.515403	0.723026	no
87075	-	iTSS	2.45587	1.01388	1.04812	0.0350343	0.157402	no
87087	+	asTSS	4.13556	1.71261	1.77934	0.0900722	0.278252	no
87090	-	iTSS	0.244717	-0.377536	-0.94723	0.623383	0.794247	no
88343	-	fAG	2.11864	-0.453299	0.392196	5.16527e-05	0.00144101	yes
88353	+	asTSS	0.473543	-0.634633	0.392741	0.62606	0.795417	no
88761	+	fAG	1.00976	-0.469937	2.44905	0.0223125	0.118177	no
88912	+	fAG	3.25565	-0.623266	2.80389	8.2505e-05	0.00203078	yes
89357	+	iTSS	0.978749	-0.123059	1.25597	0.129093	0.343621	no
89375	-	asTSS	0.857891	0.855169	0.547707	0.582156	0.767714	no
89414	+	iTSS	1.94083	0.133714	0.878772	0.090247	0.27845	no
89509	-	asTSS	2.12772	-0.0639565	1.34693	0.00187242	0.021607	yes
89969	-	asTSS	0.500611	-3.27261	-0.274792	0.225975	0.47083	no
90205	+	fAG	2.31026	0.0951443	0.901134	0.000265818	0.00503291	yes
91144	-	asTSS	-0.148398	0.0857829	0.635397	0.522237	0.726962	no
91319	-	asTSS	0.608441	0.105491	0.0649018	0.499943	0.712547	no
91712	-	asTSS	1.1594	-0.205467	0.00863949	0.312184	0.562249	no
92144	-	asTSS	0.00246749	0.59029	0.781744	0.277506	0.527669	no
92167	+	iTSS	-0.0544824	0.133934	-0.506651	0.716859	0.850615	no
92259	-	asTSS	0.0984424	-0.400949	0.529073	0.615802	0.789667	no
92568	-	asTSS	0.614808	-1.25246	-2.03711	0.00369404	0.0354241	yes
92575	+	fAG	0.596291	-0.00329712	-0.325303	0.156644	0.382608	no
92605	+	fAG	0.266166	-0.575206	-0.944951	0.13916	0.358048	no
93090	-	asTSS	0.104399	0.214245	0.856954	0.511589	0.720358	no
93431	+	iTSS	-0.489703	-0.336388	-0.00426967	0.709042	0.846746	no
93731	-	asTSS	-0.368316	-0.286152	-2.56392	0.00240099	0.0259804	yes
93839	+	oTSS	-1.17868	-0.0831574	-1.04053	0.0812715	0.261164	no
93966	+	asTSS	-1.14035	-0.182811	-0.261602	0.397236	0.634264	no
94195	+	fAG	-1.22879	0.0248417	-0.413519	0.0323426	0.149305	no
94196	+	fAG	-0.66263	-0.130371	1.05137	0.0145619	0.0897856	no
94710	-	asTSS	0.363636	-0.429187	-1.72197	0.0808822	0.260634	no
95434	-	asTSS	-0.37102	0.355029	-0.0419022	0.653737	0.812832	no
96000	+	fAG	-1.63102	-0.325255	-1.06576	0.163579	0.391238	no
96064	-	asTSS	0.052945	-0.340526	-0.35965	0.863895	0.933025	no
96148	-	asTSS	0.231732	0.142646	-1.21742	0.0606816	0.220492	no
96856	-	asTSS	0.542207	-0.106161	0.599633	0.596301	0.777589	no
97065	+	iTSS	-0.46148	-0.193591	-0.192894	0.967794	0.98526	no
97091	+	iTSS	1.45006	0.83343	-0.0583335	0.0630968	0.225467	no
99053	+	fAG	-1.04066	-0.268928	-1.44586	0.327525	0.577279	no
100432	-	asTSS	0.131646	0.190802	-0.749926	0.630836	0.798438	no
100549	+	fAG	0.885379	-1.05715	-2.04043	0.175793	0.407789	no
100946	-	asTSS	0.588319	0.8591	0.0172767	0.297985	0.547471	no
101578	+	fAG	0.875264	0.790187	0.855761	0.89655	0.949101	no
101580	-	asTSS	-0.857279	-1.88897	-2.06456	0.321001	0.570463	no
102297	+	iTSS	0.0459886	0.699027	1.17222	0.0755226	0.249845	no
103977	+	iTSS	0.115018	0.967173	2.78646	0.000192347	0.00393259	yes
104468	+	iTSS	-0.0680721	0.434372	-1.01386	0.18536	0.42073	no
106682	+	fAG	-0.190843	0.74622	-0.225639	0.107754	0.308928	no
106777	+	fAG	0.052915	0.248017	-0.66361	0.260713	0.510136	no
106860	+	iTSS	-0.13753	1.89014	-1.75856	0.049869	0.195704	no
107060	+	iTSS	-0.00940674	0.430153	-0.311727	0.719976	0.851596	no
107139	+	iTSS	-1.04429	0.278782	0.0369691	0.0737512	0.246681	no
107349	+	iTSS	-0.572637	0.148368	-0.9081	0.0816605	0.261984	no
107351	+	iTSS	-0.176287	0.255248	-0.399043	0.534806	0.735379	no
107478	+	iTSS	-0.410286	-0.0569999	-0.402154	0.737848	0.863632	no
108167	+	iTSS	1.36137	0.295393	4.62606	3.61598e-08	6.44903e-06	yes
108370	-	asTSS	0.168432	-1.4291	-0.278406	0.129063	0.343621	no
108865	-	asTSS	0.667692	0.0238433	0.422487	0.54793	0.7445	no
109242	+	iTSS	-0.349311	-0.374106	-0.618686	0.670635	0.822776	no
109299	+	iTSS	-0.128611	0.0948663	-0.224994	0.931992	0.968405	no
109852	+	fAG	0.826619	0.43791	0.814542	0.590538	0.77337	no
111108	+	fAG	0.0633464	-0.872085	0.917336	0.0431118	0.178949	no
111114	+	fAG	-0.99325	0.748979	0.411414	0.0141847	0.0885161	no
111136	+	fAG	-1.55456	-0.151117	-0.201398	0.00407453	0.0379434	no
111296	+	iTSS	-0.200199	0.051016	1.09149	0.105516	0.305239	no
111352	+	iTSS	-0.312715	0.063825	0.267626	0.586935	0.771368	no
111564	+	iTSS	0.100489	-0.337976	1.89962	0.000389997	0.00670989	no
111718	+	iTSS	0.462698	0.590478	0.495727	0.783162	0.888744	no
112169	+	fAG	-0.472327	0.246511	0.76501	0.283004	0.533302	no
112274	+	fAG	-0.109612	-0.0827261	-0.143379	0.980914	0.992471	no
112536	-	asTSS	0.876852	0.901995	-0.152399	0.198754	0.437865	no
112722	-	asTSS	0.457496	0.469364	0.331254	0.84178	0.920219	no
112731	-	asTSS	0.433596	0.434845	-0.012253	0.551878	0.747526	no
115351	+	iTSS	-0.396351	0.565463	0.325551	0.620399	0.792864	no
116530	+	asTSS	-0.271597	0.384958	-0.678018	0.649458	0.810293	no
117178	-	fAG	0.106082	0.258581	0.146585	0.977043	0.990628	no
117812	-	fAG	0.0252547	0.709066	-0.61117	0.292652	0.543282	no
117884	+	fAG	1.5428	0.348789	-0.20486	0.000529346	0.00842524	no
118416	+	iTSS	0.174792	0.316206	0.143636	0.983458	0.993656	no
119528	-	iTSS	0.152034	0.275875	-1.20178	0.0583449	0.215105	no
120136	+	asTSS	-0.436831	-0.428184	-0.866219	0.530235	0.732358	no
121086	+	asTSS	-0.141643	-0.0162297	-0.222061	0.968907	0.986052	no
122277	-	fAG	0.63004	0.459886	-1.09872	0.0289554	0.138535	no
123153	-	fAG	-0.410246	-0.0955275	-0.473647	0.686754	0.833004	no
123169	-	fAG	0.441162	0.32658	-0.933889	0.0100499	0.0702887	no
123193	+	fAG	0.0509321	-0.059072	-0.0872623	0.992459	0.997597	no
123480	+	iTSS	0.313021	-0.240739	-1.13232	0.261108	0.510386	no
123489	+	iTSS	0.00167548	0.409744	-0.00819352	0.78236	0.88807	no
124211	+	iTSS	-0.474732	-0.58457	-1.20326	0.115212	0.320525	no
126166	-	fAG	1.42269	-0.531004	-0.731815	0.00138667	0.0172794	no
126393	-	oTSS	-1.66446	0.0477689	1.20209	0.228509	0.47364	no
126515	+	fAG	-1.4286	-1.61758	-5.22188	0.00292702	0.0299483	yes
126524	+	fAG	-0.776432	-1.0052	0.216096	0.0284281	0.136914	no
126543	+	fAG	-1.86774	-0.154759	2.69662	0.0375972	0.164202	no
127102	+	iTSS	-0.235193	-0.354645	0.796089	0.147051	0.368874	no
127342	+	fAG	-2.15157	-0.68813	-1.03708	0.11247	0.316397	no
127350	+	fAG	-1.48479	-0.129437	-0.771161	0.147933	0.370296	no
127459	+	fAG	-0.842647	-1.45539	0.0632513	0.00918669	0.066247	no
128338	+	iTSS	-1.05073	0.525384	0.280776	0.111756	0.315569	no
129507	-	asTSS	1.37209	1.13308	0.580819	0.0438995	0.181251	no
130511	-	asTSS	2.15408	2.49436	-3.89159	2.30812e-05	0.000748454	yes
131750	+	iTSS	0.324799	-0.496304	0.848025	0.349701	0.598489	no
132127	+	fAG	-0.654907	0.293489	0.0627656	0.229906	0.475402	no
132208	+	fAG	1.42271	0.883067	2.07482	0.00417606	0.0385506	yes
132238	+	fAG	2.75471	2.21097	1.89149	0.00663544	0.0525338	no
132540	+	iTSS	0.598208	-0.550174	0.460095	0.345683	0.595326	no
133377	+	iTSS	1.34816	0.323993	1.7359	0.127248	0.340412	no
133873	+	asTSS	1.58281	0.658233	1.19311	0.00996564	0.0699697	no
134526	-	iTSS	0.207119	-0.324801	0.386587	0.781256	0.887538	no
134572	+	asTSS	-0.0996488	0.213417	-1.71277	0.0674338	0.234357	no
134573	+	asTSS	0.392356	-0.463373	-0.810292	0.233307	0.479505	no
134603	+	asTSS	0.881301	1.03999	-1.86656	0.0703269	0.23992	no
134885	-	iTSS	0.520741	1.17059	-0.456457	0.180839	0.414725	no
135308	+	asTSS	-0.596242	-0.0657056	-0.255185	0.645099	0.807486	no
135892	+	fAG	1.64628	0.0118802	1.12698	0.0228753	0.119991	no
135893	+	fAG	2.10384	0.956432	1.28441	0.0305142	0.14345	no
135927	+	fAG	0.147935	0.277207	0.248469	0.962221	0.982365	no
136116	+	iTSS	4.62607	0.643044	2.58474	6.40583e-05	0.00169929	yes
136144	+	iTSS	2.94486	0.549421	0.787621	0.00220263	0.0244839	yes
137796	-	asTSS	-0.478623	-0.223916	-0.0236016	0.761432	0.876316	no
138452	-	asTSS	0.302743	0.170477	-0.190666	0.888495	0.945309	no
138712	+	fAG	-0.522905	-0.0032817	-1.0186	0.0540758	0.205945	no
138961	+	iTSS	-0.557102	-0.0215268	-1.48709	0.0191402	0.107154	no
140750	-	iTSS	-0.0854627	0.208631	-1.24768	0.257463	0.506353	no
140845	-	fAG	-0.438649	0.167451	-0.811113	0.381725	0.622185	no
140877	-	fAG	0.718787	0.014659	0.513248	0.3878	0.626674	no
140892	+	asTSS	1.30672	1.34005	-0.720655	0.0152202	0.0924644	no
140923	-	fAG	1.86779	-0.0515183	1.48914	0.021563	0.115941	no
141313	-	fAG	0.191447	-0.201914	-0.183624	0.760595	0.875958	no
141416	+	fAG	0.266989	0.764016	0.716515	0.33918	0.589279	no
141733	+	iTSS	-0.590589	0.250797	-0.452475	0.213859	0.455475	no
143237	-	iTSS	0.557783	0.393081	0.386531	0.824633	0.911246	no
144589	+	asTSS	-0.291724	0.249874	-0.63379	0.34675	0.596121	no
145013	-	iTSS	1.52478	0.544858	0.547328	0.150221	0.373356	no
145603	-	fAG	0.63573	0.388596	0.841913	0.505948	0.716099	no
145619	-	fAG	1.9713	-1.45305	2.64281	0.000799513	0.0116063	yes
145636	-	fAG	1.04126	0.624072	0.654761	0.148398	0.370671	no
145733	+	fAG	-1.18566	-0.109355	-0.392782	0.100984	0.296991	no
146023	+	iTSS	0.477888	0.284331	0.794675	0.43016	0.659812	no
146133	+	iTSS	1.78792	0.822323	0.71371	0.0287617	0.138038	no
146523	-	iTSS	1.39696	1.0576	0.870772	0.405462	0.641615	no
146665	+	asTSS	-0.184574	0.290548	-1.21848	0.316895	0.566289	no
146805	+	asTSS	-0.436076	-0.123276	-1.74738	0.124267	0.335664	no
146807	+	asTSS	0.222718	0.527557	-0.543277	0.388061	0.626844	no
147016	-	iTSS	0.0145561	0.465032	0.373586	0.582926	0.768082	no
147042	+	fAG	-2.19671	0.335924	-1.44664	0.000677916	0.0102664	yes
147076	-	fAG	-0.143165	0.647582	0.748417	0.0774326	0.253643	no
147139	-	fAG	-0.568008	0.466069	-0.299111	0.292644	0.543282	no
147362	+	iTSS	-0.255229	0.675278	0.0871157	0.339636	0.589728	no
147766	-	asTSS	0.406655	0.245419	-0.136134	0.824853	0.911308	no
148356	+	iTSS	0.597593	0.713762	-0.306538	0.445216	0.67164	no
148713	+	fAG	-0.703476	-0.0930613	-0.0861375	0.444415	0.67104	no
148933	+	fAG	0.361448	-0.531888	-1.82671	0.102401	0.299742	no
148954	-	asTSS	2.28417	0.709493	-0.337817	0.0133017	0.0849698	no
149080	+	iTSS	-0.816231	-0.435193	0.0611554	0.652985	0.81257	no
149173	-	asTSS	0.694351	0.443605	-0.493227	0.294126	0.54414	no
149428	+	fAG	0.195652	0.271585	0.109715	0.921894	0.963472	no
149483	+	iTSS	0.359488	-0.0645319	0.176269	0.890048	0.946071	no
149586	+	iTSS	0.141953	0.0589901	-1.3063	0.261245	0.510553	no
149983	+	iTSS	0.0649122	0.685494	-0.021242	0.462144	0.683893	no
150210	-	asTSS	0.608659	-0.61876	-1.66835	0.194257	0.431525	no
150497	+	iTSS	0.171022	0.0500331	-0.282115	0.841658	0.920154	no
150782	-	asTSS	-0.042342	-0.500893	0.138042	0.667499	0.821072	no
150782	-	iTSS	-0.042342	-0.500893	0.138042	0.667499	0.821072	no
151056	-	asTSS	0.712337	0.50212	0.0976956	0.653935	0.812892	no
151127	-	fAG	0.213494	0.306687	-0.561553	0.171337	0.402326	no
151150	-	fAG	0.595542	0.4606	-0.756147	0.159376	0.386023	no
151379	-	hAG	1.0887	0.273109	0.0355581	0.824447	0.911246	no
151807	-	asTSS	1.01245	0.432984	0.818424	0.63773	0.803396	no
151956	+	iTSS	-0.283402	-0.0314554	-0.584085	0.632139	0.79958	no
152034	+	iTSS	-0.0878033	-0.469414	-0.521393	0.732951	0.859852	no
152262	+	hAG	1.12997	-0.100786	0.685937	0.240487	0.487692	no
152339	+	hAG	0.274475	0.134672	-1.08585	0.0264203	0.130753	no
152516	-	asTSS	1.6798	0.142159	1.26929	0.101854	0.298712	no
152541	+	asTSS	1.01253	-0.146054	1.0966	0.134811	0.352745	no
152542	+	asTSS	0.940589	0.997228	0.402846	0.30119	0.551143	no
152895	-	iTSS	-0.315332	0.209321	-0.586751	0.352673	0.600516	no
153388	+	asTSS	1.00434	0.454825	0.284654	0.388688	0.627437	no
153446	-	fAG	0.495623	0.101089	-0.114122	0.513406	0.721276	no
153860	-	iTSS	0.0405272	0.409796	-1.3696	0.048425	0.192534	no
153999	+	asTSS	0.462345	-0.0623839	0.490354	0.521223	0.726725	no
154168	+	asTSS	-0.0680563	0.111023	-0.577708	0.474679	0.692998	no
154210	+	asTSS	0.0559014	0.190553	-0.199216	0.933299	0.968731	no
154211	+	asTSS	-0.703748	0.217939	-0.942493	0.186505	0.422193	no
154221	-	fAG	0.132864	0.294046	-0.400743	0.457922	0.680326	no
154484	-	iTSS	-0.400515	-0.323153	-0.698492	0.515283	0.722975	no
154508	+	asTSS	0.0971568	-0.486386	-0.328769	0.801967	0.899459	no
154517	+	asTSS	0.306627	-0.31586	-0.219421	0.784036	0.889197	no
154517	-	iTSS	0.417068	-0.432216	-0.975637	0.0741688	0.247374	no
154536	+	asTSS	-0.347394	-0.400376	-0.0290891	0.815014	0.906656	no
154595	-	iTSS	0.422158	-0.791508	-0.121724	0.265473	0.515037	no
154606	-	iTSS	-0.0462193	-0.121352	0.100327	0.97377	0.988384	no
154831	-	iTSS	-0.177134	-0.351536	-1.11623	0.0856823	0.269498	no
154877	+	asTSS	-0.450677	-0.170065	-0.159486	0.879615	0.941307	no
155049	-	iTSS	0.163841	0.0850039	0.481446	0.865252	0.933714	no
155067	+	asTSS	-0.34269	-0.904498	-0.570686	0.501392	0.713544	no
155262	+	asTSS	0.0707597	-0.438084	1.10194	0.401485	0.638152	no
155389	+	asTSS	1.04005	-0.478285	0.777866	0.0429349	0.178755	no
155467	+	asTSS	0.0159747	-0.19531	0.0452444	0.983413	0.993656	no
155468	+	asTSS	0.756726	-0.789695	1.65392	0.00162804	0.0195289	no
155776	-	iTSS	0.646559	-0.438945	-0.353034	0.194479	0.431694	no
156283	+	asTSS	-0.314287	-0.439377	0.296721	0.663902	0.818961	no
156349	-	iTSS	-0.265452	-0.0376212	-0.182647	0.949441	0.975922	no
156513	+	asTSS	0.140279	0.317949	-1.02928	0.141367	0.361445	no
156531	+	asTSS	0.731156	0.408409	0.391615	0.600799	0.779304	no
156667	+	asTSS	-0.433778	0.0257049	0.398204	0.739188	0.864073	no
156959	+	asTSS	0.52085	-0.060211	-1.39127	0.0488593	0.193478	no
157252	+	asTSS	1.27897	-0.154809	-1.02337	0.0567299	0.211691	no
157277	+	asTSS	0.809276	-0.163381	0.137856	0.190215	0.426676	no
157279	+	asTSS	0.509142	0.856615	0.478376	0.617424	0.790798	no
157293	+	asTSS	0.411092	0.071244	-0.951373	0.269693	0.519494	no
158019	+	asTSS	-0.661117	0.657227	-0.349222	0.126225	0.339209	no
158209	-	iTSS	0.11563	0.4726	-0.808599	0.165579	0.393744	no
158739	+	asTSS	0.156382	0.333535	0.0568587	0.900094	0.950986	no
159897	+	asTSS	0.621867	-0.0738681	0.484877	0.343537	0.593224	no
161186	-	iTSS	0.10383	1.42319	1.78307	0.04135	0.174466	no
161188	-	iTSS	0.0745508	0.231703	1.12536	0.0740373	0.247266	no
161218	+	asTSS	-0.581742	-0.0382484	0.107471	0.633583	0.800444	no
161305	-	fAG	-0.450633	-0.202519	1.06139	0.219492	0.463365	no
161332	-	fAG	-1.88714	-1.17604	-0.777957	0.070857	0.240586	no
161417	-	fAG	0.397518	0.99844	1.34037	0.434341	0.663503	no
161512	+	asTSS	-0.197047	-0.126758	0.721811	0.392471	0.630811	no
161527	+	asTSS	0.419798	-0.000146022	-0.00458525	0.881642	0.942611	no
161559	+	asTSS	0.15483	0.374957	0.80905	0.244129	0.492425	no
161902	+	asTSS	0.638415	0.680748	0.119598	0.815407	0.90684	no
162947	+	asTSS	-0.975413	0.0758238	-0.343719	0.505306	0.715748	no
163332	+	asTSS	-0.243419	0.63711	-1.43287	0.0337	0.153409	no
163495	-	fAG	-0.232562	0.461554	-0.512554	0.120274	0.32888	no
163713	-	fAG	0.444754	0.0868371	-0.727461	0.186772	0.422701	no
164279	+	asTSS	0.185997	0.137044	0.75698	0.816541	0.907445	no
164378	-	iTSS	0.582214	-0.0914459	-0.384508	0.430174	0.659812	no
164578	-	fAG	-4.02827	-0.448886	-0.96919	0.251802	0.500921	no
164790	-	iTSS	0.0865039	0.142026	-0.8293	0.266125	0.515525	no
164980	-	fAG	-0.80564	-0.297993	0.197019	0.301346	0.551327	no
165017	-	fAG	-0.0204756	0.459576	0.424131	0.836923	0.917538	no
165071	+	asTSS	0.35672	-0.171065	0.496888	0.781643	0.887737	no
165075	-	fAG	0.849223	-0.274223	0.330904	0.467606	0.687758	no
165091	-	fAG	0.77475	0.572055	0.535217	0.46149	0.683188	no
165095	+	asTSS	1.83787	1.23881	0.721413	0.60842	0.784169	no
165381	-	iTSS	-0.165009	-0.0888585	-0.525634	0.717187	0.850685	no
165401	-	iTSS	1.27339	0.560794	-0.941545	0.000654771	0.00998401	no
165465	-	iTSS	1.28586	0.0505531	3.22089	1.04844e-05	0.000414217	yes
165522	-	iTSS	0.485592	0.348972	0.553023	0.756971	0.874068	no
165988	+	asTSS	0.172436	-0.210982	-0.43957	0.594525	0.775982	no
166376	-	fAG	-0.295576	0.399401	0.253216	0.324998	0.574752	no
166398	+	fAG	-0.285874	-0.393415	-0.756627	0.407212	0.642589	no
166400	+	fAG	-0.61575	-0.14652	-0.370226	0.482083	0.69876	no
168558	+	iTSS	-0.678737	-0.12795	-0.144	0.693637	0.837944	no
168766	+	hAG	-0.480815	0.944205	-0.300829	0.0863505	0.27099	no
168975	-	asTSS	0.0151553	0.627178	-0.866133	0.0906781	0.278832	no
169023	+	fAG	1.24211	0.576185	5.43718	3.04094e-08	5.84066e-06	yes
170846	+	iTSS	0.398395	-0.0817805	0.271187	0.705386	0.844673	no
171734	-	asTSS	-0.540687	0.0715152	-0.162426	0.647129	0.808608	no
171735	-	asTSS	-1.38368	-0.679014	-0.344334	0.0689036	0.237273	no
171747	-	asTSS	-0.881009	0.0937537	-0.632566	0.105376	0.304922	no
171751	+	fAG	-1.20634	0.187721	-0.587849	0.0174335	0.101231	no
171766	-	asTSS	-0.78282	-0.414168	-0.0198283	0.425895	0.656021	no
171777	-	asTSS	-1.18207	-0.122468	-0.708867	0.0965285	0.28952	no
171790	+	fAG	-0.598368	-0.107387	-0.306186	0.625545	0.795039	no
172880	-	asTSS	1.0891	0.291874	0.318011	0.119771	0.327999	no
173447	+	iTSS	0.145966	0.368357	0.0960995	0.884978	0.943904	no
173538	+	iTSS	-0.225912	0.331876	-0.271526	0.431136	0.660627	no
173829	+	iTSS	0.344854	-0.161686	0.0267119	0.714838	0.849682	no
173869	+	fAG	0.941902	0.139808	-0.0141682	0.164439	0.39234	no
174138	-	asTSS	1.13533	-0.0162051	-0.39226	0.117099	0.32352	no
175080	-	asTSS	3.19594	0.332309	0.884045	0.00287713	0.0295388	yes
177650	+	iTSS	-0.217479	0.00862971	-0.440454	0.799213	0.898145	no
177918	-	iTSS	0.612374	-0.246882	-1.22602	0.105957	0.305928	no
178541	-	iTSS	-0.542022	-0.759598	-0.758655	0.509317	0.718576	no
179119	-	fAG	0.797344	-0.237495	1.22299	0.0483365	0.192335	no
179133	+	fAG	0.435701	0.413188	0.815746	0.549689	0.745673	no
179142	+	fAG	0.385808	-0.0638892	-0.893735	0.444673	0.671303	no
179192	-	fAG	0.190382	0.205562	-0.830511	0.158448	0.384823	no
179212	+	fAG	2.06614	0.254232	0.37048	0.000658671	0.0100358	yes
179274	+	fAG	-0.565211	1.11102	-0.517805	0.00138984	0.0173063	no
179977	-	asTSS	-0.150629	0.460077	-0.128574	0.66775	0.821072	no
180176	+	iTSS	0.107508	0.145833	0.514424	0.677183	0.827172	no
180614	+	fAG	-2.50354	0.651371	-0.909822	1.63402e-05	0.000585615	yes
180650	+	fAG	-1.19513	0.163083	0.546672	0.0275302	0.134355	no
180758	+	fAG	3.15402	1.60316	1.14951	0.00100902	0.013711	yes
180761	+	fAG	0.106116	1.51896	1.73402	0.031827	0.14802	no
180772	+	fAG	4.79848	2.95085	3.59798	0.000468895	0.00768057	yes
180783	+	fAG	0.980055	0.813205	1.45735	0.11537	0.32074	no
180792	+	fAG	3.05724	0.957403	2.23622	0.00752386	0.0569925	no
180865	+	iTSS	2.88013	2.08843	2.84299	0.0685412	0.236706	no
180916	+	iTSS	1.96036	-1.86066	1.983	0.00535049	0.0453633	no
180953	+	iTSS	5.68026	0.598505	2.45445	6.9834e-06	0.000311369	yes
180998	+	iTSS	3.09747	-0.822691	0.907345	0.00625077	0.0504074	no
181188	+	asTSS	2.51675	1.20729	1.5232	0.00160401	0.0193363	yes
181285	-	iTSS	-0.400965	-0.302397	-1.35032	0.0984822	0.292813	no
181350	-	iTSS	-0.134497	-0.287165	-0.912703	0.173632	0.40479	no
181900	-	hAG	-0.875519	-0.463774	-1.21417	0.0530313	0.203566	no
182337	+	asTSS	1.28031	-0.224017	1.70906	0.18785	0.423892	no
182795	-	fAG	-0.420235	-0.163325	-0.463781	0.680518	0.829025	no
182802	-	fAG	1.27185	-0.680623	-0.733802	0.177545	0.410376	no
183131	-	iTSS	-0.272306	-0.259372	-0.551082	0.809276	0.903747	no
183366	+	fAG	0.0968143	0.546317	0.38642	0.785952	0.890683	no
183381	-	fAG	-0.628012	0.235491	0.00555215	0.212242	0.453179	no
183398	+	fAG	0.311981	-0.0297482	-0.533683	0.488942	0.70447	no
183797	+	iTSS	-0.419591	-0.0359005	-0.27957	0.715227	0.849891	no
184243	-	asTSS	0.174757	-0.0350594	0.825827	0.622129	0.793704	no
184483	+	iTSS	-0.144781	-0.298891	1.66344	0.00117624	0.0153061	no
184548	+	iTSS	0.198686	0.0810197	1.62925	0.0646296	0.228209	no
185044	+	fAG	0.292325	-1.40837	0.78088	0.017419	0.101176	no
185248	-	asTSS	0.498837	0.63064	-0.143861	0.43978	0.66722	no
185836	-	asTSS	0.67208	0.409267	0.778722	0.413269	0.647449	no
186440	+	fAG	-0.128492	0.06304	0.686411	0.529422	0.731883	no
186575	-	asTSS	0.626578	0.295485	-1.42795	0.087056	0.272476	no
186647	+	fAG	0.883868	-0.808423	-0.366732	0.023512	0.121924	no
186708	+	iTSS	0.812265	0.873538	0.970655	0.28646	0.536474	no
188052	-	iTSS	0.9977	0.0962921	-0.711814	0.0653853	0.229902	no
188323	-	hAG	0.51336	0.17537	0.0983671	0.797246	0.897184	no
188324	-	hAG	0.793521	0.402658	-1.33296	0.0227576	0.119665	no
188331	+	asTSS	2.87048	1.04337	4.29908	2.58752e-05	0.000817813	yes
188393	-	hAG	0.677487	0.0968951	-0.445474	0.216702	0.459371	no
188445	+	oTSS	1.70629	0.889059	0.185818	0.203242	0.443253	no
188449	-	hAG	0.322967	0.030156	0.312451	0.912144	0.957944	no
189404	-	iTSS	0.988285	-0.18283	-0.121923	0.108629	0.310385	no
189450	+	asTSS	0.50379	0.430121	0.175527	0.834243	0.916107	no
189465	-	fAG	-0.353723	-0.450793	-1.62191	0.0274604	0.134155	no
189872	+	asTSS	-0.369785	-0.414311	-0.406064	0.900983	0.951525	no
190873	+	asTSS	-0.182077	0.653541	-0.357745	0.222947	0.467447	no
191817	+	asTSS	0.0884994	0.319738	0.29133	0.902829	0.952666	no
192153	-	fAG	0.0470728	0.161559	0.0399574	0.991914	0.997446	no
192270	-	fAG	0.809079	0.231202	-0.11706	0.259776	0.509066	no
192727	-	iTSS	-0.657258	-0.62781	-0.429542	0.640777	0.804937	no
193019	-	fAG	0.238092	0.124329	0.502973	0.732212	0.859591	no
193035	+	asTSS	0.1827	-0.125301	0.164245	0.944773	0.973877	no
193040	-	fAG	-0.642698	0.244147	-0.183424	0.181549	0.415717	no
193127	+	fAG	-1.18647	0.116752	-0.0227188	0.0926674	0.282342	no
193199	+	fAG	-0.756916	-0.582394	-0.305413	0.58684	0.771294	no
193330	-	hAG	0.564785	0.492097	-0.759205	0.394665	0.632395	no
193669	+	iTSS	0.191418	0.239959	0.00371116	0.964717	0.983626	no
193928	+	iTSS	-0.834327	-0.191088	-0.0266411	0.436263	0.664642	no
194100	-	asTSS	1.14453	0.659792	0.720351	0.48412	0.700441	no
194100	-	iTSS	1.14453	0.659792	0.720351	0.48412	0.700441	no
194413	+	asTSS	0.082001	0.853207	-0.558643	0.395083	0.632608	no
194737	+	iTSS	0.907591	0.272492	-0.243591	0.221372	0.465268	no
194915	-	asTSS	-0.00982142	-0.0595979	0.459874	0.768898	0.880157	no
195299	+	fAG	0.757263	0.394303	0.118654	0.316116	0.565619	no
195431	-	asTSS	-0.359134	-0.0584439	-0.373679	0.878144	0.940486	no
196104	+	fAG	-0.51524	0.0201984	-0.691376	0.258012	0.506985	no
196110	-	asTSS	1.1565	0.410764	1.62274	0.0150778	0.0919072	no
196159	+	fAG	0.113011	0.160126	-0.138823	0.87866	0.940883	no
197060	-	asTSS	-0.673884	-0.183815	-1.91079	0.013047	0.0838794	no
197315	-	asTSS	-0.076764	0.279513	-0.474918	0.672645	0.823895	no
197324	-	asTSS	0.518466	0.496816	0.0676542	0.773088	0.882424	no
197385	+	iTSS	0.833769	0.656283	4.5515	3.19591e-07	3.20796e-05	yes
197547	+	iTSS	-0.0483585	0.168612	0.275252	0.928048	0.966213	no
197777	+	iTSS	-0.166761	0.292045	0.99149	0.366038	0.609656	no
197992	+	iTSS	1.06727	0.442748	0.614881	0.339782	0.589858	no
198014	+	fAG	0.272777	-0.495356	-0.202917	0.660444	0.816865	no
198109	+	fAG	1.32624	-1.30291	-0.281338	0.00237555	0.0258029	no
198129	+	fAG	-0.0869834	0.0854925	0.281986	0.834468	0.916107	no
198195	+	fAG	1.75181	0.0806237	2.46868	0.000673351	0.0102361	yes
198310	-	asTSS	0.181179	0.28108	-0.0538765	0.935722	0.969827	no
199023	-	asTSS	0.876407	0.546306	-0.333294	0.321317	0.570821	no
199070	+	iTSS	-0.449403	-0.0362413	-0.770799	0.447969	0.673656	no
199148	-	asTSS	0.376663	0.24973	0.619034	0.660241	0.816715	no
199201	+	iTSS	0.148155	-0.53915	0.481749	0.421765	0.652577	no
199504	+	iTSS	-0.399578	-0.029911	0.0502595	0.804292	0.900794	no
199811	+	fAG	-0.0678432	0.380143	-0.55339	0.358206	0.60467	no
200371	+	iTSS	-1.53001	-0.742258	-0.167765	0.0494057	0.194766	no
200564	-	asTSS	1.33614	0.957682	0.362975	0.186713	0.422616	no
200644	+	iTSS	-0.243748	0.0858207	0.784762	0.31897	0.568471	no
201030	+	fAG	0.266384	0.0178089	-0.408155	0.669455	0.822004	no
201530	+	iTSS	0.183412	0.340228	0.537395	0.730719	0.858746	no
201720	+	iTSS	0.597924	-0.0722862	2.94405	0.000240226	0.00468605	yes
202334	-	asTSS	-0.598467	0.106533	-0.772093	0.266406	0.515795	no
202644	+	iTSS	-0.36745	-0.593023	-0.571896	0.631668	0.799135	no
203325	+	iTSS	0.61719	0.145094	-0.61284	0.206492	0.446926	no
203341	+	iTSS	1.81938	-0.236205	1.84517	0.0680477	0.235723	no
203557	+	iTSS	0.496734	-0.494722	0.245565	0.343192	0.592941	no
203723	+	fAG	1.3972	1.28431	-0.830173	0.0599407	0.218688	no
203744	+	fAG	-0.0846616	-0.0318047	-0.289473	0.953325	0.9778	no
204720	+	iTSS	-0.368813	-0.0925054	-1.31289	0.153391	0.377384	no
204828	+	iTSS	-0.736584	-0.160924	-0.16725	0.311622	0.561893	no
205059	+	iTSS	0.128042	0.0484528	1.0423	0.129105	0.343621	no
205327	-	asTSS	0.57199	-0.24426	1.97744	0.0215833	0.115942	no
205417	+	fAG	-0.500653	0.222591	-0.354382	0.279788	0.529645	no
205419	-	asTSS	-0.535741	0.283157	-0.389601	0.444847	0.671406	no
205474	-	asTSS	0.286909	0.935737	-0.91281	0.0208058	0.113056	no
205480	+	iTSS	0.478548	-0.618243	-1.48264	0.00736119	0.0562724	no
205862	+	fAG	1.72922	-0.0231381	0.49041	0.00513379	0.0440681	no
206020	-	asTSS	-0.252698	-0.62146	1.07158	0.0389344	0.167368	no
206460	-	asTSS	-0.683381	0.0433646	-0.376031	0.546909	0.74367	no
207003	-	asTSS	0.746491	0.555081	-0.450297	0.199837	0.439045	no
208075	-	asTSS	-0.25453	-0.261039	0.282118	0.663195	0.818595	no
210151	-	asTSS	0.0508248	0.794107	0.133098	0.619017	0.79192	no
210774	-	asTSS	0.860401	0.27825	0.00550318	0.28255	0.532748	no
210978	+	iTSS	-0.482839	-0.272266	-0.337876	0.642691	0.805848	no
211620	+	iTSS	-0.0676335	0.257237	-0.316461	0.807064	0.902638	no
211670	+	iTSS	-0.318104	0.487705	-0.558186	0.0952891	0.286915	no
211756	+	fAG	-0.0451716	0.210146	-0.25352	0.738008	0.863632	no
212055	-	asTSS	-0.760068	-0.238799	0.0623558	0.407556	0.642666	no
213002	+	fAG	-0.0163343	-0.646667	1.54917	0.0331014	0.151871	no
213031	-	asTSS	0.548297	-0.0515867	-0.655061	0.150691	0.374063	no
213412	+	iTSS	-0.586748	0.833105	0.503905	0.0851213	0.268907	no
214627	-	asTSS	1.14623	-0.385608	1.68371	0.047521	0.190303	no
214962	+	iTSS	-0.434909	0.192219	-0.138885	0.705148	0.844596	no
215202	+	fAG	0.336054	0.529329	2.69053	4.88084e-06	0.000234362	yes
215247	-	asTSS	0.936416	-0.00166865	-0.236157	0.330877	0.580474	no
215311	+	iTSS	0.506354	-0.102403	0.191773	0.569824	0.758893	no
215317	-	asTSS	0.501411	0.237269	0.410846	0.91079	0.957017	no
215650	+	fAG	-0.31713	0.0995923	0.703622	0.0912874	0.279887	no
215672	+	fAG	-0.431082	0.24162	-0.110541	0.518846	0.724858	no
216925	-	asTSS	0.850134	-0.0261162	-0.398805	0.142392	0.3627	no
216963	-	asTSS	-1.06476	-1.39261	0.26595	0.408657	0.643561	no
217508	-	fAG	-0.129506	0.00746872	0.884519	0.214227	0.455911	no
217508	-	hAG	-0.129506	0.00746872	0.884519	0.214227	0.455911	no
217541	+	hAG	-0.507552	0.0696945	0.232507	0.582818	0.768082	no
217542	-	hAG	-0.250556	-0.25428	-0.401605	0.789827	0.892808	no
217614	+	hAG	-0.217077	0.0205334	-0.636719	0.459117	0.68119	no
217948	-	asTSS	1.10143	0.88935	1.01704	0.419797	0.650944	no
217966	+	fAG	0.182179	0.165523	0.628257	0.62225	0.793743	no
218068	-	asTSS	0.423344	0.278854	1.8035	0.0740929	0.247286	no
218334	+	iTSS	0.390373	0.389308	2.79428	2.72249e-05	0.000857755	yes
218921	-	asTSS	0.815284	1.29311	-1.34848	0.0281773	0.136116	no
218938	+	iTSS	0.563775	0.246917	-0.243677	0.523977	0.72791	no
219070	+	iTSS	-0.0690255	0.48702	0.468107	0.875636	0.939004	no
219499	-	oTSS	0.247877	0.743768	-0.986436	0.146309	0.367753	no
219946	+	asTSS	-0.348224	0.353802	-0.396965	0.435736	0.664464	no
220613	-	iTSS	0.699707	-0.760986	-0.453902	0.0217191	0.116186	no
220630	+	asTSS	2.64965	0.437638	1.02801	0.000788784	0.0115032	yes
221006	-	iTSS	-0.0259479	0.149988	-0.793934	0.387954	0.62677	no
222168	-	fAG	-0.30705	0.327207	-0.311698	0.492478	0.706319	no
222319	-	fAG	0.532006	0.14475	-1.09651	0.034421	0.155627	no
223331	-	fAG	0.22745	-0.0569246	-1.0447	0.16359	0.391238	no
223338	+	asTSS	-0.718949	0.625803	-0.941167	0.0156844	0.0940543	no
223353	-	fAG	-0.593624	0.0821628	-0.0562091	0.516481	0.723556	no
223354	+	asTSS	-0.0901703	0.837055	0.215753	0.165289	0.393476	no
223577	+	asTSS	0.0929	0.45192	0.343126	0.856077	0.928162	no
223597	-	iTSS	0.153961	0.123245	0.175084	0.990962	0.997119	no
224057	-	iTSS	-0.107084	0.680987	-0.968419	0.135333	0.353286	no
224339	-	fAG	0.200405	-0.17865	-0.953783	0.189589	0.426038	no
224698	-	iTSS	-0.041849	-0.118928	-0.429661	0.851401	0.925625	no
224960	-	fAG	-0.272671	-0.388207	-1.19695	0.207143	0.447693	no
225710	-	iTSS	-0.00579607	-0.445004	0.770822	0.241309	0.488611	no
225746	-	iTSS	0.12326	0.0402403	0.044645	0.992682	0.997597	no
226000	+	fAG	-0.391949	0.123231	-0.952393	0.347359	0.596587	no
226045	-	fAG	3.84877	0.496509	1.6481	1.38446e-06	9.37442e-05	yes
226137	+	fAG	-0.0855311	-0.0587857	-0.256637	0.939349	0.971597	no
226797	-	asTSS	2.44971	0.0955124	-1.03731	0.0226279	0.119291	no
232251	+	fAG	1.44244	0.319759	1.25665	0.0929397	0.282826	no
232258	+	fAG	1.58795	1.14173	1.40909	0.348848	0.597687	no
232434	-	asTSS	4.07483	1.42028	2.49135	0.000279769	0.00519367	yes
232464	+	fAG	-0.677854	0.340617	0.120111	0.219945	0.46383	no
232605	-	asTSS	-0.245275	0.585405	-0.676444	0.303352	0.553325	no
232608	+	iTSS	-0.375535	0.782662	-0.830446	0.0336489	0.153333	no
233707	+	asTSS	0.783723	0.851298	-0.108804	0.468783	0.688424	no
234254	-	fAG	-0.747228	0.0127328	-1.38625	0.0287111	0.13793	no
234369	+	fAG	0.276407	0.492491	-0.262947	0.475688	0.69382	no
234393	+	fAG	0.54246	0.732348	0.0788572	0.382031	0.622274	no
234402	+	fAG	0.548249	0.657804	0.443535	0.690503	0.83542	no
234903	-	asTSS	-0.194686	0.698119	-0.30763	0.243012	0.490716	no
235047	-	asTSS	-0.00146407	0.357238	0.0661829	0.895578	0.948588	no
235360	-	asTSS	0.466082	0.172908	-0.975311	0.162433	0.390305	no
235394	-	asTSS	-0.185465	0.2767	-0.250037	0.638789	0.803912	no
235461	-	asTSS	-0.522037	-0.062358	-0.384857	0.797088	0.897131	no
235817	-	asTSS	0.351102	0.00482174	-0.934722	0.274285	0.524348	no
235965	+	iTSS	-0.0760981	0.488317	-0.866308	0.102378	0.299742	no
236057	-	asTSS	0.427766	0.901727	-1.30434	0.141349	0.361445	no
236170	+	asTSS	-0.160096	0.459399	-0.503067	0.391339	0.629739	no
236308	+	asTSS	-0.460902	0.16367	-0.771456	0.422183	0.65297	no
236458	+	asTSS	0.142799	0.500897	-0.978209	0.187948	0.424019	no
236777	-	iTSS	-0.363612	0.199129	-0.329727	0.604661	0.781805	no
237133	-	iTSS	1.72579	-0.526119	1.27758	0.000891141	0.0124741	no
237183	+	asTSS	0.0733696	0.7695	0.759373	0.531244	0.732866	no
237232	-	iTSS	2.39685	-0.0907675	2.12344	0.000526121	0.00840069	yes
237533	-	fAG	1.38587	-0.850898	0.920461	0.000641232	0.0098075	no
237769	+	asTSS	-0.774235	-0.0827892	-0.782274	0.447133	0.673413	no
237839	+	asTSS	-0.416769	-0.0648728	2.419	0.00474734	0.0417637	yes
237840	-	iTSS	-0.19547	0.440904	2.28919	0.000591246	0.00917649	yes
238034	+	asTSS	1.6866	0.564877	5.83678	3.16683e-06	0.000172835	yes
238328	+	fAG	-0.13628	0.422728	-0.487682	0.43745	0.665394	no
238336	+	fAG	0.0229799	0.181183	-0.0863156	0.950365	0.976519	no
238488	+	iTSS	-0.0599183	0.674181	0.803617	0.319535	0.568933	no
238498	-	fAG	-0.31068	0.537912	0.0797503	0.456823	0.679459	no
238507	-	fAG	2.14984	1.5373	1.11428	0.426595	0.65654	no
238753	-	asTSS	0.20835	0.51201	-0.088256	0.770263	0.881012	no
239405	+	fAG	-0.145108	1.05948	-0.0313466	0.0653547	0.229875	no
239488	+	fAG	0.334885	0.325888	0.445391	0.884763	0.943813	no
239537	-	asTSS	0.218176	0.279329	0.766869	0.553898	0.749195	no
239572	+	fAG	0.902708	0.627148	0.755427	0.138683	0.357638	no
239591	-	fAG	-0.668832	0.453515	0.17976	0.0620983	0.223297	no
239600	+	fAG	0.380919	0.546212	0.172364	0.612682	0.786938	no
240832	+	hAG	-0.950034	-0.484848	0.142479	0.197053	0.43507	no
240833	+	hAG	-0.811119	0.791318	0.535099	0.0215865	0.115942	no
241188	-	asTSS	-0.399174	-0.319935	-0.369575	0.811319	0.904787	no
242243	-	hAG	-0.578145	0.0468193	0.366154	0.49743	0.710487	no
242780	+	asTSS	-0.833003	-0.839883	2.36937	3.42397e-05	0.00103158	yes
244092	+	asTSS	-0.487742	-0.171768	0.011325	0.730134	0.858266	no
244887	-	iTSS	0.548437	0.56917	-0.313315	0.752208	0.871996	no
246099	+	asTSS	-0.518936	-0.0754806	-0.807985	0.312633	0.562525	no
249010	+	asTSS	0.814384	1.02779	1.72609	0.414709	0.648244	no
249079	+	asTSS	-0.296294	-0.43162	-0.419925	0.887869	0.94507	no
250026	+	asTSS	0.0043769	-0.200037	-0.178948	0.964206	0.983266	no
252806	+	asTSS	1.26121	0.040252	0.0883526	0.353914	0.601573	no
254992	+	asTSS	-0.01678	-0.0467872	-0.206407	0.986097	0.994565	no
255127	-	iTSS	1.21988	0.943557	1.1354	0.258629	0.507575	no
255139	+	asTSS	0.238339	-0.140915	-1.69234	0.022881	0.119991	no
255421	-	iTSS	-0.436348	0.0587864	0.0810345	0.594513	0.775982	no
258121	+	asTSS	0.468127	-0.300843	0.138165	0.410613	0.645414	no
258961	+	asTSS	-0.900999	-0.158643	-0.100732	0.338927	0.589008	no
258963	+	asTSS	0.30607	0.333051	0.362282	0.902121	0.952323	no
260411	+	asTSS	0.803743	0.38279	-0.380992	0.184316	0.419119	no
260687	+	asTSS	-0.701752	0.0711491	0.933354	0.167741	0.39657	no
260830	+	asTSS	-0.142545	-0.493257	-0.110941	0.847738	0.923615	no
261152	+	asTSS	-0.170472	-0.482582	0.460282	0.494582	0.708142	no
261220	+	asTSS	0.966113	1.27807	1.55046	0.511148	0.719939	no
261458	+	asTSS	-0.204909	0.257028	-1.09922	0.172963	0.404038	no
262130	+	asTSS	1.04734	-0.168323	-0.901777	0.257982	0.506985	no
263219	+	asTSS	0.398023	0.745943	0.262225	0.553274	0.74863	no
263553	-	fAG	0.551269	0.838997	1.82614	0.00306674	0.0310168	no
264097	-	asTSS	0.93143	0.0968798	0.125552	0.306864	0.557086	no
264783	-	asTSS	0.458887	0.409116	-0.191822	0.634369	0.800931	no
266026	-	asTSS	0.600135	-0.235081	0.476427	0.450725	0.675399	no
266523	-	asTSS	0.746696	1.27707	-0.802253	0.172088	0.402937	no
266848	-	asTSS	0.717812	0.438718	1.21213	0.216765	0.459371	no
267066	+	fAG	-1.2965	-0.472976	-1.45982	0.0332745	0.152491	no
270010	-	asTSS	-0.218515	-0.564962	0.965233	0.122327	0.3329	no
270209	-	asTSS	-0.528036	-0.531945	0.404106	0.438373	0.666039	no
270737	+	iTSS	-0.107648	0.631924	-0.146347	0.403554	0.639863	no
270875	-	asTSS	0.245685	-0.227309	1.08123	0.34138	0.590928	no
270885	-	asTSS	1.2732	1.39215	1.22747	0.621185	0.79327	no
271039	+	iTSS	-0.0187981	0.0368895	0.189982	0.97768	0.990775	no
271131	+	fAG	0.2194	0.356864	0.898402	0.432416	0.661979	no
271167	-	asTSS	0.309569	0.121981	0.516952	0.667569	0.821072	no
271184	+	fAG	0.327397	-0.19808	0.238721	0.651263	0.811287	no
271203	+	fAG	0.557731	0.106278	0.519555	0.690131	0.835269	no
271261	-	asTSS	0.247018	-0.400546	0.0995578	0.800886	0.898989	no
271331	+	iTSS	0.779882	0.039016	0.158854	0.391764	0.63017	no
271342	+	iTSS	0.163628	-0.214496	-0.467204	0.668495	0.821621	no
271352	+	iTSS	0.235155	0.135248	0.502045	0.777992	0.885341	no
271520	-	asTSS	0.0479181	-0.007885	1.9174	0.00162917	0.0195289	no
272163	-	asTSS	0.939492	0.742236	1.07868	0.352877	0.600658	no
272452	+	fAG	-0.264129	0.576721	2.3748	0.000226957	0.0044797	yes
272633	+	fAG	-1.61188	-0.174926	2.17694	9.91706e-05	0.00232863	yes
273122	-	asTSS	-1.04969	0.0716786	-0.0239848	0.545371	0.742995	no
273450	-	asTSS	1.25835	0.333536	2.16912	0.00889056	0.0648601	no
273468	+	iTSS	0.723108	0.272667	0.932424	0.268717	0.518369	no
273493	-	asTSS	0.946959	-0.240376	3.3904	0.000278174	0.00516886	yes
273494	-	asTSS	0.0542101	0.182484	0.652282	0.80431	0.900794	no
274260	-	asTSS	-0.341761	-0.712721	0.0846024	0.71696	0.850684	no
274984	+	iTSS	-0.716949	-0.153042	-0.348207	0.515236	0.722975	no
275002	+	iTSS	-0.378953	0.225119	-0.0657625	0.686589	0.832917	no
275051	-	asTSS	0.513116	0.168062	-0.395678	0.283695	0.533798	no
275220	+	iTSS	0.18884	0.274547	-0.0389761	0.9215	0.963262	no
275385	-	asTSS	1.08764	0.283876	1.27998	0.083757	0.266296	no
275505	+	hAG	-1.37846	0.0169269	-0.603147	0.146024	0.367328	no
275626	+	hAG	-0.521312	-0.164029	1.02582	0.415139	0.648402	no
276041	-	asTSS	-0.883194	-0.546004	-0.237724	0.838617	0.918437	no
276476	+	iTSS	0.441992	-0.244017	1.89948	0.0023833	0.0258673	no
276503	-	asTSS	2.04513	2.03713	3.9726	0.0177799	0.102527	no
277034	-	asTSS	0.384946	-0.604005	2.45775	0.000624808	0.00959304	yes
277824	-	iTSS	-0.571806	-0.578563	0.113165	0.555107	0.750025	no
277952	+	asTSS	0.195294	0.721537	-0.980106	0.445095	0.671509	no
278285	-	fAG	0.107965	0.0745416	-0.532052	0.636863	0.802709	no
278293	-	fAG	0.115995	-0.491363	-0.78036	0.212762	0.45376	no
278349	+	fAG	0.555419	0.0143862	-1.04267	0.453379	0.677052	no
278370	+	fAG	0.455953	0.245784	-0.91518	0.0269	0.132249	no
278388	+	fAG	0.0323723	0.171185	-0.580882	0.522094	0.726962	no
278402	+	fAG	3.12328	0.0626456	5.84401	3.66682e-08	6.47041e-06	yes
278403	+	fAG	0.89515	0.59638	6.37808	8.05126e-11	7.65828e-08	yes
278867	-	asTSS	0.572214	-0.603138	-0.54527	0.426029	0.656023	no
279039	-	iTSS	0.0720739	-0.0620517	-0.385561	0.880466	0.941858	no
279858	+	asTSS	1.3324	1.36442	0.199388	0.527236	0.73052	no
279862	-	iTSS	-0.753152	0.274127	0.712407	0.0743166	0.247701	no
281415	-	fAG	1.33314	-0.923601	1.84466	0.00915647	0.0661245	no
281433	-	fAG	5.75822	0	3.42189	0.00573672	0.0476668	yes
281453	-	fAG	6.45234	1.79952	3.55433	0.00172085	0.0203638	yes
281469	+	fAG	3.32932	0.863434	3.01986	0.00031824	0.00576323	yes
281581	+	fAG	-0.791349	0.103781	-0.750702	0.0618441	0.222985	no
282074	+	fAG	0.778051	0.63392	-0.327996	0.364332	0.608694	no
283802	+	asTSS	0.590669	0.0873713	-0.215018	0.83374	0.915807	no
283851	-	fAG	2.02621	0.586505	0.0698735	0.00815271	0.0605392	no
283852	-	fAG	1.15251	0.289687	-0.846669	0.0377966	0.164629	no
283960	-	fAG	1.28602	0.882288	1.03312	0.111169	0.314577	no
284212	-	fAG	-0.178812	-0.49074	-0.864274	0.681252	0.829532	no
284498	-	fAG	2.22859	0.579375	1.53668	0.000277932	0.00516886	yes
284499	-	fAG	2.1366	0.375053	2.21673	6.49326e-05	0.00171338	yes
284608	+	fAG	-0.986109	0.0805498	-0.0519573	0.12408	0.335431	no
284611	+	fAG	0.528557	0.733636	0.267075	0.54267	0.740983	no
284820	-	asTSS	0.305278	0.30387	0.431627	0.915656	0.959774	no
285589	+	fAG	0.206925	-0.316935	-0.425161	0.799467	0.898264	no
285927	-	asTSS	-0.453024	0.0650274	-0.933717	0.201994	0.441543	no
285936	-	asTSS	0.0643171	0.00884349	0.785116	0.429178	0.658891	no
285956	+	oTSS	-0.206889	0.168576	-0.712358	0.424414	0.654688	no
285978	+	oTSS	-0.729537	-0.31979	0.0664452	0.223024	0.467559	no
286100	+	oTSS	0.116659	0.770996	-0.615045	0.167447	0.396036	no
286254	-	iTSS	-0.269811	0.196234	-1.26303	0.0416994	0.175172	no
286472	-	iTSS	0.337243	0.347562	-0.253796	0.518095	0.724496	no
288627	+	fAG	0.343091	0.232485	-0.205643	0.623838	0.794247	no
288751	-	asTSS	0.327751	-0.475522	-0.00581909	0.464568	0.68573	no
288770	+	fAG	0.974634	-0.296087	1.21378	0.00534174	0.045345	no
289027	-	asTSS	-0.388607	0.789555	0.0377535	0.189787	0.426237	no
289089	-	asTSS	-0.625856	0.431397	-0.961962	0.052465	0.202158	no
289244	+	iTSS	-0.627508	0.147853	-0.0627119	0.447957	0.673656	no
289659	+	fAG	-0.413059	0.378256	-1.08692	0.240491	0.487692	no
289860	+	fAG	-1.04807	-0.199516	0.537113	0.0449711	0.183759	no
289893	-	asTSS	2.56615	1.71483	2.70755	0.0852858	0.269086	no
290459	+	fAG	0.75079	-0.338388	1.37646	0.0572989	0.21278	no
290590	-	asTSS	2.28485	0.178776	2.21308	0.0501044	0.196473	no
291239	+	hAG	1.31121	0.790919	-0.290146	0.143653	0.364515	no
291331	-	asTSS	1.36181	0.948031	0.463764	0.233041	0.479304	no
291341	-	asTSS	0.887984	-0.157835	0.0723998	0.373778	0.616342	no
291366	-	asTSS	1.86998	-0.257034	1.26056	0.3522	0.600076	no
291443	-	asTSS	1.12368	-0.49931	0.600793	0.0319681	0.148426	no
293437	-	iTSS	-0.0863267	0.338264	-0.35118	0.601209	0.779461	no
293697	-	fAG	-0.0285628	0.0305435	-1.29722	0.0430863	0.178949	no
293704	-	fAG	0.49288	0.295169	-1.13383	0.0799644	0.258823	no
293713	+	fAG	0.129747	0.162833	-0.412102	0.661036	0.817377	no
293806	+	fAG	-1.15907	0.362727	-0.275544	0.0270111	0.132537	no
293969	+	iTSS	0.330649	0.349898	0.165286	0.944312	0.973694	no
294063	+	iTSS	-0.781898	-0.138893	-0.292626	0.348168	0.597069	no
294163	-	asTSS	1.91685	0.314682	1.19482	0.240071	0.487488	no
294390	+	fAG	0.398165	0.680123	0.216682	0.387074	0.626148	no
294682	+	iTSS	-0.938393	-2.03682	-3.83783	0.204269	0.444474	no
295324	-	asTSS	0.817997	-0.173549	-1.10304	0.0551544	0.20846	no
295577	-	asTSS	-0.0935776	0.248483	-0.125339	0.913862	0.958994	no
295681	+	fAG	0.305218	0.449117	1.6881	0.0512953	0.199382	no
295698	+	fAG	0.859797	0.191129	0.63895	0.163838	0.391606	no
295711	+	fAG	2.21779	0.804437	3.10429	0.0575246	0.213341	no
295794	-	asTSS	-0.723778	-0.221792	-0.994332	0.376666	0.618437	no
295813	+	iTSS	-0.157664	-0.535703	-0.194521	0.807768	0.903172	no
296252	+	asTSS	0.751078	0.278426	1.39122	0.110612	0.313533	no
297296	-	fAG	-0.550215	0.122663	1.01771	0.0696172	0.238762	no
297315	+	fAG	-1.39603	-0.283403	-0.617323	0.151798	0.375594	no
297332	+	fAG	-0.0631185	0.185836	0.699968	0.295086	0.544965	no
297349	+	fAG	-0.232554	0.272698	0.426319	0.461471	0.683188	no
297461	+	fAG	-0.561694	-0.152045	-1.08405	0.163443	0.391184	no
297479	+	fAG	-0.00532205	0.799255	-0.310528	0.259796	0.509066	no
297490	+	fAG	1.36256	-0.559758	-0.502387	0.0455353	0.185223	no
298554	+	fAG	-0.0226395	-0.204283	-1.34187	0.0984388	0.292813	no
299302	+	iTSS	-0.260962	-0.0822652	-0.778198	0.700814	0.842588	no
299983	+	asTSS	0.870088	-0.411349	-0.0191474	0.502267	0.714062	no
300490	+	asTSS	-0.0256471	0.194438	-0.226544	0.894039	0.94819	no
300823	-	iTSS	-0.898006	0.752854	0.0972473	0.0229623	0.12023	no
301076	-	fAG	-0.114463	0.0886287	0.571169	0.619597	0.792359	no
301184	-	fAG	0.747154	-0.399789	0.525439	0.451108	0.675528	no
301272	-	fAG	1.23173	0.136411	0.98079	0.0996228	0.294548	no
301683	+	asTSS	-0.0863002	-0.289724	-0.308001	0.929161	0.966817	no
301699	-	iTSS	0.111819	0.412477	-0.742971	0.270547	0.520692	no
301886	-	hAG	1.18359	0.225191	0.218241	0.0231259	0.120712	no
302072	-	iTSS	0.603024	-0.212065	-0.578571	0.676638	0.826774	no
302096	+	asTSS	-0.382375	-0.0433546	-0.963292	0.233826	0.480177	no
302289	-	iTSS	0.443845	0.0775908	-1.41848	0.487983	0.703686	no
302653	-	fAG	0.905449	0.0977312	-0.520934	0.099753	0.294778	no
302736	+	hAG	1.26387	0.0267185	0.799444	0.182129	0.416604	no
303008	-	asTSS	-0.654751	-0.286075	-0.684805	0.543974	0.742003	no
303065	+	hAG	2.26161	0.587546	0.839035	0.120923	0.330158	no
303359	-	asTSS	0.351216	-0.129065	0.495581	0.693225	0.837781	no
303388	-	asTSS	0.0411324	0.134794	1.00063	0.0740923	0.247286	no
303680	-	oTSS	-0.293255	-0.140251	-0.468662	0.936029	0.969827	no
303701	+	oTSS	0.973012	0.26761	-1.41214	0.0595236	0.217803	no
303774	+	oTSS	-0.38462	0.612282	-0.663516	0.152056	0.37586	no
305026	-	asTSS	-0.0549344	0.296859	-0.337391	0.762123	0.876571	no
305697	+	iTSS	0.24936	0.418204	-1.02847	0.304599	0.554586	no
307405	+	asTSS	0.602047	-0.16054	-1.45403	0.00109245	0.0145161	no
307405	+	iTSS	0.602047	-0.16054	-1.45403	0.00109245	0.0145161	no
307406	-	asTSS	2.1357	-0.917565	0.783226	0.0154198	0.0932072	no
307418	+	asTSS	2.15691	-0.804754	-1.8411	3.13594e-05	0.000968168	yes
307418	+	iTSS	2.15691	-0.804754	-1.8411	3.13594e-05	0.000968168	yes
307741	-	iTSS	0.845113	-0.130315	0.0865413	0.35905	0.604887	no
307749	-	iTSS	0.541977	0.0993713	-0.492472	0.313145	0.562912	no
307886	+	asTSS	0.949175	0.144667	0.113517	0.307248	0.557404	no
308302	-	hAG	-0.187243	0.200248	0.0903792	0.780485	0.887274	no
308429	+	oTSS	-0.758042	0.35174	-0.334267	0.161473	0.388934	no
308471	-	hAG	0.172179	-0.458586	-1.07315	0.580963	0.766897	no
308571	-	oTSS	1.01458	-1.06987	-0.80718	0.0136217	0.0864061	no
308631	+	oTSS	0.307457	-0.414248	0.0585625	0.746093	0.867879	no
308891	+	fAG	-0.700119	-1.6454	-0.113597	0.0486804	0.193073	no
309055	+	fAG	1.56227	-0.760805	1.03577	0.000800201	0.0116078	no
309074	+	fAG	2.21712	-1.58364	1.38073	0.000822896	0.011851	yes
309353	+	iTSS	1.53568	-1.88162	7.79659	4.96535e-08	8.19694e-06	yes
309686	+	iTSS	-0.230933	-0.0306178	1.11881	0.0439774	0.181422	no
309730	-	asTSS	-0.18288	-0.338233	0.413794	0.533952	0.734653	no
310090	+	oTSS	-0.145973	-1.53436	-0.20038	0.134227	0.351907	no
310195	-	oTSS	-0.355775	-0.414262	-1.47225	0.175474	0.407427	no
310253	+	hAG	0.0786645	0.0923068	-0.101119	0.988442	0.995778	no
310279	-	oTSS	-0.658885	0.224002	-0.279341	0.274501	0.524504	no
310624	-	asTSS	-0.0123026	0.0376793	-0.45667	0.924388	0.964616	no
310682	-	oTSS	-0.567352	0.23993	0.658008	0.377675	0.619239	no
310683	-	oTSS	2.94398	-0.0242693	0.986759	0.000203391	0.00409964	yes
310730	+	fAG	0.236547	0.0618543	-0.275716	0.939675	0.971598	no
310774	+	fAG	1.63055	0.161489	0.824839	0.01011	0.0703984	no
310776	+	fAG	0.582873	-0.00907387	1.35773	0.0212895	0.115121	no
311277	+	iTSS	0.112885	0.28245	-0.408948	0.7096	0.847084	no
311599	+	iTSS	0.018828	-0.465023	0.436231	0.249052	0.498025	no
311663	+	iTSS	0.777298	0.579547	-1.69003	0.018062	0.103504	no
312033	+	iTSS	2.07351	0	0	0.537713	0.737187	no
315161	+	iTSS	0.430184	0.265934	-1.38709	0.473426	0.692341	no
315392	-	oTSS	1.1468	0.166206	-0.247383	0.177211	0.409889	no
315798	-	iTSS	0.476146	0.185621	0.197269	0.720302	0.851715	no
315854	+	asTSS	-0.572204	-0.158236	-0.139615	0.802303	0.899579	no
316693	+	asTSS	0.485921	0.967964	-0.87625	0.341174	0.590908	no
317737	+	iTSS	-0.304649	0.494698	2.18363	0.0245028	0.125081	no
318025	-	oTSS	-0.433632	0.552019	0.781958	0.732363	0.859594	no
318131	+	fAG	-0.300679	1.11206	0.760477	0.382461	0.622528	no
318134	+	fAG	-0.4147	-0.574544	1.04263	0.103619	0.301674	no
318471	-	asTSS	0.657071	-0.0129956	0.429811	0.517631	0.724321	no
319607	-	asTSS	0.940414	0.409762	0.0513929	0.378615	0.620007	no
320049	-	asTSS	0.242047	0.679786	-2.78271	0.0018049	0.0210221	yes
320527	-	asTSS	0.890201	0.0811934	-0.447423	0.0496547	0.195324	no
321663	-	asTSS	0.44386	0.493686	-0.326367	0.413966	0.647654	no
323140	+	oTSS	0.618839	-0.226413	0.803589	0.174208	0.405662	no
323511	-	oTSS	0.358159	0.683586	-0.034529	0.51089	0.719792	no
324181	-	iTSS	0.435684	0.192732	0.513845	0.748602	0.869784	no
324344	-	iTSS	-1.38031	0.359424	0.102011	0.0172169	0.100265	no
324586	-	fAG	-1.13666	-0.0600386	-0.415657	0.0653334	0.22984	no
324632	+	fAG	-0.767468	0.0427663	-0.0962608	0.496888	0.709865	no
325098	-	asTSS	0.900459	0.230553	-0.0740871	0.642351	0.805711	no
325335	-	asTSS	0.669746	-0.0493119	0.849993	0.137978	0.356779	no
325746	+	iTSS	-0.402595	-0.0111081	-0.158191	0.932447	0.968497	no
325772	-	asTSS	-0.955496	1.12322	4.28396	2.24904e-06	0.00013214	yes
325844	+	oTSS	0.179597	0.274741	2.23043	0.000163177	0.00348606	yes
325943	-	oTSS	-1.77933	-0.411077	-0.272499	0.213438	0.454861	no
326266	+	oTSS	0.249908	-0.129884	0.138232	0.865828	0.933937	no
326319	+	oTSS	-0.00854992	0.0539736	0.25044	0.923138	0.963965	no
326499	+	asTSS	-0.0395561	0.383738	0.538506	0.478818	0.695963	no
326630	-	iTSS	0.188077	0.641851	0.328353	0.851533	0.92568	no
326647	+	asTSS	0.256405	-0.175545	-0.148278	0.760725	0.875961	no
326786	+	asTSS	1.1141	-0.397274	0.524211	0.275755	0.526178	no
327439	-	fAG	2.11627	-0.469716	0.6316	0.00280336	0.028984	yes
327460	-	fAG	0.168668	-0.113528	0.665723	0.182604	0.417147	no
328216	-	asTSS	0.492926	-0.0339471	0.0335724	0.884576	0.943777	no
328411	-	asTSS	-0.45066	-0.318549	-1.31149	0.390038	0.628846	no
329007	-	asTSS	0.729846	0.257705	-0.679184	0.141658	0.361705	no
329573	-	asTSS	-0.411598	0.491105	-1.73743	0.0447892	0.183333	no
330251	-	iTSS	-0.013118	0.227289	-0.186672	0.87754	0.940122	no
332671	-	iTSS	-0.329282	-0.381584	-0.795034	0.65701	0.814413	no
334859	+	asTSS	1.45693	2.02523	-0.421497	0.0549163	0.207914	no
335008	+	asTSS	-0.786937	-0.207322	0.0674425	0.371137	0.6141	no
335189	+	hAG	1.08786	0.123945	0.0941638	0.49226	0.706319	no
335368	+	hAG	1.53554	1.61958	0.80459	0.0296686	0.140868	no
335383	+	hAG	1.78253	-1.07613	0.997004	1.97417e-05	0.000678726	no
335760	+	iTSS	5.99871	1.64529	4.00676	1.10772e-05	0.000430481	yes
336095	-	asTSS	0.743628	0.358945	1.64415	0.0602324	0.219431	no
336270	+	asTSS	0.349041	-0.637976	0.981904	0.0216075	0.115993	no
336380	-	iTSS	1.79832	0.236276	1.47382	0.0167902	0.098382	no
336936	-	iTSS	-0.216035	0.505372	0.276991	0.632548	0.799754	no
337667	+	asTSS	0.135666	0.245021	0.711536	0.396294	0.63348	no
338222	+	asTSS	-8.07578e-05	0.610224	-0.219487	0.283613	0.533696	no
338436	-	iTSS	0.0298083	1.06409	-1.12105	0.0319039	0.148217	no
338445	+	asTSS	-0.0248623	0.104233	-1.63836	0.135856	0.353857	no
338839	-	iTSS	0.176354	0.688538	-0.0265674	0.356052	0.603294	no
339591	+	asTSS	0.283015	0.015756	-0.0463437	0.915891	0.95996	no
340098	+	asTSS	0.105731	0.0927893	-0.550044	0.518467	0.724526	no
340199	+	asTSS	0.207345	-0.112206	-0.735853	0.219383	0.463183	no
340212	+	asTSS	0.483013	0.0247212	-0.198777	0.685013	0.831902	no
341052	-	iTSS	0.277094	-0.43065	-1.30304	0.192076	0.429067	no
342595	+	asTSS	0.245157	0.354726	-0.182144	0.80936	0.903747	no
342649	+	asTSS	1.15375	0.68828	0.740613	0.256859	0.505692	no
343184	+	asTSS	1.17566	0.699084	2.5211	0.0294116	0.140011	no
343228	+	asTSS	3.0822	0.923223	2.07752	0.00293429	0.0299915	yes
343500	-	iTSS	-1.63427	-0.0543568	2.80331	0.00640459	0.0512341	no
343800	-	fAG	1.48251	-0.424348	3.57303	1.95293e-05	0.000673745	yes
343867	-	fAG	2.6628	0.313346	3.04437	1.71918e-05	0.000612133	yes
344035	-	oTSS	0.036758	0.655199	5.40654	1.95106e-06	0.000119182	yes
344142	+	hAG	-2.29083	0.582179	5.02082	3.69275e-08	6.47041e-06	yes
344150	+	hAG	0.536618	2.68274	5.66781	9.14901e-07	6.9224e-05	yes
344172	+	hAG	-1.20136	0.225818	2.65076	1.46573e-06	9.75932e-05	yes
344206	+	hAG	-0.427549	-0.377307	1.87393	0.00034021	0.00605138	no
344476	-	hAG	0.0167003	-0.0718322	-1.46196	0.0975506	0.291153	no
344486	-	hAG	-0.0597965	0.00112717	-0.17872	0.989718	0.996413	no
344493	-	hAG	-0.509937	-0.323947	-0.366573	0.845044	0.922029	no
344508	-	hAG	-1.15711	-0.0153216	-1.01219	0.145197	0.366525	no
345096	-	fAG	-0.606403	0.376047	-0.255883	0.242847	0.490532	no
345212	-	fAG	-2.26423	-0.593408	0.190779	0.000872511	0.0123343	yes
345217	+	hAG	-1.40306	-0.570998	0.440543	0.0265512	0.131147	no
345430	-	fAG	-0.434441	0.0196207	-0.639315	0.42781	0.657649	no
345610	+	hAG	0.402876	0.124843	1.11279	0.351052	0.599504	no
346224	+	fAG	-0.219851	0.0635241	-0.57657	0.425995	0.656021	no
347115	-	asTSS	0.0947237	-0.298413	-0.877395	0.404332	0.640569	no
347502	+	iTSS	0.135779	0.517625	-0.171429	0.786751	0.890994	no
347546	+	iTSS	-0.805419	-0.300111	0.125188	0.501918	0.713886	no
347824	+	oTSS	-0.00966899	-0.228565	-0.515668	0.721857	0.852695	no
347896	+	oTSS	-0.255621	-0.0920678	-0.973456	0.838907	0.918654	no
348142	-	oTSS	0.955143	0.0617823	-0.119685	0.734634	0.860982	no
348213	+	oTSS	-0.0911317	-0.26709	2.31997	0.0128385	0.0829398	no
348389	+	oTSS	0.946819	0.767843	0.318948	0.609733	0.785161	no
348436	-	oTSS	0.833814	0.44946	1.0063	0.383098	0.623107	no
348823	-	iTSS	0.62258	-0.129998	1.51959	0.00606098	0.0495166	no
349286	-	iTSS	0.203803	-0.0262844	-0.134252	0.891793	0.947128	no
349723	+	asTSS	0.0115902	-0.243587	-1.95579	0.672715	0.823895	no
350026	+	asTSS	2.00599	1.80028	1.85568	0.089226	0.276538	no
350587	+	asTSS	1.02122	-0.583456	-0.414271	0.0527321	0.202757	no
350662	-	iTSS	-0.443515	-0.245234	-0.31586	0.91677	0.960469	no
350775	-	iTSS	0.105416	0.225494	0.559039	0.793239	0.89469	no
350953	-	fAG	-0.122016	0.251002	1.72837	0.0819219	0.262621	no
350972	+	fAG	1.43094	0.202169	1.3268	0.0611202	0.221598	no
351007	+	fAG	0.378689	-0.112636	0.463672	0.455385	0.678641	no
352096	+	oTSS	-1.33674	1.26637	0.757411	0.165799	0.39388	no
352119	+	oTSS	-0.138835	0.342009	1.40818	0.0482277	0.192093	no
352613	-	hAG	-4.16558	-0.995938	-0.588701	0.260513	0.509972	no
352623	-	hAG	-1.69419	0.0705935	0.388095	0.00214234	0.0239604	no
352943	+	asTSS	-0.468267	-0.340957	0.14901	0.73652	0.862619	no
353384	+	asTSS	0.243395	0.508248	0.197764	0.886837	0.944681	no
353390	-	fAG	-0.533087	-0.615596	-0.0326597	0.673851	0.824715	no
355143	-	asTSS	0.00115413	0.724922	1.64669	0.107119	0.307871	no
357484	-	asTSS	1.10019	-0.311003	1.11168	0.0481205	0.191778	no
358057	+	iTSS	0.232847	0.0153342	-0.75642	0.405992	0.641873	no
358178	-	asTSS	3.83113	0.606009	3.04908	6.02847e-05	0.00163169	yes
358200	-	asTSS	0.705389	-0.0842771	1.27956	0.042292	0.176964	no
358265	+	asTSS	0.204459	0.462128	0.936382	0.715516	0.850069	no
358555	-	iTSS	2.44435	0.728482	2.3188	0.00172341	0.020382	yes
358660	+	asTSS	-0.210267	0.598142	1.04759	0.231926	0.478153	no
358790	+	asTSS	-1.25237	-0.324048	0.147727	0.0397223	0.169543	no
359213	-	fAG	0.0450043	0.0406187	1.12728	0.0663413	0.231957	no
359301	-	fAG	0.25282	-0.671035	0.188827	0.312593	0.562525	no
359376	-	fAG	1.44127	0.927395	6.31444	6.66754e-09	2.06128e-06	yes
360918	+	asTSS	0.757807	-0.803426	0.633838	0.159705	0.386489	no
361199	-	fAG	0.224961	-0.515993	3.24201	0.00147674	0.0181749	yes
361244	-	fAG	-0.0601449	0.141596	2.36054	0.0144558	0.0894252	no
361492	-	fAG	-0.190483	-0.402091	2.44514	6.25678e-05	0.00167544	yes
361541	-	iTSS	0.576318	-1.02929	-0.169861	0.129057	0.343621	no
361799	+	asTSS	-0.387025	0.115888	0.178523	0.661946	0.81771	no
362188	+	asTSS	0.78094	-0.419723	2.27513	0.00577572	0.0478515	yes
362833	+	fAG	-1.75059	-0.352202	0.187698	0.0244995	0.125081	no
362910	+	fAG	-0.735169	-0.252944	0.26319	0.646698	0.808478	no
363223	+	iTSS	-0.608294	-0.385642	0.379676	0.196034	0.433657	no
363690	-	asTSS	0.229214	-0.0419451	0.0668325	0.92682	0.965588	no
364200	+	fAG	-1.97902	0.0957348	-0.729715	0.11075	0.313836	no
364463	-	asTSS	0.644232	-0.622013	-1.07885	0.081751	0.262157	no
367455	-	hAG	-0.690657	-1.10729	0.731173	0.232443	0.478736	no
367561	+	oTSS	0.567543	-0.208634	4.53673	1.3761e-05	0.000510922	yes
368042	+	asTSS	0.83088	0.066074	2.60903	0.00153608	0.0187116	yes
368371	+	asTSS	-0.498734	0.32041	0.81803	0.557775	0.751082	no
368591	-	fAG	-0.2055	0.0376818	0.446575	0.771057	0.881323	no
369399	+	asTSS	1.34623	-0.156429	2.08557	0.113827	0.318272	no
369510	+	asTSS	0.887848	0.286824	0.643872	0.457212	0.679649	no
370256	+	asTSS	0.64232	0.546257	-0.251458	0.288791	0.539139	no
370301	+	asTSS	-0.426956	0.0625695	-0.749393	0.589721	0.77324	no
370479	-	hAG	3.34947	1.17799	1.25862	0.109396	0.31159	no
370614	+	asTSS	0.26322	0.422864	0.318757	0.810078	0.904084	no
370694	+	asTSS	0.157381	0.442631	0.195304	0.790763	0.893513	no
371246	+	oTSS	-0.230909	0.271941	-0.788394	0.393413	0.631714	no
371561	+	oTSS	-0.434397	0.277683	-0.39667	0.691513	0.836309	no
371580	+	oTSS	-1.28108	0.233258	-1.07825	0.137806	0.356565	no
371802	-	oTSS	-0.689848	0.318982	0.180238	0.490227	0.705191	no
371918	-	oTSS	1.1625	0.174442	-0.365895	0.19957	0.438802	no
372239	-	oTSS	1.20369	-0.055191	1.05144	0.0467305	0.18827	no
373066	-	asTSS	0.13151	-0.247662	-0.356956	0.832352	0.915325	no
373097	-	asTSS	-0.41745	-0.688787	0.453295	0.216366	0.458947	no
373099	-	asTSS	-0.733711	0.0555328	-2.18816	0.00270346	0.0281875	yes
373336	-	iTSS	0.00662022	0.766774	-0.323745	0.176072	0.408057	no
373400	+	asTSS	0.583826	0.163202	-0.747488	0.143172	0.363665	no
374699	+	asTSS	0.128344	0.384098	-0.215065	0.859273	0.930196	no
377025	-	fAG	2.30585	0.603198	5.22688	4.85896e-07	4.45219e-05	yes
377052	-	fAG	0.100375	1.13354	3.99309	0.00200822	0.0227921	yes
377076	+	fAG	2.95689	0.6192	3.30771	0.000165697	0.0035248	yes
377085	+	fAG	2.81914	0.553953	5.10907	1.6453e-06	0.000103914	yes
377206	+	iTSS	5.75959	3.05052	6.93843	0.000857838	0.0121873	yes
378762	+	iTSS	0.0750527	0.514967	-0.0233225	0.600971	0.779304	no
379088	-	asTSS	-0.226888	-0.483017	1.72869	0.000696153	0.0104203	no
379218	-	asTSS	0.0719209	0.0854422	1.18257	0.0384316	0.166401	no
379230	-	asTSS	0.0883554	0.339567	1.05284	0.228357	0.473471	no
379244	+	oTSS	0.31939	-2.09126	3.74376	0.000116939	0.00264238	yes
379246	+	oTSS	3.77119	0	9.06832	6.46212e-08	1.00063e-05	yes
379291	-	oTSS	-0.539201	-0.0610047	1.4264	0.0237277	0.122439	no
379500	+	fAG	-1.05956	-0.537855	6.21606	6.31829e-09	2.0033e-06	yes
379516	-	oTSS	-0.0468837	0.203353	4.4688	1.275e-05	0.00048053	yes
379540	+	fAG	3.31582	0	9.32325	7.11995e-08	1.08043e-05	yes
379718	+	fAG	2.06585	0	7.34193	2.72136e-05	0.000857755	yes
380027	-	asTSS	0.128605	-0.206735	0.658691	0.196025	0.433657	no
380444	+	iTSS	1.64615	0.967283	3.09182	0.00169653	0.0201475	yes
380447	-	asTSS	1.35244	-0.242128	2.1279	0.276129	0.526329	no
380489	+	iTSS	-0.196912	-0.162167	2.30476	0.00823003	0.0609547	no
380853	+	iTSS	-0.424159	-0.856029	3.2097	0.000100545	0.00234704	yes
381849	-	asTSS	0.427703	-0.583808	0.930845	0.422443	0.653209	no
382322	+	iTSS	-0.141474	-0.139277	-0.966333	0.395207	0.63268	no
382355	+	iTSS	-0.176074	-1.03767	0.733089	0.0525576	0.202437	no
382820	-	asTSS	0.396446	-0.28021	-0.416355	0.338044	0.588395	no
383685	+	fAG	0.230996	0.379684	-0.643559	0.291395	0.541805	no
383812	-	asTSS	1.50093	0.63211	0.03943	0.0113061	0.0761686	no
383989	-	asTSS	0.608225	-0.193716	0.0902626	0.425314	0.65568	no
384545	+	iTSS	-0.493011	-0.261011	-0.777412	0.520512	0.726165	no
384897	+	iTSS	0.596052	0.029072	-0.231425	0.365315	0.60938	no
385331	+	oTSS	-0.253493	-0.110178	-0.382875	0.925067	0.964862	no
385333	+	oTSS	-0.0801464	-0.205737	-0.0824188	0.989715	0.996413	no
385710	-	oTSS	-0.553402	-0.0208402	0.848482	0.391514	0.629873	no
385929	-	oTSS	-0.421665	0.915048	0.16878	0.10302	0.30077	no
385958	-	oTSS	-0.135522	0.154361	-0.0784565	0.970162	0.98671	no
387127	-	asTSS	-0.399101	-0.0227167	0.516792	0.629054	0.797395	no
391496	-	asTSS	-0.460759	-0.784119	0.38719	0.700167	0.842402	no
391588	-	asTSS	3.38059	3.4696	3.47791	0.138471	0.357498	no
391681	-	asTSS	0.0414656	-0.848276	-0.54084	0.771343	0.881491	no
392361	-	asTSS	-0.549287	-0.753264	0.241428	0.221909	0.466298	no
392684	-	asTSS	-0.385215	-0.621779	-1.32608	0.25374	0.502673	no
394204	+	fAG	0.0845433	0.375135	0.486599	0.743489	0.866464	no
394222	-	oTSS	0.666724	-2.69999	0.464809	0.277532	0.527669	no
394314	-	asTSS	3.00024	4.51365	4.60223	0.00119463	0.0154651	yes
394772	-	asTSS	0.246026	-1.93037	-1.48949	0.123737	0.334865	no
394808	-	asTSS	1.58742	-0.0426621	1.92712	0.375234	0.617443	no
394837	-	asTSS	0.818813	-2.62239	0.457573	0.357158	0.604011	no
394930	+	fAG	0	0	0	1	1	no
394977	+	fAG	2.30494	-0.154748	-1.86738	0.125768	0.338259	no
395487	+	iTSS	0.0864242	0.587146	0.230091	0.662894	0.818375	no
395680	+	iTSS	0.610395	0.455185	0.214476	0.758405	0.874833	no
395806	+	iTSS	-0.418199	-0.0356915	-0.932126	0.282545	0.532748	no
396896	-	asTSS	0.970456	0.313191	-0.51499	0.0293126	0.139642	no
397138	-	asTSS	-0.399082	0.123235	-1.31651	0.270417	0.52057	no
397397	-	asTSS	-0.179575	0.0480978	-1.09308	0.1323	0.349423	no
398440	+	fAG	1.27434	0.705313	0.517578	0.556499	0.750356	no
398695	-	asTSS	0.415751	0.0494318	0.267921	0.788355	0.891879	no
398731	-	asTSS	0.462395	0.365806	0.26864	0.894662	0.948355	no
398932	+	iTSS	0.190115	0.239852	-0.220415	0.832623	0.915325	no
398959	+	iTSS	-0.12048	0.339623	0.631189	0.547849	0.744441	no
399380	+	fAG	0.338008	-0.233685	-0.890045	0.319128	0.568651	no
399514	+	fAG	0.653235	0.356364	0.810567	0.720527	0.851858	no
399962	+	iTSS	1.32769	-0.776248	-0.906661	0.0939665	0.284823	no
400330	-	asTSS	1.06292	0.132438	-0.0748543	0.0762649	0.251245	no
400865	-	asTSS	1.88987	0.591509	2.86365	0.0226527	0.119359	no
401264	-	asTSS	1.32609	0.576454	2.12244	0.148511	0.370851	no
401634	-	asTSS	0.108191	-1.44792	1.79993	0.00226644	0.024918	no
401679	+	iTSS	-0.111149	-0.466964	0.176558	0.720011	0.851596	no
401689	+	oTSS	0.132294	-0.64696	0.617391	0.261686	0.511265	no
401708	-	asTSS	0.11708	0.376986	1.14476	0.272618	0.522395	no
401951	+	oTSS	-0.520672	-0.334728	-1.20936	0.208999	0.449331	no
402276	+	asTSS	-0.596932	0.0357469	-0.772097	0.228989	0.474143	no
402278	-	oTSS	2.93087	1.80141	0	0.388227	0.626907	no
402295	-	oTSS	0.22439	0.452077	-0.749869	0.382461	0.622528	no
402342	-	oTSS	0.039499	-0.0243538	-0.0482801	0.999216	1	no
402571	-	iTSS	0.220343	-0.118909	0.982399	0.397483	0.634265	no
402783	+	asTSS	0	0	0	1	1	no
403131	+	hAG	0.575838	-0.0219974	0.679034	0.299853	0.549602	no
403166	+	hAG	-0.0107987	-0.05868	-0.721684	0.592804	0.774951	no
405168	-	fAG	0.572396	-1.50257	-0.804956	0.382782	0.622847	no
406396	-	asTSS	0.15475	0.141911	0.515014	0.771598	0.881581	no
406432	-	asTSS	0.365211	-0.0811713	-0.779928	0.169765	0.399889	no
409129	-	asTSS	1.57359	0.639758	-0.00313395	0.0126067	0.082026	no
409675	+	iTSS	-0.66019	-0.404421	-1.72	0.353492	0.601129	no
411845	-	asTSS	-0.174327	0.279495	0.29713	0.795248	0.895994	no
411863	+	fAG	0.802415	-0.264016	-0.66814	0.0135333	0.0859544	no
412732	+	iTSS	0.349754	0.440001	0.57296	0.860559	0.930882	no
412760	-	asTSS	0.145434	-0.642797	-0.319899	0.759688	0.875444	no
412853	+	iTSS	0.244709	0.612309	-1.41679	0.120971	0.330199	no
412984	+	fAG	0.388899	0.334601	-0.36671	0.292843	0.543486	no
413226	+	iTSS	-0.936771	-0.233031	-0.70369	0.335444	0.585565	no
414346	+	iTSS	-0.111408	-0.109368	-1.04145	0.271268	0.521167	no
415490	-	fAG	-0.368209	-0.00990002	0.995452	0.0464331	0.18745	no
416009	-	asTSS	0.173577	0.612034	-0.520046	0.207838	0.448329	no
416501	+	fAG	0.314915	-0.278435	-0.311543	0.783702	0.888952	no
416809	+	iTSS	-0.731146	-0.344171	-0.398648	0.645593	0.8078	no
417855	-	asTSS	1.10883	1.62121	2.1963	0.159257	0.385828	no
417919	+	iTSS	0.609426	-0.631389	-0.266799	0.359738	0.605328	no
417994	-	asTSS	0.774852	0.619364	0.50057	0.617717	0.791006	no
418015	-	asTSS	0.307827	-0.0221112	-1.00501	0.255706	0.504582	no
418588	-	iTSS	0.427964	-0.145334	0.161444	0.687485	0.833638	no
418668	+	asTSS	0.575996	0.237113	0.232902	0.806717	0.90235	no
418835	-	fAG	0.985252	0.0555522	0.130747	0.147404	0.369481	no
419197	+	asTSS	2.89427	1.18714	1.38566	0.00520505	0.04447	yes
419419	+	asTSS	0.597218	0.793151	0.713324	0.802675	0.899643	no
419648	-	iTSS	0.277236	0.331226	1.32837	0.191381	0.428044	no
419658	+	asTSS	0.778678	0.368883	1.52635	0.32926	0.579163	no
419851	+	asTSS	0.324009	0.0631555	0.204332	0.943483	0.973468	no
419965	+	asTSS	1.3976	0.154467	1.42522	0.0446118	0.182998	no
420015	+	asTSS	0.920067	-0.0449978	0.340044	0.628747	0.797294	no
422386	+	asTSS	-0.107698	0.418064	-0.4028	0.500989	0.713082	no
423120	-	fAG	-0.469925	-3.54665	-0.248105	0.0259308	0.129072	no
424743	+	asTSS	0.436936	0.198399	-0.671241	0.209953	0.450367	no
424859	+	asTSS	-0.188592	0.155754	-0.656752	0.689004	0.834557	no
425458	+	asTSS	0.764731	-0.446918	0.388779	0.376294	0.61822	no
425766	+	asTSS	-1.63843	-0.245625	-0.832393	0.012865	0.0829943	no
426530	+	asTSS	0.0917109	0.54661	-0.584606	0.264588	0.514384	no
426806	+	asTSS	-0.00799294	-0.375159	-5.17062	0.102667	0.300171	no
427002	-	iTSS	1.33557	0.120354	1.1718	0.254226	0.502964	no
427078	-	iTSS	2.60243	-0.818425	0.801943	0.000165171	0.00351738	yes
427136	-	fAG	3.90262	-4.86257	-1.09848	7.66915e-06	0.000330577	yes
429256	-	asTSS	0.317648	-0.00060488	1.58733	0.207876	0.448329	no
430036	-	asTSS	-0.0295462	0.0994999	0.133727	0.979963	0.99208	no
430487	-	asTSS	0.342863	-0.0743418	0.116277	0.809826	0.903955	no
434940	+	fAG	-0.388979	0.220155	-0.509714	0.493116	0.707005	no
435690	-	iTSS	1.18506	0.97766	-0.102929	0.157066	0.382937	no
436137	+	asTSS	0.332486	0.404201	-0.0129179	0.826141	0.911823	no
436656	-	fAG	-0.306805	0.523684	-1.28149	0.0923469	0.281795	no
437680	-	fAG	-0.748893	0.385344	0.417215	0.421027	0.651838	no
437998	-	fAG	2.04837	0.0924662	1.06312	0.000986425	0.0134865	yes
438013	-	fAG	2.39297	1.18431	1.3377	0.364761	0.609002	no
438146	+	asTSS	-0.223396	-0.328124	-0.153917	0.940032	0.971599	no
438519	+	asTSS	0.683574	0.183396	0.438199	0.813352	0.905563	no
438616	-	iTSS	0.434	-0.304514	-0.65449	0.567548	0.757667	no
438635	+	asTSS	-0.176498	0.0778406	-1.24072	0.0606406	0.220492	no
440177	+	asTSS	-0.284518	0.456964	-0.11122	0.611997	0.786746	no
441537	-	iTSS	0.305706	-0.672435	-1.29072	0.0275744	0.134472	no
443688	-	fAG	2.37958	-1.38385	-1.21814	2.14857e-05	0.00071889	yes
443715	+	asTSS	0.847757	0.472892	-0.316311	0.208483	0.448907	no
444093	+	asTSS	0.353725	0.0642901	-0.361164	0.575552	0.763244	no
444645	-	iTSS	-1.1963	-0.88627	0.324074	0.116511	0.322504	no
445955	-	fAG	0.676444	-1.6597	-2.08172	0.00366522	0.0352625	yes
446033	+	fAG	0.306944	0.0480217	-0.568501	0.593149	0.775036	no
446045	-	fAG	-0.127539	-0.115499	-0.306885	0.917921	0.960928	no
447230	-	asTSS	-0.314368	-0.231723	-0.802445	0.362853	0.607925	no
448073	-	asTSS	-0.0953525	-0.362361	-0.981663	0.311189	0.561213	no
448892	-	asTSS	-0.3392	0.308317	-1.38698	0.102391	0.299742	no
449492	+	iTSS	1.62891	1.77963	3.19541	0.0294285	0.140027	no
449857	-	iTSS	1.15164	0.00369096	-0.357783	0.0346156	0.156259	no
449886	-	iTSS	0.275467	-0.144511	-0.402294	0.620819	0.793198	no
450172	+	asTSS	-0.169988	-0.273996	-1.19552	0.213508	0.454962	no
450756	-	fAG	-0.647802	0.21613	-0.453068	0.181563	0.415717	no
451702	-	asTSS	0.278598	0.385517	0.543562	0.663003	0.818409	no
451722	-	asTSS	0.230133	0.198298	0.531224	0.645797	0.807857	no
452085	-	asTSS	0.311303	0.407462	0.177012	0.917312	0.960596	no
452099	-	asTSS	1.85679	2.5069	1.99287	0.441276	0.66813	no
452458	-	asTSS	-0.300581	-0.049559	0.154316	0.87571	0.939034	no
452614	+	iTSS	0.118652	0.252654	-0.119158	0.937811	0.970957	no
452707	+	iTSS	0.0905557	0.370469	0.132052	0.872668	0.937684	no
453474	-	asTSS	0.27908	0.197417	-0.343229	0.490733	0.705461	no
453950	+	iTSS	1.27768	-0.047277	0.525136	0.0476314	0.190631	no
454514	-	asTSS	0.108848	0.0127103	1.06345	0.380271	0.621494	no
454549	-	asTSS	-1.41087	-0.825642	0.500727	0.0374522	0.163879	no
454767	-	asTSS	1.79588	-0.382279	2.07492	0.0287115	0.13793	no
454787	+	iTSS	0.588323	0.255117	0.708961	0.610859	0.785998	no
455126	-	iTSS	-0.517588	-0.404827	-0.536389	0.899541	0.950706	no
455176	-	iTSS	-0.792856	-0.942219	-0.481602	0.420797	0.651582	no
456098	-	fAG	0.0157436	0.94692	-1.50423	0.001189	0.0154323	no
456121	+	asTSS	-0.270594	-0.385265	-0.726757	0.72662	0.855959	no
456142	-	fAG	0.841738	0.0113139	-0.368286	0.0670323	0.23323	no
456160	+	asTSS	0.39806	0.551943	-1.43572	0.0179744	0.103172	no
456172	+	fAG	0.902966	-0.366125	0.0277404	0.350084	0.598637	no
456333	+	fAG	1.08046	0.128375	1.49584	0.180658	0.4145	no
456334	+	fAG	0.112793	0.983005	0.895072	0.180112	0.414152	no
456335	+	fAG	0.0759059	1.5393	3.20111	0.000106001	0.00244218	yes
456347	+	fAG	1.42184	0.571888	0.577178	0.341782	0.591142	no
456798	-	asTSS	1.38834	0.0200977	-1.08963	0.0422942	0.176964	no
456809	-	asTSS	0.725641	0.770525	0.691022	0.476959	0.694711	no
457617	+	fAG	0.255271	0.316591	-0.660448	0.135526	0.353467	no
457637	+	fAG	0.466496	2.04198	0.357968	0.265319	0.514888	no
457648	+	fAG	0.779911	0.174653	-0.938003	0.162326	0.390234	no
457994	-	asTSS	-0.163923	-0.647382	0.614444	0.370871	0.613731	no
458001	+	iTSS	-0.842565	0.0699521	-0.543105	0.430021	0.659812	no
458022	+	iTSS	0.0137351	0.269566	-0.850117	0.213812	0.455465	no
458281	-	asTSS	1.14354	0.589293	0.37975	0.356236	0.603445	no
458300	-	asTSS	0.819418	0.168189	-0.251241	0.29403	0.544109	no
458581	-	asTSS	1.32668	-0.000367832	1.86756	0.0567052	0.211645	no
459163	-	hAG	2.87296	0.577847	7.45222	8.62694e-10	4.30808e-07	yes
459194	-	hAG	1.27662	-3.44762	-0.923014	0.0565463	0.21142	no
459223	+	fAG	0.423241	0.17726	-0.905967	0.43735	0.665301	no
459293	+	iTSS	3.2691	1.24324	3.62148	0.0022316	0.0246834	yes
459343	+	iTSS	0.317093	0.0499723	-0.284338	0.632367	0.799687	no
459351	+	iTSS	1.80586	-0.233793	0.546661	0.00136657	0.0171425	no
459444	+	iTSS	-0.269065	0.0278029	-0.750966	0.326096	0.57593	no
460163	-	iTSS	0.507717	0.317618	-0.0821762	0.905129	0.953633	no
460270	-	iTSS	0.553256	0.352132	-0.749143	0.0878152	0.273867	no
460694	-	asTSS	0.36946	0.242017	0.188166	0.926574	0.965448	no
460730	-	fAG	-0.530129	0.0568878	-0.20368	0.359832	0.60533	no
461098	+	fAG	0.719405	-0.446701	1.38707	0.379214	0.620469	no
461142	+	fAG	1.68006	0.147737	0.246024	0.00718485	0.0553694	no
461301	+	fAG	1.49121	0.384824	0.367852	0.033513	0.153116	no
461444	+	fAG	0.67089	-0.311297	0.424506	0.233201	0.479387	no
461486	+	fAG	0.611955	1.97986	6.16723	3.30006e-07	3.29593e-05	yes
461508	+	fAG	2.20116	0.723653	1.93095	0.0171881	0.100159	no
463010	+	fAG	0.468074	-0.246556	2.00705	0.0821893	0.26314	no
463475	-	asTSS	-1.022	0.015651	-0.904091	0.0365046	0.161501	no
463480	+	fAG	-0.603926	-0.124385	-0.361536	0.78222	0.888027	no
463483	-	asTSS	-1.98202	-0.0385849	-0.405288	0.00255527	0.0270777	no
464015	-	asTSS	0.18851	-0.071555	-0.65675	0.812303	0.905111	no
464205	+	iTSS	-0.202446	-0.0363771	-0.044504	0.979314	0.991728	no
464420	-	asTSS	0.281869	0.567948	0.882138	0.556459	0.750356	no
465465	-	fAG	-0.820668	0.147607	-0.0310905	0.127184	0.340408	no
465476	-	fAG	0.339645	0.384375	0.23924	0.907543	0.954958	no
465521	+	fAG	-0.0650067	0.155607	-0.24417	0.86859	0.935214	no
466055	+	fAG	-0.165004	-0.132953	0.345531	0.746378	0.868159	no
466106	+	fAG	3.33697	-0.770209	0.350476	9.90697e-06	0.000394993	yes
466133	+	fAG	2.77187	-0.0831952	0.410313	5.12443e-06	0.000242979	yes
466134	+	fAG	2.66205	0.396516	0.577975	7.5489e-05	0.0019015	yes
466469	+	iTSS	-0.778754	0.399931	0.0921347	0.229115	0.474354	no
466619	-	asTSS	1.61665	0.300897	4.71335	1.02909e-06	7.60463e-05	yes
466733	+	fAG	0.709599	0.434354	3.21307	1.21752e-05	0.000465009	yes
466733	+	hAG	0.709599	0.434354	3.21307	1.21752e-05	0.000465009	yes
466740	+	fAG	0.157645	0.255906	0.594239	0.688182	0.834228	no
466740	+	hAG	0.157645	0.255906	0.594239	0.688182	0.834228	no
466784	-	asTSS	-0.440374	0.0930703	-0.911416	0.418455	0.650338	no
466806	+	hAG	1.40906	0.681526	-0.24237	0.254536	0.503251	no
466850	-	asTSS	-0.151797	0.00493855	0.351702	0.778329	0.885606	no
466851	-	asTSS	-0.0428575	-0.289481	0.26336	0.752474	0.872101	no
467058	+	hAG	-0.0330741	-0.484559	0.982154	0.054373	0.206608	no
467119	-	asTSS	-0.181194	0.289581	-0.840912	0.416718	0.649353	no
467268	-	asTSS	0.309083	0.264161	-0.00668241	0.911547	0.957568	no
467298	-	asTSS	-0.0669132	-0.548399	-2.05284	0.0460534	0.186482	no
467479	-	asTSS	0.637713	0.419339	0.0879309	0.74076	0.864797	no
467755	-	asTSS	1.38736	-0.458595	-0.343393	0.0367949	0.162144	no
467927	+	hAG	0.398081	-0.0500581	-0.685443	0.157604	0.383593	no
468295	-	asTSS	1.11194	0.47566	2.31142	0.000908215	0.0126422	yes
468377	+	oTSS	-0.0937591	-1.14378	1.06819	0.177454	0.410213	no
468410	+	oTSS	0.0806705	-0.286898	0.931819	0.206105	0.446352	no
469056	+	oTSS	0.371322	-0.100699	1.73059	0.0106729	0.0732988	no
469750	-	oTSS	0.150766	0.174785	1.0352	0.359602	0.605308	no
469761	-	oTSS	-0.824238	-0.273541	0.307706	0.0868821	0.272103	no
470115	+	oTSS	-0.4449	-0.433656	0.191767	0.60383	0.781186	no
470935	-	asTSS	0.0143898	-0.0974741	1.50073	0.0165403	0.0973172	no
470967	-	asTSS	-0.923539	0.252786	-0.560415	0.391611	0.629978	no
470978	+	iTSS	-0.782129	-0.254071	0.327689	0.116848	0.32314	no
471083	+	iTSS	-0.590484	0.0866899	0.478888	0.52956	0.731887	no
471805	-	iTSS	-0.559855	0.999855	-1.04436	0.0131672	0.084408	no
472121	+	fAG	-0.632005	0.173803	-0.246319	0.500926	0.713082	no
472135	-	fAG	-0.922065	0.479399	-0.101791	0.0428997	0.178688	no
472136	-	fAG	-0.366823	-0.0481193	0.946288	0.0555173	0.209159	no
472141	+	fAG	1.0859	0.770111	-0.0771707	0.254697	0.503371	no
472206	+	fAG	0.160627	0.354936	0.0552819	0.853093	0.926418	no
472999	-	asTSS	0.195963	-0.14343	-0.513878	0.871379	0.937005	no
473331	-	iTSS	0.430988	-0.117752	-0.274263	0.719414	0.851432	no
473519	-	iTSS	-0.386275	-0.634572	0.485698	0.0885578	0.275536	no
473737	-	iTSS	-0.0934412	0.238951	0.726354	0.350956	0.599482	no
474492	-	fAG	-0.282406	0.116832	1.17385	0.145543	0.366889	no
474514	-	fAG	0.350886	-0.0219984	0.0474729	0.784969	0.889884	no
474532	+	asTSS	1.78696	0.346166	-1.11002	0.0105744	0.0727854	no
474567	-	fAG	-0.374584	0.873706	0.277334	0.402806	0.639101	no
475848	+	asTSS	-1.12199	0.457976	-0.317353	0.137667	0.356296	no
477536	+	asTSS	-1.03505	0.110386	-0.679818	0.0741543	0.247374	no
478343	+	asTSS	-0.0985692	0.509126	-0.551904	0.357237	0.604011	no
478736	+	asTSS	0.413147	1.00893	0.211021	0.471398	0.690618	no
478957	-	fAG	-0.107763	0.368826	0.0535176	0.635502	0.801905	no
479082	+	fAG	-0.225094	0.424916	2.43787	7.12431e-05	0.00183313	yes
479222	+	iTSS	-0.243738	-0.909806	0.547459	0.29283	0.543486	no
479856	-	asTSS	-0.419933	0.180983	-0.368707	0.55496	0.750007	no
481085	-	asTSS	0.390705	-0.57105	-0.495867	0.60802	0.783856	no
481237	-	asTSS	0.944745	-0.442498	0.707592	0.24103	0.488343	no
481400	+	fAG	0.634856	-0.40825	0.160859	0.348531	0.597436	no
481405	-	oTSS	-0.567427	0.311433	-0.19398	0.544584	0.742294	no
481423	+	fAG	-0.199878	0.563602	0.427225	0.375018	0.617322	no
481495	+	fAG	0.680334	0.938803	0.990574	0.320435	0.569812	no
481658	+	iTSS	0.217945	-0.285504	0.498908	0.315898	0.565468	no
482650	-	asTSS	-0.42491	-0.336282	0.197648	0.742169	0.865639	no
482677	+	iTSS	-0.028535	-0.198901	-0.151439	0.984793	0.994138	no
482729	+	fAG	0.382236	-0.213206	-0.181954	0.466186	0.686832	no
483103	-	asTSS	-0.222713	0.55853	-0.101879	0.360317	0.605786	no
483583	+	iTSS	-0.219757	0.0248044	-0.694617	0.662814	0.818326	no
483977	+	iTSS	-0.552928	-0.502451	-0.239269	0.854203	0.926936	no
484466	+	fAG	1.66756	0.611538	4.43155	1.05018e-07	1.40788e-05	yes
484476	+	fAG	4.3296	2.18202	2.46466	0.000517347	0.00829069	yes
485123	-	asTSS	0.26443	0.00359447	0.315627	0.984219	0.993984	no
487650	-	asTSS	0.575567	-0.817621	1.3348	0.00278731	0.0288486	no
487948	+	asTSS	0.525901	-0.268196	-0.691475	0.356466	0.603556	no
488047	-	iTSS	1.64024	-2.67921	0.967653	0.00449891	0.0404716	yes
488050	+	asTSS	0.0438215	0.533631	-0.204589	0.551292	0.747038	no
488549	-	fAG	1.61794	0.0343265	1.5557	0.0223642	0.118307	no
488615	+	fAG	-0.387188	0.285934	0.500366	0.139862	0.358908	no
488756	-	fAG	-0.0507547	0.112761	1.09441	0.0631961	0.225539	no
489477	-	asTSS	0.0539896	0.234087	-0.406792	0.810041	0.904084	no
489623	-	asTSS	-0.318538	-3.54035	-3.54035	0.119173	0.326915	no
489685	+	fAG	0.519436	-0.0592371	-0.364668	0.186471	0.422192	no
490330	+	iTSS	-0.958503	-0.224716	0.0571552	0.113763	0.318266	no
490406	+	iTSS	-0.99841	-1.1081	-0.0334132	0.364884	0.609106	no
490744	+	fAG	0.754789	-1.21598	0.880482	0.0202904	0.111224	no
490833	+	fAG	-0.525687	0.185029	-0.0405662	0.634028	0.800702	no
490904	+	fAG	-1.81191	-2.10436	-0.305947	0.133292	0.350515	no
491264	+	fAG	-0.440815	0.711199	-0.299528	0.370496	0.613621	no
491300	+	iTSS	0.492612	-0.0118213	-0.539622	0.218672	0.461839	no
491301	+	iTSS	0.787289	0.21265	0.657937	0.255578	0.504582	no
492322	-	asTSS	-0.22128	0.323269	-0.19464	0.718175	0.850977	no
494231	+	fAG	0.920135	-0.055516	0.00782453	0.0953004	0.286915	no
494781	+	fAG	-0.621623	0.282396	-0.680424	0.222527	0.466959	no
494783	+	fAG	0.400588	0.0676	-0.0840935	0.837454	0.917868	no
494831	+	fAG	-0.154318	-0.247166	-0.875066	0.227873	0.473091	no
494859	-	asTSS	0.640102	0.536007	-0.564878	0.293478	0.543597	no
495200	-	asTSS	-0.693292	-0.00936327	-0.103097	0.536105	0.735992	no
495246	+	oTSS	1.06066	1.25691	2.4325	0.431315	0.660801	no
495265	-	asTSS	-0.382265	-0.178346	-1.43774	0.415206	0.648405	no
495457	-	iTSS	-0.267162	-0.257295	-1.71912	0.651221	0.811285	no
496346	-	fAG	-0.906155	-0.405208	-0.654329	0.381172	0.62201	no
496440	-	fAG	-0.388473	-0.444565	-0.624753	0.636443	0.802546	no
496486	+	asTSS	-0.164049	0.0236532	-0.0516738	0.98281	0.993252	no
496510	+	asTSS	-0.406387	-0.343962	0.032083	0.915066	0.95975	no
496719	-	iTSS	-1.07886	0.078781	1.30663	0.000988463	0.0134967	no
496740	-	iTSS	-1.06855	0.279163	-1.40426	0.00499786	0.0432809	no
497109	+	fAG	-0.24542	-0.0154664	0.0186638	0.930851	0.967782	no
497131	-	hAG	1.22456	0.345368	3.68553	3.14336e-07	3.18724e-05	yes
497214	+	fAG	-0.0527582	-0.299007	-0.447036	0.836889	0.917538	no
497230	+	fAG	0.81639	-0.128991	0.293192	0.242549	0.490078	no
497282	-	hAG	-0.243701	-0.0382195	-0.0373537	0.973617	0.988354	no
497822	-	asTSS	0.209832	0.0598444	0.588439	0.50263	0.714062	no
498760	+	fAG	-0.732732	1.32782	1.86324	0.023863	0.122915	no
498867	+	fAG	0.155982	-0.712956	-0.0047372	0.705919	0.844818	no
498869	+	fAG	-1.31429	-0.218151	0.616377	0.096784	0.289931	no
498946	-	asTSS	0.378437	0.253015	0.0741599	0.939511	0.971598	no
499678	+	fAG	1.40186	-2.57976	-0.780487	0.0504529	0.197401	no
499915	-	asTSS	0.589413	0.317333	0.0313673	0.879734	0.941327	no
500197	-	asTSS	0.45634	-0.640182	0.0545946	0.756216	0.8736	no
500831	-	asTSS	1.26304	0.707137	1.59801	0.0818242	0.26235	no
500841	+	fAG	0.651318	0.400053	0.644119	0.540295	0.739317	no
500843	-	asTSS	0.714671	0.268516	1.07661	0.345691	0.595326	no
501316	-	asTSS	-0.354187	0.109039	-0.062525	0.885479	0.944035	no
501866	+	asTSS	-1.01042	-0.812602	-0.193594	0.562748	0.754169	no
501867	+	asTSS	-1.39322	-0.147181	1.3314	0.0161792	0.0959847	no
502304	+	asTSS	0.248063	-0.0389999	1.56045	0.0127985	0.0828685	no
502363	+	asTSS	-0.372314	0.0633376	0.725504	0.19323	0.430105	no
502366	+	asTSS	-0.905615	0.117857	3.00788	8.51095e-07	6.61502e-05	yes
502533	+	asTSS	0.135921	0.29526	3.4331	4.12745e-07	3.92599e-05	yes
502740	+	asTSS	-0.0304064	-0.342235	0.544913	0.430363	0.659898	no
503328	+	asTSS	0.732314	0.247558	-0.0424791	0.37924	0.620469	no
503954	+	asTSS	-0.480573	0.18039	-0.0293799	0.682942	0.830701	no
504276	+	asTSS	0.182428	0.345107	-1.20614	0.0619934	0.223297	no
504337	-	fAG	0.706034	-0.389722	-1.14243	0.0275532	0.134414	no
506452	-	fAG	1.482	-0.757346	1.86441	0.00174866	0.020583	no
507052	+	asTSS	-0.317188	-0.410028	2.70208	4.02189e-06	0.000205801	yes
507406	+	fAG	-0.132635	0.44929	-0.560332	0.349633	0.598489	no
507426	-	fAG	-0.356179	0.0205052	0.345389	0.448407	0.673904	no
507522	+	fAG	-0.707929	0.138196	-0.288278	0.290966	0.54146	no
507598	-	fAG	-0.238722	0.00994073	-0.502376	0.700312	0.842402	no
508007	+	iTSS	-0.279919	0.303318	-1.01833	0.147558	0.369728	no
508609	-	asTSS	-0.70359	-0.851172	-1.08613	0.232562	0.478801	no
509449	+	asTSS	1.07652	0.412279	0.306562	0.211924	0.452978	no
509843	+	asTSS	0.196913	0.088191	-0.720087	0.420466	0.651475	no
509940	-	fAG	-0.218783	-0.191617	-0.807073	0.559272	0.751924	no
510176	+	asTSS	-0.248027	-0.161646	-0.280924	0.971253	0.98721	no
510613	-	fAG	-0.0442164	0.22256	-0.196457	0.811133	0.904757	no
510656	+	fAG	-0.905372	0.0253001	0.530963	0.114883	0.3199	no
510711	+	fAG	-1.11285	0.0593763	-0.676051	0.0155513	0.0936526	no
510726	+	fAG	-0.350718	-0.48697	-1.43639	0.24485	0.493132	no
510875	-	asTSS	-0.108844	0.0070046	0.300419	0.821122	0.909549	no
510937	+	iTSS	0.0854817	-0.191818	0.271172	0.914334	0.959386	no
512740	-	fAG	0.0557432	1.06985	0.215737	0.0548087	0.207664	no
515873	-	iTSS	0.578983	0.177571	0.471238	0.690663	0.835564	no
515979	-	iTSS	1.81213	0.763839	-0.0521625	0.0868477	0.27208	no
516253	-	iTSS	-0.229029	-0.322764	0.176648	0.687724	0.833876	no
516344	-	iTSS	0.686632	1.33102	0.400102	0.59732	0.778004	no
516693	+	asTSS	0.698611	0.362176	-1.34798	0.160344	0.387364	no
517669	+	asTSS	-1.17171	-0.915624	0.423824	0.147388	0.369481	no
517687	-	fAG	0.586625	-0.417129	0.144422	0.716529	0.850426	no
517706	-	fAG	0.160824	0.807083	0.839414	0.405758	0.641747	no
517717	-	fAG	0.103584	0.148615	0.441369	0.945177	0.973877	no
517751	+	asTSS	0.769696	0.0180556	1.22387	0.207102	0.447665	no
517760	+	asTSS	-0.761365	0.718319	0.660613	0.0574193	0.213109	no
517798	+	oTSS	0.464017	1.30062	1.1215	0.204439	0.444603	no
517893	+	oTSS	-0.593197	0.503954	2.56815	0.00375741	0.0358254	yes
517961	+	oTSS	-0.6579	0.551919	0.989259	0.14438	0.365525	no
518757	-	iTSS	0.191376	-0.902218	-0.191915	0.358632	0.604837	no
518799	-	iTSS	-0.0688924	-0.343573	0.457359	0.419097	0.650766	no
520262	-	iTSS	-0.723007	0.47635	-0.626566	0.0220237	0.117376	no
520384	-	hAG	1.19644	-0.0922826	5.29552	6.3397e-07	5.46679e-05	yes
520404	+	fAG	-2.05986	-0.42199	-1.2516	0.0222978	0.118174	no
520443	+	fAG	-1.17247	-0.567988	-0.747088	0.299476	0.549063	no
520457	+	fAG	-0.711052	-0.402507	-0.571578	0.415423	0.648591	no
520476	+	fAG	-0.550095	-0.526479	-1.43894	0.0170777	0.0997157	no
520487	+	fAG	-0.362351	-0.0467543	0.104864	0.802914	0.899809	no
520717	+	hAG	0.307925	-0.490638	-0.21608	0.341414	0.590928	no
520768	+	hAG	-0.910859	-0.313688	-0.980606	0.353001	0.600664	no
520887	+	iTSS	-0.565337	-0.355688	0.182733	0.362053	0.607375	no
520967	-	asTSS	0.469379	0.380145	0.781964	0.499739	0.712358	no
520994	+	fAG	0.716182	0.528834	1.51894	0.0608828	0.220955	no
521046	+	fAG	-0.765936	0.11113	-0.0772243	0.115772	0.321456	no
521092	-	asTSS	0.333295	-0.748394	0.564709	0.147197	0.369102	no
521562	+	iTSS	-0.568953	-1.32123	0.898478	0.134283	0.351962	no
522607	+	fAG	-0.183472	-0.202895	-0.619383	0.708019	0.846108	no
522629	+	fAG	-0.38983	-0.249769	-0.737461	0.360237	0.605753	no
522657	+	fAG	-0.678025	1.11668	1.61921	0.00177599	0.0208066	no
522695	+	fAG	0.30631	0.157738	-0.286544	0.56215	0.753773	no
523254	+	fAG	1.29905	-0.907082	0.471773	0.0109429	0.0745082	no
523255	+	fAG	-0.200619	-0.275312	0.809218	0.244235	0.492539	no
523388	+	fAG	-0.573694	-0.413451	-1.02317	0.395328	0.632744	no
524117	-	asTSS	0.482051	-0.198288	-0.837324	0.0557048	0.209667	no
524377	-	asTSS	1.16302	0.834562	0.585727	0.309481	0.559783	no
524643	+	iTSS	0.836355	-0.150734	0.202267	0.347776	0.596909	no
524766	-	asTSS	0.060765	0.374287	0.0749754	0.932941	0.968562	no
524785	-	asTSS	-0.0241414	0.687394	1.21784	0.297969	0.547471	no
524859	-	asTSS	-0.29203	0.597127	-1.56994	0.0263823	0.130604	no
524865	+	fAG	-0.292216	0.744263	0.988728	0.0189662	0.106575	no
524867	+	fAG	-0.396674	0.654537	0.302301	0.0959025	0.288111	no
525070	-	asTSS	-0.8059	-0.177926	-1.01222	0.169359	0.399204	no
526625	-	asTSS	-0.737286	0.151258	0.247164	0.384437	0.624269	no
527384	+	fAG	-0.42645	0.17956	0.586417	0.713688	0.849246	no
527447	+	fAG	-1.4068	-0.343914	-0.0643054	0.308264	0.55851	no
527474	-	asTSS	1.50421	-0.153117	-0.12583	0.0131105	0.0841797	no
527482	+	fAG	-0.595046	-0.181369	0.568865	0.25461	0.503345	no
527489	+	fAG	0.0792488	-0.107508	-0.95608	0.42245	0.653209	no
527490	+	fAG	0.54832	0.542105	0.500057	0.863505	0.932705	no
527530	+	iTSS	1.43309	-0.389102	0.876251	0.0283494	0.136651	no
527596	+	iTSS	-0.17945	-0.0736804	-0.405477	0.912546	0.958264	no
527604	+	iTSS	3.34741	0.847038	1.62584	0.000585358	0.00912766	yes
527885	+	fAG	-0.339445	0.363988	-0.263673	0.598344	0.778379	no
527905	+	fAG	-0.423015	0.249887	0.0725678	0.396357	0.63348	no
527960	-	asTSS	0.201643	-0.0845062	-0.656467	0.664731	0.819478	no
528399	+	iTSS	-0.369434	0.318321	-0.135661	0.605842	0.782673	no
529962	+	hAG	0.327825	-0.273274	0.40528	0.599143	0.778693	no
530114	-	asTSS	0.398427	-0.432934	-0.0153096	0.600387	0.779193	no
530463	+	fAG	0.242765	-0.193266	-0.607948	0.413556	0.647449	no
530692	-	asTSS	0.448256	0.300444	-0.42305	0.615431	0.789242	no
531035	-	iTSS	0.877911	0.488401	-0.645212	0.285113	0.535269	no
531072	-	iTSS	1.20329	0.223914	-0.334506	0.0491469	0.194142	no
531636	-	fAG	-0.898773	0.418761	-0.227446	0.0219398	0.117178	no
531784	+	asTSS	-0.107739	0.17662	-0.673294	0.771064	0.881323	no
532130	+	asTSS	-0.809245	-0.220453	-2.62409	0.0973477	0.290866	no
532294	+	asTSS	0.314329	0.415035	-0.155873	0.740081	0.864358	no
532758	+	asTSS	-0.158803	-0.0513711	-0.839915	0.531401	0.73291	no
533412	-	hAG	-0.350174	-2.3189	-2.99586	0.00617304	0.050056	no
533433	+	fAG	0.0289065	0.41013	-0.021674	0.929962	0.967348	no
533444	+	fAG	-0.848258	-0.588689	-1.84665	0.00712734	0.0550536	no
533929	-	asTSS	0.548644	0.272969	1.04918	0.140986	0.360958	no
534420	+	fAG	-0.238178	-0.3445	-0.999833	0.602283	0.780042	no
534467	+	iTSS	0.517599	-1.08296	-0.29364	0.0677759	0.235202	no
534542	+	iTSS	-1.06907	0.299294	0.491147	0.0475724	0.190471	no
536833	-	asTSS	2.06606	0.91628	1.82329	0.0207625	0.112883	no
536848	-	asTSS	2.28553	0.511422	2.35909	0.000310761	0.00565857	yes
538322	+	iTSS	0.396071	-0.1468	-0.323521	0.372077	0.615048	no
538339	+	iTSS	0.131929	-0.0717021	0.166743	0.934985	0.969544	no
538350	+	iTSS	0.932483	0.854792	0.316268	0.262176	0.511723	no
538620	+	fAG	4.62135	2.63879	-2.01987	2.02616e-06	0.000122279	yes
539289	+	iTSS	1.1365	1.507	0.975089	0.136383	0.354561	no
539515	+	iTSS	-0.123154	0.208223	0.249473	0.904272	0.953218	no
540003	+	iTSS	0.158694	-0.128292	0.221364	0.920629	0.962804	no
540073	+	iTSS	0.467085	0.376875	0.150249	0.852983	0.926399	no
540084	+	iTSS	0.167823	-0.0294753	-0.687803	0.427394	0.657111	no
540167	+	iTSS	0.622523	-0.335048	-0.442841	0.121559	0.331253	no
540495	+	asTSS	-0.786686	0.377144	-0.72047	0.0526294	0.202506	no
540622	+	asTSS	-0.37851	-0.056036	-0.205757	0.939787	0.971598	no
541264	-	fAG	-0.00372523	-0.0139155	0.632662	0.308988	0.559466	no
541309	-	fAG	0.540339	-0.498772	0.71446	0.79666	0.896917	no
541369	+	hAG	0.052621	-0.0824245	3.46996	2.16748e-06	0.00012924	yes
542487	+	fAG	-0.558295	-0.110246	0.430961	0.166643	0.395003	no
542513	+	fAG	0.804165	0.104822	0.635657	0.431832	0.661357	no
542538	+	fAG	0.965927	0.470815	0.970729	0.429079	0.65879	no
542681	+	fAG	1.35663	-0.63334	1.97819	0.00338236	0.033184	no
543402	+	asTSS	1.3355	0.174423	0.604245	0.10253	0.299945	no
544014	+	asTSS	-0.0781472	-0.101247	-0.541207	0.74397	0.866671	no
544164	+	asTSS	-0.575705	-0.0221367	-0.669113	0.400614	0.637132	no
544205	+	asTSS	0.546527	0.225105	0.236914	0.93908	0.971521	no
544436	+	asTSS	0.0722238	0.220159	0.270466	0.958939	0.980939	no
544696	-	fAG	-0.206259	0.103882	-0.303215	0.896827	0.94912	no
544707	-	fAG	-0.419813	0.661572	-0.923515	0.0154321	0.0932131	no
544836	-	fAG	2.0427	0.192892	1.18898	0.0491502	0.194142	no
545020	+	asTSS	-0.144037	0.778492	-0.241213	0.257524	0.506353	no
545101	-	iTSS	1.20021	0.624648	0.431778	0.176391	0.408603	no
545353	-	hAG	1.17509	0.573913	-0.263676	0.252163	0.501089	no
545366	-	hAG	1.20779	0.327346	1.18007	0.181974	0.416373	no
545377	-	hAG	1.08982	0.204043	1.81701	0.00911975	0.06595	no
545413	+	asTSS	1.3232	0.26631	2.26434	0.00529551	0.0450694	yes
545445	+	asTSS	0.563971	0.551261	0.733661	0.701854	0.843082	no
545516	-	hAG	0.489882	-0.140654	-0.530629	0.553195	0.748599	no
546009	-	fAG	-0.0890981	-0.417861	0.185516	0.802545	0.899643	no
546178	-	fAG	-0.599189	0.170567	1.21717	0.0121346	0.0798644	no
546389	-	fAG	0.787994	0.709402	2.22968	0.00230619	0.0252279	yes
546397	-	fAG	-0.00734081	0.183483	2.31649	0.0155561	0.0936526	no
546488	-	fAG	-0.110704	0.0627139	1.51257	0.00538057	0.0455411	no
546500	-	fAG	0.197634	-1.05843	0.336109	0.506239	0.716359	no
546504	+	asTSS	0.403141	0.0822072	0.460381	0.788857	0.892165	no
546566	-	fAG	-0.0415697	0.351262	1.44321	0.00934643	0.0670359	no
546588	+	asTSS	-1.03891	-0.0954595	0.617726	0.162241	0.390125	no
546695	-	iTSS	-0.433137	0.0734894	1.31718	0.0036888	0.0354113	no
546697	-	iTSS	-0.507667	-0.207978	1.75821	0.000238142	0.00465904	no
546827	-	fAG	2.73893	1.80095	4.02773	0.117203	0.323674	no
546860	-	fAG	0.848433	-0.516014	-0.028533	0.028288	0.136552	no
546945	-	fAG	0.394479	-0.250326	0.321465	0.542113	0.740742	no
547120	-	oTSS	-0.541955	-0.780953	0.250667	0.307899	0.558068	no
547121	-	oTSS	-0.709126	-0.825061	-0.0724893	0.358376	0.604755	no
547169	+	oTSS	0.300724	0.744443	1.03075	0.716629	0.850494	no
547646	+	asTSS	1.95469	2.49376	-2.8648	0.00105305	0.0141839	yes
548166	+	asTSS	0.219654	0.055204	0.731904	0.607794	0.783765	no
548195	+	asTSS	-0.427227	-0.282429	0.452419	0.691928	0.836689	no
548300	+	asTSS	-0.313293	0.506637	0.226283	0.546664	0.74362	no
549776	+	asTSS	-0.1278	0.321122	-0.248248	0.742166	0.865639	no
550418	+	asTSS	-0.18448	-0.0291844	-0.00403944	0.991982	0.997446	no
550901	+	asTSS	-0.109202	0.184279	-0.417511	0.881611	0.942611	no
551763	-	fAG	-1.80069	-0.997113	0.228512	0.000359454	0.00629833	no
551764	-	fAG	-1.97777	-0.832789	-0.315224	0.00115649	0.015138	no
551781	+	fAG	-0.683748	-1.11992	0.0549865	0.0635754	0.226242	no
551810	+	fAG	-0.973739	-1.68871	0.120843	0.0194383	0.108246	no
551904	-	fAG	0.0882787	0.755439	0.645286	0.452429	0.676286	no
551905	-	fAG	0.442875	0.658726	1.17741	0.245462	0.493966	no
552045	-	asTSS	-0.225718	0.395465	-0.635498	0.329514	0.579355	no
552073	+	iTSS	-0.5873	-0.0623478	-0.120613	0.801971	0.899459	no
552091	-	asTSS	-0.172827	0.311068	-0.401417	0.599828	0.779104	no
552151	-	asTSS	-0.0493009	0.806822	-0.410054	0.0719917	0.24287	no
552189	+	iTSS	0.369239	0.506867	0.0202554	0.804915	0.90094	no
552554	+	fAG	-0.212632	0.0856487	0.596072	0.259305	0.508404	no
554176	-	asTSS	0.174763	0.279014	0.428348	0.896358	0.949004	no
556176	+	asTSS	0.20594	0.296293	-0.284699	0.683991	0.831158	no
556210	+	asTSS	-0.484342	0.35862	-3.37824	7.75531e-05	0.00193883	yes
556754	+	hAG	-0.984981	-0.32793	-0.431096	0.200906	0.440503	no
556783	-	fAG	0.292726	0.396889	-0.111591	0.631388	0.798934	no
556854	+	iTSS	0.719742	-0.573014	-0.891839	0.142518	0.362764	no
557117	+	fAG	0.359894	0.0277051	0.296475	0.853474	0.926452	no
557117	+	hAG	0.359894	0.0277051	0.296475	0.853474	0.926452	no
557206	+	fAG	-0.176431	0.15786	0.729789	0.136633	0.354862	no
557325	-	asTSS	0.643989	-0.398699	-0.365824	0.269489	0.519247	no
557334	-	asTSS	1.28722	0.0631106	-0.398147	0.0246226	0.125408	no
557396	-	asTSS	0.311528	-0.386517	-0.248683	0.632736	0.79983	no
557950	+	fAG	-0.392046	0.051389	0.487638	0.207987	0.448411	no
558866	+	iTSS	0.449087	0.229144	-0.2198	0.75731	0.874245	no
559760	+	fAG	0.245282	-0.115999	-1.03317	0.678306	0.827724	no
559772	+	fAG	-0.839277	-0.540549	0.0956154	0.413854	0.64761	no
559860	+	fAG	-0.253699	-0.166311	-0.476102	0.833429	0.91572	no
560006	+	iTSS	0.756522	0.532494	-0.31212	0.713784	0.849246	no
560971	+	fAG	-2.22238	1.02203	1.35298	0.000100459	0.00234704	yes
560999	+	fAG	0.0194167	0.624794	-0.651449	0.170416	0.400807	no
561007	+	fAG	0.0705183	0.678239	-0.804664	0.1255	0.338033	no
561073	-	asTSS	-0.0828044	0.0631084	-1.04581	0.614569	0.788666	no
561773	-	asTSS	-0.346095	-0.181857	0.319944	0.673157	0.824169	no
562388	+	iTSS	0.257317	-1.21788	1.66129	0.0424053	0.177243	no
562420	-	asTSS	4.11949	3.55425	6.02989	0.00753733	0.0570452	no
563011	-	asTSS	0.569236	-0.172239	-1.05153	0.0908171	0.278916	no
563028	+	fAG	-0.346426	0.00903945	0.0985539	0.755328	0.873181	no
563044	-	asTSS	0.544713	0.329071	-0.882534	0.0630113	0.225443	no
563346	+	iTSS	-0.0562673	-0.0078657	0.218361	0.969764	0.986493	no
563464	-	asTSS	0.757951	1.3644	-0.75755	0.148526	0.370851	no
563822	+	fAG	0.31027	0.337429	-0.122985	0.572515	0.760979	no
565361	+	asTSS	1.25998	1.04885	1.05133	0.443804	0.670743	no
565782	-	fAG	0.543936	0.498958	0.331956	0.858946	0.930103	no
565890	+	fAG	-0.692803	0.100012	0.740761	0.0730426	0.245333	no
565933	-	fAG	-0.961666	-0.225505	-0.11954	0.504953	0.715604	no
566078	+	iTSS	0.684907	0.50758	-1.14616	0.0856996	0.269498	no
566207	+	iTSS	0.583607	0.895408	1.19388	0.30736	0.557428	no
566560	-	asTSS	-0.221605	-0.617771	-0.422728	0.754044	0.872552	no
567028	-	asTSS	0.399453	0.0241647	-0.560698	0.477705	0.695248	no
567123	+	iTSS	0.345679	-0.425925	-0.315011	0.34455	0.594128	no
567322	-	oTSS	-0.225683	-0.045179	-0.272343	0.962233	0.982365	no
567473	+	asTSS	0.691724	0.171972	-0.0981899	0.238912	0.486357	no
568282	-	iTSS	-0.412584	0.0859544	-0.252962	0.762781	0.876822	no
569045	-	fAG	-0.122998	0.193318	0.448754	0.683008	0.830701	no
569086	-	fAG	-0.19262	-0.387989	-0.618916	0.479081	0.696177	no
569125	+	asTSS	0.0481197	-0.424075	-1.20377	0.196915	0.434916	no
569131	-	fAG	-1.21162	0.489353	0.985479	0.00221159	0.0245425	no
569146	+	oTSS	1.72949	-0.571287	0.0797502	0.000924631	0.0127954	no
569165	+	oTSS	-0.488829	0.106755	-0.931011	0.280467	0.530472	no
569166	+	asTSS	-0.334503	0.184779	-0.697891	0.346102	0.595725	no
569167	+	asTSS	-0.0637184	0.26113	-0.580374	0.439197	0.666617	no
569611	-	iTSS	0.709112	-0.187386	-0.274674	0.144269	0.365387	no
569789	+	asTSS	0.158958	0.513823	0.502863	0.838224	0.918402	no
570333	+	hAG	0.76433	0.256563	-0.0357229	0.631707	0.799135	no
570544	-	fAG	-0.319637	0.234035	-1.45516	0.0278716	0.13536	no
570673	+	fAG	-0.580061	0.289862	-0.655493	0.132725	0.349805	no
571844	+	iTSS	0.114844	0.0452386	-0.90527	0.419602	0.650867	no
572887	+	asTSS	0.190816	0.290496	-0.729475	0.528262	0.731209	no
572888	+	asTSS	-0.690559	0.192626	-0.0313073	0.628476	0.797067	no
572901	-	fAG	-1.11085	0.818027	-0.560859	0.00771003	0.0581162	no
572994	+	asTSS	1.34881	0.336794	0.224575	0.572187	0.760745	no
573106	+	asTSS	-0.0254064	-0.0468781	0.264959	0.881747	0.942622	no
573457	+	asTSS	0.101086	-0.121956	-0.760436	0.273334	0.523225	no
573887	-	hAG	0.908055	0.248822	1.16287	0.0365387	0.161617	no
573972	+	fAG	-0.267489	0.242807	-0.200335	0.701876	0.843082	no
577100	-	fAG	0.529009	1.00035	0.215219	0.286232	0.536249	no
577102	-	fAG	1.06583	0.499346	-1.30596	0.0042866	0.0392695	no
577261	+	fAG	3.09776	2.22603	0.0351658	0.00335707	0.0330332	yes
578254	+	fAG	1.37521	-0.306687	0.164209	0.324786	0.574582	no
578929	-	asTSS	-0.0613013	0.121172	0.1902	0.972424	0.987754	no
579041	+	iTSS	-0.413835	-1.26938	-0.0320333	0.195274	0.433015	no
579390	+	iTSS	0.80382	0.95719	1.07528	0.493988	0.707595	no
579617	-	asTSS	2.81788	1.80114	3.42062	0.270699	0.520764	no
579708	-	oTSS	2.4829	2.19172	2.94762	0.0530664	0.203566	no
579751	+	fAG	2.2469	0.0886258	1.51228	0.00458778	0.0410065	yes
579769	+	fAG	4.60616	-1.95331	2.38306	0.000395661	0.00679564	yes
580040	-	asTSS	1.0242	-1.19757	0.189784	0.162544	0.390478	no
581059	+	iTSS	2.69441	0.992368	2.51689	0.0596294	0.21791	no
582030	-	asTSS	1.22834	0.472956	0.435888	0.834006	0.916049	no
584795	+	iTSS	-1.15958	0.0980876	-0.417945	0.276505	0.52672	no
584796	+	iTSS	-0.122016	0.489039	0.00693479	0.73619	0.862486	no
590154	-	asTSS	-0.408004	0.00789216	0.277873	0.506196	0.716348	no
598592	+	iTSS	0.228146	-0.569683	-0.246539	0.531563	0.733082	no
599608	+	iTSS	-0.28758	-0.153972	-0.375101	0.890423	0.946248	no
603894	+	iTSS	-0.721518	-0.0868965	-0.903263	0.225086	0.469713	no
604481	+	iTSS	-0.0950631	0.0194289	-1.01242	0.374904	0.617268	no
604482	+	iTSS	-0.298047	0.0931745	0.299633	0.529048	0.731533	no
604687	+	fAG	0.52323	0.33208	0.132091	0.742088	0.865639	no
604956	+	iTSS	-0.29528	0.0436529	-1.11067	0.281291	0.531186	no
605353	-	asTSS	0.366599	0.287849	0.312616	0.957556	0.980258	no
605353	-	iTSS	0.366599	0.287849	0.312616	0.957556	0.980258	no
605571	+	asTSS	0.295829	-0.204278	0.546722	0.405833	0.641747	no
607294	+	hAG	-0.171085	-0.230116	0.426373	0.390498	0.629276	no
607594	-	asTSS	0.13623	0.303684	-0.079712	0.93094	0.967782	no
608733	+	asTSS	-0.907495	0.41173	1.3893	0.0103284	0.0715608	no
609031	+	asTSS	0.603649	0.115492	0.150139	0.68072	0.829058	no
609043	+	asTSS	0.666713	0.0478761	-0.596601	0.188003	0.424047	no
609280	-	fAG	2.44811	1.54776	1.71294	0.0305886	0.143663	no
609313	-	fAG	1.36965	0.0499785	0.981714	0.00409431	0.038039	no
609357	-	fAG	-0.0506147	-0.579474	0.104451	0.573204	0.761301	no
609380	+	fAG	0.652783	0.549723	-0.145975	0.369484	0.612892	no
610003	-	asTSS	0.181294	-0.223598	1.28486	0.135223	0.353174	no
610816	+	asTSS	2.33588	0.990844	1.59999	0.103081	0.300815	no
610816	+	iTSS	2.33588	0.990844	1.59999	0.103081	0.300815	no
611760	+	asTSS	1.67151	0.604968	1.17375	0.0370722	0.162788	no
611794	-	fAG	-1.53172	1.39235	0.8182	0.000160066	0.00343059	no
611935	-	fAG	3.85196	3.49031	3.94219	0.205274	0.445541	no
612581	-	iTSS	0.711033	1.28709	0.591192	0.358463	0.604755	no
612652	+	asTSS	0.206565	-1.79164	0.132873	0.012236	0.0802306	no
612815	-	fAG	-0.0763587	0.257576	-0.429139	0.507941	0.717568	no
612876	+	asTSS	-0.467389	0.110165	-1.2979	0.0541902	0.206181	no
612877	+	asTSS	0.518975	0.0642351	0.50212	0.704346	0.844345	no
613285	-	fAG	0.121191	-0.339503	0.54653	0.596057	0.777372	no
615005	-	asTSS	-0.180109	0.553444	-0.736643	0.265367	0.514932	no
615760	-	asTSS	0.367087	-0.218586	0.828722	0.169551	0.399526	no
616363	-	asTSS	0.582109	-0.11875	0.913872	0.193151	0.429978	no
620415	+	iTSS	0.0788625	0.43116	0.668352	0.568263	0.758202	no
620571	-	asTSS	0.315737	-0.222761	1.23783	0.213229	0.454611	no
620887	-	asTSS	1.20907	1.13914	3.1987	0.00629381	0.0506318	no
621295	-	oTSS	-0.610101	0.0693896	1.18765	0.0839743	0.266633	no
621313	+	oTSS	0.754675	0.998895	0.134338	0.742348	0.865639	no
621375	+	oTSS	-0.401344	0.180971	0.173043	0.749161	0.87008	no
621697	+	oTSS	0.173422	2.19601	3.82681	0.000328833	0.00590156	yes
622334	-	oTSS	0.868567	0.321373	0.55433	0.494379	0.708003	no
622489	-	iTSS	-0.221375	-0.0981531	-0.878923	0.496704	0.709767	no
622727	+	asTSS	0.452986	-0.079365	-0.442662	0.464607	0.68573	no
623537	-	fAG	-0.12374	0.511863	-0.709188	0.0478256	0.191184	no
623836	-	iTSS	-0.105968	0.105066	0.0483224	0.98433	0.993984	no
624370	-	iTSS	2.87849	2.20825	-3.95282	0.0591921	0.217125	no
624383	-	iTSS	0.338975	0.962939	0.618266	0.600604	0.779304	no
624561	-	fAG	-0.281108	-2.62676	-3.39452	0.0357002	0.15907	no
624674	+	fAG	-0.714565	0.857127	1.01154	0.0254917	0.127618	no
624900	+	iTSS	-0.294889	0.0515712	0.748367	0.397698	0.634507	no
625248	+	fAG	1.28929	0.484461	-1.52177	0.00141628	0.0175606	no
625249	+	fAG	1.29699	0.370586	0.440235	0.0429829	0.178854	no
625267	+	fAG	0.993742	0.177581	1.4821	0.00829606	0.0613528	no
625916	+	iTSS	-0.107169	-0.37631	-0.581391	0.685585	0.832256	no
628398	-	asTSS	0.0726905	1.20262	3.87018	0.000661485	0.010071	yes
628600	+	iTSS	-0.884718	-1.1272	1.60331	0.000772353	0.0113439	no
629095	-	asTSS	0.0951978	-1.22401	-0.218817	0.257361	0.506231	no
630005	-	asTSS	0.997307	0.0350601	3.10308	8.09131e-05	0.00200526	yes
632546	+	fAG	-0.0209282	-0.124717	-0.0815308	0.99721	1	no
632635	-	oTSS	-1.36155	-0.63433	0.707324	0.132645	0.349735	no
634004	-	asTSS	0.84723	1.31088	0.760003	0.399367	0.635748	no
635108	-	asTSS	1.91478	-0.280952	1.79318	0.0237034	0.122376	no
635493	+	asTSS	1.76403	0.44684	1.88518	0.0291459	0.139212	no
635537	-	iTSS	0.0350395	-1.4369	0.0375215	0.223247	0.467633	no
636333	+	asTSS	0.0705863	-0.00218121	1.12727	0.0595748	0.217884	no
636769	-	iTSS	0.113447	-0.347761	0.14022	0.73243	0.859594	no
636780	-	iTSS	0.180691	0.118694	-0.565905	0.511998	0.720729	no
637498	+	asTSS	0.211821	0.450472	2.10058	0.0318252	0.14802	no
638598	-	fAG	-2.81616	-0.990048	-0.959941	0.582701	0.768082	no
640067	-	asTSS	0.206478	0.27023	0.924447	0.308916	0.559388	no
642380	+	iTSS	0.138989	-0.0265091	-0.319548	0.885598	0.944112	no
643133	+	iTSS	-0.217913	0.376607	-0.407764	0.407086	0.642589	no
645285	-	fAG	2.53894	0.364397	0.299035	0.000179641	0.00374957	yes
646559	+	fAG	1.50745	-0.471296	0.577591	0.0144084	0.0892643	no
646633	-	fAG	-1.1183	0.172068	-0.741568	0.00677886	0.0533298	no
646701	-	fAG	-0.114163	0.311625	-0.0795515	0.707819	0.846071	no
646720	+	fAG	-0.596172	0.437256	-0.148069	0.0896077	0.277334	no
646765	-	fAG	0.140864	0.592303	-0.0663326	0.623042	0.794101	no
647607	+	iTSS	0.718783	0.768079	0.915538	0.619362	0.792249	no
648527	-	iTSS	0.543358	0.158364	1.72563	0.0157563	0.0942595	no
648715	-	fAG	0.267975	0.4763	7.50455	4.07246e-07	3.89803e-05	yes
648914	-	fAG	-0.226687	-1.1278	-0.25652	0.545487	0.743102	no
649035	-	fAG	-0.0273843	0.0489523	0.333621	0.902968	0.952666	no
649167	-	fAG	-0.0294552	-0.0745259	0.113317	0.980867	0.992471	no
649924	-	fAG	0.0551559	0.261936	-0.117775	0.868399	0.935059	no
650673	+	iTSS	0.642944	-0.254332	1.01566	0.202768	0.442655	no
650910	-	asTSS	0.353612	0.510409	2.75734	0.000355854	0.00625997	yes
650994	-	asTSS	0.614325	-0.509621	2.14051	0.0143754	0.0891808	no
651330	-	asTSS	-1.05115	-1.08438	0.0555929	0.512184	0.720766	no
651501	-	asTSS	0.422049	0.286463	1.67021	0.381956	0.622274	no
651911	-	asTSS	-0.378954	-0.161546	0.242045	0.721376	0.85238	no
651922	-	asTSS	-0.249533	-0.817983	1.00037	0.020111	0.110605	no
652076	-	asTSS	0.895474	-0.358927	2.17527	0.0041657	0.0385053	yes
653449	-	asTSS	-0.121684	-0.238307	0.328613	0.757584	0.87427	no
655667	+	iTSS	0.0412903	0.239887	0.535173	0.809893	0.903979	no
655977	-	asTSS	1.7451	0.0171124	3.44758	0.00272055	0.0283052	yes
655987	-	asTSS	1.19732	0.0809169	2.32057	0.0689121	0.237273	no
656603	+	asTSS	1.02555	-1.00434	0.960881	0.0107986	0.0738246	no
656687	+	asTSS	0.729767	0.283446	-1.12159	0.182096	0.416604	no
657067	+	asTSS	0.123204	-0.826786	-0.149866	0.375573	0.617506	no
657559	+	asTSS	-0.527106	0.0669561	-0.935031	0.377194	0.618896	no
657580	+	hAG	-0.687631	0.228942	-0.198866	0.545253	0.742886	no
657667	-	iTSS	0.431471	-0.519715	-0.402613	0.374453	0.616883	no
657865	-	fAG	1.19928	0.105092	-0.126134	0.101713	0.298518	no
658339	-	iTSS	2.22013	0.746132	1.29451	0.124914	0.337075	no
660893	+	asTSS	-0.679548	0.43413	-0.38023	0.267993	0.517713	no
661834	+	asTSS	0.218089	0.389041	5.05311	1.63781e-09	6.91181e-07	yes
661897	+	asTSS	0.303627	0.543564	-0.358736	0.596611	0.777762	no
662108	-	iTSS	-0.0586803	0.631613	0.0356894	0.520106	0.725801	no
662788	-	iTSS	1.45036	1.31215	0.0617071	0.16405	0.39188	no
662935	+	asTSS	-0.115239	0.700149	-1.66923	0.0799631	0.258823	no
663384	-	iTSS	0.303961	-0.152336	0.666052	0.359769	0.605328	no
663976	-	iTSS	2.90012	0	2.59138	0.28383	0.533903	no
663988	+	asTSS	0.396818	-0.00190398	-0.495516	0.394469	0.632395	no
664060	-	fAG	-1.31745	-0.302744	1.3451	0.000964094	0.0132447	no
664063	-	fAG	-1.44769	-1.1635	-3.01868	0.00133436	0.0168162	yes
664083	-	fAG	-0.355026	-0.435974	-0.287901	0.77797	0.885341	no
664153	+	oTSS	-0.081651	0.898393	1.696	0.00973901	0.0689206	no
664182	+	oTSS	1.49207	0.454806	1.33135	0.00820173	0.0608579	no
664227	+	asTSS	0.732311	-0.216715	-0.892364	0.239595	0.486917	no
664587	+	asTSS	0.90289	-0.0322822	0.539708	0.640017	0.804553	no
664588	+	asTSS	1.09852	-0.585868	2.66686	0.00299191	0.0304154	yes
664613	-	iTSS	0.859564	-0.152447	0.683876	0.137645	0.356296	no
664631	+	asTSS	0.653638	-0.0624727	1.73261	0.0444029	0.182753	no
665448	-	fAG	-1.6442	0.546337	3.73781	3.19624e-08	5.91157e-06	yes
665634	-	fAG	-0.548124	-0.834133	-0.712977	0.441238	0.66813	no
666798	-	iTSS	0.627973	0.269179	-0.3814	0.417444	0.649974	no
666800	-	iTSS	0.297863	-0.427168	-1.33491	0.0489696	0.193735	no
666845	+	asTSS	1.09509	0.109374	0.81227	0.181946	0.416356	no
668741	-	iTSS	1.10544	0.171066	0.263297	0.134896	0.352873	no
668743	-	iTSS	1.25815	0.0344829	-0.701145	0.00692496	0.0539787	no
668788	+	asTSS	1.53532	0.104444	0.765342	0.045908	0.186157	no
670738	+	asTSS	0.521769	0.675508	1.17545	0.335848	0.585951	no
671965	+	asTSS	-0.117019	-0.00257973	-0.95997	0.199714	0.438866	no
672231	+	asTSS	0.196763	0.47476	-0.752491	0.0956639	0.287611	no
672316	-	iTSS	0.572987	-0.57326	0.0599087	0.651066	0.811243	no
672515	+	asTSS	-0.740255	0.161339	0.00788551	0.416432	0.649289	no
673264	+	asTSS	1.17684	-0.116742	-0.555969	0.126457	0.339468	no
673651	+	asTSS	1.56755	-0.702492	1.21248	0.00693317	0.0540133	no
674490	+	asTSS	0.264982	0.651116	0.381453	0.720111	0.851642	no
675202	+	asTSS	0.162924	0.176877	-0.0851798	0.970633	0.986867	no
675305	+	oTSS	0.617921	0.983351	1.16886	0.578648	0.765329	no
675571	-	oTSS	-0.509411	0.508617	1.80308	0.0314231	0.146722	no
675709	+	asTSS	1.02369	-0.57257	1.60824	0.0538665	0.205615	no
675983	-	iTSS	-0.398626	0.0801009	-0.914075	0.238401	0.485578	no
676137	-	iTSS	0.157357	0.370969	0.0435219	0.84519	0.922047	no
677899	-	fAG	0.262465	0.209015	0.196784	0.960646	0.981694	no
679379	-	asTSS	-0.525992	0.258312	0.847945	0.196911	0.434916	no
680142	-	asTSS	0.459325	-0.0521369	0.0507046	0.725515	0.855147	no
680832	-	asTSS	-0.78102	-0.276977	1.40979	0.0296161	0.140672	no
682196	+	iTSS	0.724835	0.786379	-0.098412	0.310519	0.560613	no
684137	+	fAG	0.97503	0.924623	0.462474	0.713049	0.848918	no
684236	+	fAG	0.157575	-0.385728	0.222957	0.628775	0.797294	no
684274	-	asTSS	0.487256	-0.540252	0.782413	0.241875	0.489104	no
684337	-	asTSS	2.13356	0.221552	2.94366	0.000295467	0.00541961	yes
685176	-	asTSS	0.216457	-0.0592456	0.251597	0.94156	0.97268	no
685604	-	asTSS	1.0022	0.260222	0.365938	0.34814	0.597069	no
685802	-	iTSS	0.176806	-0.290012	-0.361572	0.818415	0.908234	no
685821	+	asTSS	0.81762	0.184199	0.667762	0.459353	0.681439	no
686954	+	asTSS	1.96385	1.31047	-0.0975392	0.211094	0.452037	no
686979	-	fAG	-0.195537	-0.0103887	0.614864	0.231876	0.478139	no
687134	+	asTSS	1.74904	1.32193	0.537269	0.103524	0.301588	no
687331	-	iTSS	1.79531	1.96206	-3.6981	4.48567e-05	0.00130045	yes
687747	-	fAG	-1.40262	0.263322	-0.992199	0.00964523	0.0684417	no
688206	-	fAG	1.73198	0.356148	-0.359465	0.000505738	0.00815401	no
688496	-	fAG	0.810334	-0.166675	0.20835	0.432708	0.662208	no
688517	-	fAG	0.612193	0.481114	0.430349	0.668992	0.821705	no
688697	-	fAG	1.1702	0.449488	0.222833	0.0777744	0.254429	no
689207	+	asTSS	-0.244066	0.107788	-0.440473	0.636013	0.802296	no
689701	-	fAG	2.41581	1.68695	5.49092	8.74608e-07	6.6936e-05	yes
690072	-	asTSS	0.578254	0.263048	-0.58513	0.294522	0.544457	no
690489	-	oTSS	1.18581	-0.0813439	0.534582	0.0689131	0.237273	no
690575	-	asTSS	1.14491	0.466132	-0.841796	0.0237438	0.122459	no
690726	-	asTSS	1.20264	0.233323	-0.380583	0.19804	0.436868	no
690739	+	iTSS	-0.413448	0.395171	-0.166696	0.666088	0.820133	no
690992	-	iTSS	1.81699	0.759257	-0.432685	0.0253779	0.12729	no
691152	+	asTSS	1.3944	0.155281	0.0913798	0.142361	0.3627	no
692092	-	iTSS	0.734399	0.457784	-0.938398	0.127003	0.340248	no
692125	+	asTSS	0.81873	0.40183	-0.534758	0.105688	0.305648	no
692249	-	iTSS	-0.557947	-0.172789	-0.74384	0.529486	0.731883	no
692597	+	asTSS	0.694235	1.32678	0.482097	0.198971	0.4381	no
694073	-	fAG	-2.54968	-1.29109	-0.876775	0.0436027	0.180249	no
694100	-	fAG	-3.58958	-0.947956	-0.613731	0.000848911	0.0121121	yes
694102	-	fAG	-0.647011	-0.2729	-1.8504	0.060096	0.219134	no
694122	+	fAG	-1.35195	-0.013079	-0.385345	0.0496258	0.195287	no
694149	+	fAG	0	0	3.83501	0.0811115	0.261022	no
694156	+	fAG	-0.188018	0.108427	1.75015	0.0710915	0.241095	no
696120	-	asTSS	-0.00938403	-0.284547	-0.271423	0.885322	0.943969	no
696252	-	asTSS	0.937685	0.901707	-0.518306	0.0112979	0.0761387	no
696323	-	asTSS	0.639781	0.374531	-0.412354	0.402374	0.638804	no
696898	+	iTSS	-0.0248936	0.0859283	-0.180552	0.966318	0.984538	no
697332	+	iTSS	-0.324438	0.198117	1.21259	0.0746678	0.248379	no
698821	-	asTSS	1.66299	0.742586	0.794918	0.0571861	0.212711	no
699465	-	asTSS	-2.09979	-0.659819	-0.108043	0.00501201	0.0433398	yes
699645	+	fAG	-1.43383	-0.197342	-0.837144	0.16443	0.39234	no
699669	-	asTSS	-0.384094	-1.36722	1.28966	0.0369524	0.162483	no
700898	-	asTSS	3.22178	1.82571	2.99699	0.390522	0.629276	no
700898	-	iTSS	3.22178	1.82571	2.99699	0.390522	0.629276	no
701585	+	asTSS	1.29548	0.331353	-0.915005	0.0300686	0.142091	no
703053	+	asTSS	0.308316	-0.270393	-0.736841	0.361251	0.606794	no
703627	-	fAG	-0.396805	-0.0995985	-0.090488	0.84678	0.922974	no
703668	-	fAG	-0.987009	-0.0627566	-0.523401	0.124071	0.335431	no
703688	-	fAG	0.425648	0.0193017	-0.301543	0.735201	0.861581	no
703692	+	fAG	-1.19803	-0.318385	-0.100959	0.196158	0.433678	no
703799	+	iTSS	0.295979	-0.675166	-0.723734	0.812071	0.905095	no
705536	-	iTSS	0.30514	0.857099	0.193176	0.502428	0.714062	no
705975	-	fAG	-1.59606	-0.152507	0.148091	0.011002	0.0746994	no
705982	-	fAG	-0.82817	-0.252084	-0.0854893	0.450993	0.675431	no
706041	-	fAG	-1.57475	0.272668	-0.46326	0.0229214	0.120109	no
706060	-	fAG	-1.23465	0.49552	0.186398	0.037652	0.164285	no
706074	-	fAG	-1.68267	-0.469382	-1.0435	0.0472873	0.189799	no
706079	+	fAG	-1.61929	-0.486578	-0.0276776	0.050641	0.197762	no
706083	-	fAG	-1.16062	0.188807	0.557723	0.272314	0.522128	no
706124	+	fAG	-1.29792	-0.0142322	-0.269281	0.0726964	0.244623	no
710586	-	asTSS	3.06999	1.68195	2.36833	0.027629	0.134627	no
710973	-	asTSS	0.75009	-1.71041	-0.260717	0.424007	0.654495	no
711029	+	fAG	-0.456707	0.0780583	-0.193458	0.769366	0.880441	no
711043	+	fAG	0.792066	0.382995	0.151944	0.638815	0.803912	no
711106	+	fAG	4.80825	-0.73499	1.3826	8.05917e-09	2.37945e-06	yes
711658	+	iTSS	0.0633777	0.772785	0.94284	0.185127	0.42036	no
712260	-	asTSS	0.745524	0.466936	0.432851	0.645189	0.807548	no
713025	+	iTSS	0.112694	0.107974	-0.650527	0.337132	0.587372	no
713040	+	iTSS	-0.565384	-0.0228314	-0.466206	0.49912	0.711782	no
713042	+	iTSS	-0.970354	-0.0705459	-0.75266	0.0835226	0.265879	no
713481	-	asTSS	0.701118	-0.140158	0.472357	0.52296	0.727243	no
714194	-	iTSS	0.343433	0.362539	-0.595864	0.370378	0.61356	no
714770	-	fAG	4.63424	0.474625	1.78476	9.26104e-08	1.29544e-05	yes
714804	+	fAG	2.96981	0.541172	1.06381	7.71412e-06	0.00033079	yes
715745	+	iTSS	0.938691	0.136795	-0.569448	0.156998	0.382937	no
715754	+	iTSS	0.0852086	-0.153034	-0.877762	0.330516	0.580094	no
716965	+	asTSS	0.0400366	0.517899	-0.81647	0.0943609	0.285493	no
717860	-	fAG	0.26229	0.624228	1.88833	0.023622	0.122146	no
718296	+	asTSS	0.0455752	0.222123	0.833678	0.686531	0.832917	no
718458	-	iTSS	-0.454393	0.538033	0.650889	0.372807	0.61534	no
718535	+	asTSS	0.793325	0.483409	0.725346	0.376808	0.618568	no
719276	+	asTSS	-0.0653351	-0.105759	-0.000458876	0.995704	0.999356	no
719446	+	asTSS	1.40147	0.658661	1.73481	0.0478503	0.191223	no
719608	-	iTSS	0.915889	0.632669	-0.803126	0.126322	0.339329	no
719877	+	asTSS	0.471197	0.376509	0.152172	0.703501	0.844045	no
719881	-	fAG	0.414363	0.411052	0.150678	0.830121	0.913939	no
719941	+	oTSS	-1.55054	-0.354021	-0.0247939	0.307309	0.557404	no
719980	+	fAG	-0.609111	-0.0848038	0.717871	0.0894396	0.276998	no
720079	+	fAG	-0.245295	0.609442	1.28814	0.103529	0.301588	no
720114	+	fAG	-0.0945142	0.414899	0.472661	0.871492	0.937025	no
720129	+	fAG	0.794986	-0.431988	0.685365	0.170179	0.400511	no
720157	+	fAG	-0.726462	-0.110045	-0.354648	0.575512	0.763244	no
720169	+	fAG	-2.33558	0.245757	-1.56798	0.00201591	0.0228489	yes
720424	+	iTSS	0.635558	-0.127674	-0.141471	0.362783	0.607925	no
720508	+	iTSS	0.734209	0.0622895	-1.51392	0.0309471	0.14494	no
720606	+	asTSS	0.319014	-1.25913	-0.983543	0.120029	0.328408	no
720606	+	iTSS	0.319014	-1.25913	-0.983543	0.120029	0.328408	no
721832	-	asTSS	1.46183	0.601867	1.67115	0.281406	0.531294	no
722284	-	asTSS	0.415678	0.336434	0.313895	0.885756	0.944129	no
722991	+	fAG	0.138727	0.118262	0.218427	0.978978	0.991536	no
722992	+	fAG	0.305601	-0.337456	2.07215	0.00194178	0.0222309	yes
723035	-	fAG	0.662295	-0.0667583	-0.865982	0.0153514	0.0930496	no
723056	+	fAG	0.694252	0.159637	2.10394	0.0318534	0.148039	no
723313	+	iTSS	0.349423	0.71216	-0.0700976	0.489263	0.704667	no
723617	+	iTSS	0.00841222	0.425313	0.0119342	0.800921	0.898989	no
724259	-	asTSS	-0.00381061	-0.380437	-0.297077	0.907698	0.954981	no
724515	-	asTSS	2.89946	1.76254	3.65288	0.0124478	0.081283	no
724515	-	iTSS	2.89946	1.76254	3.65288	0.0124478	0.081283	no
724572	-	iTSS	3.69959	1.134	5.13355	0.00585347	0.0483353	yes
725072	-	asTSS	1.11488	0.00211546	1.08381	0.169745	0.399889	no
725072	-	iTSS	1.11488	0.00211546	1.08381	0.169745	0.399889	no
725091	-	asTSS	1.40297	0.93905	0.265113	0.139048	0.358015	no
725119	-	fAG	0.468559	-0.211359	0.824085	0.268416	0.518181	no
725185	-	fAG	0.743481	-0.159192	2.05318	0.000194231	0.00396705	yes
725186	-	fAG	0.628073	0.245053	0.873219	0.268288	0.518051	no
725282	+	asTSS	0.354704	-0.290305	0.374575	0.428029	0.657844	no
725284	-	fAG	1.57907	-0.351161	1.27711	0.00875944	0.0640681	no
725377	+	asTSS	-0.453532	0.229803	0.611447	0.385811	0.624966	no
725421	-	iTSS	-0.0471819	-0.463653	-0.506703	0.756792	0.873962	no
725616	-	iTSS	0.0859988	0.307971	0.688682	0.457096	0.679605	no
726157	-	fAG	0.413979	-0.132955	-0.305556	0.469493	0.689144	no
726166	-	fAG	-0.240434	-0.000517716	-0.194468	0.875516	0.938976	no
726403	-	iTSS	-0.244358	0.0447854	-0.595008	0.543686	0.74171	no
726426	-	iTSS	-0.528401	-0.191494	-1.20746	0.0791654	0.257503	no
726603	-	iTSS	1.92932	0.773836	2.11035	0.034906	0.157038	no
727770	+	asTSS	0.628352	0.985963	-1.22106	0.0194208	0.108216	no
727787	+	asTSS	-0.287724	-0.476131	4.50589	8.57738e-08	1.22381e-05	yes
731010	+	asTSS	-0.424588	0.925663	-0.813185	0.18755	0.423633	no
731410	+	asTSS	0.318814	0.58935	-0.114546	0.509026	0.718333	no
732712	+	asTSS	0.458007	1.12358	0.200219	0.269483	0.519247	no
732713	+	asTSS	-0.75185	0.489609	0.389878	0.287899	0.53801	no
733010	+	asTSS	1.30848	0.82293	0.193178	0.264445	0.514292	no
733294	+	fAG	0.145015	0.622183	0.939222	0.643487	0.806226	no
733732	+	iTSS	0.447231	0.190989	0.611034	0.596545	0.777762	no
735186	-	asTSS	-0.336001	0.303476	0.389465	0.672018	0.823535	no
735205	+	iTSS	0.585449	0.203425	-0.297962	0.55933	0.751924	no
735296	-	asTSS	0.325218	-0.958899	-0.897985	0.334066	0.58417	no
735940	-	iTSS	-0.0853987	0.682219	-0.755889	0.0974094	0.290976	no
736366	+	asTSS	-0.0526667	0.635423	-0.556608	0.227167	0.472117	no
736435	-	iTSS	1.73627	-0.208633	0.495217	0.00355997	0.0345364	no
736790	-	iTSS	-0.232413	-0.607459	1.10709	0.152438	0.37629	no
736886	-	iTSS	-0.0479955	-0.0111226	0.00633219	0.999778	1	no
737156	-	fAG	0.538555	1.52528	-7.88977	0.023343	0.121363	no
737440	+	fAG	-0.889769	1.08147	1.0615	0.171532	0.402437	no
737646	+	fAG	0	3.06333	8.93084	1.50907e-08	3.50507e-06	yes
737660	+	fAG	-0.0644	0.188235	2.37713	4.17534e-05	0.00123012	yes
738347	-	asTSS	0.310985	0.362504	0.336593	0.894943	0.948355	no
738349	+	fAG	-0.447844	-0.171357	0.367974	0.668996	0.821705	no
738373	+	fAG	-1.19909	0.273096	-2.06532	0.0323217	0.149243	no
738382	+	fAG	-0.0407858	-0.786053	-0.667227	0.346229	0.595737	no
738410	+	fAG	1.36499	-1.22237	0.185462	0.00248755	0.0266036	no
738467	+	iTSS	0.882102	0.768244	-0.0849016	0.154492	0.379009	no
739066	+	fAG	-0.421496	0.558771	-0.952382	0.400368	0.636884	no
739096	+	fAG	-0.406798	-0.167885	-2.32145	0.00262266	0.027616	yes
739099	-	fAG	0.218107	0.47701	0.562653	0.449319	0.67462	no
739456	+	iTSS	1.00552	0.978703	0.418917	0.46312	0.684485	no
739956	+	fAG	1.05926	0.40584	0.00994849	0.103221	0.301087	no
740006	+	fAG	-0.0626591	-0.126079	0.0299067	0.993602	0.998149	no
740031	+	fAG	0.686235	1.58846	1.67659	0.0303006	0.142883	no
740033	+	fAG	0.118889	2.01586	0.758273	0.0342311	0.155119	no
740383	+	asTSS	0.635267	0.973347	0.223744	0.690068	0.835269	no
740811	+	asTSS	1.0876	-0.553258	1.45441	0.0607951	0.220717	no
741076	-	iTSS	-0.121461	0.212552	0.632448	0.386233	0.625355	no
741344	+	asTSS	0.980967	0.960102	0.109688	0.610928	0.785998	no
741401	+	asTSS	-1.37292	0.487589	-0.835356	0.0202028	0.110927	no
741434	-	fAG	-1.23795	0.0287834	0.340427	0.0091224	0.06595	no
741458	+	asTSS	-1.49519	0.646856	-0.35759	0.0252065	0.127082	no
741780	+	asTSS	-0.595084	0.53137	0.237331	0.37962	0.620837	no
742162	-	iTSS	0.400791	0.437348	0.344768	0.780988	0.887437	no
[truncated: 14,131 more rows]

## Sheet: Sheet 2-condition in stationary
TSS position	strand	TSS category	log2(FC) stat LB - stat MM	log2(FC) stat LB - stat LB + acid	log2(FC) stat LB - stat LB + NaCl	PValue	FDR	regulation
113	+	fAG	-1.27199	0.059703	-1.17774	0.0742921	0.112611	no
148	+	fAG	1.88237	-0.336708	1.0789	0.000555712	0.00176392	no
169	-	asTSS	-0.698823	-0.592762	0.155926	0.417404	0.474376	no
170	+	fAG	0.59936	-0.283058	-3.43134	1.84619e-05	9.70465e-05	yes
177	+	fAG	0.747441	-0.196943	-2.01635	0.000230914	0.000834692	yes
199	+	fAG	2.14163	-0.642654	-3.02337	2.85089e-08	4.39742e-07	yes
339	+	fAG	4.90118	2.00042	5.52029	3.27419e-07	3.25383e-06	yes
1193	-	asTSS	0.222131	0.548956	0.54975	0.702189	0.735474	no
1413	-	asTSS	-1.7048	-0.720466	0.031296	0.0286453	0.0505022	no
2274	-	asTSS	4.42227	2.48649	-4.27325	4.03828e-09	8.8448e-08	yes
2408	+	iTSS	-1.17251	-0.759818	0.181633	0.0763475	0.115176	no
2598	+	fAG	-1.13663	-0.973198	-1.09758	0.0585008	0.0919035	no
3746	-	asTSS	0.915832	-0.751206	0.776657	0.0136804	0.0272422	no
5165	+	fAG	-0.784747	-0.438226	0.201542	0.331086	0.390282	no
5214	+	fAG	0.710094	0.271051	3.88227	7.55398e-09	1.47844e-07	yes
5261	-	asTSS	4.7793	0.0238288	3.52557	6.05796e-06	3.75567e-05	yes
5859	-	iTSS	1.11993	-0.277426	0.520364	0.122594	0.170365	no
6498	-	fAG	1.21186	-0.0442558	1.77212	0.00121783	0.00346182	no
6706	+	asTSS	0.0292869	-0.258459	0.15838	0.937654	0.944606	no
6745	+	asTSS	0.773255	0.538434	1.45439	0.13299	0.182262	no
6908	-	iTSS	0.705635	-0.779189	1.09502	0.161014	0.213747	no
7415	-	iTSS	1.69711	0.00504615	2.91182	0.00025938	0.000923058	yes
8033	-	fAG	-0.195879	-0.729888	-0.789382	0.282601	0.341559	no
8059	+	fAG	0.259566	-0.427109	0.339061	0.533108	0.582285	no
8070	-	fAG	-1.6031	-0.367069	-0.40554	0.0481604	0.0780778	no
8208	+	fAG	-0.274915	-0.25319	0.531513	0.363803	0.42191	no
8241	-	asTSS	-1.43038	-1.11149	0.421795	0.00319318	0.00791656	no
8336	-	asTSS	-1.49912	-0.799018	0.531744	0.0629255	0.0977704	no
8951	+	iTSS	-1.46688	-0.49396	-0.402883	0.13211	0.181206	no
9294	+	fAG	-0.814195	-0.0507594	0.299129	0.133885	0.183276	no
9376	-	asTSS	-1.10748	-0.0659335	-0.262074	0.259939	0.318701	no
9799	-	asTSS	-1.27769	-0.278683	-0.646596	0.126674	0.175011	no
11006	-	iTSS	-1.08199	-0.178873	1.65395	2.35285e-05	0.000119436	no
11107	+	asTSS	1.06007	-0.239364	0.363947	0.122257	0.169991	no
11560	+	asTSS	-0.0135185	0.647205	1.28041	0.0799328	0.119645	no
11953	-	hAG	1.76918	-1.1297	0.925554	0.000529275	0.00169319	no
12065	+	fAG	-0.516013	-0.118254	2.16928	3.36748e-06	2.29889e-05	yes
12140	+	fAG	0.199422	-0.27642	3.65185	4.9983e-10	1.66116e-08	yes
12152	-	asTSS	0.461865	-0.644885	-0.872333	0.0514838	0.0825973	no
12159	+	fAG	-0.211644	0.64549	0.302899	0.519683	0.569928	no
12174	+	fAG	-1.15652	-0.725815	-0.121924	0.161984	0.214806	no
13100	+	iTSS	-1.60949	-0.838981	-0.0048694	0.0188634	0.0356713	no
14109	-	asTSS	0.304885	0.355169	1.14833	0.283402	0.342425	no
14552	+	iTSS	0.375334	-0.472899	0.556282	0.249147	0.307401	no
15097	+	iTSS	-0.227819	-0.107908	1.52009	0.0102388	0.0213107	no
15601	-	iTSS	0.574451	0.299525	-0.415091	0.211401	0.267719	no
15620	+	asTSS	-0.207892	-0.262532	-1.63304	0.158879	0.211405	no
15629	-	fAG	-1.491	-0.431045	-3.39698	0.000720095	0.0022051	yes
15721	-	fAG	-0.949627	0.107	1.90081	0.00113722	0.00326567	no
15814	-	fAG	1.05624	0.118673	0.280654	0.235975	0.293767	no
15979	+	fAG	0.716153	-0.972867	-0.256686	0.131807	0.180889	no
16082	-	asTSS	0.295175	-1.01492	-0.300511	0.107983	0.153389	no
16090	+	fAG	-2.25821	-0.748143	-2.63464	2.90038e-05	0.000142207	yes
16122	+	fAG	-1.09589	0.406004	2.7331	6.00077e-07	5.40908e-06	yes
16257	-	asTSS	-0.201685	-0.430341	0.940093	0.0883712	0.129891	no
16630	-	asTSS	-0.921489	-0.193363	-0.263702	0.350067	0.408588	no
16691	+	iTSS	-1.46963	-1.10274	-0.350694	0.0158426	0.0308227	no
16935	-	asTSS	0.587984	0.557493	2.32417	0.00143245	0.00398734	yes
16937	-	asTSS	-2.37515	0.0426224	-2.52494	6.40464e-05	0.000281047	yes
17041	+	iTSS	3.38276	0.602854	5.5059	1.84042e-10	7.53329e-09	yes
17221	+	fAG	-1.31363	-0.137975	-2.9798	8.75233e-05	0.000365672	yes
17823	+	iTSS	-1.2261	-0.595049	-1.10064	0.104023	0.148829	no
18179	-	asTSS	0.903686	-0.0797479	0.491654	0.235982	0.293767	no
18200	+	iTSS	2.49423	-1.02114	0.791199	0.000103115	0.000419753	yes
18327	-	asTSS	-0.0362454	-1.31852	-0.272936	0.116241	0.163011	no
18327	-	iTSS	-0.0362454	-1.31852	-0.272936	0.116241	0.163011	no
18952	-	hAG	-0.553573	-1.1991	1.94318	9.14383e-05	0.000379647	no
19080	+	asTSS	4.04213	0.961653	4.56118	6.47803e-06	3.9815e-05	yes
19629	+	asTSS	1.41652	-0.741709	1.45219	0.00115953	0.00331828	no
19680	+	asTSS	1.95264	-0.019524	0.520663	0.00285065	0.00718689	no
19948	-	iTSS	1.80926	-0.92884	3.08667	4.33388e-07	4.13219e-06	yes
19976	+	asTSS	1.93766	-0.637735	2.98999	6.91997e-07	6.09464e-06	yes
20337	+	asTSS	5.1035	0.328369	2.90213	1.48095e-09	4.00007e-08	yes
20702	-	iTSS	1.97309	-0.555268	3.39928	1.38694e-07	1.59678e-06	yes
20880	+	asTSS	-0.409748	-0.333077	0.637102	0.477945	0.530917	no
21006	+	asTSS	3.20883	0.704727	2.50394	0.000249772	0.00089348	yes
21258	+	asTSS	1.59769	-0.380436	1.02292	0.00136135	0.00381494	no
21387	+	asTSS	1.95781	-2.19407	0.581171	9.87883e-06	5.69165e-05	yes
21450	+	asTSS	0.455835	-0.222881	1.1285	0.0361557	0.0614208	no
22417	+	asTSS	0.738952	-0.570391	4.21342	3.70821e-07	3.62204e-06	yes
22560	+	asTSS	2.58718	-0.404836	2.52981	6.02254e-05	0.00026686	yes
23176	+	oTSS	1.06651	-0.648919	2.44376	4.49748e-05	0.000207463	yes
23766	+	asTSS	3.25593	0	8.66085	2.48363e-10	9.5773e-09	yes
24750	+	asTSS	-0.016396	-0.738499	0.475632	0.66396	0.701688	no
25390	+	fAG	-1.46005	-1.4927	-0.708042	0.0397357	0.0665538	no
25413	+	fAG	-1.11562	-0.947144	0.609274	0.00598701	0.0135222	no
25500	-	fAG	3.47495	0.216819	4.158	8.09471e-07	6.96048e-06	yes
25509	-	fAG	2.31642	-3.17122	3.15436	1.62927e-05	8.70878e-05	yes
25524	-	fAG	4.4544	-0.909693	5.31544	5.09121e-13	1.22508e-10	yes
25613	-	fAG	3.04059	-0.432907	3.65224	2.36975e-10	9.24527e-09	yes
25795	+	fAG	1.71911	-0.29355	2.90466	2.6558e-07	2.72748e-06	yes
25968	+	iTSS	-1.01225	0.0956788	-0.0780821	0.178463	0.232811	no
26185	+	iTSS	-1.32478	0.340825	1.90065	7.78405e-05	0.000330406	no
26247	+	iTSS	-0.235452	0.135709	2.10855	0.000446028	0.00146705	yes
26419	+	iTSS	-4.81366	-0.151409	2.47068	1.24137e-06	9.97442e-06	yes
26641	+	fAG	-1.08557	0.273885	3.00137	7.48021e-07	6.51339e-06	yes
26781	+	fAG	1.10551	0.618544	1.62951	0.0839701	0.124503	no
27119	-	asTSS	0.946211	0.740448	1.69633	0.0536954	0.0855589	no
28066	-	asTSS	1.03085	0.188612	0.666388	0.242901	0.300878	no
29426	+	fAG	1.08959	0.611119	4.28398	1.48603e-10	6.36982e-09	yes
29756	-	asTSS	0.254713	-0.938579	-0.368436	0.147788	0.199074	no
31420	+	fAG	-2.09308	-1.19467	-1.97429	0.00195849	0.00521263	yes
31489	+	fAG	-0.513717	-0.379636	-1.97131	0.0109355	0.022517	no
31638	+	fAG	1.86789	-0.308734	1.8814	0.000118716	0.000473042	no
32102	-	asTSS	1.03217	0.773139	1.35246	0.0958824	0.138998	no
32662	+	fAG	0.657866	-0.114599	1.56892	0.0047607	0.0111261	no
32718	+	fAG	0.0303253	-0.456979	0.514105	0.289216	0.348186	no
32974	-	asTSS	1.35287	-0.245643	-0.1798	0.00903982	0.0191505	no
33504	+	iTSS	-1.85626	0.10145	1.4207	0.00105645	0.00305924	no
33588	-	asTSS	0.816405	0.0224488	2.06933	0.0255315	0.0459451	yes
33926	+	fAG	1.64824	0.0362097	5.84311	5.83342e-10	1.8794e-08	yes
33996	+	fAG	5.77325	0.200749	3.62528	3.9309e-11	2.45374e-09	yes
34142	-	asTSS	-1.76639	0.0437302	-0.400728	0.0107179	0.0221489	no
34412	-	asTSS	-0.470166	-0.259366	0.158554	0.727651	0.758089	no
36982	-	asTSS	-0.523179	-0.783688	-0.00047793	0.40522	0.462777	no
36984	-	asTSS	-1.26809	-0.0704797	-0.922211	0.0595298	0.0933292	no
38299	-	asTSS	-0.41146	-0.618438	-1.01497	0.259438	0.318224	no
38568	+	fAG	0.726373	-0.830317	0.974385	0.204012	0.259785	no
38592	+	fAG	2.46271	0.168692	-3.24247	3.25701e-09	7.45232e-08	yes
38866	+	iTSS	0.82307	0.331188	-0.314817	0.186265	0.241006	no
38877	+	iTSS	-1.50987	-0.106702	-0.0851581	0.124305	0.172298	no
39060	+	iTSS	2.25569	-0.400206	-2.11506	3.77237e-06	2.52439e-05	yes
39096	+	asTSS	1.69318	0.811011	0.572028	0.0769205	0.115909	no
39314	+	asTSS	2.78827	0.442283	0.685917	0.000308969	0.00107221	yes
39316	+	asTSS	2.42073	0.339197	3.17009	0.000130737	0.000513461	yes
39599	+	asTSS	3.19716	-0.0133678	2.16364	2.64119e-06	1.86555e-05	yes
40426	+	asTSS	2.22534	0.308588	0.670717	0.000760734	0.00230867	yes
40568	+	asTSS	1.98807	-0.722937	0.219504	0.000104151	0.000423366	no
41886	+	asTSS	3.48668	0.0982764	4.48478	4.43458e-07	4.21564e-06	yes
44346	-	iTSS	-1.42856	0.0666106	0.387225	0.0158817	0.0308873	no
44359	+	asTSS	0.185091	0.114513	-0.888788	0.167881	0.221216	no
44543	+	asTSS	-0.754811	-0.832473	-0.305645	0.341571	0.400588	no
46422	+	asTSS	0.338397	-0.0456816	2.85775	4.92842e-06	3.17067e-05	yes
50467	+	iTSS	2.26174	0.867075	1.68411	0.00590035	0.0133658	yes
50501	+	iTSS	2.01819	0.296078	3.74748	3.30187e-06	2.25873e-05	yes
51630	+	fAG	-0.242686	-0.271912	-0.552771	0.773541	0.798898	no
51895	+	iTSS	-0.514334	0.173148	-0.134652	0.643968	0.68378	no
53653	-	asTSS	0.662402	-0.0552807	-0.294669	0.359406	0.417732	no
53879	+	iTSS	-0.145862	-0.0959803	-0.436185	0.808492	0.830075	no
54203	+	fAG	-1.30619	-0.907545	-1.80397	0.0296588	0.0519361	no
54214	+	fAG	5.0031	-0.324678	3.79848	3.44754e-12	4.65751e-10	yes
54351	-	asTSS	5.07243	2.29414	4.52214	2.74062e-06	1.92489e-05	yes
54740	+	fAG	0.443258	-0.0963473	0.594436	0.502573	0.554195	no
54775	-	asTSS	-1.87427	-0.0782423	-0.731525	0.00812805	0.0175313	no
54778	+	fAG	-1.00182	0.191312	-0.253681	0.0907764	0.13281	no
54788	-	asTSS	-1.12857	-0.0460927	-0.621201	0.112639	0.158817	no
54811	+	fAG	-0.294633	-0.768978	-0.594383	0.415994	0.472989	no
54988	+	fAG	-0.725886	-0.815354	-2.30757	0.00915825	0.0193665	yes
55347	+	asTSS	3.79618	-0.0904241	2.05873	1.51002e-09	4.04868e-08	yes
55347	+	iTSS	3.79618	-0.0904241	2.05873	1.51002e-09	4.04868e-08	yes
56169	+	asTSS	-0.650659	-0.878546	-0.602084	0.386723	0.444438	no
56901	-	iTSS	0.514613	-0.185984	0.198411	0.574703	0.620457	no
56926	-	iTSS	0.464516	-0.528955	0.278853	0.263156	0.322033	no
57010	-	iTSS	-1.32628	-0.879782	-1.37692	0.0229252	0.0419967	no
57563	-	fAG	-0.295114	-0.443103	1.14389	0.00638822	0.0142832	no
57880	+	asTSS	0.320658	-0.704984	0.403097	0.18713	0.241879	no
58752	-	iTSS	-1.22136	-0.772607	-0.609754	0.117583	0.164603	no
58881	+	asTSS	-0.735746	-0.580586	0.0494608	0.527861	0.577629	no
59304	+	asTSS	-1.38162	-0.981323	0.487491	0.00858695	0.0183488	no
60282	-	iTSS	-1.26808	-0.424329	-0.0757019	0.0863693	0.127427	no
60313	+	asTSS	-0.578234	0.82897	1.79258	0.00310589	0.00773473	no
60334	+	asTSS	-1.24233	-0.168989	0.908905	0.155053	0.207114	no
60334	-	iTSS	3.20529	-0.226859	1.27612	2.7242e-07	2.79036e-06	yes
61309	+	asTSS	1.3215	0.381444	2.20709	0.00372982	0.00905263	yes
61356	+	asTSS	-1.84253	-0.202785	-0.782782	0.0098414	0.0205931	no
61864	+	asTSS	-1.86573	-0.298113	-0.101527	0.0291635	0.0512484	no
62126	+	fAG	0.325095	-0.204979	1.90925	0.000438026	0.0014443	no
62132	-	fAG	2.66931	0.257317	3.93272	1.79835e-08	3.04682e-07	yes
62179	+	fAG	-0.75289	0.157016	0.105921	0.416364	0.473303	no
62217	-	fAG	0.787875	-0.291785	0.400794	0.124093	0.172086	no
62229	-	fAG	-1.76093	-0.472024	-2.73026	5.228e-05	0.000236426	yes
62235	+	fAG	0.310371	-0.646665	0.322059	0.192283	0.247318	no
62468	+	iTSS	-0.502961	-1.02329	-0.505019	0.456421	0.511015	no
63334	-	oTSS	2.86027	-0.296817	1.76472	4.51036e-05	0.000207926	yes
63702	-	asTSS	1.77813	0.386486	2.01437	0.00645593	0.0144038	yes
63909	+	iTSS	0.950269	-1.11677	0.885039	0.00931087	0.0196414	no
64032	+	iTSS	-0.487307	-0.625722	-0.319491	0.682223	0.718025	no
64047	+	iTSS	1.41542	-0.110844	1.75761	0.00275113	0.00697206	no
64432	+	asTSS	-0.727585	0.817455	0.598639	0.069483	0.106316	no
64602	+	asTSS	-1.83193	-0.114747	-1.36451	0.016491	0.0318606	no
66312	+	asTSS	0.294897	0.140319	0.201738	0.947955	0.953877	no
68289	-	fAG	4.57764	-1.35619	5.75983	9.48625e-12	9.45925e-10	yes
68520	-	iTSS	-2.03726	-0.654149	0.404389	0.00163754	0.00446796	yes
70044	-	iTSS	-1.33961	-0.116914	-0.341682	0.126285	0.17457	no
70735	-	fAG	0.943537	0.0273035	0.643044	0.129865	0.17874	no
70786	+	asTSS	0.891829	-0.139563	0.744865	0.153918	0.205887	no
70878	-	fAG	1.51691	0.0154554	0.957375	0.0388234	0.0651898	no
71245	+	asTSS	-1.6929	-0.646368	0.928583	0.00122863	0.00349054	no
71489	+	asTSS	0.647282	0.0907976	0.598236	0.502029	0.553759	no
72680	+	asTSS	-1.69083	-0.399739	0.0351427	0.0312343	0.0542621	no
73501	+	asTSS	-0.0536956	0.135306	1.36965	0.0572168	0.090233	no
74730	-	iTSS	0.387498	0.0350434	0.783724	0.486314	0.538954	no
74924	-	fAG	0.608649	0.184432	-0.28108	0.470076	0.523603	no
75068	+	fAG	-0.232545	-0.0564047	0.50545	0.44407	0.499285	no
75821	-	asTSS	-0.933535	-0.102028	-0.657233	0.379574	0.437178	no
76118	+	fAG	2.67076	-1.03133	0.604628	2.29217e-07	2.41743e-06	yes
76162	+	fAG	-1.31157	-0.150964	-0.362174	0.180592	0.235066	no
76175	+	fAG	3.90545	0.483935	6.73955	3.49476e-13	9.43349e-11	yes
76176	+	fAG	3.97227	-0.684898	6.98281	1.58415e-14	1.13012e-11	yes
76210	-	asTSS	-1.03972	-1.23566	-2.48587	0.00411708	0.00983717	yes
76293	-	asTSS	1.83855	1.25896	2.69126	0.0110819	0.022776	yes
76726	+	iTSS	-0.0197128	-0.804685	-2.40756	0.00172034	0.00466139	yes
79946	+	asTSS	-0.373051	-0.243616	-0.381099	0.891459	0.904087	no
80428	-	fAG	0.788719	0.0892075	2.79516	0.000195852	0.000723532	yes
80573	+	hAG	-1.16493	0.0446739	-0.147291	0.122626	0.170397	no
80626	+	hAG	-0.474296	-0.636409	1.51901	0.000787551	0.00237921	no
80628	+	hAG	1.0461	-0.303898	1.51626	0.011935	0.0242427	no
80704	-	asTSS	0.962606	-0.854162	-0.247301	0.0358651	0.0610018	no
80795	+	iTSS	-0.517597	-0.124328	-0.603259	0.520459	0.570571	no
80985	+	iTSS	0.307852	-0.23248	0.75267	0.336132	0.395257	no
81191	+	iTSS	0.133832	-0.541827	-1.36547	0.0301141	0.0525675	no
81398	-	oTSS	0.256058	-0.575614	-1.22662	0.0717488	0.109285	no
81407	-	oTSS	0.490881	-0.564209	-0.814052	0.0494369	0.0798497	no
81424	+	asTSS	1.57742	-1.07555	2.74762	3.84326e-05	0.000181659	yes
81798	-	iTSS	-0.57173	-0.916789	-1.72422	0.0672858	0.103349	no
83140	+	fAG	0.540239	0.281283	2.30321	0.000980852	0.00286776	yes
83165	-	fAG	0.526364	-0.866166	2.53322	1.62838e-06	1.252e-05	yes
83168	-	fAG	-0.132227	-0.154133	0.752413	0.218639	0.275211	no
83196	+	fAG	-1.14584	-0.126019	0.83964	0.00233084	0.00606232	no
83232	-	fAG	-0.893465	0.110317	1.82888	0.000443851	0.00146133	no
83449	+	asTSS	0.110492	-0.114635	-0.355671	0.833262	0.852423	no
83463	+	asTSS	0.759783	-0.334546	-0.496308	0.11451	0.160966	no
84284	-	fAG	-2.33312	0.253497	-1.32626	0.00244974	0.00632626	yes
84467	-	iTSS	0.295523	0.654347	1.76868	0.114911	0.161417	no
84486	+	asTSS	1.6652	0.735251	3.0512	0.00331691	0.00817564	yes
84846	+	asTSS	-1.52306	-0.566888	-2.32728	0.00152204	0.00419637	yes
84939	+	asTSS	-0.337975	-0.573706	1.31658	0.00730355	0.015979	no
85966	+	asTSS	0.158014	-1.0514	-2.76492	0.0320786	0.0555391	no
86610	+	asTSS	0.177486	0.809897	0.81382	0.332329	0.391523	no
87075	-	iTSS	-0.91267	-0.725778	-1.45019	0.0594625	0.0932603	no
87087	+	asTSS	1.78865	-0.180027	-6.71587	1.57432e-06	1.21935e-05	yes
87090	-	iTSS	-2.12344	-0.799467	-1.17667	0.0138652	0.0275522	yes
88343	-	fAG	0.855921	-0.0584552	-0.762876	0.010272	0.0213681	no
88353	+	asTSS	-1.13751	-1.51514	-0.642803	0.109147	0.154782	no
88761	+	fAG	-0.717252	-1.7388	-1.16975	0.15266	0.204533	no
88912	+	fAG	-1.13981	-0.237871	-0.0987706	0.194088	0.249223	no
89357	+	iTSS	0.877869	-1.17826	0.48642	0.0148983	0.0292792	no
89375	-	asTSS	0.0760778	-0.404786	-0.755022	0.491055	0.543485	no
89414	+	iTSS	1.86425	-0.965943	-0.436157	0.00250587	0.00644704	no
89509	-	asTSS	0.745838	-0.682204	-0.0377183	0.134192	0.183595	no
89969	-	asTSS	-0.713281	-0.701817	-2.45154	0.00858407	0.0183446	yes
90205	+	fAG	3.41639	0.344676	2.42071	4.80836e-08	6.69784e-07	yes
91144	-	asTSS	0.53132	0.0711753	1.72367	0.00707239	0.0155482	no
91319	-	asTSS	1.0081	-0.0649493	0.564597	0.099704	0.143621	no
91712	-	asTSS	-0.825907	-0.830721	0.771151	0.0171609	0.0329541	no
92144	-	asTSS	0.112528	-1.06753	1.00772	0.00404481	0.00969114	no
92167	+	iTSS	0.148384	-0.0926474	-0.962774	0.18633	0.241058	no
92259	-	asTSS	1.10822	-0.707884	1.26253	0.00216237	0.00568258	no
92568	-	asTSS	2.37684	-0.0817219	-1.53091	2.96597e-07	2.9937e-06	yes
92575	+	fAG	-1.18662	-0.0504532	-0.615182	0.0769019	0.115898	no
92605	+	fAG	0.238267	-0.39142	-0.248423	0.687956	0.723031	no
93090	-	asTSS	0.0225016	0.0874933	1.01984	0.179715	0.234169	no
93431	+	iTSS	0.335253	-0.764696	1.77544	0.000584094	0.00184201	no
93731	-	asTSS	0.980697	-0.202716	-1.65836	0.0146091	0.0287589	no
93839	+	oTSS	-1.49613	-0.308598	-0.349334	0.0749569	0.113429	no
93966	+	asTSS	1.3852	-1.05839	2.15209	0.000207693	0.000761644	yes
94195	+	fAG	0.335914	-0.630535	0.715386	0.0512712	0.0823464	no
94196	+	fAG	0.186273	-0.178172	2.41863	2.45446e-06	1.75225e-05	yes
94710	-	asTSS	-1.52174	-0.919988	-0.500508	0.113942	0.16035	no
95434	-	asTSS	0.894454	-1.27392	1.02923	0.00503044	0.0116651	no
96000	+	fAG	0.440442	-0.493884	-1.26665	0.16231	0.215153	no
96064	-	asTSS	-0.739617	-0.924027	1.34553	0.00259238	0.00663372	no
96148	-	asTSS	1.00799	-0.190805	-1.50158	0.00198962	0.00528562	no
96856	-	asTSS	-0.0715591	-0.667508	0.956587	0.0425907	0.0705254	no
97065	+	iTSS	-0.857359	0.128413	-4.31414	1.88935e-05	9.90028e-05	yes
97091	+	iTSS	1.38618	-0.39702	-3.71778	6.31355e-09	1.27774e-07	yes
99053	+	fAG	-1.66877	0.271488	-1.40203	0.00236814	0.00614411	no
100432	-	asTSS	-0.0831666	-0.327457	0.54572	0.508109	0.559478	no
100549	+	fAG	-1.08101	0.347778	-1.40357	0.0105923	0.0219141	no
100946	-	asTSS	-0.0684282	0.0487888	-0.087359	0.992559	0.993404	no
101578	+	fAG	-2.74671	0.153916	-2.13331	8.79959e-05	0.000367416	yes
101580	-	asTSS	0.583582	0.648431	-1.21521	0.0167467	0.0322829	no
102297	+	iTSS	0.63893	-0.172219	1.31694	0.0451907	0.0740027	no
103977	+	iTSS	4.1694	1.8987	6.33386	1.0451e-05	5.97136e-05	yes
104468	+	iTSS	-0.504287	0.0873126	-0.0394134	0.701804	0.735187	no
106682	+	fAG	-1.30747	-0.71564	0.509648	0.00635415	0.0142246	no
106777	+	fAG	-1.6673	-0.401555	-0.202709	0.0539114	0.085839	no
106860	+	iTSS	0.30839	0.0513365	2.22225	0.000639327	0.00199198	yes
107060	+	iTSS	-0.955121	-0.268331	0.715203	0.0529348	0.0845695	no
107139	+	iTSS	1.43207	-0.0797751	1.27678	0.0102373	0.02131	no
107349	+	iTSS	-1.01057	-0.358029	0.742319	0.0157182	0.0306163	no
107351	+	iTSS	0.963612	-0.227956	0.709699	0.065571	0.101267	no
107478	+	iTSS	-1.51044	0.1615	-0.0415354	0.0161891	0.0313776	no
108167	+	iTSS	-0.679379	-0.354617	3.83614	2.41724e-11	1.80165e-09	yes
108370	-	asTSS	-0.0231528	-0.571582	-0.202481	0.748718	0.776928	no
108865	-	asTSS	1.12452	-0.685917	1.64373	0.000598226	0.00188064	no
109242	+	iTSS	-1.35899	-0.296765	0.548604	0.00506789	0.0117383	no
109299	+	iTSS	-0.545532	-0.31212	0.358068	0.349816	0.408413	no
109852	+	fAG	-0.891241	-0.313914	-1.36915	0.0793898	0.118966	no
111108	+	fAG	0.356484	-0.927271	2.8759	1.15077e-07	1.35695e-06	yes
111114	+	fAG	1.24294	-0.170213	2.99674	1.26448e-06	1.01397e-05	yes
111136	+	fAG	-1.2875	-0.0715662	0.729497	0.00431018	0.0102276	no
111296	+	iTSS	0.306063	-0.980193	0.00714203	0.173169	0.226808	no
111352	+	iTSS	-0.602012	-0.909263	1.7431	2.60793e-05	0.000130266	no
111564	+	iTSS	-0.661287	-0.122609	1.79106	9.39643e-05	0.000387877	no
111718	+	iTSS	0.39922	-0.916068	0.0646544	0.222619	0.279463	no
112169	+	fAG	2.53746	-0.730721	3.73092	6.60092e-05	0.000288267	yes
112274	+	fAG	0.556859	-0.0677455	1.45153	0.00770673	0.0167465	no
112536	-	asTSS	0.179666	-0.909266	-0.495013	0.381247	0.438853	no
112722	-	asTSS	-0.808378	-0.176148	0.260304	0.338481	0.397505	no
112731	-	asTSS	-0.39701	-0.205538	-0.271226	0.88687	0.899935	no
115351	+	iTSS	-1.2065	-0.611526	-0.908384	0.154823	0.206876	no
116530	+	asTSS	0.106284	-0.247646	-0.401504	0.825269	0.845458	no
117178	-	fAG	0.463873	-0.563452	0.00936519	0.491593	0.543991	no
117812	-	fAG	0.44601	-1.25827	-0.160477	0.0253346	0.045669	no
117884	+	fAG	1.57339	-0.203324	-0.459729	0.00154569	0.0042522	no
118416	+	iTSS	-1.63754	-1.02938	0.425437	0.00851596	0.0182244	no
119528	-	iTSS	-0.782294	-0.438521	-0.995873	0.20389	0.259705	no
120136	+	asTSS	1.97367	0.202318	1.87628	0.00299468	0.00749889	no
121086	+	asTSS	-0.704905	-0.1764	0.306942	0.237764	0.295485	no
122277	-	fAG	0.410599	0.494495	-1.72798	0.00496894	0.0115412	no
123153	-	fAG	0.963554	0.100406	0.944361	0.15227	0.204133	no
123169	-	fAG	1.14289	-0.172293	0.783613	0.0193566	0.0364282	no
123193	+	fAG	-0.966356	-0.754216	-0.0927023	0.177728	0.231958	no
123480	+	iTSS	-1.51439	-1.07839	-1.54767	0.0232055	0.042479	no
123489	+	iTSS	1.36065	0.398201	1.57281	0.0608424	0.0949622	no
124211	+	iTSS	0.673268	-0.205481	1.57767	0.025382	0.045738	no
126166	-	fAG	-0.0832457	0.526385	0.770613	0.305687	0.365154	no
126393	-	oTSS	-1.28488	0.0401045	2.76715	5.17202e-06	3.28911e-05	yes
126515	+	fAG	-2.36067	-0.741283	0.647308	0.000945586	0.00277807	yes
126524	+	fAG	-0.656275	-0.0989333	3.27724	3.3785e-10	1.22257e-08	yes
126543	+	fAG	1.33456	-1.88724	5.87728	2.73484e-09	6.51889e-08	yes
127102	+	iTSS	-0.994221	-0.23367	2.48578	4.65612e-07	4.37058e-06	yes
127342	+	fAG	-0.0382675	-0.523917	-0.00911827	0.905979	0.916486	no
127350	+	fAG	-0.339351	0.0715067	-1.25739	0.12758	0.176105	no
127459	+	fAG	-1.19982	0.0928826	0.0780552	0.0639874	0.0992033	no
128338	+	iTSS	-1.06702	-0.174586	0.431722	0.0854327	0.126306	no
129507	-	asTSS	-1.11196	-0.794461	0.481477	0.0178709	0.0340752	no
130511	-	asTSS	6.56007	2.70442	0	6.04552e-07	5.44451e-06	yes
131750	+	iTSS	-1.12994	0.041912	1.61213	0.00047855	0.00155406	no
132127	+	fAG	-0.382256	0.342415	2.2341	1.2013e-05	6.72156e-05	yes
132208	+	fAG	0.393029	0.0575058	2.78368	2.52593e-07	2.61291e-06	yes
132238	+	fAG	0.485011	-0.377912	1.43277	0.0239641	0.0436516	no
132540	+	iTSS	0.135211	0.16719	-0.283728	0.858593	0.874752	no
133377	+	iTSS	1.59455	-0.243332	-0.552625	0.00367952	0.00895447	no
133873	+	asTSS	1.21744	0.177328	0.341804	0.0540291	0.0859534	no
134526	-	iTSS	-0.355259	-0.064472	0.412212	0.558684	0.605716	no
134572	+	asTSS	-1.30659	-0.546215	-1.8076	0.0134868	0.0269115	no
134573	+	asTSS	-0.719072	-0.571209	-0.167932	0.485434	0.538129	no
134603	+	asTSS	-1.29689	-0.347398	-0.508412	0.186731	0.241468	no
134885	-	iTSS	-0.791521	-0.851897	-2.05142	0.0103487	0.0215014	yes
135308	+	asTSS	-0.783375	-0.312371	0.634373	0.0566542	0.089467	no
135892	+	fAG	-0.253736	-0.529619	0.899294	0.0413777	0.0688777	no
135893	+	fAG	0.262507	-0.029976	0.478945	0.707895	0.740635	no
135927	+	fAG	-0.710554	-0.293207	-0.0145371	0.531139	0.580484	no
136116	+	iTSS	1.85567	0.214463	-1.21166	3.80824e-05	0.000180345	no
136144	+	iTSS	0.955382	0.294916	-0.905599	0.0294193	0.0516116	no
137796	-	asTSS	0.431241	-0.0951634	0.0352664	0.770584	0.796091	no
138452	-	asTSS	2.24089	-0.291634	1.3263	0.00114944	0.00329602	yes
138712	+	fAG	-1.5502	0.00547486	-0.230589	0.0116796	0.0238123	no
138961	+	iTSS	-0.188527	-0.0136851	-0.398013	0.84609	0.863776	no
140750	-	iTSS	-1.66342	-0.0758219	-0.324865	0.0250949	0.0453474	no
140845	-	fAG	-0.937199	-0.786079	-0.0899852	0.203681	0.259522	no
140877	-	fAG	4.28455	0.808676	7.55102	4.08753e-12	5.30185e-10	yes
140892	+	asTSS	-0.623634	0.261007	-1.0838	0.0907013	0.13271	no
140923	-	fAG	-1.07386	0.324749	1.12923	0.0104523	0.0216738	no
141313	-	fAG	0.812873	-0.720336	2.01581	2.44358e-05	0.00012329	yes
141416	+	fAG	3.47303	0.606999	3.44711	4.34106e-07	4.13508e-06	yes
141733	+	iTSS	-0.00197509	0.166107	1.04645	0.112756	0.158959	no
143237	-	iTSS	-1.82239	-0.416288	0.446736	0.00958879	0.020132	no
144589	+	asTSS	-1.03397	-0.307034	0.262323	0.133781	0.183183	no
145013	-	iTSS	-1.03007	-0.647323	-2.04518	0.0149374	0.0293473	yes
145603	-	fAG	0.263569	-0.317974	0.333642	0.57934	0.624856	no
145619	-	fAG	-2.05571	-0.285609	0.25091	0.00537554	0.0123379	yes
145636	-	fAG	-0.0423039	-0.42105	1.12544	0.0121256	0.0245674	no
145733	+	fAG	1.08272	0.246061	3.16218	5.21278e-07	4.8117e-06	yes
146023	+	iTSS	0.137753	-0.318928	0.75329	0.21991	0.276532	no
146133	+	iTSS	0.779156	0.0175914	0.386488	0.505791	0.557263	no
146523	-	iTSS	0.969196	0.493528	-0.403789	0.118087	0.165158	no
146665	+	asTSS	-0.811763	-0.472704	-0.830826	0.307704	0.367212	no
146805	+	asTSS	-1.303	-0.892884	-1.11613	0.0793056	0.11889	no
146807	+	asTSS	-0.592835	0.0979364	0.0872998	0.581394	0.626834	no
147016	-	iTSS	1.3335	0.263996	0.63998	0.114871	0.161372	no
147042	+	fAG	-1.23036	0.047353	0.629018	0.0525236	0.0840335	no
147076	-	fAG	1.18109	-0.153391	2.83769	2.23795e-07	2.37277e-06	yes
147139	-	fAG	1.53839	0.373568	1.37208	0.0117018	0.0238464	no
147362	+	iTSS	-0.62844	-0.140237	-0.385084	0.758598	0.785822	no
147766	-	asTSS	-0.366995	-0.627054	-1.19788	0.189156	0.244019	no
148356	+	iTSS	-1.19139	-0.14783	-0.301833	0.285481	0.344498	no
148713	+	fAG	0.320621	-0.427955	0.487939	0.326714	0.386075	no
148933	+	fAG	0.173373	-0.162888	-0.366192	0.743051	0.77228	no
148954	-	asTSS	3.55615	-1.24191	0.337542	1.39946e-08	2.47382e-07	yes
149080	+	iTSS	6.71589	1.34743	3.96803	2.19364e-09	5.43647e-08	yes
149173	-	asTSS	0.349335	0.0626485	-0.508183	0.430109	0.486242	no
149428	+	fAG	-1.67268	-0.230672	-0.189288	0.0137321	0.0273396	no
149483	+	iTSS	1.63721	-0.0809579	2.43446	3.43072e-05	0.000164101	yes
149586	+	iTSS	-0.687543	-0.376291	0.684473	0.155754	0.207939	no
149983	+	iTSS	-1.22975	-0.228481	-0.696064	0.0893293	0.131039	no
150210	-	asTSS	0.292461	0.705889	-0.904808	0.110529	0.156373	no
150497	+	iTSS	3.16693	0.860092	1.5436	4.04602e-05	0.000189672	yes
150782	-	asTSS	0.1555	0.0965303	-1.08361	0.0994636	0.143285	no
150782	-	iTSS	0.1555	0.0965303	-1.08361	0.0994636	0.143285	no
151056	-	asTSS	1.00627	1.13587	1.8148	0.0230642	0.0422357	no
151127	-	fAG	0.0834412	0.366445	1.748	0.00151086	0.0041724	no
151150	-	fAG	-0.157782	-1.13761	-0.948445	0.107836	0.153257	no
151379	-	hAG	-0.492564	0.255085	-2.50114	0.00945048	0.0198981	yes
151807	-	asTSS	0.0660978	0.693244	1.29918	0.142471	0.193058	no
151956	+	iTSS	0.408327	-0.152421	0.641298	0.34613	0.404845	no
152034	+	iTSS	-0.530816	-0.212395	0.0726907	0.714555	0.746586	no
152262	+	hAG	-1.52161	-0.31164	-1.89069	0.00390734	0.00941144	no
152339	+	hAG	0.873998	-0.336876	0.124648	0.0793529	0.118928	no
152516	-	asTSS	0.270007	-0.66148	-1.65954	0.0132778	0.0265584	no
152541	+	asTSS	2.86071	-0.441289	3.80549	1.94929e-08	3.25017e-07	yes
152542	+	asTSS	2.55605	0.175501	2.29706	5.31845e-05	0.00023981	yes
152895	-	iTSS	-0.904363	-0.296428	0.389977	0.118975	0.166181	no
153388	+	asTSS	-0.151977	-0.835235	-0.813515	0.319801	0.379381	no
153446	-	fAG	-0.021711	0.220148	1.56863	0.00439964	0.0104225	no
153860	-	iTSS	-1.31917	-0.302735	-0.559886	0.0892503	0.130952	no
153999	+	asTSS	-0.149008	-0.555694	1.31975	0.00177862	0.00479524	no
154168	+	asTSS	-0.684787	-0.446702	-2.00472	0.00852345	0.0182365	yes
154210	+	asTSS	-0.709246	-0.689556	-0.381918	0.501449	0.553242	no
154211	+	asTSS	-0.56091	-1.16069	-0.507176	0.265063	0.32403	no
154221	-	fAG	1.9256	0.196635	1.58224	0.000477255	0.00155036	no
154484	-	iTSS	0.294476	-0.494456	0.416763	0.348152	0.406805	no
154508	+	asTSS	0.681734	-0.373062	0.480274	0.226485	0.283817	no
154517	+	asTSS	0.0820599	-1.3789	0.530616	0.0584025	0.0917708	no
154517	-	iTSS	0.803116	-0.298755	-0.513592	0.158574	0.21107	no
154536	+	asTSS	4.50732	0.342534	4.32087	5.01368e-09	1.05753e-07	yes
154595	-	iTSS	0.431647	-0.741913	0.980221	0.0281232	0.0497353	no
154606	-	iTSS	0.126595	-0.467142	0.0121454	0.689942	0.724775	no
154831	-	iTSS	0.591374	-0.841257	-1.50149	0.001909	0.00509926	no
154877	+	asTSS	-0.0517593	-0.0872571	1.04463	0.181438	0.235967	no
155049	-	iTSS	0.403988	-0.408412	0.437443	0.414427	0.471422	no
155067	+	asTSS	1.07866	-0.572837	0.0970181	0.0363993	0.0617474	no
155262	+	asTSS	3.83651	-1.28168	2.03907	5.48916e-06	3.45559e-05	yes
155389	+	asTSS	0.837405	-0.732115	-0.0148053	0.0260696	0.0467618	no
155467	+	asTSS	0.381367	-0.221917	-0.806901	0.161935	0.21477	no
155468	+	asTSS	1.13432	-0.0928427	1.18528	0.0296271	0.0519	no
155776	-	iTSS	-0.101309	-0.55554	-0.0901052	0.762552	0.789467	no
156283	+	asTSS	2.9978	0.0777902	3.19131	6.7692e-07	5.99084e-06	yes
156349	-	iTSS	1.03087	0.037802	1.42121	0.0434139	0.0715919	no
156513	+	asTSS	0.0221545	-0.734199	-0.73869	0.243989	0.301981	no
156531	+	asTSS	0.830752	0.154298	0.568456	0.405006	0.462576	no
156667	+	asTSS	0.43902	-0.812882	0.508551	0.180746	0.235221	no
156959	+	asTSS	-0.334547	-0.368875	-0.00173817	0.829869	0.849493	no
157252	+	asTSS	1.36651	0.503705	-0.87405	0.00271912	0.00691199	no
157277	+	asTSS	0.150889	-0.0947679	0.384098	0.78134	0.805661	no
157279	+	asTSS	-0.799327	-0.302714	-0.745445	0.321108	0.380604	no
157293	+	asTSS	1.03927	-0.648985	0.481482	0.0383505	0.0645477	no
158019	+	asTSS	-0.0757626	-0.619998	0.899752	0.0412131	0.0686541	no
158209	-	iTSS	-0.741262	0.0377303	-0.783485	0.218313	0.274904	no
158739	+	asTSS	-0.653719	-0.592235	-0.759442	0.493288	0.545625	no
159897	+	asTSS	1.41518	0.0789189	1.45766	0.0189461	0.0357736	no
161186	-	iTSS	2.84045	-0.748516	4.61154	1.94846e-07	2.1105e-06	yes
161188	-	iTSS	2.89514	0.360324	2.77947	7.78418e-05	0.000330406	yes
161218	+	asTSS	0.303633	-0.660655	-0.161365	0.383054	0.440805	no
161305	-	fAG	-1.25602	-0.090958	-0.12043	0.170327	0.223775	no
161332	-	fAG	4.69769	3.92687	6.81446	4.7169e-06	3.05638e-05	yes
161417	-	fAG	5.95057	1.9874	3.03637	3.28835e-08	4.94243e-07	yes
161512	+	asTSS	-0.977333	-0.0857012	-1.36295	0.0268555	0.0478842	no
161527	+	asTSS	-2.07302	-0.0361177	-1.84919	0.000130855	0.000513825	yes
161559	+	asTSS	1.66952	-0.482191	1.59969	0.00328194	0.00810544	no
161902	+	asTSS	0.281788	-0.381717	-0.0800426	0.695258	0.729439	no
162947	+	asTSS	-1.02964	0.0129586	0.164917	0.182127	0.236679	no
163332	+	asTSS	-0.161756	-0.208687	-0.611671	0.707148	0.740048	no
163495	-	fAG	2.92003	0.867528	3.77821	2.27323e-07	2.40126e-06	yes
163713	-	fAG	0.618673	0.198375	-0.127255	0.594707	0.639049	no
164279	+	asTSS	6.53861	-0.369053	1.46886	1.39902e-11	1.21781e-09	yes
164378	-	iTSS	3.03539	-0.54754	2.13322	5.3117e-06	3.35657e-05	yes
164578	-	fAG	-1.82786	-0.225148	-1.4242	0.00769904	0.0167402	no
164790	-	iTSS	-1.4478	-0.442992	0.043492	0.0280682	0.0496557	no
164980	-	fAG	2.14479	0.351102	5.59097	3.23939e-13	8.98704e-11	yes
165017	-	fAG	-1.13709	-0.940684	0.638279	0.0142717	0.0282059	no
165071	+	asTSS	5.34701	0.0165661	4.09375	5.93542e-10	1.90577e-08	yes
165075	-	fAG	0.801375	0.757877	0.36947	0.516332	0.566969	no
165091	-	fAG	-0.236739	-0.648367	1.20953	0.00452816	0.0106801	no
165095	+	asTSS	2.61736	-0.0101353	1.26542	4.31973e-05	0.000200551	yes
165381	-	iTSS	-0.778931	-0.429489	0.818966	0.0175964	0.0336572	no
165401	-	iTSS	-0.904567	-0.598192	-0.64965	0.25675	0.315527	no
165465	-	iTSS	0.600441	-0.456137	3.4712	1.24596e-08	2.23612e-07	yes
165522	-	iTSS	-0.101199	-0.869107	-0.00971579	0.349101	0.407771	no
165988	+	asTSS	-1.65563	-0.121218	-0.327963	0.013837	0.0275109	no
166376	-	fAG	2.36916	0.0651708	1.69608	1.57248e-05	8.45499e-05	yes
166398	+	fAG	1.5262	-0.204108	1.24971	0.00235186	0.00610606	no
166400	+	fAG	1.05612	-0.00587443	1.44662	0.0145579	0.0286836	no
168558	+	iTSS	0.281851	-0.137303	1.69965	0.00128634	0.00363227	no
168766	+	hAG	-0.320955	-0.174687	-0.0738227	0.939417	0.94619	no
168975	-	asTSS	1.35694	0.109061	0.0318868	0.0242371	0.0440644	no
169023	+	fAG	1.17183	-0.642853	3.6304	1.96267e-09	4.96886e-08	yes
170846	+	iTSS	-1.25425	0.110395	0.0189014	0.0797083	0.119362	no
171734	-	asTSS	1.90512	-0.601014	0.980305	0.000505021	0.00162864	no
171735	-	asTSS	2.05086	-0.781346	1.72172	0.000136079	0.000531204	yes
171747	-	asTSS	1.95571	0.153569	1.8304	0.00054839	0.00174373	no
171751	+	fAG	3.26705	-0.605131	3.02552	1.62535e-08	2.794e-07	yes
171766	-	asTSS	1.2507	-1.37954	1.66191	0.000253115	0.000904305	no
171777	-	asTSS	1.75333	-1.16112	1.35524	8.12564e-05	0.00034257	no
171790	+	fAG	1.59802	-0.800844	1.38801	0.000227222	0.000823283	no
172880	-	asTSS	-1.45372	-0.580653	-0.346562	0.0578297	0.0910498	no
173447	+	iTSS	-1.05256	-0.313364	0.47579	0.0428748	0.0708961	no
173538	+	iTSS	-0.801319	-0.185651	1.09483	0.00494445	0.0114897	no
173829	+	iTSS	-0.687509	-0.580048	0.422694	0.10081	0.145046	no
173869	+	fAG	-0.785247	-0.420481	-0.0889797	0.428865	0.485194	no
174138	-	asTSS	0.735569	0.753107	0.135136	0.411405	0.468545	no
175080	-	asTSS	0.81058	0.462436	-0.453545	0.10701	0.152223	no
177650	+	iTSS	-1.31919	0.0208053	-2.21536	0.000371267	0.00125377	yes
177918	-	iTSS	-0.0649986	0.342388	0.440355	0.742496	0.771743	no
178541	-	iTSS	-1.6649	-0.0847449	-0.800205	0.0384294	0.0646477	no
179119	-	fAG	1.65203	-0.147973	2.72308	2.52823e-06	1.7972e-05	yes
179133	+	fAG	-0.342173	-1.33897	-0.0864552	0.0734073	0.111457	no
179142	+	fAG	0.477979	-0.428173	0.370658	0.375987	0.433697	no
179192	-	fAG	-0.87912	0.961806	-0.28549	0.0144306	0.0284749	no
179212	+	fAG	0.51635	-0.470195	0.402372	0.339044	0.398037	no
179274	+	fAG	0.379653	0.12641	-0.484667	0.404544	0.462154	no
179977	-	asTSS	1.06616	0.0972651	0.0348243	0.181472	0.235997	no
180176	+	iTSS	-1.24633	-0.749853	0.451531	0.00816298	0.0175896	no
180614	+	fAG	-1.58426	-0.506145	0.181073	0.0104634	0.0216899	no
180650	+	fAG	0.643415	-1.88271	4.00113	6.69474e-11	3.62405e-09	yes
180758	+	fAG	2.06585	-0.311102	0.686874	0.000101767	0.000415282	yes
180761	+	fAG	1.95239	-0.423672	2.36775	3.96656e-06	2.63317e-05	yes
180772	+	fAG	0.74641	-0.168622	1.47034	0.0461299	0.0752814	no
180783	+	fAG	2.44762	0.347149	1.64253	0.000113152	0.000454314	yes
180792	+	fAG	1.9408	0.451086	-0.386827	0.00148993	0.00412434	no
180865	+	iTSS	1.7222	0.488552	-1.50674	0.00180586	0.00485951	no
180916	+	iTSS	3.03117	0.969086	0.911625	0.000125133	0.000494664	yes
180953	+	iTSS	1.87496	0.869337	-1.22143	0.000319221	0.00110109	no
180998	+	iTSS	1.98176	0.261625	-1.19611	5.49982e-05	0.000246376	no
181188	+	asTSS	4.20662	-0.749467	2.85711	8.26538e-06	4.90496e-05	yes
181285	-	iTSS	-0.219074	-0.692311	0.302233	0.382064	0.439743	no
181350	-	iTSS	1.02633	0.0590697	0.552427	0.169792	0.223308	no
181900	-	hAG	1.38495	0.348017	1.94106	0.00215368	0.00566198	no
182337	+	asTSS	3.05689	0.797986	1.10771	6.65169e-05	0.00028985	yes
182795	-	fAG	-1.15002	-0.300275	-0.791571	0.134423	0.183861	no
182802	-	fAG	-0.933361	-0.302001	-2.66546	0.00175531	0.00474007	yes
183131	-	iTSS	-0.759802	0.351153	0.0777843	0.239214	0.297047	no
183366	+	fAG	1.08517	0.403667	1.40905	0.082372	0.122573	no
183381	-	fAG	0.230256	-0.15339	2.64124	2.76975e-07	2.82707e-06	yes
183398	+	fAG	0.512198	0.481177	0.762749	0.601416	0.645158	no
183797	+	iTSS	-0.264159	0.233495	0.78088	0.237004	0.294724	no
184243	-	asTSS	0.258967	-0.0573402	0.552639	0.671885	0.708407	no
184483	+	iTSS	3.42972	-0.0160491	3.74265	1.87522e-08	3.15564e-07	yes
184548	+	iTSS	-0.167102	-0.424258	0.602608	0.210945	0.267311	no
185044	+	fAG	5.90207	0.058067	2.88987	2.10089e-12	3.33058e-10	yes
185248	-	asTSS	-0.796116	-0.888036	-0.341466	0.349835	0.408413	no
185836	-	asTSS	-0.100949	-0.762534	0.990178	0.0191968	0.0361785	no
186440	+	fAG	1.03472	-0.258175	-0.833406	0.0145696	0.028701	no
186575	-	asTSS	-1.00338	-1.0359	-1.14582	0.16164	0.214465	no
186647	+	fAG	0.657926	0.231666	3.73684	2.72848e-09	6.51151e-08	yes
186708	+	iTSS	-0.369492	0.166715	0.28654	0.696816	0.730804	no
188052	-	iTSS	0.893798	0.0702502	-0.951229	0.021005	0.0390483	no
188323	-	hAG	-0.693037	-0.485236	1.05065	0.00770144	0.0167424	no
188324	-	hAG	-1.00746	-0.589641	0.131726	0.108247	0.153704	no
188331	+	asTSS	1.746	-0.722409	2.92939	2.9973e-06	2.08175e-05	yes
188393	-	hAG	-1.04063	-0.403206	-0.621931	0.191745	0.246818	no
188445	+	oTSS	0.34869	-0.619344	-1.75069	0.0192599	0.0362743	no
188449	-	hAG	2.07755	-0.563829	0.757904	3.91556e-05	0.000184509	yes
189404	-	iTSS	1.08339	0.213258	1.69821	0.0264973	0.0473717	no
189450	+	asTSS	-0.874421	-0.239923	-0.567945	0.402313	0.459868	no
189465	-	fAG	-1.13859	-0.878684	0.14602	0.0306799	0.0534243	no
189872	+	asTSS	-0.287637	-0.218967	1.28416	0.0112178	0.0230081	no
190873	+	asTSS	-1.38356	-0.673628	-0.937439	0.0989116	0.142634	no
191817	+	asTSS	-0.778003	-0.61621	-0.737891	0.327341	0.386627	no
192153	-	fAG	-1.87804	-1.16234	-0.268039	0.00873429	0.0186029	no
192270	-	fAG	-0.176829	-0.124448	-0.590837	0.668414	0.7055	no
192727	-	iTSS	-0.58817	-0.233073	0.290399	0.471987	0.52538	no
193019	-	fAG	-0.184979	0.285728	1.12536	0.037964	0.0639942	no
193035	+	asTSS	-0.873114	0.0184907	0.645721	0.223942	0.280965	no
193040	-	fAG	0.799101	-0.62488	1.38138	0.00140602	0.00392525	no
193127	+	fAG	-0.64646	-0.941638	0.424731	0.0776822	0.116871	no
193199	+	fAG	2.79913	0.2854	4.93512	3.67673e-10	1.30217e-08	yes
193330	-	hAG	-1.92185	-0.387866	-2.0285	0.00189169	0.00506047	yes
193669	+	iTSS	-0.515439	-0.723035	2.24028	2.83927e-06	1.98383e-05	yes
193928	+	iTSS	-0.933435	-0.108374	0.911201	0.00920474	0.0194502	no
194100	-	asTSS	-1.07947	-0.613987	-0.652154	0.275952	0.33482	no
194100	-	iTSS	-1.07947	-0.613987	-0.652154	0.275952	0.33482	no
194413	+	asTSS	-0.9122	-0.370227	0.240632	0.279731	0.338644	no
194737	+	iTSS	-0.679337	-0.400879	-0.750271	0.526747	0.576567	no
194915	-	asTSS	-0.600526	-0.383221	0.489999	0.138537	0.188661	no
195299	+	fAG	0.026776	-0.224245	-0.0404516	0.959754	0.964632	no
195431	-	asTSS	-0.342808	0.0262575	-0.348196	0.786157	0.809917	no
196104	+	fAG	-0.0734172	-0.433342	0.628676	0.180991	0.235478	no
196110	-	asTSS	1.92954	-0.721475	1.66903	0.00622391	0.0139704	no
196159	+	fAG	-0.146643	-0.960053	0.0375396	0.243877	0.301899	no
197060	-	asTSS	-0.555055	-0.467598	0.476378	0.189803	0.244759	no
197315	-	asTSS	-0.206605	-0.88831	0.419888	0.102302	0.146707	no
197324	-	asTSS	-1.00104	-1.57122	0.566267	0.00447043	0.0105627	no
197385	+	iTSS	-0.581659	0.890821	1.92299	0.000473785	0.00154084	no
197547	+	iTSS	-1.79865	-0.444128	0.0564831	0.0118163	0.0240406	no
197777	+	iTSS	-1.4989	0.134277	1.12429	0.00535747	0.0123077	no
197992	+	iTSS	-0.827838	-0.306916	-0.208241	0.524028	0.573937	no
198014	+	fAG	-1.39923	-0.109199	-0.256931	0.0782056	0.117535	no
198109	+	fAG	-1.38885	-0.645119	-0.330451	0.0414517	0.0689826	no
198129	+	fAG	1.17427	0.109317	2.39244	5.08286e-05	0.000230645	yes
198195	+	fAG	2.00086	0.0909385	2.41466	0.0207203	0.0385945	yes
198310	-	asTSS	-0.239053	-0.569932	-1.03848	0.247831	0.30596	no
199023	-	asTSS	0.146277	-0.299449	-0.530103	0.637712	0.677966	no
199070	+	iTSS	-0.20585	-0.261204	0.890954	0.107859	0.153278	no
199148	-	asTSS	0.283002	-0.218696	1.4658	0.0161623	0.0313318	no
199201	+	iTSS	0.765054	0.580585	2.57059	0.0020441	0.00541453	yes
199504	+	iTSS	-1.89993	-0.246878	0.543047	0.000528097	0.00169023	no
199811	+	fAG	-0.527966	-0.796031	-0.33565	0.434986	0.490497	no
200371	+	iTSS	3.87908	0.624546	1.94	2.79214e-08	4.32349e-07	yes
200564	-	asTSS	0.0240133	-0.139593	-0.218653	0.960737	0.965506	no
200644	+	iTSS	-0.0354566	-0.0803771	2.50533	2.07562e-05	0.000107189	yes
201030	+	fAG	-0.136555	0.418738	-0.320138	0.512481	0.563575	no
201530	+	iTSS	-0.0661193	-0.260138	1.15562	0.0193676	0.0364385	no
201720	+	iTSS	0.276593	-0.549546	2.28661	2.81543e-05	0.000138736	yes
202334	-	asTSS	-0.569872	-0.327187	-0.0194109	0.74595	0.774621	no
202644	+	iTSS	-1.98699	-0.351045	-1.2635	0.00209231	0.00551953	no
203325	+	iTSS	-0.810961	-0.53279	-0.343396	0.380955	0.438542	no
203341	+	iTSS	-0.680146	-0.4277	-1.20238	0.312669	0.372203	no
203557	+	iTSS	0.753867	-0.209929	0.189684	0.363997	0.42211	no
203723	+	fAG	1.2296	-0.115036	0.828553	0.13479	0.184313	no
203744	+	fAG	-0.952288	0.451394	1.98311	9.87503e-05	0.000405205	no
204720	+	iTSS	-1.42404	-0.560169	-0.817127	0.0473968	0.0770092	no
204828	+	iTSS	-0.0974448	-0.771256	0.379732	0.14657	0.19774	no
205059	+	iTSS	0.806024	-0.536934	2.41234	1.07002e-05	6.09285e-05	yes
205327	-	asTSS	0.47872	0.398578	2.95919	7.16289e-05	0.000307961	yes
205417	+	fAG	-0.353846	-0.210764	1.39399	0.00127933	0.0036145	no
205419	-	asTSS	-1.08786	-0.530499	-0.30751	0.297501	0.356899	no
205474	-	asTSS	1.04884	-0.318175	-0.465701	0.0345086	0.0590871	no
205480	+	iTSS	-0.402734	-0.29827	-0.0146914	0.826316	0.846401	no
205862	+	fAG	1.83408	-0.0241461	2.48523	0.000167455	0.000634549	yes
206020	-	asTSS	0.115186	0.363634	2.15687	0.00206973	0.00546646	yes
206460	-	asTSS	-0.733121	-0.736061	0.430944	0.104852	0.149783	no
207003	-	asTSS	0.174724	-0.745747	0.23924	0.421731	0.478396	no
208075	-	asTSS	0.460112	-0.829469	1.24031	0.0117452	0.0239203	no
210151	-	asTSS	-0.605869	-0.445923	-0.355325	0.808114	0.829842	no
210774	-	asTSS	-0.864038	-0.466655	-2.10552	0.0115905	0.0236486	yes
210978	+	iTSS	0.792982	0.177757	2.40236	6.5251e-05	0.00028533	yes
211620	+	iTSS	-0.369188	-0.504526	0.602928	0.202025	0.257774	no
211670	+	iTSS	-0.402931	0.293236	0.770077	0.174215	0.228044	no
211756	+	fAG	1.25489	-0.139369	0.60194	0.0272905	0.0485087	no
212055	-	asTSS	0.680434	-1.39483	2.25122	3.65322e-05	0.000173663	yes
213002	+	fAG	-0.833241	-0.29433	0.0719867	0.434837	0.490441	no
213031	-	asTSS	0.336096	-0.578555	-1.69485	0.00483941	0.0112863	no
213412	+	iTSS	-0.0373537	0.119464	1.27878	0.0964955	0.139724	no
214627	-	asTSS	1.07523	0.147688	0.96068	0.0860942	0.127096	no
214962	+	iTSS	1.2676	0.156483	0.775904	0.0886395	0.130218	no
215202	+	fAG	0.365311	0.0991187	2.18331	2.68258e-05	0.000133255	yes
215247	-	asTSS	-0.697981	-0.0818041	-0.442586	0.504536	0.556003	no
215311	+	iTSS	0.422103	-0.608367	0.970927	0.0322917	0.055861	no
215317	-	asTSS	2.30106	0.50067	1.92731	0.00117237	0.00335104	yes
215650	+	fAG	3.72305	-0.0173344	3.63977	1.00974e-09	2.91466e-08	yes
215672	+	fAG	1.11435	-0.226138	0.405949	0.0747851	0.113212	no
216925	-	asTSS	1.71981	-0.24849	0.286314	0.00169377	0.00460126	no
216963	-	asTSS	4.2134	-2.62599	2.185	1.58179e-06	1.22466e-05	yes
217508	-	fAG	-0.407625	0.0523789	1.74205	0.000350924	0.00119558	no
217508	-	hAG	-0.407625	0.0523789	1.74205	0.000350924	0.00119558	no
217541	+	hAG	0.638215	-0.549905	1.02844	0.0453983	0.0743088	no
217542	-	hAG	-0.280442	-0.04834	0.569385	0.27763	0.336528	no
217614	+	hAG	0.798151	-0.500979	1.50402	0.00173817	0.00469881	no
217948	-	asTSS	-0.544314	-0.48644	-0.356666	0.737458	0.767031	no
217966	+	fAG	0.577007	0.38687	1.85412	0.0111041	0.0228123	no
218068	-	asTSS	-0.334459	-0.528499	1.19229	0.0178303	0.0340108	no
218334	+	iTSS	-1.07625	0.0974992	1.56615	7.88866e-05	0.000334201	no
218921	-	asTSS	-1.72899	-1.07825	-1.03334	0.0613799	0.0957039	no
218938	+	iTSS	-0.29977	-0.255652	-0.304455	0.922429	0.931381	no
219070	+	iTSS	0.229722	-0.206983	-0.62516	0.460556	0.51472	no
219499	-	oTSS	0.244316	0.356586	0.596747	0.785729	0.80956	no
219946	+	asTSS	-0.106599	0.10793	0.443817	0.79075	0.814229	no
220613	-	iTSS	0.201384	-0.329872	0.317342	0.632196	0.67271	no
220630	+	asTSS	-0.258614	-0.0987565	-0.268642	0.955385	0.960627	no
221006	-	iTSS	-0.992785	-0.0978603	-0.379136	0.277884	0.336755	no
222168	-	fAG	3.2066	-0.039832	2.84717	3.04333e-08	4.63343e-07	yes
222319	-	fAG	-0.859279	-0.30727	-2.30871	0.00238426	0.00617905	yes
223331	-	fAG	-0.90414	0.0369176	-1.23449	0.039855	0.0667313	no
223338	+	asTSS	0.720669	-0.611703	0.0400659	0.244333	0.302351	no
223353	-	fAG	0.809707	0.284673	1.86406	0.00354304	0.00865716	no
223354	+	asTSS	-1.38957	0.0761369	0.0898669	0.0424103	0.0702851	no
223577	+	asTSS	-1.15442	-0.72599	0.385874	0.0289337	0.0509252	no
223597	-	iTSS	1.13448	-0.723767	1.44193	0.00232243	0.00604432	no
224057	-	iTSS	-0.266059	-0.937063	0.809763	0.0337923	0.0580446	no
224339	-	fAG	0.786728	-0.095644	0.905506	0.13807	0.18814	no
224698	-	iTSS	-1.11636	-0.286382	0.323174	0.0600693	0.0940491	no
224960	-	fAG	-1.21872	-0.409361	-0.423314	0.110356	0.156172	no
225710	-	iTSS	0.570009	0.642876	2.48256	0.000281666	0.000991067	yes
225746	-	iTSS	-0.202889	0.0390459	0.653141	0.371124	0.429054	no
226000	+	fAG	-0.514202	-0.965297	0.198496	0.181166	0.235691	no
226045	-	fAG	3.99893	-0.980252	3.47219	1.56961e-09	4.1804e-08	yes
226137	+	fAG	-0.979097	-0.666785	0.876438	0.00136531	0.00382445	no
226797	-	asTSS	0.890348	-0.325111	-1.9906	0.000124605	0.000492966	no
232251	+	fAG	4.79899	1.11372	3.10269	4.84714e-08	6.73385e-07	yes
232258	+	fAG	1.53694	0.18391	2.06461	0.000372551	0.00125747	yes
232434	-	asTSS	2.32278	-1.27991	0.798972	0.000164472	0.000625897	yes
232464	+	fAG	0.239345	-0.40001	-0.301012	0.646022	0.685523	no
232605	-	asTSS	-1.24809	0.262649	0.13394	0.0766369	0.11556	no
232608	+	iTSS	1.00504	-0.786477	-0.198287	0.0115688	0.0236163	no
233707	+	asTSS	-1.87984	-0.425579	-1.27422	0.0429412	0.0709823	no
234254	-	fAG	0.815759	0.0721764	1.08085	0.108191	0.153651	no
234369	+	fAG	0.166553	-0.901872	-0.00695857	0.287494	0.346467	no
234393	+	fAG	-1.15495	-0.264237	-1.20088	0.0847525	0.125458	no
234402	+	fAG	-0.450339	0.0811999	0.51115	0.352037	0.410553	no
234903	-	asTSS	1.00859	-0.30872	-1.26076	0.00149235	0.00412935	no
235047	-	asTSS	1.57206	-0.95963	0.481178	0.00508667	0.011775	no
235360	-	asTSS	0.766397	-0.212189	-1.75073	0.00157645	0.00432423	no
235394	-	asTSS	1.73028	-0.242929	1.07568	0.0010636	0.00307725	no
235461	-	asTSS	-0.810071	-1.20251	-1.32439	0.0921111	0.134409	no
235817	-	asTSS	1.4886	-0.260977	-1.06873	0.000338726	0.00115996	no
235965	+	iTSS	1.97418	-0.574076	1.22622	0.000100688	0.000411594	no
236057	-	asTSS	-1.82013	0.320793	-2.07043	8.46021e-05	0.000354654	yes
236170	+	asTSS	0.166188	-0.719259	0.0418925	0.435313	0.490752	no
236308	+	asTSS	-0.723004	-0.707041	-1.93094	0.017645	0.0337248	no
236458	+	asTSS	-0.189284	-0.281711	-0.901765	0.521206	0.571222	no
236777	-	iTSS	-0.731106	-0.168165	0.204465	0.355258	0.413777	no
237133	-	iTSS	0.329807	-0.891366	0.725912	0.0434989	0.0717083	no
237183	+	asTSS	0.652109	-0.663201	0.619605	0.124718	0.172775	no
237232	-	iTSS	1.0241	0.169715	1.29395	0.10915	0.154782	no
237533	-	fAG	0.396454	-0.20475	2.9518	2.44895e-07	2.55046e-06	yes
237769	+	asTSS	1.13095	-0.447885	2.56241	2.92551e-05	0.000143334	yes
237839	+	asTSS	-0.312069	0.284929	2.56759	6.70908e-05	0.000291779	yes
237840	-	iTSS	2.5608	0.799286	5.72401	1.01412e-09	2.92311e-08	yes
238034	+	asTSS	-2.49328	-1.1772	3.011	7.7654e-07	6.7207e-06	yes
238328	+	fAG	-0.494661	-0.50466	0.248538	0.385935	0.443686	no
238336	+	fAG	-0.981572	-0.506948	0.228228	0.0775265	0.116664	no
238488	+	iTSS	-1.35742	-0.854084	-0.183987	0.139739	0.190003	no
238498	-	fAG	-0.432981	-0.113426	-0.02914	0.870203	0.885091	no
238507	-	fAG	1.71977	-0.246344	-1.62069	0.000118909	0.000473715	no
238753	-	asTSS	-0.896912	-0.645237	-1.3396	0.089006	0.130651	no
239405	+	fAG	2.65834	1.1227	1.38402	0.00480869	0.0112291	yes
239488	+	fAG	1.05638	-0.180819	0.583666	0.112058	0.158188	no
239537	-	asTSS	1.38834	-0.2491	2.71588	0.00071869	0.00220215	yes
239572	+	fAG	-0.0437388	-0.174855	0.204653	0.875202	0.889541	no
239591	-	fAG	-1.27859	-0.780587	0.300545	0.0103447	0.0214954	no
239600	+	fAG	0.92511	-0.351692	1.78882	0.000908309	0.00268673	no
240832	+	hAG	2.96098	-0.144221	4.18433	2.01346e-08	3.33213e-07	yes
240833	+	hAG	5.08255	1.17893	3.84967	2.53362e-07	2.61952e-06	yes
241188	-	asTSS	0.875692	-0.492988	0.321898	0.0943654	0.137231	no
242243	-	hAG	0.121322	-0.0217721	2.40365	0.00133662	0.00375671	yes
242780	+	asTSS	-0.311147	-1.6626	4.13491	7.61506e-10	2.33737e-08	yes
244092	+	asTSS	2.91533	0.37174	1.95135	9.03907e-06	5.28713e-05	yes
244887	-	iTSS	1.86286	-0.701674	-0.172335	0.000197847	0.000730091	no
246099	+	asTSS	1.49787	-0.432568	1.32688	0.00526345	0.0121182	no
249010	+	asTSS	-1.54937	-0.0311763	-1.06775	0.026198	0.046943	no
249079	+	asTSS	1.50636	0.0706217	1.08947	0.079153	0.118718	no
250026	+	asTSS	-0.00763894	0.138235	0.682755	0.531423	0.580762	no
252806	+	asTSS	-0.46336	-0.474301	-1.21562	0.176568	0.230715	no
254992	+	asTSS	-1.00326	-0.314496	0.0529732	0.23504	0.292811	no
255127	-	iTSS	-2.03729	-0.50236	-0.745722	0.0180338	0.0343201	yes
255139	+	asTSS	-1.29754	-0.0930159	-1.20526	0.018899	0.0357116	no
255421	-	iTSS	0.299665	-0.135019	0.761926	0.273367	0.332208	no
258121	+	asTSS	1.85091	0.000839524	0.141426	0.000833776	0.0024962	no
258961	+	asTSS	-0.987293	-0.89099	0.753702	0.00549416	0.0125711	no
258963	+	asTSS	-0.664126	0.0635768	1.36519	0.00134181	0.00376849	no
260411	+	asTSS	-0.555218	-0.293456	0.253668	0.38908	0.446788	no
260687	+	asTSS	0.343591	-0.150351	1.47733	0.0153629	0.0300416	no
260830	+	asTSS	-0.487304	-1.32377	1.23481	0.000259025	0.000922123	no
261152	+	asTSS	-1.81016	-1.10847	1.37961	0.000254486	0.000908552	no
261220	+	asTSS	-0.935349	-0.602207	-0.967779	0.327736	0.386979	no
261458	+	asTSS	-1.31687	-0.382683	0.285617	0.0422041	0.069984	no
262130	+	asTSS	-0.791003	0.0414465	-0.939336	0.14599	0.19705	no
263219	+	asTSS	-0.679083	-0.627722	-1.11117	0.247403	0.305525	no
263553	-	fAG	1.46607	0.080648	1.42406	0.00663674	0.0147381	no
264097	-	asTSS	-0.0504888	-0.0774099	-1.982	0.00317972	0.00788907	no
264783	-	asTSS	-0.756605	-0.136128	-2.82585	6.85946e-05	0.000297219	yes
266026	-	asTSS	1.14936	0.242892	0.567615	0.165222	0.218274	no
266523	-	asTSS	-1.43455	-1.05692	-0.58972	0.070609	0.107747	no
266848	-	asTSS	-0.878031	-0.540259	-0.890152	0.297241	0.356622	no
267066	+	fAG	-1.38625	0.269807	-1.95922	0.0017257	0.00467148	no
270010	-	asTSS	1.37068	0.275155	-0.0929425	0.0332308	0.0572278	no
270209	-	asTSS	5.32836	0.838203	5.97315	2.47948e-11	1.84117e-09	yes
270737	+	iTSS	-0.134907	-0.627538	-0.369634	0.68959	0.724443	no
270875	-	asTSS	-1.5369	0.0425403	0.444282	0.0352727	0.0601325	no
270885	-	asTSS	-0.962352	0.349845	0.40519	0.111709	0.157785	no
271039	+	iTSS	-0.320476	-0.415985	0.644266	0.144844	0.195808	no
271131	+	fAG	-0.0719803	-0.213146	0.866495	0.195109	0.250373	no
271167	-	asTSS	1.32154	-0.50275	0.849993	0.00947473	0.0199408	no
271184	+	fAG	-0.503193	0.0399087	-0.210584	0.656482	0.695035	no
271203	+	fAG	-0.897771	-0.444341	-0.703913	0.355984	0.414502	no
271261	-	asTSS	1.50244	-0.616282	-0.356808	0.00071936	0.00220353	no
271331	+	iTSS	-0.488171	0.231385	-0.632567	0.269007	0.327987	no
271342	+	iTSS	1.10156	-0.481302	0.576442	0.0141561	0.0280329	no
271352	+	iTSS	-0.269977	0.0449774	-0.220665	0.912346	0.921993	no
271520	-	asTSS	-0.294059	-0.315776	1.07662	0.0486164	0.0786963	no
272163	-	asTSS	0.395659	-0.700769	0.694785	0.107766	0.153169	no
272452	+	fAG	1.76551	-0.988641	2.93994	8.56378e-06	5.04904e-05	yes
272633	+	fAG	0.974688	1.25532	4.20567	2.22353e-05	0.000113593	yes
273122	-	asTSS	0.559879	0.361034	1.36272	0.210678	0.26704	no
273450	-	asTSS	0.049263	0.126096	0.0231728	0.996564	0.996963	no
273468	+	iTSS	1.3423	-0.684644	-0.376067	0.000970916	0.00284454	no
273493	-	asTSS	5.66562	2.70435	7.1232	1.0989e-06	8.99611e-06	yes
273494	-	asTSS	1.73829	-0.399904	1.03432	0.00589421	0.0133564	no
274260	-	asTSS	3.32326	0.0373654	0.871228	2.20957e-06	1.60963e-05	yes
274984	+	iTSS	0.0786887	-0.160106	-0.118904	0.976297	0.979336	no
275002	+	iTSS	0.108569	0.0346972	0.425811	0.850639	0.867622	no
275051	-	asTSS	-0.0969412	-0.389025	-1.06467	0.217834	0.274388	no
275220	+	iTSS	-0.210939	-1.4038	-1.06614	0.0763643	0.115192	no
275385	-	asTSS	0.946972	-0.309654	0.204971	0.103337	0.147966	no
275505	+	hAG	1.90114	-0.721181	1.22262	0.00942094	0.0198434	no
275626	+	hAG	4.04347	-4.1159	3.63114	1.05437e-05	6.01745e-05	yes
276041	-	asTSS	0.949885	-0.595271	-0.0645474	0.236747	0.294496	no
276476	+	iTSS	1.94923	-1.09497	3.27953	4.66071e-08	6.52859e-07	yes
276503	-	asTSS	0.558218	-0.496032	0.0128628	0.399686	0.457415	no
277034	-	asTSS	3.6117	-0.0275729	2.33763	1.84644e-06	1.385e-05	yes
277824	-	iTSS	0.315543	0.109164	0.71942	0.549298	0.596836	no
277952	+	asTSS	-1.07737	0.127892	-1.40754	0.0228807	0.0419305	no
278285	-	fAG	-1.11816	-0.36632	0.178251	0.0744187	0.112754	no
278293	-	fAG	-0.236097	-0.321057	1.00857	0.0347287	0.0593773	no
278349	+	fAG	-0.597141	0.633634	-0.652232	0.158431	0.210935	no
278370	+	fAG	-0.886406	0.161837	-0.922431	0.0656483	0.101369	no
278388	+	fAG	-0.156276	0.803064	0.706732	0.214908	0.271369	no
278402	+	fAG	0.584961	-0.0524201	3.22961	5.40783e-08	7.3434e-07	yes
278403	+	fAG	1.18441	-0.0591418	4.27774	1.15454e-10	5.18244e-09	yes
278867	-	asTSS	1.54377	-0.847854	0.287726	0.00402649	0.00966001	no
279039	-	iTSS	-1.3468	-0.159541	0.244199	0.0871124	0.128343	no
279858	+	asTSS	-1.26915	-0.279058	-2.46829	0.0016832	0.0045749	yes
279862	-	iTSS	2.37992	1.38504	3.64622	2.74127e-05	0.000135671	yes
281415	-	fAG	-0.597365	-1.29723	-0.55823	0.106707	0.151835	no
281433	-	fAG	-0.296542	-0.597079	-2.55304	0.0089103	0.0189163	yes
281453	-	fAG	-0.607974	-0.112411	-1.66441	0.0614541	0.0958121	no
281469	+	fAG	-0.688106	0.256068	-0.591512	0.177255	0.231492	no
281581	+	fAG	-0.322955	-0.127294	1.68977	0.000283025	0.00099462	no
282074	+	fAG	0.483191	-0.742534	-0.0799513	0.188625	0.243491	no
283802	+	asTSS	-0.711299	-1.43586	-0.689315	0.109193	0.154822	no
283851	-	fAG	2.23959	-0.920085	0.670584	0.00036421	0.00123328	yes
283852	-	fAG	1.33829	0.00796243	0.338508	0.0625842	0.0972942	no
283960	-	fAG	0.670052	-0.063754	0.36227	0.408522	0.465979	no
284212	-	fAG	-0.518721	-0.522693	-0.208838	0.803073	0.825471	no
284498	-	fAG	0.0207725	-0.389413	0.170806	0.690294	0.725106	no
284499	-	fAG	0.270981	-0.894067	1.58276	0.000272983	0.00096391	no
284608	+	fAG	-0.705672	0.0248762	0.240089	0.336131	0.395257	no
284611	+	fAG	-0.479715	0.298294	-0.909091	0.120096	0.167569	no
284820	-	asTSS	-0.318967	-0.294795	0.163079	0.747225	0.77569	no
285589	+	fAG	-0.178786	0.0213956	-1.1355	0.226039	0.283311	no
285927	-	asTSS	0.212317	-0.438409	0.858108	0.172154	0.225792	no
285936	-	asTSS	-1.52604	-0.267966	1.3506	5.89986e-05	0.000262355	no
285956	+	oTSS	-1.30834	-0.119153	-0.53736	0.0523545	0.0837966	no
285978	+	oTSS	0.773187	0.412035	1.4836	0.045481	0.0743988	no
286100	+	oTSS	1.93125	-0.0839171	0.0994879	0.000127182	0.000501078	no
286254	-	iTSS	1.46209	-0.167144	-0.102676	0.00288679	0.00726425	no
286472	-	iTSS	0.817742	0.337205	-0.206515	0.212637	0.269046	no
288627	+	fAG	-0.615547	-1.19075	-0.239732	0.253536	0.312153	no
288751	-	asTSS	1.1239	-0.325096	0.864578	0.0268509	0.0478837	no
288770	+	fAG	2.40882	0.0623578	1.98013	3.24897e-06	2.22865e-05	yes
289027	-	asTSS	1.36245	0.328494	1.85658	0.0443417	0.0728752	no
289089	-	asTSS	-1.45903	0.0232467	-1.24378	0.00832063	0.0178753	no
289244	+	iTSS	1.89095	0.0247876	2.45754	7.25295e-05	0.00031123	yes
289659	+	fAG	-0.418078	0.0702616	-0.63713	0.494416	0.54666	no
289860	+	fAG	0.53697	-0.175998	1.20975	0.0799579	0.119655	no
289893	-	asTSS	3.19695	-0.136122	0.950821	2.137e-06	1.56303e-05	yes
290459	+	fAG	1.48301	-0.375034	0.322415	0.00771663	0.0167598	no
290590	-	asTSS	1.94339	-1.12907	-0.310228	6.94845e-05	0.000300618	no
291239	+	hAG	1.18695	-0.245288	-0.448473	0.0381426	0.0642628	no
291331	-	asTSS	0.6892	-1.02656	-1.43118	0.00950878	0.0199935	no
291341	-	asTSS	2.83814	-0.0218429	1.22837	0.000170576	0.000644702	yes
291366	-	asTSS	1.7568	-0.062273	-1.42326	0.000166605	0.000632126	no
291443	-	asTSS	1.09088	-0.638194	0.240656	0.0427264	0.0707093	no
293437	-	iTSS	0.761464	0.299519	1.26527	0.152489	0.204359	no
293697	-	fAG	-1.19199	-0.46312	-1.3888	0.0220675	0.0406941	no
293704	-	fAG	-1.26311	-0.942692	-1.6015	0.0319575	0.0553596	no
293713	+	fAG	-1.15016	-1.00286	-0.115525	0.0695363	0.106371	no
293806	+	fAG	5.05151	0.108631	4.0964	6.57371e-12	7.54654e-10	yes
293969	+	iTSS	-0.911822	-0.371962	0.570805	0.050244	0.0809635	no
294063	+	iTSS	-0.342645	-0.48159	0.745691	0.0652272	0.100837	no
294163	-	asTSS	2.61764	0.457456	1.14218	0.000318004	0.00109799	yes
294390	+	fAG	-0.382938	0.0142491	-0.255476	0.810657	0.831854	no
294682	+	iTSS	-0.386764	-1.13049	-1.86761	0.0119504	0.024269	no
295324	-	asTSS	-0.423889	-0.668385	-0.573886	0.672707	0.709168	no
295577	-	asTSS	-1.4158	-0.674265	-0.169212	0.100362	0.144474	no
295681	+	fAG	1.95191	-1.15093	2.7047	5.75547e-05	0.000256505	yes
295698	+	fAG	-0.660685	-0.204083	0.203473	0.326259	0.3856	no
295711	+	fAG	-0.912945	-0.668033	-1.5595	0.104811	0.149746	no
295794	-	asTSS	0.809576	-0.0707396	0.83879	0.191924	0.247	no
295813	+	iTSS	0.282225	-0.137069	1.21654	0.127739	0.176288	no
296252	+	asTSS	2.92191	0.141697	1.34087	1.0998e-05	6.23213e-05	yes
297296	-	fAG	2.91347	0.0148275	1.11962	1.66255e-05	8.84767e-05	yes
297315	+	fAG	3.05055	0.76949	0.740247	4.87905e-05	0.000222407	yes
297332	+	fAG	0.406944	-0.789969	0.903604	0.0538243	0.0857369	no
297349	+	fAG	1.53799	-0.854202	0.72464	0.000419762	0.00139722	no
297461	+	fAG	1.90715	-0.372318	1.61703	0.000101418	0.000414123	no
297479	+	fAG	0.349356	-0.567088	0.110981	0.499073	0.551138	no
297490	+	fAG	-0.430054	-0.270514	-1.06051	0.308224	0.367767	no
298554	+	fAG	-1.64283	0.409292	-0.295174	0.00527564	0.0121435	no
299302	+	iTSS	-1.49328	-0.145677	-1.4741	0.00691664	0.0152578	no
299983	+	asTSS	0.810899	-0.11731	-0.836814	0.0780908	0.11738	no
300490	+	asTSS	2.20851	0.04071	1.05749	0.000374314	0.00126299	yes
300823	-	iTSS	1.27018	0.096511	0.759067	0.111272	0.157301	no
301076	-	fAG	1.6517	0.66848	-2.39512	2.45692e-05	0.000123713	yes
301184	-	fAG	1.30497	0.662055	-1.31241	0.000664974	0.00206194	no
301272	-	fAG	2.49491	0.385646	-1.7324	3.39644e-06	2.31391e-05	yes
301683	+	asTSS	0.858074	-0.561888	-1.4016	0.00308299	0.00768344	no
301699	-	iTSS	-1.38787	-0.338713	-0.989622	0.080049	0.119765	no
301886	-	hAG	1.99049	-0.411493	0.75704	4.83031e-05	0.000220488	no
302072	-	iTSS	-0.968461	-0.414314	-2.43695	0.00443353	0.010487	yes
302096	+	asTSS	0.0388571	-0.434423	-0.7558	0.385415	0.443216	no
302289	-	iTSS	0.80976	-0.741853	-2.8266	7.64583e-05	0.000325432	yes
302653	-	fAG	0.148439	-0.916836	-1.3865	0.0384907	0.0647314	no
302736	+	hAG	1.22828	0.404121	-3.26397	8.87698e-07	7.52941e-06	yes
303008	-	asTSS	-0.658873	0.283848	0.0467292	0.42472	0.481295	no
303065	+	hAG	5.14987	0.824286	3.7866	1.01576e-06	8.4155e-06	yes
303359	-	asTSS	-0.997323	0.194618	-0.797034	0.0926212	0.135094	no
303388	-	asTSS	-1.33784	-0.301741	-0.23813	0.0625118	0.097211	no
303680	-	oTSS	-0.745052	-1.79676	-0.119785	0.0433754	0.0715478	no
303701	+	oTSS	0.221762	-0.406258	-2.64699	0.00457847	0.0107802	yes
303774	+	oTSS	-0.488229	-0.0264452	-0.341528	0.814982	0.835948	no
305026	-	asTSS	2.31073	-1.13861	-0.737221	7.39059e-06	4.45062e-05	yes
305697	+	iTSS	-1.15013	-1.22967	-0.538677	0.14755	0.19878	no
307405	+	asTSS	-0.789208	-0.564876	-1.99077	0.00562362	0.0128277	no
307405	+	iTSS	-0.789208	-0.564876	-1.99077	0.00562362	0.0128277	no
307406	-	asTSS	2.52564	0.364878	-0.341688	0.000104337	0.000424037	yes
307418	+	asTSS	1.21414	-0.0314395	-1.56049	0.0317141	0.0549857	no
307418	+	iTSS	1.21414	-0.0314395	-1.56049	0.0317141	0.0549857	no
307741	-	iTSS	-1.34496	-0.759951	0.281602	0.0833479	0.123723	no
307749	-	iTSS	-0.0673639	-0.215812	-0.02774	0.988589	0.990027	no
307886	+	asTSS	0.0955751	-1.01327	-0.386455	0.171	0.224556	no
308302	-	hAG	1.80177	-0.355678	1.71025	9.97808e-05	0.000408661	no
308429	+	oTSS	2.17596	-0.445018	0.706959	3.00332e-05	0.000146678	yes
308471	-	hAG	0.710838	-0.708842	-0.825473	0.169956	0.223449	no
308571	-	oTSS	-0.537422	-1.03196	0.0274692	0.41253	0.469592	no
308631	+	oTSS	-0.0724957	-1.56503	0.247018	0.0811086	0.121069	no
308891	+	fAG	-0.668106	-0.976588	0.970078	0.0511085	0.0821445	no
309055	+	fAG	-0.650985	-1.5885	-0.148598	0.0498978	0.0804901	no
309074	+	fAG	-1.15548	0.266001	0.179629	0.0905608	0.132524	no
309353	+	iTSS	1.57489	-0.457448	6.69008	5.21313e-13	1.22508e-10	yes
309686	+	iTSS	0.86212	-0.848779	0.77383	0.019692	0.0369549	no
309730	-	asTSS	1.92058	-0.0892897	1.26325	0.00183931	0.00493489	no
310090	+	oTSS	7.1706	1.76452	3.63213	8.09188e-11	4.05101e-09	yes
310195	-	oTSS	0.332999	0.120671	0.0209559	0.959	0.963971	no
310253	+	hAG	2.23393	0.306	2.1797	0.000927003	0.00273234	yes
310279	-	oTSS	0.0691418	-0.105954	1.16081	0.0569363	0.0898415	no
310624	-	asTSS	1.16419	-0.636152	0.0180352	0.0240661	0.0438014	no
310682	-	oTSS	2.58591	-0.961801	0.984111	4.94849e-07	4.61251e-06	yes
310683	-	oTSS	2.32424	-0.882831	1.8989	1.72274e-06	1.30694e-05	yes
310730	+	fAG	1.28833	-0.24797	0.634622	0.0555145	0.0879314	no
310774	+	fAG	0.204344	-0.131053	-0.731386	0.310237	0.369859	no
310776	+	fAG	1.05376	-0.639658	0.637531	0.0164888	0.0318606	no
311277	+	iTSS	0.946865	-0.286313	-0.0834538	0.0943683	0.137231	no
311599	+	iTSS	0.848049	-0.122911	0.558139	0.187984	0.242846	no
311663	+	iTSS	0.029816	-0.93988	-1.3864	0.0190403	0.0359141	no
312033	+	iTSS	-0.615858	-0.436281	-5.25876	4.70332e-05	0.000215627	yes
315161	+	iTSS	-0.0395181	0.276969	-1.7485	0.0553829	0.0877881	no
315392	-	oTSS	1.36297	-0.584175	-0.675488	0.00259907	0.00664743	no
315798	-	iTSS	-0.106022	0.294175	-0.621652	0.342829	0.40169	no
315854	+	asTSS	-0.00659332	-0.901608	0.679135	0.181338	0.235884	no
316693	+	asTSS	-1.24254	-0.288997	-1.33888	0.110395	0.156216	no
317737	+	iTSS	0.768968	-1.04757	0.958415	0.0845121	0.125214	no
318025	-	oTSS	1.6277	-0.253858	0.180215	0.00971932	0.0203847	no
318131	+	fAG	0.312824	-0.29448	-2.14579	0.00325778	0.00805672	yes
318134	+	fAG	0.690608	0.0620042	1.16425	0.167739	0.221058	no
318471	-	asTSS	-1.03279	-0.715234	0.00540554	0.160792	0.213466	no
319607	-	asTSS	0.918915	-0.0595191	0.980666	0.10176	0.146071	no
320049	-	asTSS	-1.13314	-0.204062	-1.62626	0.0216344	0.0400211	no
320527	-	asTSS	2.06457	0.4423	0.788699	0.00291862	0.00733253	yes
321663	-	asTSS	-0.506025	-0.441725	-1.28195	0.179424	0.233881	no
323140	+	oTSS	1.33317	-0.358095	0.027982	0.0173372	0.0332413	no
323511	-	oTSS	1.42445	0.178524	-0.323285	0.0249367	0.0451187	no
324181	-	iTSS	-1.24185	-0.382894	-0.360763	0.153252	0.205161	no
324344	-	iTSS	2.42293	-0.141135	1.91391	0.000141937	0.000550418	yes
324586	-	fAG	0.379814	-0.510574	1.38421	0.00704096	0.0154893	no
324632	+	fAG	-1.71515	-0.114069	0.810054	0.00573853	0.013051	no
325098	-	asTSS	0.503189	-0.950269	-0.505282	0.25166	0.310226	no
325335	-	asTSS	-0.215523	-0.687607	0.814367	0.02739	0.0486447	no
325746	+	iTSS	1.51629	-0.339074	-0.0494545	0.00544413	0.0124652	no
325772	-	asTSS	1.31235	0.178794	4.30646	3.91822e-09	8.61965e-08	yes
325844	+	oTSS	0.0486762	0.0442335	3.48946	5.99117e-08	7.96735e-07	yes
325943	-	oTSS	1.84773	-1.47753	0.13707	0.00166236	0.00452639	no
326266	+	oTSS	1.03806	-0.371717	0.852948	0.033672	0.0578778	no
326319	+	oTSS	-0.225051	-0.569078	1.44383	0.000396271	0.00132944	no
326499	+	asTSS	0.0368973	-0.822879	0.562388	0.0711049	0.108438	no
326630	-	iTSS	-0.685834	-1.47956	0.415784	0.0357416	0.0608487	no
326647	+	asTSS	0.073068	-0.0449705	0.710005	0.358333	0.416703	no
326786	+	asTSS	2.22328	0.326361	1.11497	0.00699598	0.0154023	yes
327439	-	fAG	2.29318	0.262002	0.320994	0.000336062	0.00115166	yes
327460	-	fAG	1.14877	0.383948	0.3766	0.122334	0.170074	no
328216	-	asTSS	1.22172	-1.08627	0.564539	0.0111924	0.0229702	no
328411	-	asTSS	-1.77017	-0.689987	-1.48214	0.013601	0.0271138	no
329007	-	asTSS	0.271684	-1.40909	0.860828	0.00881244	0.0187444	no
329573	-	asTSS	1.03193	0.481296	-0.130787	0.36871	0.426757	no
330251	-	iTSS	2.66253	0.258098	0.770353	1.44254e-05	7.87503e-05	yes
332671	-	iTSS	1.46959	0.165814	0.583047	0.0236794	0.0432078	no
334859	+	asTSS	-0.961565	0.0696383	-1.1325	0.126274	0.174568	no
335008	+	asTSS	-0.60481	0.279217	0.447541	0.218021	0.274553	no
335189	+	hAG	0.350096	0.127558	-1.1117	0.0903196	0.132235	no
335368	+	hAG	2.14021	-0.35164	3.54457	5.21937e-06	3.31185e-05	yes
335383	+	hAG	1.03873	-0.349605	-0.381786	0.0234301	0.0428131	no
335760	+	iTSS	1.81279	-0.934443	-1.99457	1.63715e-06	1.2568e-05	no
336095	-	asTSS	3.62963	-1.2677	0.843912	5.12435e-07	4.74543e-06	yes
336270	+	asTSS	0.829871	-0.338093	0.876676	0.168909	0.222366	no
336380	-	iTSS	1.84336	0.421721	0.738061	0.00699082	0.0153926	no
336936	-	iTSS	3.22634	-0.806444	4.20777	4.55579e-07	4.30215e-06	yes
337667	+	asTSS	0.92875	-0.345557	1.17668	0.0180813	0.0343909	no
338222	+	asTSS	-0.682751	-0.444188	-0.76263	0.401816	0.459405	no
338436	-	iTSS	-1.23375	-0.241564	-0.614915	0.136111	0.185826	no
338445	+	asTSS	0.250281	-0.367563	-2.21813	0.000721109	0.0022072	yes
338839	-	iTSS	1.43065	-0.362301	0.830576	0.0067649	0.0149827	no
339591	+	asTSS	0.0595021	-0.453033	0.37485	0.444151	0.499348	no
340098	+	asTSS	-0.217746	-0.333548	5.97271e-05	0.875068	0.889451	no
340199	+	asTSS	0.0884254	-0.428231	-0.28095	0.715817	0.747709	no
340212	+	asTSS	-0.451735	-0.454276	-0.036818	0.668944	0.70591	no
341052	-	iTSS	0.981083	-0.510253	-1.00986	0.00841874	0.0180434	no
342595	+	asTSS	-0.191868	0.0353739	0.524531	0.57335	0.61923	no
342649	+	asTSS	0.515739	-0.459173	0.0938496	0.303317	0.3628	no
343184	+	asTSS	0.563613	-0.426719	-0.111166	0.308968	0.368522	no
343228	+	asTSS	1.69899	-0.165443	-0.856426	0.000286589	0.00100502	no
343500	-	iTSS	2.58136	-1.44067	3.30305	2.72467e-06	1.91639e-05	yes
343800	-	fAG	5.90382	-1.21296	7.02532	2.56527e-11	1.87697e-09	yes
343867	-	fAG	6.68242	0.110571	4.91432	7.10727e-11	3.8056e-09	yes
344035	-	oTSS	1.39518	-2.39009	1.95572	0.00217495	0.00571263	yes
344142	+	hAG	1.48009	-0.197116	4.47531	1.16791e-08	2.1344e-07	yes
344150	+	hAG	0.45282	-0.797999	2.75382	2.1157e-05	0.000109089	yes
344172	+	hAG	-0.942693	-0.873198	2.63033	2.78272e-08	4.31277e-07	yes
344206	+	hAG	-0.106949	-0.48123	2.73954	3.78759e-07	3.68341e-06	yes
344476	-	hAG	-1.28885	-0.296212	-0.773424	0.0854546	0.126329	no
344486	-	hAG	-0.705736	-0.853568	0.0831383	0.183761	0.238275	no
344493	-	hAG	-0.729765	-0.513043	1.07063	0.0107442	0.0221963	no
344508	-	hAG	-1.00227	-0.279877	-1.09146	0.121589	0.169238	no
345096	-	fAG	-0.990187	-0.282879	-0.704844	0.256989	0.315743	no
345212	-	fAG	0.758161	-0.0690815	2.49013	0.000454859	0.00149032	yes
345217	+	hAG	0.167946	0.0240467	1.16436	0.113788	0.160154	no
345430	-	fAG	0.764815	-0.369577	0.82615	0.0507611	0.0816585	no
345610	+	hAG	-2.096	-0.0173924	-0.914223	0.00201847	0.00535302	yes
346224	+	fAG	-0.548291	-0.585994	-0.64263	0.546876	0.594657	no
347115	-	asTSS	-0.307336	-0.129987	-0.0132318	0.936761	0.943801	no
347502	+	iTSS	-0.402799	0.22794	0.319252	0.678576	0.714676	no
347546	+	iTSS	0.811845	1.28321	2.72727	0.000770748	0.00233433	yes
347824	+	oTSS	1.37192	0.00381596	0.145784	0.0194275	0.0365341	no
347896	+	oTSS	1.00119	-0.349645	-0.878833	0.0506386	0.0815138	no
348142	-	oTSS	2.56636	0.318739	0.948258	0.00170458	0.00462498	yes
348213	+	oTSS	3.44891	-0.784299	5.11431	4.86916e-08	6.74958e-07	yes
348389	+	oTSS	1.70135	-1.19084	0.0297659	0.000533155	0.00170313	no
348436	-	oTSS	-1.02985	-0.27844	-0.388985	0.529921	0.579438	no
348823	-	iTSS	2.88597	-0.271972	1.41623	6.48098e-07	5.75931e-06	yes
349286	-	iTSS	2.30014	-0.37315	-0.260209	8.43502e-06	4.98493e-05	yes
349723	+	asTSS	7.34918	0	3.74514	8.79227e-09	1.67422e-07	yes
350026	+	asTSS	2.29101	-0.140042	1.14577	0.000182003	0.000680679	yes
350587	+	asTSS	-0.543931	-0.28974	-0.719798	0.537321	0.586054	no
350662	-	iTSS	-0.654477	-0.728681	-0.850096	0.265169	0.324138	no
350775	-	iTSS	0.319369	-0.388993	0.183649	0.607182	0.650453	no
350953	-	fAG	1.52153	1.05196	2.88277	0.000196177	0.000724465	yes
350972	+	fAG	1.38707	0.367609	0.762218	0.0912724	0.133384	no
351007	+	fAG	1.74999	-0.652752	0.748867	0.000248542	0.000889558	no
352096	+	oTSS	4.32687	-1.07122	-0.570587	4.07553e-09	8.91663e-08	yes
352119	+	oTSS	2.15748	0.342136	0.904529	0.00523275	0.0120558	yes
352613	-	hAG	-1.95915	0.537073	-1.12299	0.0152901	0.0299402	no
352623	-	hAG	-0.279018	-0.323597	2.05	2.17632e-05	0.000111682	yes
352943	+	asTSS	3.50918	0.503882	1.48509	1.31455e-06	1.04323e-05	yes
353384	+	asTSS	1.19622	-0.19624	0.33111	0.0384921	0.0647314	no
353390	-	fAG	-1.24842	0.471671	0.862793	0.016686	0.0321813	no
355143	-	asTSS	6.78063	1.89839	6.6823	8.3663e-08	1.04579e-06	yes
357484	-	asTSS	1.23751	0.142056	0.983219	0.0799308	0.119645	no
358057	+	iTSS	1.28333	-0.483605	-0.172593	0.0196657	0.0369194	no
358178	-	asTSS	4.10958	-0.22686	2.10174	2.96568e-09	6.91243e-08	yes
358200	-	asTSS	2.40261	-0.694555	0.657506	5.30338e-06	3.35344e-05	yes
358265	+	asTSS	2.76946	0.686172	0.653822	0.000279938	0.000986377	yes
358555	-	iTSS	4.58125	-0.30338	3.28405	3.18673e-10	1.16798e-08	yes
358660	+	asTSS	1.55926	-1.80094	0.3779	0.00147434	0.00408743	no
358790	+	asTSS	3.07527	0.398111	2.88121	3.81255e-05	0.000180464	yes
359213	-	fAG	1.07757	-0.185575	2.22106	0.000131947	0.000516791	yes
359301	-	fAG	0.318576	-1.0006	0.00245556	0.0784509	0.11785	no
359376	-	fAG	0.928055	0.2845	3.65475	1.47269e-08	2.5918e-07	yes
360918	+	asTSS	4.65084	-0.310874	1.44724	3.72e-08	5.45974e-07	yes
361199	-	fAG	0.48432	1.07017	5.03028	1.17395e-09	3.30276e-08	yes
361244	-	fAG	1.62464	-0.0927247	2.62136	0.000192773	0.000714539	yes
361492	-	fAG	1.54643	0.410737	1.67454	0.0132786	0.0265584	no
361541	-	iTSS	3.50727	0.0409391	-0.254679	3.90878e-09	8.60838e-08	yes
361799	+	asTSS	1.6985	0.4901	0.8345	0.0236498	0.0431577	no
362188	+	asTSS	1.95441	-0.183413	-0.461514	9.94587e-05	0.000407693	no
362833	+	fAG	1.98898	0.901014	4.05783	8.9185e-07	7.5539e-06	yes
362910	+	fAG	0.342107	0.371474	1.8595	0.023844	0.0434644	no
363223	+	iTSS	0.10818	-0.572359	1.23881	0.0343257	0.0588193	no
363690	-	asTSS	0.850625	0.210672	0.56917	0.387981	0.445705	no
364200	+	fAG	-2.80451	-0.991309	-1.41246	0.000259526	0.000923281	yes
364463	-	asTSS	-0.276992	-0.640857	-0.984443	0.481001	0.533807	no
367455	-	hAG	-0.460193	-0.202516	-0.841972	0.520313	0.570462	no
367561	+	oTSS	4.84749	0.543064	4.72138	4.62412e-07	4.35282e-06	yes
368042	+	asTSS	1.80021	-0.761581	3.60091	2.96274e-06	2.06061e-05	yes
368371	+	asTSS	0.353389	-0.348392	0.479823	0.433129	0.489076	no
368591	-	fAG	-1.2135	-1.16405	-2.16758	0.00590829	0.0133792	yes
369399	+	asTSS	4.20688	-0.4465	0.850322	1.86365e-07	2.03632e-06	yes
369510	+	asTSS	2.00467	-1.32823	-0.204121	9.28122e-05	0.000384153	yes
370256	+	asTSS	1.88471	-1.188	0.405766	0.000134578	0.000525962	no
370301	+	asTSS	0.868675	0.395276	-0.637384	0.117168	0.164103	no
370479	-	hAG	-0.221623	-0.58433	-2.28865	0.0160478	0.0311548	yes
370614	+	asTSS	0.171564	-0.597863	0.460954	0.23881	0.2966	no
370694	+	asTSS	5.31828	0.305145	3.81294	3.11362e-11	2.16705e-09	yes
371246	+	oTSS	-0.186898	-0.453198	0.688106	0.183944	0.238481	no
371561	+	oTSS	-0.661908	0.162817	-0.748585	0.219539	0.276169	no
371580	+	oTSS	-0.940845	-0.739927	0.149388	0.271196	0.330032	no
371802	-	oTSS	1.62559	-0.620614	1.4529	0.00136423	0.00382194	no
371918	-	oTSS	-0.930391	-0.245067	-3.34706	1.53688e-05	8.29933e-05	yes
372239	-	oTSS	-0.685508	-0.631201	0.133956	0.352979	0.411531	no
373066	-	asTSS	0.326495	-0.263029	-0.146005	0.738222	0.76774	no
373097	-	asTSS	0.149292	-0.175341	0.842476	0.234809	0.292577	no
373099	-	asTSS	0.565341	-0.711437	-1.68761	0.00370489	0.00900197	no
373336	-	iTSS	1.47731	0.113961	0.0514913	0.0189276	0.035751	no
373400	+	asTSS	0.666237	-0.322511	0.0377247	0.259821	0.318576	no
374699	+	asTSS	-0.51686	-0.311852	0.264156	0.535655	0.584556	no
377025	-	fAG	0.489995	-0.622348	2.71974	1.84437e-07	2.01981e-06	yes
377052	-	fAG	2.99806	1.29623	4.86205	1.5552e-05	8.37558e-05	yes
377076	+	fAG	-0.0135753	-0.293566	0.858239	0.199604	0.255288	no
377085	+	fAG	1.55589	-0.252946	3.14187	8.96625e-07	7.58902e-06	yes
377206	+	iTSS	-0.980045	-0.0160972	-0.524425	0.274578	0.333396	no
378762	+	iTSS	-1.2188	-0.177877	-0.162397	0.0954768	0.138541	no
379088	-	asTSS	0.819296	0.224641	2.38492	0.000145452	0.000562517	yes
379218	-	asTSS	1.25752	-0.954377	1.94022	4.16571e-05	0.000194307	no
379230	-	asTSS	1.46347	-0.30048	2.53418	2.03838e-06	1.50024e-05	yes
379244	+	oTSS	1.00819	-0.346943	-0.702639	0.182909	0.237401	no
379246	+	oTSS	1.72702	0.200319	4.18024	3.18982e-06	2.19561e-05	yes
379291	-	oTSS	-0.356043	0.548632	-1.131	0.0249426	0.0451213	no
379500	+	fAG	5.46384	1.66126	7.92839	8.29541e-13	1.72605e-10	yes
379516	-	oTSS	1.17248	0.0512374	4.79746	1.69623e-07	1.88864e-06	yes
379540	+	fAG	4.38403	3.20759	9.55676	3.84129e-13	1.0096e-10	yes
379718	+	fAG	1.27717	-0.683171	3.66894	5.63329e-07	5.12876e-06	yes
380027	-	asTSS	2.19826	-0.149362	1.7071	9.48017e-05	0.00039101	yes
380444	+	iTSS	0.403383	-0.0201571	1.87229	0.00248355	0.00639951	no
380447	-	asTSS	-1.30217	-0.736576	-1.50556	0.0445366	0.0731347	no
380489	+	iTSS	0.293792	-0.0514031	1.34114	0.0500922	0.0807385	no
380853	+	iTSS	0.121275	-0.13897	2.55528	9.76806e-06	5.63759e-05	yes
381849	-	asTSS	0.848711	-0.331302	0.0659759	0.179579	0.234007	no
382322	+	iTSS	-1.19042	-0.659921	-0.357888	0.145638	0.196748	no
382355	+	iTSS	2.08433	-0.19934	0.390295	0.000193151	0.000715538	yes
382820	-	asTSS	0.23335	-0.0463213	0.697831	0.518021	0.568449	no
383685	+	fAG	0.624805	-0.520948	-0.487135	0.0619904	0.0965287	no
383812	-	asTSS	4.47609	0.35	0.702084	4.93448e-10	1.64551e-08	yes
383989	-	asTSS	1.2351	-0.908643	0.177011	0.00300575	0.00752272	no
384545	+	iTSS	1.18801	-0.228302	1.59011	0.0181552	0.0345085	no
384897	+	iTSS	2.64924	-0.56248	-0.717808	1.81723e-07	1.99775e-06	yes
385331	+	oTSS	-1.69393	-0.697944	-1.63062	0.01215	0.0246116	no
385333	+	oTSS	-0.734173	0.244459	-0.730249	0.228964	0.286365	no
385710	-	oTSS	1.82951	0.292724	0.337009	0.00888892	0.0188829	no
385929	-	oTSS	-0.0815782	0.610614	0.654823	0.565425	0.612027	no
385958	-	oTSS	0.0604843	-0.540765	0.987821	0.0712228	0.108593	no
387127	-	asTSS	-0.694837	-1.11168	0.152212	0.127245	0.175715	no
391496	-	asTSS	-1.54594	-0.0116314	-1.50376	0.00651868	0.0145146	no
391588	-	asTSS	-1.46355	0.081437	-1.77795	0.00242345	0.00626728	no
391681	-	asTSS	-1.01136	-0.156765	-2.08446	0.00452315	0.0106715	yes
392361	-	asTSS	4.57317	0	5.88269	6.11408e-05	0.000270196	yes
392684	-	asTSS	0.815137	-0.315918	-0.457592	0.11774	0.164742	no
394204	+	fAG	2.13488	0.0498481	1.1955	0.000366052	0.00123867	yes
394222	-	oTSS	-1.14778	-0.552297	-4.25933	3.39688e-05	0.000162716	yes
394314	-	asTSS	1.69798	-0.703153	0.467562	0.00166486	0.00453197	no
394772	-	asTSS	1.79336	-1.13664	-2.13081	6.40054e-07	5.70458e-06	yes
394808	-	asTSS	0.753698	-0.766618	-1.86248	0.000668541	0.00207105	no
394837	-	asTSS	1.38732	-0.678564	-1.11002	0.000408612	0.0013642	no
394930	+	fAG	5.01021	-1.65841	-1.81762	1.5649e-10	6.69353e-09	yes
394977	+	fAG	0.202859	-0.532315	-3.13245	0.00222272	0.00582127	yes
395487	+	iTSS	-0.282202	-0.392586	-0.285324	0.899249	0.910692	no
395680	+	iTSS	-0.952524	-0.439619	-0.477512	0.429282	0.485497	no
395806	+	iTSS	-0.579651	-0.528242	-0.0337329	0.559014	0.605975	no
396896	-	asTSS	-0.108925	-0.0401934	-1.73133	0.00867248	0.0184953	no
397138	-	asTSS	0.614864	-0.0074075	-0.739668	0.106472	0.151577	no
397397	-	asTSS	-0.448201	-0.896276	-0.756952	0.311638	0.371197	no
398440	+	fAG	-1.18588	-0.584231	-1.16929	0.120567	0.168039	no
398695	-	asTSS	-1.23514	0.308718	-0.152883	0.0284863	0.0502751	no
398731	-	asTSS	0.746557	-0.694414	0.436865	0.113364	0.159659	no
398932	+	iTSS	-1.09336	-0.472382	-0.560651	0.192097	0.247142	no
398959	+	iTSS	-1.22093	0.291253	0.627271	0.0179342	0.03416	no
399380	+	fAG	-0.0645091	-0.204217	-1.1023	0.178926	0.233293	no
399514	+	fAG	-1.71924	-0.254069	0.406367	0.0237398	0.0433022	no
399962	+	iTSS	-1.38158	-0.494032	-3.0676	0.000167962	0.000636147	yes
400330	-	asTSS	0.190752	-1.12154	0.723412	0.0250127	0.0452125	no
400865	-	asTSS	4.94509	0.359762	2.13377	6.57009e-08	8.61139e-07	yes
401264	-	asTSS	1.87135	0.135643	-0.295063	0.00391823	0.00943312	no
401634	-	asTSS	5.08809	0.383999	3.18659	5.42386e-08	7.35517e-07	yes
401679	+	iTSS	3.30904	-0.201627	2.32947	2.26195e-05	0.000115291	yes
401689	+	oTSS	-0.301483	-0.903561	-1.59255	0.14579	0.196852	no
401708	-	asTSS	2.9125	-1.59627	3.42751	2.3539e-08	3.78272e-07	yes
401951	+	oTSS	2.81262	-0.691988	-0.676196	2.73879e-09	6.52053e-08	yes
402276	+	asTSS	-0.0573127	-0.552848	-2.27514	0.0198087	0.0371181	yes
402278	-	oTSS	-1.29349	0.362414	-7.67553	2.05237e-07	2.20765e-06	yes
402295	-	oTSS	-1.3596	0.0806647	-3.64958	1.17901e-05	6.61965e-05	yes
402342	-	oTSS	0.596144	-0.0222504	-0.0925527	0.635624	0.676034	no
402571	-	iTSS	1.59851	-0.177718	2.8851	3.13093e-05	0.00015187	yes
402783	+	asTSS	8.44752	1.89645	3.88212	4.19023e-10	1.4506e-08	yes
403131	+	hAG	-2.45362	-0.355159	-3.98804	8.7235e-08	1.08267e-06	yes
403166	+	hAG	0.0301708	-1.30313	-0.593168	0.0538843	0.0858051	no
405168	-	fAG	-0.417754	-0.346166	-0.787512	0.557578	0.604747	no
406396	-	asTSS	-0.568675	-0.0132869	1.81379	0.00430759	0.0102251	no
406432	-	asTSS	0.665337	-1.21736	0.526934	0.0817514	0.121831	no
409129	-	asTSS	-1.7046	-0.143096	-0.875415	0.0205126	0.0382506	no
409675	+	iTSS	0.181111	-0.419015	-1.66841	0.0401914	0.0671762	no
411845	-	asTSS	1.00274	-0.926057	0.539522	0.0351066	0.059885	no
411863	+	fAG	5.10919	-0.973611	4.94293	3.4662e-09	7.84116e-08	yes
412732	+	iTSS	-0.460003	-0.45921	0.443885	0.336947	0.395982	no
412760	-	asTSS	-1.50797	1.0033	-1.85255	4.39778e-05	0.000203488	no
412853	+	iTSS	-2.4365	-0.391504	-2.11145	0.000303357	0.00105567	yes
412984	+	fAG	-0.527143	-0.732979	-0.15247	0.433341	0.48926	no
413226	+	iTSS	-0.807535	-0.231236	0.0264146	0.461313	0.515412	no
414346	+	iTSS	-0.241369	-0.21057	-0.293999	0.951594	0.957201	no
415490	-	fAG	0.939969	-0.530307	0.427498	0.0598821	0.0937932	no
416009	-	asTSS	1.13949	-1.30289	0.780114	0.142137	0.192762	no
416501	+	fAG	-0.0112215	-0.35543	0.0033867	0.900455	0.911729	no
416809	+	iTSS	0.149955	-0.317807	0.570524	0.448918	0.503949	no
417855	-	asTSS	5.83822	1.34836	4.36558	7.62148e-08	9.69676e-07	yes
417919	+	iTSS	4.71021	0.212175	-1.68324	4.17026e-12	5.37426e-10	yes
417994	-	asTSS	-0.222255	-0.441756	-0.890015	0.345911	0.404684	no
418015	-	asTSS	-0.14252	-0.672786	-1.42488	0.0873306	0.128617	no
418588	-	iTSS	0.939994	-0.569822	-0.26511	0.0224266	0.0412344	no
418668	+	asTSS	-0.420148	-0.310695	-0.393036	0.794036	0.817318	no
418835	-	fAG	0.0889075	-0.268874	-0.858408	0.258135	0.316879	no
419197	+	asTSS	3.46183	-2.62599	-0.025198	9.90778e-05	0.000406382	yes
419419	+	asTSS	2.56595	0.0847977	-0.188025	1.48018e-05	8.04201e-05	yes
419648	-	iTSS	0.0809344	-0.670438	0.386143	0.252619	0.311211	no
419658	+	asTSS	1.66073	-0.608259	-0.00640536	0.00220048	0.00576757	no
419851	+	asTSS	0.678255	-0.896175	-0.797191	0.0203378	0.0379706	no
419965	+	asTSS	0.772275	-0.921308	0.0606805	0.135233	0.184791	no
420015	+	asTSS	-0.649149	-0.45613	-0.633358	0.647644	0.687026	no
422386	+	asTSS	-0.63583	-0.281548	-1.20441	0.115664	0.162303	no
423120	-	fAG	1.36371	-0.100929	1.48778	0.0184716	0.0350333	no
424743	+	asTSS	-1.58218	-0.343073	-0.950316	0.0120408	0.0244251	no
424859	+	asTSS	-0.691865	-0.672284	-0.544562	0.596322	0.640508	no
425458	+	asTSS	-1.0794	-0.276029	0.0267538	0.205941	0.261934	no
425766	+	asTSS	1.01274	-1.76594	1.92948	3.98353e-05	0.000187024	no
426530	+	asTSS	0.227892	0.146345	-0.955056	0.105429	0.150462	no
426806	+	asTSS	0.134435	-0.525914	-2.83968	0.00018104	0.000677839	yes
427002	-	iTSS	1.34567	0.144044	1.61076	0.0350542	0.0598302	no
427078	-	iTSS	2.04843	0.176357	2.23364	0.000748378	0.00227809	yes
427136	-	fAG	-0.020672	-0.58953	-1.0512	0.158141	0.210563	no
429256	-	asTSS	7.21098	0	6.62017	2.15424e-07	2.30112e-06	yes
430036	-	asTSS	0.226605	-0.524772	1.19274	0.0108734	0.0224191	no
430487	-	asTSS	1.43448	-0.542911	1.29234	0.00220766	0.00578486	no
434940	+	fAG	1.45823	0.608184	1.27975	0.0343375	0.0588293	no
435690	-	iTSS	0.906197	-0.125379	0.0156666	0.297955	0.357285	no
436137	+	asTSS	0.922581	0.00528876	0.0711476	0.19823	0.253874	no
436656	-	fAG	4.33781	1.39305	3.09915	7.57805e-05	0.000323029	yes
437680	-	fAG	-1.20505	0.342166	1.54743	0.000477684	0.0015515	no
437998	-	fAG	4.74256	0.179865	2.91339	1.96322e-10	7.91866e-09	yes
438013	-	fAG	3.61855	-0.0759726	-2.97922	6.37901e-10	2.02899e-08	yes
438146	+	asTSS	1.2752	-0.305815	2.22103	7.53507e-05	0.000321678	yes
438519	+	asTSS	-1.12491	-0.595167	-0.929138	0.190921	0.24593	no
438616	-	iTSS	5.57013	1.91705	3.57167	4.69222e-07	4.40033e-06	yes
438635	+	asTSS	1.59285	-0.149616	0.150676	0.00285661	0.00720009	no
440177	+	asTSS	-2.43922	0.467233	-0.337717	8.47579e-05	0.000355233	yes
441537	-	iTSS	-0.45835	0.0756923	-0.654858	0.454032	0.508899	no
443688	-	fAG	2.53836	-0.14527	0.200938	4.31043e-06	2.82762e-05	yes
443715	+	asTSS	-1.43138	0.341475	-0.640293	0.00631361	0.0141479	no
444093	+	asTSS	-1.09635	-0.0607044	-0.383121	0.182724	0.237207	no
444645	-	iTSS	6.42278	0.150786	3.33741	3.50392e-10	1.25939e-08	yes
445955	-	fAG	-0.864604	-0.761684	-1.58705	0.0254208	0.045779	no
446033	+	fAG	0.886155	-0.656303	0.779552	0.0424769	0.0703662	no
446045	-	fAG	-0.693595	0.449158	-0.21978	0.221341	0.278051	no
447230	-	asTSS	-0.795887	-0.542358	-1.06082	0.190653	0.245681	no
448073	-	asTSS	-0.748937	-0.0404862	-0.187084	0.496266	0.548402	no
448892	-	asTSS	-1.33653	-0.787162	-0.934649	0.0685566	0.105073	no
449492	+	iTSS	-0.728879	1.83672	5.72423	7.68431e-10	2.3506e-08	yes
449857	-	iTSS	-1.06769	-0.281095	-3.40429	2.18515e-05	0.000112034	yes
449886	-	iTSS	-0.271743	0.251179	0.0724321	0.847843	0.865345	no
450172	+	asTSS	0.172675	-0.65086	-1.27727	0.107176	0.152427	no
450756	-	fAG	0.106108	0.30455	0.70408	0.436442	0.491733	no
451702	-	asTSS	1.04936	-0.443706	-0.193898	0.023879	0.0435242	no
451722	-	asTSS	0.601881	-0.691763	-0.0758697	0.140864	0.191311	no
452085	-	asTSS	2.02066	-1.17405	0.315431	0.000853279	0.00254392	yes
452099	-	asTSS	3.93714	-0.204832	1.64232	3.31685e-05	0.000159687	yes
452458	-	asTSS	1.96213	-0.283604	2.25905	0.000182576	0.000682695	yes
452614	+	iTSS	-0.874805	-1.16271	0.291585	0.0682216	0.104616	no
452707	+	iTSS	-0.388165	-0.900199	-0.0141663	0.361288	0.419528	no
453474	-	asTSS	-1.09318	-0.357322	-0.267092	0.162075	0.214898	no
453950	+	iTSS	0.35401	-0.176173	-0.90634	0.153521	0.20548	no
454514	-	asTSS	4.28347	0.736923	2.96651	1.37177e-06	1.08219e-05	yes
454549	-	asTSS	3.75504	-1.73275	2.1033	1.19881e-08	2.1743e-07	yes
454767	-	asTSS	2.39179	-0.255155	1.0958	0.000374707	0.0012641	yes
454787	+	iTSS	1.85424	-0.557278	0.267864	0.000502643	0.00162228	no
455126	-	iTSS	-0.494397	-0.432202	-0.808432	0.496473	0.54857	no
455176	-	iTSS	0.0709957	0.453036	0.296477	0.84876	0.865883	no
456098	-	fAG	1.7057	-0.851759	-1.13241	6.7588e-06	4.12487e-05	no
456121	+	asTSS	-1.28433	-0.228178	-1.07041	0.152541	0.204402	no
456142	-	fAG	1.67121	-1.13296	-0.312519	2.5265e-05	0.000126705	no
456160	+	asTSS	-1.00713	-0.203798	-1.80507	0.00649307	0.0144656	no
456172	+	fAG	0.321038	-0.354945	-0.0412358	0.750427	0.778366	no
456333	+	fAG	2.51215	0.343904	1.29962	0.00192871	0.00514433	yes
456334	+	fAG	-2.03417	-0.357948	1.04537	0.000531358	0.00169822	yes
456335	+	fAG	-1.99161	-0.376661	2.00711	3.29889e-06	2.25758e-05	yes
456347	+	fAG	0.484692	0.168394	-0.474496	0.433393	0.489291	no
456798	-	asTSS	-0.74868	0.269651	-0.57383	0.264281	0.323192	no
456809	-	asTSS	-1.52655	-0.0256354	-0.461917	0.0447326	0.0733668	no
457617	+	fAG	-0.554436	-0.611566	-0.593422	0.522189	0.572142	no
457637	+	fAG	-1.04352	-1.01135	-3.67189	0.00336856	0.00828758	yes
457648	+	fAG	-0.986864	0.0910514	-1.07629	0.042987	0.0710286	no
457994	-	asTSS	1.28964	-0.217707	1.12548	0.0561303	0.088745	no
458001	+	iTSS	2.79238	-0.865217	1.55876	1.61019e-05	8.62988e-05	yes
458022	+	iTSS	0.584057	-0.489575	-0.16668	0.292059	0.3511	no
458281	-	asTSS	0.62375	-0.186789	0.216047	0.458364	0.512794	no
458300	-	asTSS	-0.974008	-0.438014	-1.53693	0.0428716	0.0708961	no
458581	-	asTSS	0.174525	-0.554371	0.248516	0.55532	0.602593	no
459163	-	hAG	-0.105874	-0.703048	3.5116	3.2605e-10	1.19283e-08	yes
459194	-	hAG	-1.99122	-0.372522	-1.92128	0.00167487	0.00455487	no
459223	+	fAG	-1.1942	-0.221289	0.0400116	0.27889	0.337851	no
459293	+	iTSS	-1.07405	-0.522915	0.383452	0.102637	0.147104	no
459343	+	iTSS	2.62882	0.0181179	2.36333	4.10262e-05	0.000191785	yes
459351	+	iTSS	-0.199978	-0.925283	1.0729	0.00302553	0.00756471	no
459444	+	iTSS	-0.59226	-0.284292	-0.889011	0.258674	0.317433	no
460163	-	iTSS	-1.63387	-0.982164	-1.213	0.0298437	0.0521866	no
460270	-	iTSS	-0.146054	-0.443294	-0.540597	0.684269	0.719761	no
460694	-	asTSS	-0.447961	-0.7872	0.375552	0.142975	0.193623	no
460730	-	fAG	2.02774	-0.348551	3.15817	3.34089e-08	4.99508e-07	yes
461098	+	fAG	-1.09752	-0.161566	-0.294785	0.611188	0.65378	no
461142	+	fAG	0.989664	-0.921575	-0.268505	0.00380762	0.00921236	no
461301	+	fAG	-0.663967	-0.960425	-1.40527	0.0328216	0.0566347	no
461444	+	fAG	0.300066	-1.05286	-0.511783	0.113537	0.159846	no
461486	+	fAG	4.31409	-0.0521086	2.04717	2.86617e-08	4.41758e-07	yes
461508	+	fAG	0.821191	-0.0631279	-0.753953	0.0536299	0.0854817	no
463010	+	fAG	-1.34978	-0.485761	-1.50698	0.0260999	0.0467951	no
463475	-	asTSS	0.401643	-0.34398	-0.116871	0.59969	0.643538	no
463480	+	fAG	0.304295	-1.06162	0.563109	0.08197	0.122127	no
463483	-	asTSS	2.37576	0.0733664	1.94437	0.000243765	0.000873872	yes
464015	-	asTSS	-0.958165	-0.280245	-1.21706	0.100684	0.144887	no
464205	+	iTSS	0.815343	-0.158265	0.668824	0.21887	0.275467	no
464420	-	asTSS	3.8166	0.3906	2.37438	1.3951e-05	7.64533e-05	yes
465465	-	fAG	1.71524	-0.131707	2.29782	2.48535e-05	0.000124924	yes
465476	-	fAG	-1.07454	-0.508645	0.614503	0.0224732	0.0413045	no
465521	+	fAG	-0.434292	-0.866904	1.57552	6.80931e-05	0.000295558	no
466055	+	fAG	0.38438	-1.14929	2.33447	3.93072e-07	3.79855e-06	yes
466106	+	fAG	2.98809	-1.22928	1.91546	5.80502e-06	3.62927e-05	yes
466133	+	fAG	0.764777	-0.816108	-0.855007	0.00651177	0.0145008	no
466134	+	fAG	1.46092	-0.477307	-1.2251	5.28521e-05	0.000238635	no
466469	+	iTSS	-0.776803	-1.09871	0.398289	0.0229554	0.042048	no
466619	-	asTSS	4.35333	-0.700599	5.16607	1.80386e-08	3.05356e-07	yes
466733	+	fAG	-1.0615	-0.641587	0.0279909	0.217417	0.273965	no
466733	+	hAG	-1.0615	-0.641587	0.0279909	0.217417	0.273965	no
466740	+	fAG	2.73457	-0.270998	2.34052	4.65558e-06	3.02522e-05	yes
466740	+	hAG	2.73457	-0.270998	2.34052	4.65558e-06	3.02522e-05	yes
466784	-	asTSS	0.408486	0.385607	0.321354	0.873694	0.888235	no
466806	+	hAG	0.0569421	-0.571132	-0.605824	0.655849	0.694512	no
466850	-	asTSS	0.766453	0.103261	1.2094	0.0865735	0.127681	no
466851	-	asTSS	0.604968	-0.0832555	1.18134	0.0932651	0.135844	no
467058	+	hAG	2.29022	-0.0747418	1.55416	0.000840491	0.00251217	yes
467119	-	asTSS	-0.899376	-0.592185	-0.712118	0.507037	0.558544	no
467268	-	asTSS	-1.74818	-0.949668	-0.999329	0.0264705	0.0473492	no
467298	-	asTSS	-1.3733	-0.168683	-2.30438	0.00274205	0.00695523	yes
467479	-	asTSS	0.167781	-0.20096	-0.136251	0.903223	0.914346	no
467755	-	asTSS	0.543407	-0.998212	0.370395	0.166824	0.219998	no
467927	+	hAG	-0.678878	-0.104903	0.712571	0.0489747	0.079193	no
468295	-	asTSS	0.971769	-0.124328	1.59774	0.00587555	0.0133187	no
468377	+	oTSS	2.4258	-0.641277	2.15997	6.30129e-05	0.000277226	yes
468410	+	oTSS	1.88116	-1.29374	0.997147	5.83438e-06	3.64307e-05	no
469056	+	oTSS	2.23387	-1.78452	1.8806	0.000293815	0.00102768	yes
469750	-	oTSS	2.39618	0.0721858	2.13257	0.00034412	0.00117521	yes
469761	-	oTSS	4.10231	0.299914	2.59568	1.18729e-08	2.15797e-07	yes
470115	+	oTSS	2.85627	-0.00463105	1.54043	8.86682e-05	0.000369991	yes
470935	-	asTSS	7.17903	0.817927	3.4146	7.90854e-12	8.43401e-10	yes
470967	-	asTSS	0.905213	-0.540049	1.02167	0.03959	0.066332	no
470978	+	iTSS	-0.136584	-0.00347266	0.693144	0.335121	0.394393	no
471083	+	iTSS	1.44652	0.307398	1.68784	0.0234812	0.0428964	no
471805	-	iTSS	-0.845521	-0.406431	-0.129977	0.434873	0.490441	no
472121	+	fAG	4.36549	1.89866	5.8038	0.000191511	0.000710651	yes
472135	-	fAG	1.28268	-0.370866	2.43833	5.08384e-06	3.24647e-05	yes
472136	-	fAG	1.79016	0.217582	4.66106	1.27161e-10	5.55809e-09	yes
472141	+	fAG	0.581972	0.128451	-0.74708	0.124327	0.172316	no
472206	+	fAG	-0.135088	-0.00995301	0.656393	0.294238	0.353465	no
472999	-	asTSS	2.15722	-0.091458	1.05716	0.00110091	0.00317372	yes
473331	-	iTSS	0.15663	0.353562	1.22951	0.123736	0.171664	no
473519	-	iTSS	-0.892088	-0.427444	-0.451054	0.44652	0.501644	no
473737	-	iTSS	0.117793	-0.225763	0.427362	0.649517	0.688793	no
474492	-	fAG	-1.26425	-0.920953	-1.3335	0.0891598	0.130838	no
474514	-	fAG	-0.792359	-0.907637	-0.221122	0.178765	0.233113	no
474532	+	asTSS	-0.906769	-0.846985	-2.0931	0.0131284	0.0262949	yes
474567	-	fAG	-1.0918	0.0956182	0.787074	0.0527865	0.0843664	no
475848	+	asTSS	-1.28482	-0.998207	-0.522062	0.0875088	0.128832	no
477536	+	asTSS	-0.564521	-1.04535	0.134892	0.340968	0.400002	no
478343	+	asTSS	-1.06614	-0.258032	0.682501	0.0169043	0.032546	no
478736	+	asTSS	-1.19853	-0.321803	-0.183959	0.183155	0.237582	no
478957	-	fAG	3.32132	-0.706811	3.01337	5.71432e-09	1.17795e-07	yes
479082	+	fAG	2.47183	0.564252	3.45542	1.06819e-06	8.79158e-06	yes
479222	+	iTSS	4.787	0.311554	2.6876	1.60828e-08	2.77421e-07	yes
479856	-	asTSS	-0.292612	0.313043	0.629863	0.410199	0.467492	no
481085	-	asTSS	-1.80257	-1.44609	-0.700111	0.0304608	0.0530937	no
481237	-	asTSS	3.9141	0.287502	2.71336	1.64185e-06	1.25896e-05	yes
481400	+	fAG	0.472116	-0.958707	1.99452	0.000217848	0.000793058	no
481405	-	oTSS	-0.076943	0.692417	1.4212	0.185808	0.240508	no
481423	+	fAG	-2.07565	-0.715258	-0.0721569	0.0102143	0.0212753	yes
481495	+	fAG	-1.87181	-0.445832	-1.95596	0.00164586	0.00448698	no
481658	+	iTSS	2.0765	0.403548	2.59893	2.44145e-05	0.000123213	yes
482650	-	asTSS	-1.54679	-0.0784977	1.22332	0.000206243	0.000757178	no
482677	+	iTSS	0.937965	-0.210629	1.21449	0.0176998	0.0338153	no
482729	+	fAG	-0.357869	-0.693725	-0.0637099	0.434066	0.489893	no
483103	-	asTSS	-0.442278	-0.355381	-0.958914	0.39085	0.448537	no
483583	+	iTSS	-1.36989	-0.169155	0.0459496	0.0379323	0.0639569	no
483977	+	iTSS	-0.889919	-0.252489	0.463631	0.104468	0.149352	no
484466	+	fAG	1.3804	-0.556702	3.88642	8.75541e-08	1.08324e-06	yes
484476	+	fAG	1.46697	0.427003	0.741515	0.140377	0.190776	no
485123	-	asTSS	-0.137061	-1.06029	1.04183	0.00604685	0.0136338	no
487650	-	asTSS	3.20309	-0.214419	3.10618	1.29917e-06	1.03313e-05	yes
487948	+	asTSS	-1.34057	-0.216821	-2.22787	0.0051555	0.0119113	yes
488047	-	iTSS	3.0593	0.640542	1.42956	0.000181137	0.000678077	yes
488050	+	asTSS	0.855316	0.105902	1.05709	0.169777	0.223302	no
488549	-	fAG	-0.678938	0.0502181	0.175557	0.406159	0.463628	no
488615	+	fAG	5.03135	0.0788768	5.15291	1.92128e-12	3.09497e-10	yes
488756	-	fAG	1.33506	0.706697	3.13744	9.49515e-06	5.50234e-05	yes
489477	-	asTSS	-0.975489	-0.975931	0.164993	0.148545	0.199878	no
489623	-	asTSS	0.0426514	-0.242173	-2.08684	0.0057429	0.0130595	yes
489685	+	fAG	0.508562	0.101107	0.947123	0.184806	0.239396	no
490330	+	iTSS	-0.601267	-0.623568	0.796131	0.0349472	0.0596896	no
490406	+	iTSS	2.04022	1.58947	5.14545	3.07713e-08	4.66356e-07	yes
490744	+	fAG	-1.12699	0.667484	1.81135	0.000268785	0.00095144	no
490833	+	fAG	-0.0773525	-0.70246	2.61525	2.9543e-07	2.98644e-06	yes
490904	+	fAG	-1.55754	-0.1611	-1.58098	0.0215833	0.039945	no
491264	+	fAG	-1.79373	-0.376677	-3.17909	4.28825e-05	0.000199429	yes
491300	+	iTSS	-0.689536	-0.911832	-0.594268	0.390719	0.448463	no
491301	+	iTSS	0.262391	-0.975647	0.345315	0.112892	0.159141	no
492322	-	asTSS	-1.24758	-0.991222	-0.619704	0.158046	0.210458	no
494231	+	fAG	0.625236	0.0379618	-0.731748	0.0458717	0.0749212	no
494781	+	fAG	-0.466449	-0.546083	-0.467014	0.685572	0.721018	no
494783	+	fAG	0.224329	-0.574905	0.923424	0.0761826	0.11497	no
494831	+	fAG	0.821316	0.147193	0.18315	0.328746	0.38808	no
494859	-	asTSS	-1.34824	-0.103296	-1.49952	0.014837	0.0291673	no
495200	-	asTSS	2.79618	-0.478052	2.37112	1.61377e-05	8.64011e-05	yes
495246	+	oTSS	-1.87209	-0.801693	-2.63893	0.00409438	0.00978995	yes
495265	-	asTSS	-1.15048	-0.632577	-2.044	0.0162343	0.0314468	yes
495457	-	iTSS	-1.59799	-0.345889	-3.5278	0.000173521	0.000653608	yes
496346	-	fAG	1.12075	-0.253715	0.448273	0.0356795	0.0607585	no
496440	-	fAG	8.43723	2.702	7.8997	1.13e-09	3.18809e-08	yes
496486	+	asTSS	0.351632	0.448123	0.872978	0.421559	0.478255	no
496510	+	asTSS	0.935604	-0.207103	0.983308	0.111397	0.157455	no
496719	-	iTSS	2.78531	-0.16798	3.17218	5.5022e-07	5.03004e-06	yes
496740	-	iTSS	0.675474	-0.517534	0.84201	0.184778	0.239376	no
497109	+	fAG	-0.748206	-1.14811	1.01079	0.00120012	0.00341876	no
497131	-	hAG	0.0799873	-0.693001	2.23814	1.55411e-06	1.20697e-05	yes
497214	+	fAG	0.0987965	-0.403855	0.346863	0.659753	0.698055	no
497230	+	fAG	0.24542	-0.314686	1.07562	0.0348456	0.0595517	no
497282	-	hAG	1.42009	0.203659	2.46728	0.000757524	0.00230076	yes
497822	-	asTSS	2.22759	0.097523	2.52389	3.85082e-05	0.000181887	yes
498760	+	fAG	-0.962032	0.0346196	1.82583	0.000138617	0.000539216	no
498867	+	fAG	3.82426	-1.17855	2.81395	6.89948e-07	6.08195e-06	yes
498869	+	fAG	2.77456	-0.735122	5.15404	2.09928e-08	3.44845e-07	yes
498946	-	asTSS	-0.689904	0.093731	0.105004	0.431344	0.487326	no
499678	+	fAG	2.11928	0.0999062	-3.45612	1.39491e-08	2.46796e-07	yes
499915	-	asTSS	2.5289	-0.00999712	0.637534	0.000161092	0.000614672	yes
500197	-	asTSS	0.892205	-0.00522154	-0.366262	0.128839	0.177536	no
500831	-	asTSS	2.68573	1.56748	2.65923	0.000490001	0.00158532	yes
500841	+	fAG	-0.775959	-0.794709	0.90824	0.00216367	0.00568451	no
500843	-	asTSS	0.488389	-0.492721	1.10333	0.0703458	0.107411	no
501316	-	asTSS	-1.24869	-0.989404	-1.19098	0.120771	0.168288	no
501866	+	asTSS	4.36885	1.39299	5.55872	2.4469e-05	0.000123372	yes
501867	+	asTSS	3.45155	-0.853439	6.83303	1.39526e-10	6.00653e-09	yes
502304	+	asTSS	1.07714	-0.590115	1.52144	0.00140299	0.0039179	no
502363	+	asTSS	2.85037	-0.233582	1.34288	1.00448e-06	8.33939e-06	yes
502366	+	asTSS	0.443986	-0.343338	3.18304	1.27116e-07	1.48271e-06	yes
502533	+	asTSS	2.40255	-0.75722	5.52024	2.1948e-11	1.66696e-09	yes
502740	+	asTSS	-0.0483712	-1.26996	1.05224	0.00451734	0.0106596	no
503328	+	asTSS	-0.308222	0.0267701	-0.683772	0.545179	0.59307	no
503954	+	asTSS	-0.087607	-0.484846	-1.16811	0.159801	0.212392	no
504276	+	asTSS	0.686509	0.533605	-1.09188	0.0374237	0.0632168	no
504337	-	fAG	-0.981064	0.53061	-1.29496	0.003453	0.00846926	no
506452	-	fAG	-0.375031	-3.02709	2.35263	3.07984e-05	0.000150048	yes
507052	+	asTSS	2.28676	-0.0346243	4.92023	5.22901e-09	1.09371e-07	yes
507406	+	fAG	-1.03136	-0.553945	-0.122241	0.27606	0.33493	no
507426	-	fAG	1.88665	0.64514	3.31664	7.37774e-07	6.43539e-06	yes
507522	+	fAG	4.83591	0.299032	3.97693	3.32362e-10	1.20928e-08	yes
507598	-	fAG	0.423001	-0.279657	-0.0691985	0.628106	0.669214	no
508007	+	iTSS	-0.260681	-0.166775	-1.31863	0.123647	0.171565	no
508609	-	asTSS	1.09429	0.623649	0.967285	0.404115	0.46177	no
509449	+	asTSS	2.33974	-0.287006	1.15294	4.45839e-05	0.000206006	yes
509843	+	asTSS	4.95914	0.537441	3.05718	9.19562e-08	1.12551e-06	yes
509940	-	fAG	-0.967687	-0.240237	-0.343666	0.408296	0.465748	no
510176	+	asTSS	1.4553	-0.388913	0.362303	0.0118326	0.0240665	no
510613	-	fAG	-0.774726	-0.593375	-0.53902	0.407553	0.464954	no
510656	+	fAG	-1.51538	-0.279371	1.10813	0.000347026	0.00118412	no
510711	+	fAG	0.618847	0.652605	2.63203	2.84302e-05	0.000139816	yes
510726	+	fAG	-1.12134	-1.25895	-0.873344	0.126662	0.175011	no
510875	-	asTSS	2.80649	0.0454048	2.16981	2.80473e-05	0.000138298	yes
510937	+	iTSS	2.5388	0.913185	2.62744	0.000417226	0.00138971	yes
512740	-	fAG	0.535054	0.744657	1.38228	0.0536453	0.0854926	no
515873	-	iTSS	-2.33592	-0.0411155	0.0470702	0.000815225	0.00244948	yes
515979	-	iTSS	-1.36476	-0.793602	-2.23112	0.000851559	0.00254031	yes
516253	-	iTSS	-0.215587	-0.298093	0.972392	0.0571503	0.0901507	no
516344	-	iTSS	-2.32253	-1.02684	-2.34664	0.000221786	0.000805925	yes
516693	+	asTSS	1.58223	-0.703023	-1.11962	7.01258e-05	0.000302868	no
517669	+	asTSS	2.34734	-0.907449	0.639916	0.000425734	0.0014131	yes
517687	-	fAG	-1.35818	0.127034	0.477014	0.064595	0.0999524	no
517706	-	fAG	0.806062	-0.794586	1.7769	4.28909e-05	0.000199429	no
517717	-	fAG	-0.793312	-0.551937	0.320419	0.243175	0.301179	no
517751	+	asTSS	-0.556765	-0.621015	1.05367	0.00476295	0.0111301	no
517760	+	asTSS	-1.56836	-0.960253	0.19699	0.00920602	0.0194502	no
517798	+	oTSS	0.296141	-1.92682	1.14824	0.00576749	0.0131064	no
517893	+	oTSS	-1.18589	0.0256046	3.36196	3.19962e-07	3.1928e-06	yes
517961	+	oTSS	-1.56097	0.522859	0.549095	0.0263183	0.0471065	no
518757	-	iTSS	-1.42361	-0.43766	-0.0665766	0.100579	0.144755	no
518799	-	iTSS	-0.166198	-0.630575	0.884146	0.0595542	0.0933529	no
520262	-	iTSS	2.96962	0.0378089	2.46812	1.86454e-07	2.03632e-06	yes
520384	-	hAG	-0.100148	1.07571	2.11724	0.00132088	0.00371719	yes
520404	+	fAG	0.134453	0.0667289	1.98186	0.000324438	0.00111658	no
520443	+	fAG	-2.37113	0.266989	-0.455768	0.00104287	0.00302782	yes
520457	+	fAG	-0.914758	0.0684597	1.12105	0.00327015	0.00808031	no
520476	+	fAG	-0.228101	0.120746	0.890252	0.117359	0.164335	no
520487	+	fAG	-1.69521	-0.554616	-1.2699	0.0158357	0.0308122	no
520717	+	hAG	-1.88022	-0.205391	-0.534489	0.00948921	0.0199607	no
520768	+	hAG	-1.2742	-0.757271	-2.67603	0.00172701	0.00467438	yes
520887	+	iTSS	2.26127	0.280918	5.43485	5.39938e-12	6.49715e-10	yes
520967	-	asTSS	3.01881	1.98435	3.98088	3.81226e-05	0.000180464	yes
520994	+	fAG	1.72497	-0.909144	1.60204	0.000115142	0.000461378	no
521046	+	fAG	2.39585	0.184084	4.26992	1.23206e-09	3.42286e-08	yes
521092	-	asTSS	0.230807	-2.59662	1.33576	0.000165709	0.000630124	yes
521562	+	iTSS	1.56729	-0.165242	0.0741569	0.0168204	0.0324031	no
522607	+	fAG	-0.848509	-0.780336	0.233866	0.134139	0.183548	no
522629	+	fAG	-1.76383	0.343289	-0.750583	0.00184365	0.0049452	no
522657	+	fAG	-1.5568	-0.622223	2.13934	2.73382e-08	4.25406e-07	yes
522695	+	fAG	-1.12965	0.0626146	0.00375541	0.0738108	0.111964	no
523254	+	fAG	2.80333	-0.186659	-0.795626	5.94269e-08	7.92958e-07	yes
523255	+	fAG	1.65908	-0.98673	-1.0852	4.96986e-06	3.18795e-05	no
523388	+	fAG	-0.439661	-0.100653	-0.543059	0.732751	0.762805	no
524117	-	asTSS	1.4768	1.30205	1.65643	0.0338633	0.0581566	no
524377	-	asTSS	-0.609809	-0.603987	0.119772	0.34178	0.400766	no
524643	+	iTSS	-1.07302	-0.12938	-0.835855	0.150222	0.201754	no
524766	-	asTSS	-1.29772	-0.993039	-0.0333886	0.0578051	0.0910181	no
524785	-	asTSS	2.82894	0.789972	3.35705	0.0116853	0.0238178	yes
524859	-	asTSS	-0.893092	-1.28166	-1.14935	0.375204	0.43307	no
524865	+	fAG	0.601401	-0.436535	3.12203	1.56111e-08	2.71394e-07	yes
524867	+	fAG	0.416984	-0.401893	0.857171	0.0846785	0.125386	no
525070	-	asTSS	0.96813	-0.65012	1.16109	0.0238836	0.0435288	no
526625	-	asTSS	-1.36401	-0.54385	-0.368238	0.0757274	0.114361	no
527384	+	fAG	-0.0342104	0.195095	3.31293	4.76454e-09	1.01246e-07	yes
527447	+	fAG	-1.08292	0.139407	3.32478	2.47586e-10	9.56582e-09	yes
527474	-	asTSS	1.9639	0.260094	-0.0923652	0.000433983	0.0014331	no
527482	+	fAG	-2.67277	-0.508015	-1.03775	0.00103395	0.00300322	yes
527489	+	fAG	-1.81462	-0.279233	-0.783398	0.0233159	0.0426576	no
527490	+	fAG	-2.18792	-0.403982	-0.276726	0.00667534	0.0148106	yes
527530	+	iTSS	-1.28347	-0.318546	-1.71951	0.017301	0.0331881	no
527596	+	iTSS	-0.412547	-0.397463	0.853645	0.0424316	0.0703086	no
527604	+	iTSS	-0.26121	-0.131928	-1.3354	0.287108	0.346107	no
527885	+	fAG	3.34972	1.17176	1.47308	0.0010687	0.00309111	yes
527905	+	fAG	-0.947067	-1.09684	0.346841	0.0116358	0.0237362	no
527960	-	asTSS	-0.423554	0.0235222	-0.364241	0.779241	0.80387	no
528399	+	iTSS	-1.19963	-0.999627	0.206979	0.0472075	0.0767453	no
529962	+	hAG	-0.874348	0.158003	1.63305	0.000925913	0.00273111	no
530114	-	asTSS	1.01167	-0.0628713	0.68745	0.161916	0.21477	no
530463	+	fAG	2.21411	0.355748	2.04552	0.000429633	0.0014225	yes
530692	-	asTSS	1.7246	0.672218	0.271243	0.0207415	0.0386269	no
531035	-	iTSS	1.81698	-0.315742	-0.149886	0.000563489	0.00178548	no
531072	-	iTSS	-0.48571	-0.35594	0.183592	0.661524	0.699632	no
531636	-	fAG	1.16748	-0.673846	2.1957	1.00508e-05	5.77076e-05	yes
531784	+	asTSS	-2.01176	-0.849928	-0.930253	0.0418274	0.0694632	no
532130	+	asTSS	-1.57623	-0.499133	-0.868864	0.0480766	0.0779741	no
532294	+	asTSS	-0.480482	-0.390004	-0.68586	0.661013	0.699166	no
532758	+	asTSS	-0.426617	-0.362997	-0.553866	0.76522	0.791655	no
533412	-	hAG	1.56045	-0.28449	-0.45009	0.00145986	0.00405292	no
533433	+	fAG	2.73299	-0.699194	2.01907	0.000196362	0.000725015	yes
533444	+	fAG	-0.258332	-0.778169	1.22374	0.00253408	0.00650705	no
533929	-	asTSS	-0.278035	-0.528168	0.379815	0.361493	0.419693	no
534420	+	fAG	-0.394117	0.762542	-0.419181	0.240039	0.297844	no
534467	+	iTSS	0.0501993	0.056546	0.805501	0.288335	0.347313	no
534542	+	iTSS	-0.187847	-0.280654	2.45314	1.74619e-06	1.32122e-05	yes
536833	-	asTSS	0.68989	0.55072	0.0143888	0.480041	0.532919	no
536848	-	asTSS	1.37912	-0.0355616	0.636547	0.0366605	0.0621114	no
538322	+	iTSS	-0.0429023	-0.0440295	0.151527	0.981426	0.983642	no
538339	+	iTSS	0.824673	-0.273365	0.602048	0.115305	0.161879	no
538350	+	iTSS	0.0670903	0.0375372	-0.278348	0.920012	0.929082	no
538620	+	fAG	1.52338	0.0559209	-0.805052	0.217191	0.273716	no
539289	+	iTSS	2.60411	-0.447925	3.57107	6.70384e-05	0.000291704	yes
539515	+	iTSS	-0.705232	-0.709606	0.134793	0.347849	0.406523	no
540003	+	iTSS	0.763119	-0.299075	1.4371	0.00696025	0.0153405	no
540073	+	iTSS	-0.42128	-0.78132	-0.193309	0.528755	0.578384	no
540084	+	iTSS	0.160941	-0.349654	-0.752856	0.400295	0.457955	no
540167	+	iTSS	0.271232	-0.329401	-0.625065	0.318002	0.377651	no
540495	+	asTSS	1.74732	0.44452	0.527174	0.0211215	0.0392138	no
540622	+	asTSS	-1.13999	-0.420341	-0.0251352	0.230383	0.287942	no
541264	-	fAG	0.634051	-0.489284	1.49246	0.00132111	0.00371731	no
541309	-	fAG	2.8553	-0.825281	-0.52754	1.69719e-07	1.88866e-06	yes
541369	+	hAG	-0.834236	0.0648027	2.32192	5.8249e-06	3.63828e-05	yes
542487	+	fAG	1.46434	0.513426	1.90803	0.00326909	0.0080787	no
542513	+	fAG	-0.0753675	-0.184052	-1.23721	0.0913685	0.133471	no
542538	+	fAG	0.30293	0.243415	-0.611017	0.39084	0.448537	no
542681	+	fAG	-2.44619	-0.37839	-2.97273	1.68826e-06	1.28762e-05	yes
543402	+	asTSS	0.206611	-0.265172	-1.30138	0.122896	0.170701	no
544014	+	asTSS	-1.5093	-0.189231	-1.32904	0.0212819	0.0394639	no
544164	+	asTSS	1.4424	-0.638847	1.10125	0.0656527	0.101369	no
544205	+	asTSS	-1.28909	-0.269045	-0.13694	0.138322	0.18842	no
544436	+	asTSS	8.22677	0	6.44233	8.37164e-10	2.52223e-08	yes
544696	-	fAG	-0.829985	-0.763607	-0.312467	0.471274	0.52479	no
544707	-	fAG	-1.09737	-0.584936	-0.767896	0.13765	0.18767	no
544836	-	fAG	0.735039	-0.377615	0.670362	0.200062	0.255776	no
545020	+	asTSS	3.12746	1.43923	1.78505	0.0201234	0.0376146	yes
545101	-	iTSS	0.0513563	-0.0477965	0.1867	0.968456	0.972448	no
545353	-	hAG	-0.979952	-0.694484	0.954358	0.00174066	0.0047037	no
545366	-	hAG	4.12446	1.05558	3.64459	4.13792e-09	9.02346e-08	yes
545377	-	hAG	1.40968	-0.298229	1.58327	0.000834165	0.002497	no
545413	+	asTSS	0.32983	-0.378833	-0.515159	0.434809	0.490441	no
545445	+	asTSS	0.138154	-0.333021	-0.871394	0.270909	0.329782	no
545516	-	hAG	-0.622132	-1.15362	0.0950865	0.207347	0.263454	no
546009	-	fAG	2.21763	0.866988	2.96284	0.000115276	0.000461728	yes
546178	-	fAG	-0.147938	-0.302068	2.24788	0.000182863	0.000683614	yes
546389	-	fAG	0.482773	-0.392883	2.51309	8.02986e-06	4.7794e-05	yes
546397	-	fAG	-0.420951	-0.312623	-1.84572	0.0275658	0.0488968	no
546488	-	fAG	0.506667	-0.63229	1.64568	0.000353843	0.00120368	no
546500	-	fAG	-1.42803	-0.543146	-2.58301	0.000457952	0.00149745	yes
546504	+	asTSS	0.00146696	-0.30982	-1.01032	0.244716	0.302732	no
546566	-	fAG	0.136636	-0.56565	1.54589	0.000666109	0.00206479	no
546588	+	asTSS	-1.07344	-0.614068	-0.955418	0.209224	0.26545	no
546695	-	iTSS	3.05105	0.057318	3.8275	1.15429e-08	2.11531e-07	yes
546697	-	iTSS	3.2483	0.0653165	3.44095	4.56974e-07	4.31073e-06	yes
546827	-	fAG	-2.60821	1.57869	-4.00044	6.58787e-09	1.3252e-07	yes
546860	-	fAG	-1.03465	0.388654	-1.16118	0.00559722	0.012781	no
546945	-	fAG	-0.0301816	-0.944204	-0.779864	0.204017	0.259785	no
547120	-	oTSS	0.235431	-0.655241	-0.224172	0.520611	0.570695	no
547121	-	oTSS	0.455652	-0.258204	-1.33023	0.0312613	0.0542996	no
547169	+	oTSS	1.70676	-1.17749	0.0978039	0.000971158	0.00284483	no
547646	+	asTSS	5.85729	-1.85233	-0.0793185	3.81815e-10	1.34274e-08	yes
548166	+	asTSS	-1.05589	-0.145784	0.137852	0.174512	0.228403	no
548195	+	asTSS	0.203517	-0.173216	1.82708	0.0115765	0.0236274	no
548300	+	asTSS	-0.205006	-0.0187041	0.898658	0.13188	0.180952	no
549776	+	asTSS	-0.766326	-0.138268	0.0991008	0.400512	0.458177	no
550418	+	asTSS	-1.99165	-0.653094	0.310335	0.012391	0.0250237	no
550901	+	asTSS	-0.85021	-0.439757	-0.0853371	0.389851	0.447622	no
551763	-	fAG	-0.19174	-0.336196	3.31289	9.13757e-09	1.72844e-07	yes
551764	-	fAG	-0.740389	-0.0196358	2.54639	6.89193e-07	6.07798e-06	yes
551781	+	fAG	-0.39055	-0.0665491	1.52337	0.00240842	0.00623407	no
551810	+	fAG	0.49288	0.101269	2.09385	0.00339548	0.00834496	yes
551904	-	fAG	0.731965	0.154599	1.4378	0.0926298	0.135096	no
551905	-	fAG	1.83598	-0.0470391	2.57992	0.000161055	0.000614649	yes
552045	-	asTSS	-0.364057	-0.500354	-0.194581	0.754309	0.782108	no
552073	+	iTSS	-1.13323	-0.737158	-0.986343	0.207633	0.263733	no
552091	-	asTSS	-1.22361	-0.208323	-1.13849	0.0598286	0.0937168	no
552151	-	asTSS	-0.0833045	-0.452784	-0.502965	0.625566	0.666721	no
552189	+	iTSS	-0.53429	-0.564349	-0.129384	0.680754	0.716668	no
552554	+	fAG	1.26225	-0.553549	1.42885	0.000518437	0.00166385	no
554176	-	asTSS	2.5227	0.90156	2.31129	0.00140109	0.00391315	yes
556176	+	asTSS	-0.337688	-0.942381	-0.189404	0.335898	0.395098	no
556210	+	asTSS	-0.492019	-2.5102	0.974253	0.0399158	0.0667995	no
556754	+	hAG	1.56355	-1.04733	1.89864	3.1918e-05	0.000154411	no
556783	-	fAG	-0.5897	-1.00613	-0.115689	0.268133	0.327061	no
556854	+	iTSS	-0.0710678	-0.667748	-1.03019	0.217415	0.273965	no
557117	+	fAG	2.26375	0.120746	1.67141	0.000551782	0.0017534	yes
557117	+	hAG	2.26375	0.120746	1.67141	0.000551782	0.0017534	yes
557206	+	fAG	3.94501	0.0360962	5.37648	3.44069e-12	4.65751e-10	yes
557325	-	asTSS	0.123516	-0.267556	-1.3249	0.114744	0.16125	no
557334	-	asTSS	-0.119073	-0.411719	-0.214977	0.863779	0.879274	no
557396	-	asTSS	-0.518788	-0.138838	0.972945	0.0523731	0.0838197	no
557950	+	fAG	0.302177	-0.981287	1.66734	4.36519e-05	0.000202308	no
558866	+	iTSS	-0.0488531	-1.06175	-0.32611	0.369961	0.427908	no
559760	+	fAG	-0.440574	-0.263644	-1.50812	0.0990505	0.142772	no
559772	+	fAG	0.706005	0.0466133	2.83342	6.04037e-06	3.74826e-05	yes
559860	+	fAG	-0.701832	-0.053002	-0.248083	0.534378	0.583353	no
560006	+	iTSS	-1.92775	-0.513882	-1.12679	0.0279201	0.0494463	no
560971	+	fAG	-0.850318	-0.682482	2.71319	7.03864e-09	1.40316e-07	yes
560999	+	fAG	-1.32992	-0.277909	-1.14279	0.0582171	0.0915586	no
561007	+	fAG	-1.38363	-0.307845	-1.41999	0.0128936	0.0258949	no
561073	-	asTSS	-1.8165	-0.416361	-3.64253	9.77549e-05	0.000401368	yes
561773	-	asTSS	0.953467	-0.237796	1.27772	0.0318734	0.0552283	no
562388	+	iTSS	3.78296	0.0885412	1.94101	3.18232e-07	3.18311e-06	yes
562420	-	asTSS	3.59221	-0.736904	0.156932	7.36911e-08	9.45704e-07	yes
563011	-	asTSS	1.79698	-0.0300649	-1.88753	1.91857e-06	1.42729e-05	no
563028	+	fAG	2.57601	0.612719	4.76936	3.57231e-10	1.27651e-08	yes
563044	-	asTSS	2.96202	0.729918	1.33194	0.000116146	0.000464745	yes
563346	+	iTSS	2.06137	0.762853	2.62395	0.000674674	0.00208778	yes
563464	-	asTSS	-1.44879	-0.539276	-1.65828	0.0147777	0.0290709	no
563822	+	fAG	-1.237	-0.114137	-0.64252	0.0762959	0.115124	no
565361	+	asTSS	-1.42035	-1.05915	-2.61563	0.00126713	0.00358308	yes
565782	-	fAG	0.981481	0.349781	-0.238298	0.163883	0.216864	no
565890	+	fAG	3.44306	0.256711	4.81639	3.46966e-11	2.31022e-09	yes
565933	-	fAG	-1.1175	-0.855116	0.405017	0.0304794	0.0531169	no
566078	+	iTSS	-1.19074	-0.8097	-1.70841	0.0170739	0.0328187	no
566207	+	iTSS	0.234565	-0.870163	1.32411	0.00487463	0.0113499	no
566560	-	asTSS	0.347491	0.44893	0.69105	0.718851	0.75025	no
567028	-	asTSS	-1.23199	-0.899581	-0.696621	0.124936	0.173029	no
567123	+	iTSS	-0.274725	-0.198173	-0.153826	0.957354	0.962461	no
567322	-	oTSS	-1.08357	-0.998525	-0.360695	0.225905	0.283179	no
567473	+	asTSS	3.31483	-0.37374	0.403094	9.65597e-09	1.81078e-07	yes
568282	-	iTSS	0.746948	-0.400941	2.18691	0.00321152	0.0079561	yes
569045	-	fAG	-1.08127	-0.881235	0.675947	0.0102222	0.0212896	no
569086	-	fAG	-0.752964	-0.379779	0.0999437	0.281384	0.340233	no
569125	+	asTSS	0.165048	-0.040833	1.02565	0.139148	0.189312	no
569131	-	fAG	0.515046	0.299993	2.00604	0.00219457	0.00575812	yes
569146	+	oTSS	2.36849	-1.25348	0.395015	5.26843e-06	3.33767e-05	yes
569165	+	oTSS	-0.0705555	-0.134153	0.411269	0.680168	0.716164	no
569166	+	asTSS	1.1433	-0.411343	1.07865	0.00856734	0.0183127	no
569167	+	asTSS	1.40371	-0.775459	0.870899	0.00330979	0.00816109	no
569611	-	iTSS	0.497143	-0.596762	0.96328	0.0591157	0.0927659	no
569789	+	asTSS	-1.26176	-0.655847	-0.419767	0.257384	0.316132	no
570333	+	hAG	-1.12566	-0.232793	-0.97986	0.172616	0.226246	no
570544	-	fAG	0.657339	-0.226772	0.243725	0.30707	0.366652	no
570673	+	fAG	-0.772366	0.463322	-0.786395	0.0294522	0.0516558	no
571844	+	iTSS	-0.473995	-0.45854	0.693595	0.096754	0.140017	no
572887	+	asTSS	5.24851	0.189132	2.75934	1.09847e-09	3.1148e-08	yes
572888	+	asTSS	4.44998	0.0464733	3.37479	9.47777e-09	1.78602e-07	yes
572901	-	fAG	2.47319	-0.184502	4.16274	2.09464e-07	2.24586e-06	yes
572994	+	asTSS	-0.950922	0.065475	-2.41642	0.0601011	0.0940845	no
573106	+	asTSS	1.2248	-0.208062	1.28464	0.00660555	0.0146786	no
573457	+	asTSS	-0.813088	-0.318428	-0.208881	0.434274	0.490036	no
573887	-	hAG	0.133237	-0.51928	1.78489	9.77499e-05	0.000401368	no
573972	+	fAG	0.877794	-0.386834	1.5731	0.00196772	0.00523371	no
577100	-	fAG	-0.200978	0.417209	1.82555	0.000827707	0.00248064	no
577102	-	fAG	0.655445	0.524827	1.90864	0.00537077	0.0123326	no
577261	+	fAG	-1.168	-0.405687	-1.79061	0.0726586	0.110512	no
578254	+	fAG	-0.848726	0.0186661	-1.40992	0.0446026	0.0732076	no
578929	-	asTSS	1.9528	-0.167486	1.30496	0.00659914	0.014666	no
579041	+	iTSS	-0.707105	-0.215242	0.861994	0.0692044	0.105985	no
579390	+	iTSS	-0.15267	-0.197247	0.00881826	0.983488	0.985511	no
579617	-	asTSS	0.299786	-0.402949	-4.77476	0.000113781	0.000456563	yes
579708	-	oTSS	1.13677	-1.5447	-0.693743	0.00678488	0.0150203	no
579751	+	fAG	-0.287937	-1.04176	-2.80939	0.00043791	0.00144415	yes
579769	+	fAG	1.78451	0.335331	-0.316138	0.00834415	0.0179166	no
580040	-	asTSS	0.315633	-0.222945	-0.984308	0.170068	0.223518	no
581059	+	iTSS	-1.39027	-0.536669	-2.25253	0.00400938	0.00962357	yes
582030	-	asTSS	4.11123	0.727192	0.797172	1.13769e-06	9.24546e-06	yes
584795	+	iTSS	0.390632	-1.30649	0.539291	0.0310106	0.053939	no
584796	+	iTSS	1.92071	0.827638	1.64254	0.0137546	0.0273736	no
590154	-	asTSS	0.0256223	-0.159984	0.688161	0.303697	0.363167	no
598592	+	iTSS	-0.642367	0.561966	0.535662	0.154717	0.206762	no
599608	+	iTSS	1.1503	0.689181	1.65713	0.0909174	0.132968	no
603894	+	iTSS	0.620598	-0.30177	0.427384	0.384298	0.44206	no
604481	+	iTSS	-0.917172	-0.738325	-0.542916	0.335639	0.394852	no
604482	+	iTSS	-0.236905	-0.655598	1.27345	0.0023656	0.00613833	no
604687	+	fAG	0.344594	-0.00821529	1.06087	0.104028	0.148829	no
604956	+	iTSS	-1.03414	-0.0236829	-0.0231163	0.289961	0.348895	no
605353	-	asTSS	0.0434123	-0.162321	-1.27529	0.0975324	0.140899	no
605353	-	iTSS	0.0434123	-0.162321	-1.27529	0.0975324	0.140899	no
605571	+	asTSS	3.49707	-0.303932	1.37232	1.13651e-07	1.34171e-06	yes
607294	+	hAG	-0.134293	-1.01578	1.51163	0.000111133	0.000447917	no
607594	-	asTSS	-0.453184	-0.764278	0.784697	0.0757047	0.114345	no
608733	+	asTSS	2.15588	-1.22301	3.26933	0.000123962	0.000491006	yes
609031	+	asTSS	0.206049	-0.104018	0.615748	0.623508	0.664847	no
609043	+	asTSS	0.330875	-1.01933	-1.21494	0.0512844	0.0823609	no
609280	-	fAG	-0.505983	-0.0652467	-0.108281	0.829888	0.849493	no
609313	-	fAG	-1.10753	0.0887441	-0.401268	0.0838224	0.124321	no
609357	-	fAG	0.722737	0.606095	1.23577	0.288126	0.347123	no
609380	+	fAG	-0.176088	0.453885	-1.2364	0.0242093	0.0440218	no
610003	-	asTSS	1.42353	-0.517243	1.94396	0.00396407	0.0095297	no
610816	+	asTSS	3.42355	-0.188501	0.896518	2.09768e-06	1.53766e-05	yes
610816	+	iTSS	3.42355	-0.188501	0.896518	2.09768e-06	1.53766e-05	yes
611760	+	asTSS	0.535939	-0.0496203	-0.0207261	0.634192	0.674618	no
611794	-	fAG	-1.35314	0.227352	0.850362	0.00863475	0.0184332	no
611935	-	fAG	-1.05067	-0.474443	-1.52774	0.0968629	0.140134	no
612581	-	iTSS	-0.909695	-1.54507	-0.475324	0.0988007	0.142504	no
612652	+	asTSS	-1.21021	-0.555887	1.09678	0.000788932	0.00238266	no
612815	-	fAG	0.228588	-1.02128	0.325509	0.0440817	0.0725182	no
612876	+	asTSS	-0.166149	-0.314419	-1.70157	0.0355636	0.0605715	no
612877	+	asTSS	0.170288	0.308128	-0.588599	0.362778	0.420965	no
613285	-	fAG	0.183964	-1.03508	1.94714	1.09372e-05	6.20167e-05	no
615005	-	asTSS	-0.51642	-0.346444	-1.30302	0.170053	0.223518	no
615760	-	asTSS	-0.478353	0.263828	0.111906	0.546914	0.594666	no
616363	-	asTSS	-0.312664	0.133305	0.509657	0.421233	0.477994	no
620415	+	iTSS	0.619073	-0.276149	0.102357	0.462899	0.51679	no
620571	-	asTSS	3.67167	-0.444559	4.05738	1.19067e-10	5.28149e-09	yes
620887	-	asTSS	2.41558	-0.303543	2.18179	0.000102281	0.000416953	yes
621295	-	oTSS	2.10868	-0.327518	1.21071	4.39995e-05	0.000203541	yes
621313	+	oTSS	-1.42098	-0.862055	-0.555475	0.258366	0.317103	no
621375	+	oTSS	1.42349	-2.01668	1.53164	0.000172202	0.000649374	yes
621697	+	oTSS	2.08958	-0.588439	3.46092	2.48129e-06	1.76761e-05	yes
622334	-	oTSS	-1.14048	0.317475	0.151568	0.0721553	0.109839	no
622489	-	iTSS	0.765385	-0.624766	0.57483	0.115853	0.162535	no
622727	+	asTSS	-2.4574	0.0459299	-1.77778	0.000422096	0.00140312	yes
623537	-	fAG	2.26276	-0.505749	1.70043	4.94177e-06	3.17402e-05	yes
623836	-	iTSS	-0.946577	-1.36838	0.234037	0.0381714	0.0643059	no
624370	-	iTSS	-1.39561	-0.949499	-1.51125	0.0332854	0.0572971	no
624383	-	iTSS	-0.742029	-0.929601	-1.55653	0.0991308	0.142877	no
624561	-	fAG	1.5676	0.83664	0.480828	0.0989353	0.142657	no
624674	+	fAG	1.81013	0.518747	1.7359	0.00931707	0.0196503	no
624900	+	iTSS	-0.000402213	-0.394566	0.869787	0.149209	0.200663	no
625248	+	fAG	-1.1745	-0.323726	-1.4293	0.0300418	0.0524688	no
625249	+	fAG	0.065327	-0.905462	0.74953	0.0298282	0.0521686	no
625267	+	fAG	0.802498	-0.0252972	2.59233	3.55917e-06	2.40346e-05	yes
625916	+	iTSS	-2.38431	-0.557318	-3.40294	1.68616e-06	1.28652e-05	yes
628398	-	asTSS	3.17872	-1.9871	2.21235	2.8179e-07	2.86596e-06	yes
628600	+	iTSS	3.72584	-0.20612	3.37058	2.4479e-06	1.74882e-05	yes
629095	-	asTSS	2.58103	-1.28839	-0.620213	7.86326e-06	4.69422e-05	yes
630005	-	asTSS	0.745653	0.0469479	0.68687	0.35661	0.41511	no
632546	+	fAG	-1.43305	-0.528828	-3.92387	5.4768e-06	3.45108e-05	yes
632635	-	oTSS	4.67332	-0.455849	2.44351	1.01588e-07	1.2213e-06	yes
634004	-	asTSS	3.02024	0.513109	-0.514612	9.77113e-05	0.000401354	yes
635108	-	asTSS	2.75985	-0.420917	1.63399	1.42351e-05	7.77965e-05	yes
635493	+	asTSS	3.11484	0.186631	1.64439	6.62097e-06	4.05438e-05	yes
635537	-	iTSS	-1.02176	-0.0528206	-2.43007	0.000530864	0.00169691	yes
636333	+	asTSS	1.91695	0.0033584	2.00548	0.000585871	0.00184713	yes
636769	-	iTSS	1.37543	0.26487	1.71796	0.0160738	0.0311965	no
636780	-	iTSS	-0.418029	-0.308831	0.257529	0.460479	0.514664	no
637498	+	asTSS	0.332748	-0.886829	0.614218	0.324425	0.383796	no
638598	-	fAG	2.83298	-0.129141	-0.270009	1.08569e-05	6.1645e-05	yes
640067	-	asTSS	2.09094	0.289608	1.79671	0.00267575	0.00682171	yes
642380	+	iTSS	-2.11228	-0.673083	-0.379847	0.00551162	0.0126062	yes
643133	+	iTSS	0.630519	0.0265692	-0.0810554	0.512667	0.563644	no
645285	-	fAG	3.48472	-0.427816	4.28123	1.47852e-07	1.6857e-06	yes
646559	+	fAG	-0.904551	-0.313216	0.104305	0.367082	0.425046	no
646633	-	fAG	1.49127	-0.287453	1.73092	0.000208562	0.000763848	no
646701	-	fAG	-0.890399	-0.407864	-0.3408	0.471819	0.525266	no
646720	+	fAG	2.98444	0.540666	3.82316	7.26084e-09	1.44027e-07	yes
646765	-	fAG	0.356334	0.268756	0.753887	0.596515	0.640642	no
647607	+	iTSS	1.59052	-0.322044	0.845929	0.00663198	0.0147291	no
648527	-	iTSS	-0.160199	-0.243674	1.14915	0.0428852	0.0709014	no
648715	-	fAG	4.58054	-0.263224	7.65918	3.14731e-12	4.42728e-10	yes
648914	-	fAG	0.626322	0.700149	-0.484981	0.145178	0.196193	no
649035	-	fAG	-0.849707	-0.662995	-0.0296444	0.303661	0.363146	no
649167	-	fAG	-0.848959	0.239204	2.17059	1.34092e-05	7.39233e-05	yes
649924	-	fAG	-0.519657	-0.586045	0.583148	0.0820887	0.122258	no
650673	+	iTSS	3.54182	-0.363396	1.9615	5.48519e-07	5.0197e-06	yes
650910	-	asTSS	2.69259	-0.281471	2.70657	0.000124488	0.000492602	yes
650994	-	asTSS	6.88218	2.0259	5.27208	4.76594e-10	1.60269e-08	yes
651330	-	asTSS	4.91974	0.0643009	3.33112	5.79757e-07	5.25199e-06	yes
651501	-	asTSS	3.58554	-0.740312	0.702485	5.83046e-08	7.81109e-07	yes
651911	-	asTSS	1.27972	-0.322413	0.361977	0.0223658	0.0411379	no
651922	-	asTSS	2.61221	-0.264148	0.997963	3.68807e-06	2.47628e-05	yes
652076	-	asTSS	3.22196	-0.920135	2.03966	4.81774e-07	4.51381e-06	yes
653449	-	asTSS	-0.0114553	-0.787269	0.133684	0.409896	0.46728	no
655667	+	iTSS	-0.336898	-0.443199	0.359215	0.452564	0.50749	no
655977	-	asTSS	1.88389	-0.597359	2.43875	2.43283e-06	1.73867e-05	yes
655987	-	asTSS	2.34566	-0.458608	2.33685	2.39975e-05	0.000121385	yes
656603	+	asTSS	0.791324	-1.37636	1.46695	0.00142022	0.00395899	no
656687	+	asTSS	-0.220403	-0.353169	-1.37237	0.101601	0.145932	no
657067	+	asTSS	4.59638	0	3.71747	0.0142644	0.0281943	yes
657559	+	asTSS	0.550392	-0.694039	-0.563001	0.0823669	0.122573	no
657580	+	hAG	-1.00419	-0.906969	0.0989393	0.107205	0.152458	no
657667	-	iTSS	4.2338	-0.802798	2.55812	1.11909e-07	1.32507e-06	yes
657865	-	fAG	0.275248	-0.165273	0.0738896	0.900769	0.912001	no
658339	-	iTSS	-1.27168	-0.0764578	-0.241084	0.0932246	0.135795	no
660893	+	asTSS	0.130573	-0.45695	1.02333	0.206458	0.262508	no
661834	+	asTSS	-0.561581	-0.573368	3.71523	2.83601e-09	6.68034e-08	yes
661897	+	asTSS	0.672507	-0.114119	-0.179977	0.425349	0.481926	no
662108	-	iTSS	-0.0101087	-0.339206	0.37073	0.616636	0.658749	no
662788	-	iTSS	-0.881986	-0.795814	-2.94415	0.000238412	0.000858844	yes
662935	+	asTSS	-0.266307	-0.272239	-0.633494	0.700218	0.733756	no
663384	-	iTSS	0.66205	0.0736287	2.27064	0.000397206	0.00133191	yes
663976	-	iTSS	0.0127311	0.459774	-2.53946	0.00871706	0.0185732	yes
663988	+	asTSS	-0.0291347	-0.202241	-0.93145	0.301037	0.360375	no
664060	-	fAG	6.38061	1.31042	5.62918	1.66097e-09	4.36871e-08	yes
664063	-	fAG	5.72074	0.304558	2.46514	1.71323e-11	1.39681e-09	yes
664083	-	fAG	-0.0548909	-0.215825	0.263568	0.854127	0.870701	no
664153	+	oTSS	-0.56926	0.17752	0.111084	0.587902	0.632928	no
664182	+	oTSS	0.511723	0.56837	-1.14379	0.00664922	0.0147625	no
664227	+	asTSS	-1.29453	-0.108279	-1.67032	0.0320986	0.0555654	no
664587	+	asTSS	0.897968	-1.1486	0.589261	0.0363758	0.0617181	no
664588	+	asTSS	2.39606	0.877984	3.73331	0.000229751	0.00083139	yes
664613	-	iTSS	1.60979	-0.647519	0.20753	0.002339	0.00607932	no
664631	+	asTSS	0.196261	-0.137453	0.330601	0.85994	0.875991	no
665448	-	fAG	1.7076	0.490897	4.51088	3.40024e-05	0.000162838	yes
665634	-	fAG	0.0885995	0.409418	-0.251313	0.781505	0.805789	no
666798	-	iTSS	-1.83668	0.21678	-1.07321	0.000781065	0.0023614	no
666800	-	iTSS	-1.14512	-0.277664	-0.696443	0.270952	0.329815	no
666845	+	asTSS	2.42129	-0.10642	1.58577	5.50778e-05	0.000246677	yes
668741	-	iTSS	-1.54879	-0.150268	-1.42671	0.00172259	0.0046656	no
668743	-	iTSS	-1.39411	-0.34072	-0.541466	0.0772524	0.116348	no
668788	+	asTSS	2.80647	0.0520124	2.6364	6.03078e-05	0.000267106	yes
670738	+	asTSS	0.95236	0.220417	1.0356	0.241227	0.299045	no
671965	+	asTSS	0.772039	-1.13589	1.3897	0.00283563	0.00715353	no
672231	+	asTSS	-0.153549	-0.389256	-1.50628	0.034542	0.0591189	no
672316	-	iTSS	0.0369539	-1.10284	0.316323	0.191733	0.246818	no
672515	+	asTSS	2.25326	0.271647	1.22636	0.000905816	0.00268054	yes
673264	+	asTSS	-1.69101	-0.583957	-2.01496	0.00290422	0.00730351	yes
673651	+	asTSS	3.66959	0.879277	1.48379	7.38062e-08	9.45704e-07	yes
674490	+	asTSS	1.90768	-0.140166	0.778289	0.00513816	0.0118749	no
675202	+	asTSS	2.3835	-0.231108	1.81011	0.000238008	0.000857698	yes
675305	+	oTSS	2.25349	-0.314693	1.0397	0.00229535	0.00598638	yes
675571	-	oTSS	1.44975	-0.993983	2.10631	0.000403837	0.00135074	yes
675709	+	asTSS	1.62838	-0.873851	0.190201	0.000223321	0.000811063	no
675983	-	iTSS	1.26624	-0.0476265	0.411495	0.124749	0.172806	no
676137	-	iTSS	-0.251042	-0.243634	-0.165939	0.960873	0.965562	no
677899	-	fAG	2.51544	0.423543	2.42683	2.8948e-05	0.000142003	yes
679379	-	asTSS	1.65733	0.0673974	0.218398	0.00312213	0.00777031	no
680142	-	asTSS	0.928729	-0.0292401	-0.333223	0.0857294	0.126638	no
680832	-	asTSS	3.53944	1.30509	4.27773	4.98333e-07	4.62986e-06	yes
682196	+	iTSS	-1.46945	-0.494322	-0.193321	0.0795662	0.119196	no
684137	+	fAG	0.0815099	0.0811259	-0.746291	0.560619	0.607451	no
684236	+	fAG	5.76894	0.343008	5.40164	1.36561e-12	2.43751e-10	yes
684274	-	asTSS	5.17241	0.0530439	3.06224	4.44284e-10	1.52223e-08	yes
684337	-	asTSS	-0.0657916	-0.899982	1.21812	0.00299595	0.00750115	no
685176	-	asTSS	-0.282719	-0.598121	0.916013	0.0247317	0.0448006	no
685604	-	asTSS	-0.080377	-0.736495	-0.922687	0.228238	0.28562	no
685802	-	iTSS	-0.113126	-1.07566	-0.773997	0.236565	0.294324	no
685821	+	asTSS	0.853909	-0.0246646	-0.221061	0.165733	0.218862	no
686954	+	asTSS	-0.519599	0.262233	-2.16994	0.00741029	0.0161928	yes
686979	-	fAG	0.0889405	0.174432	1.93369	0.000324938	0.00111802	no
687134	+	asTSS	4.01342	0.947969	2.73337	5.26457e-07	4.85502e-06	yes
687331	-	iTSS	4.0493	1.21303	-4.3162	1.94657e-08	3.25017e-07	yes
687747	-	fAG	0.936225	0.67836	3.0551	8.16934e-07	7.00882e-06	yes
688206	-	fAG	0.0637346	0.282655	-0.75401	0.169339	0.222793	no
688496	-	fAG	0.924923	0.16558	-1.47093	0.00403552	0.00967328	no
688517	-	fAG	1.59097	-0.138065	-0.191524	0.000873134	0.00259652	no
688697	-	fAG	1.01187	-0.110214	1.0022	0.0533008	0.0850455	no
689207	+	asTSS	1.57383	-0.148083	1.18982	0.00379443	0.00918488	no
689701	-	fAG	-0.904883	0.0731903	0.0314612	0.480349	0.533203	no
690072	-	asTSS	1.00162	-0.606991	-1.15245	0.00698113	0.0153763	no
690489	-	oTSS	1.42765	-0.422653	-0.0171622	0.00497185	0.0115467	no
690575	-	asTSS	0.977612	0.0252412	-0.706753	0.0418566	0.0695058	no
690726	-	asTSS	-0.125012	-0.511409	-1.10744	0.34586	0.404648	no
690739	+	iTSS	-0.594095	-0.343839	-0.640005	0.642885	0.682738	no
690992	-	iTSS	1.38224	-0.455834	-0.456417	0.00267834	0.00682657	no
691152	+	asTSS	1.35059	0.211396	1.00808	0.101153	0.145425	no
692092	-	iTSS	-1.12407	-0.320138	-0.355054	0.272696	0.331473	no
692125	+	asTSS	0.733297	-0.702016	-0.803063	0.0255199	0.0459326	no
692249	-	iTSS	-0.932296	-0.0977626	0.280084	0.178233	0.232542	no
692597	+	asTSS	-0.549442	-0.0291518	0.416776	0.329361	0.388715	no
694073	-	fAG	7.20923	1.92856	7.17261	1.65634e-07	1.85545e-06	yes
694100	-	fAG	4.95683	-1.84582	4.97966	8.65458e-10	2.58408e-08	yes
694102	-	fAG	6.08231	-1.30084	3.39259	1.64491e-11	1.36324e-09	yes
694122	+	fAG	3.95469	-0.272538	4.6481	3.87792e-10	1.35422e-08	yes
694149	+	fAG	3.24468	0	7.62175	4.40411e-09	9.45936e-08	yes
694156	+	fAG	3.94534	-0.240507	3.42066	1.76737e-06	1.3327e-05	yes
696120	-	asTSS	-0.346186	-0.490919	0.518579	0.228451	0.285815	no
696252	-	asTSS	1.04244	-0.00736511	-0.461068	0.0157991	0.0307552	no
696323	-	asTSS	1.94289	0.263719	1.13518	0.0449496	0.0736804	no
696898	+	iTSS	-0.963491	0.20491	0.668098	0.0973948	0.140731	no
697332	+	iTSS	4.99632	2.10712	5.26221	2.31749e-06	1.67481e-05	yes
698821	-	asTSS	0.568972	-0.420688	-0.266046	0.299892	0.359198	no
699465	-	asTSS	2.50106	-0.818462	2.63664	1.45189e-05	7.91093e-05	yes
699645	+	fAG	4.21489	0.0349647	3.26621	8.22123e-07	7.03897e-06	yes
699669	-	asTSS	3.32265	0.573715	1.54558	0.000719605	0.00220394	yes
700898	-	asTSS	7.14934	1.94242	2.53154	4.65768e-08	6.52859e-07	yes
700898	-	iTSS	7.14934	1.94242	2.53154	4.65768e-08	6.52859e-07	yes
701585	+	asTSS	1.62855	0.1372	0.631212	0.0251396	0.0454077	no
703053	+	asTSS	2.04579	0.712561	0.145431	0.00215521	0.00566525	yes
703627	-	fAG	2.64872	-1.24501	2.56406	2.07663e-07	2.22894e-06	yes
703668	-	fAG	1.75035	-1.38393	1.80319	3.863e-06	2.57813e-05	no
703688	-	fAG	-0.080115	0.0831885	0.882327	0.237444	0.295216	no
703692	+	fAG	4.64652	-0.737154	3.70963	2.39629e-11	1.79273e-09	yes
703799	+	iTSS	2.79463	-1.32916	-1.14889	2.23219e-06	1.62374e-05	yes
705536	-	iTSS	1.56205	-0.170242	0.798783	0.0137476	0.0273624	no
705975	-	fAG	2.10471	-0.221139	2.45996	3.95741e-06	2.62972e-05	yes
705982	-	fAG	1.49626	-0.119231	2.46254	0.000305949	0.00106321	yes
706041	-	fAG	2.79192	-2.32448	3.13151	2.89339e-06	2.01729e-05	yes
706060	-	fAG	2.73898	-1.79803	3.5205	1.69176e-07	1.88471e-06	yes
706074	-	fAG	7.53857	0	6.93151	1.56797e-08	2.7164e-07	yes
706079	+	fAG	6.32988	0.640757	6.75933	1.91644e-12	3.09497e-10	yes
706083	-	fAG	4.38074	0.0253697	5.0561	1.11377e-08	2.05425e-07	yes
706124	+	fAG	2.22231	-1.14834	3.28267	7.38099e-08	9.45704e-07	yes
710586	-	asTSS	-0.498004	-0.318529	0.40997	0.37427	0.432116	no
710973	-	asTSS	0.899353	-0.714071	-1.74809	0.000498735	0.00161097	no
711029	+	fAG	-0.524329	-0.812662	0.283324	0.268886	0.32786	no
711043	+	fAG	-0.0978651	-1.07157	-0.330817	0.326499	0.385861	no
711106	+	fAG	-0.5881	0.103355	-2.13582	0.00169936	0.00461331	yes
711658	+	iTSS	-1.8164	-0.826994	-0.182685	0.0168045	0.0323818	no
712260	-	asTSS	0.466022	-0.356646	-1.42344	0.0307758	0.0535681	no
713025	+	iTSS	0.495768	0.363445	-0.127657	0.582303	0.627712	no
713040	+	iTSS	-0.448545	0.163887	0.980702	0.0793225	0.1189	no
713042	+	iTSS	-0.176054	-0.454931	0.245382	0.603454	0.646986	no
713481	-	asTSS	4.07904	0.527768	2.02899	2.81408e-06	1.96887e-05	yes
714194	-	iTSS	-0.53808	-0.939874	0.127244	0.160071	0.212693	no
714770	-	fAG	5.96838	-0.423919	2.70454	3.49359e-11	2.31243e-09	yes
714804	+	fAG	4.25631	-0.0714811	1.00639	1.88737e-08	3.16276e-07	yes
715745	+	iTSS	0.00437851	0.0478707	1.16821	0.0436822	0.0719631	no
715754	+	iTSS	-0.119695	0.415402	-0.312296	0.608091	0.651153	no
716965	+	asTSS	1.5487	0.158171	0.775301	0.0262753	0.0470422	no
717860	-	fAG	1.82898	-0.978521	2.15151	3.12247e-05	0.000151656	yes
718296	+	asTSS	0.181412	-0.817747	0.193948	0.266433	0.325394	no
718458	-	iTSS	0.649002	0.202273	1.8863	0.0125465	0.0252918	no
718535	+	asTSS	0.663728	-0.608141	0.360883	0.0863521	0.12741	no
719276	+	asTSS	0.292514	-0.359254	0.593875	0.374243	0.43211	no
719446	+	asTSS	-1.18608	-0.998136	-0.139164	0.15294	0.204812	no
719608	-	iTSS	-2.3562	-0.154433	-1.10051	0.00383286	0.00926894	yes
719877	+	asTSS	-0.476344	-0.503268	0.580107	0.065338	0.100993	no
719881	-	fAG	0.968396	0.234662	0.793195	0.307361	0.366911	no
719941	+	oTSS	-1.45399	-0.0662474	2.00057	3.05166e-05	0.000148784	yes
719980	+	fAG	-0.923278	0.459272	1.32803	0.00262922	0.00671939	no
720079	+	fAG	-3.11906	0.270372	-0.709594	0.000583656	0.00184092	yes
720114	+	fAG	0.477878	0.0711916	2.70913	0.000458905	0.00149977	yes
720129	+	fAG	-3.12386	0.403709	0.989445	2.53916e-06	1.80305e-05	yes
720157	+	fAG	-0.246026	0.636124	1.87926	0.000936667	0.00275714	no
720169	+	fAG	0.59788	0.0861888	2.30433	0.000236247	0.000852274	yes
720424	+	iTSS	1.91047	-0.0139123	1.19874	0.000567107	0.00179552	no
720508	+	iTSS	-1.89312	0.421004	-2.12071	4.32297e-05	0.000200591	yes
720606	+	asTSS	-2.22271	0.47474	-2.72446	0.000171112	0.000646362	yes
720606	+	iTSS	-2.22271	0.47474	-2.72446	0.000171112	0.000646362	yes
721832	-	asTSS	1.41386	0.583846	-1.13715	0.00179408	0.00483171	no
722284	-	asTSS	0.0543669	-0.740998	-0.253443	0.541876	0.59028	no
722991	+	fAG	0.129489	-0.352075	-0.767248	0.464987	0.518831	no
722992	+	fAG	0.288332	-1.00572	-0.183485	0.264917	0.323897	no
723035	-	fAG	-1.0154	0.384144	-1.16299	0.00453608	0.010695	no
723056	+	fAG	2.03188	-0.444014	2.14874	5.48834e-05	0.000246082	yes
723313	+	iTSS	-0.899467	-0.754883	-0.198211	0.253866	0.312475	no
723617	+	iTSS	-0.292221	-0.91339	0.659537	0.150359	0.201924	no
724259	-	asTSS	-1.77429	-0.0894471	-0.26921	0.0913548	0.133465	no
724515	-	asTSS	0.974127	-0.51897	0.144479	0.0817358	0.121825	no
724515	-	iTSS	0.974127	-0.51897	0.144479	0.0817358	0.121825	no
724572	-	iTSS	1.04443	-0.326836	0.849728	0.0692944	0.10609	no
725072	-	asTSS	-0.370771	0.370691	-0.310801	0.517969	0.568423	no
725072	-	iTSS	-0.370771	0.370691	-0.310801	0.517969	0.568423	no
725091	-	asTSS	-0.0258759	-0.079481	-1.08426	0.193699	0.248848	no
725119	-	fAG	0.277394	0.0971689	0.982338	0.26154	0.32027	no
725185	-	fAG	1.40822	-0.253732	4.50687	1.86427e-11	1.48362e-09	yes
725186	-	fAG	1.91339	-1.06845	1.79176	1.76002e-05	9.2982e-05	no
725282	+	asTSS	0.240043	-0.0193619	-0.0216022	0.95914	0.964063	no
725284	-	fAG	-0.841634	-0.778966	-1.29916	0.075417	0.113979	no
725377	+	asTSS	-0.875561	-0.360508	0.4158	0.17278	0.226402	no
725421	-	iTSS	0.13479	-0.0464656	-1.38873	0.0555589	0.0879826	no
725616	-	iTSS	0.288499	-0.536274	1.33274	0.00515629	0.0119113	no
726157	-	fAG	0.124648	-1.03905	-0.561638	0.12024	0.167699	no
726166	-	fAG	-0.644591	-0.113842	-0.593612	0.450751	0.505686	no
726403	-	iTSS	-0.581391	-0.833804	0.418579	0.141651	0.192155	no
726426	-	iTSS	0.574309	-0.684408	1.06813	0.0292188	0.0513319	no
726603	-	iTSS	0.566288	-0.232234	-0.113201	0.514094	0.565008	no
727770	+	asTSS	0.701911	-0.665548	-0.870556	0.0144574	0.0285166	no
727787	+	asTSS	0.671233	-0.0807776	3.23277	1.59772e-06	1.23508e-05	yes
731010	+	asTSS	-0.700046	-0.47114	-0.175938	0.586941	0.63203	no
731410	+	asTSS	0.246481	-0.312006	1.03698	0.0742679	0.112583	no
732712	+	asTSS	-1.64099	-0.441793	-0.950564	0.0307031	0.0534535	no
732713	+	asTSS	-2.13092	-0.828023	-0.925283	0.00840638	0.0180208	yes
733010	+	asTSS	0.853282	-1.43691	-0.969779	0.00234911	0.00610109	no
733294	+	fAG	-0.03535	-0.712644	1.72814	0.000194012	0.000718198	no
733732	+	iTSS	0.295984	0.00401812	0.368254	0.825471	0.845622	no
735186	-	asTSS	0.765613	-0.508789	1.88098	0.0030635	0.00764057	no
735205	+	iTSS	1.99978	0.338631	1.61947	0.0128667	0.0258538	no
735296	-	asTSS	-1.40144	0.305487	-1.39741	0.0148204	0.0291432	no
735940	-	iTSS	0.803877	-0.162288	-1.19193	0.00923678	0.0195037	no
736366	+	asTSS	-0.279429	0.364348	-0.993646	0.142232	0.192832	no
736435	-	iTSS	-0.505874	-0.399496	0.159426	0.584683	0.629734	no
736790	-	iTSS	-0.190439	-0.882959	0.966574	0.0446195	0.0732293	no
736886	-	iTSS	0.0356558	-0.679735	0.586895	0.110157	0.155934	no
737156	-	fAG	-2.72689	-0.167854	-0.209081	0.0171896	0.0330028	yes
737440	+	fAG	1.37035	0.860421	7.09141	4.76072e-11	2.82182e-09	yes
737646	+	fAG	1.03752	-0.42641	4.60731	4.15204e-08	5.94105e-07	yes
737660	+	fAG	0.959288	-0.800623	1.91587	0.000208415	0.000763449	no
738347	-	asTSS	0.601125	-0.554953	2.13735	0.000939177	0.00276284	yes
738349	+	fAG	-0.457806	0.343964	2.97479	3.92427e-08	5.69675e-07	yes
738373	+	fAG	-1.20515	0.714297	1.5494	0.158658	0.211153	no
738382	+	fAG	-0.352888	-0.454745	0.564578	0.28363	0.342638	no
738410	+	fAG	-0.731754	-0.733952	1.18019	0.0252249	0.04552	no
738467	+	iTSS	-0.964892	-0.35504	-0.235934	0.375579	0.433368	no
739066	+	fAG	-1.06356	-0.996034	-1.42374	0.192495	0.247515	no
739096	+	fAG	-0.619764	-0.746691	-2.96663	7.94273e-05	0.000336064	yes
739099	-	fAG	-0.363868	-0.343938	0.444128	0.262945	0.321834	no
739456	+	iTSS	-0.977084	-0.136447	-0.369455	0.49511	0.547397	no
739956	+	fAG	-0.511358	-0.300118	-0.555629	0.654356	0.693335	no
740006	+	fAG	0.831296	0.333257	3.00756	6.54191e-07	5.81035e-06	yes
740031	+	fAG	-0.671606	-0.462039	0.690464	0.0380765	0.0641622	no
740033	+	fAG	-0.0986557	-0.00439025	1.50697	0.00366655	0.00892619	no
740383	+	asTSS	-0.407504	-0.633976	-0.359355	0.735941	0.765607	no
740811	+	asTSS	4.75229	0.0678049	2.46152	2.16741e-08	3.53709e-07	yes
741076	-	iTSS	1.66388	0.653119	2.33983	0.0037651	0.00913049	yes
741344	+	asTSS	-0.87326	-0.490807	-1.50907	0.0997655	0.143699	no
741401	+	asTSS	0.789368	-0.0669134	-0.322507	0.399825	0.457548	no
741434	-	fAG	-0.409126	-0.63745	0.811818	0.0190656	0.035955	no
741458	+	asTSS	-0.466876	-0.159659	0.643057	0.370482	0.428436	no
741780	+	asTSS	-1.5368	-0.345961	-0.115313	0.083181	0.123498	no
742162	-	iTSS	0.346587	-0.046654	-0.330184	0.670571	0.707253	no
[truncated: 14,131 more rows]

## Sheet: Sheet 3-phase
TSS position	strand	TSS category	log2(FC) exp - stat	PValue	FDR	regulation
113	+	fAG	2.9702	7.82792e-08	1.22734e-06	yes
148	+	fAG	-0.233986	0.487649	0.561785	no
169	-	asTSS	-0.0801888	0.812327	0.850744	no
170	+	fAG	1.91071	0.0011137	0.00293955	no
177	+	fAG	3.07169	3.45562e-07	3.89658e-06	yes
199	+	fAG	3.22088	9.84219e-08	1.45412e-06	yes
339	+	fAG	-2.02783	7.35626e-05	0.000291694	yes
1193	-	asTSS	0.703455	0.0222096	0.0397239	no
1413	-	asTSS	0.349773	0.33014	0.40687	no
2274	-	asTSS	-2.33941	5.59819e-05	0.000230545	yes
2408	+	iTSS	0.386046	0.252593	0.325183	no
2598	+	fAG	1.6007	4.08159e-06	2.74881e-05	no
3746	-	asTSS	-0.598778	0.0486166	0.0783095	no
5165	+	fAG	0.567875	0.0935725	0.138156	no
5214	+	fAG	-0.758041	0.038091	0.0634215	no
5261	-	asTSS	-1.17339	0.0499574	0.0801333	no
5859	-	iTSS	-0.626731	0.0503802	0.0806883	no
6498	-	fAG	-1.3135	0.000125404	0.000452809	no
6706	+	asTSS	-0.884282	0.00716354	0.0146731	no
6745	+	asTSS	-1.08021	0.000823482	0.0022621	no
6908	-	iTSS	-1.32054	0.00258219	0.00607315	no
7415	-	iTSS	-1.90297	5.89558e-05	0.000241271	no
8033	-	fAG	0.655878	0.00643848	0.0133689	no
8059	+	fAG	-0.714738	0.0188735	0.0344503	no
8070	-	fAG	-1.65169	0.0199642	0.0362466	no
8208	+	fAG	-0.0938299	0.762379	0.810243	no
8241	-	asTSS	-1.28812	0.000107114	0.000397836	no
8336	-	asTSS	-1.61927	5.04011e-05	0.000211194	no
8951	+	iTSS	0.268285	0.398994	0.476156	no
9294	+	fAG	-1.42477	1.10371e-06	9.65653e-06	no
9376	-	asTSS	-1.13092	0.00387583	0.00861464	no
9799	-	asTSS	0.965696	0.00344036	0.0077739	no
11006	-	iTSS	-0.0718566	0.771942	0.8181	no
11107	+	asTSS	-1.03702	0.00222204	0.00533541	no
11560	+	asTSS	-0.0429572	0.881871	0.907027	no
11953	-	hAG	-1.61175	0.000428908	0.0012932	no
12065	+	fAG	-0.793722	0.0372633	0.0622458	no
12140	+	fAG	-0.945602	0.025439	0.0446916	no
12152	-	asTSS	0.284423	0.291342	0.366679	no
12159	+	fAG	0.07608	0.859971	0.889587	no
12174	+	fAG	0.282811	0.345574	0.422424	no
13100	+	iTSS	0.710582	0.0525902	0.0837035	no
14109	-	asTSS	-1.25624	0.00030003	0.000952343	no
14552	+	iTSS	0.0820382	0.75815	0.80665	no
15097	+	iTSS	-0.689577	0.0315339	0.0538551	no
15601	-	iTSS	0.29727	0.164611	0.225336	no
15620	+	asTSS	0.0754907	0.879338	0.90516	no
15629	-	fAG	2.69175	0.000104217	0.000389751	yes
15721	-	fAG	1.47839	0.00220715	0.00530413	no
15814	-	fAG	0.218155	0.498644	0.572371	no
15979	+	fAG	0.849805	0.0383507	0.0637688	no
16082	-	asTSS	0.208362	0.477721	0.55277	no
16090	+	fAG	1.66641	3.98264e-05	0.000174153	no
16122	+	fAG	-0.313593	0.45204	0.528814	no
16257	-	asTSS	-1.2126	0.000464843	0.00138648	no
16630	-	asTSS	0.436232	0.153999	0.212631	no
16691	+	iTSS	0.351529	0.320893	0.397017	no
16935	-	asTSS	-0.642137	0.126523	0.179152	no
16937	-	asTSS	2.42559	3.42201e-06	2.38502e-05	yes
17041	+	iTSS	-2.92065	6.51874e-06	4.00036e-05	yes
17221	+	fAG	2.05109	1.27177e-05	6.81791e-05	yes
17823	+	iTSS	1.24916	0.00123439	0.00320594	no
18179	-	asTSS	-0.527304	0.13342	0.187635	no
18200	+	iTSS	-1.809	0.00031559	0.000995092	no
18327	-	asTSS	0.167284	0.577612	0.647245	no
18327	-	iTSS	0.167284	0.577612	0.647245	no
18952	-	hAG	0.71881	0.0459618	0.0745927	no
19080	+	asTSS	-0.621921	0.193894	0.259708	no
19629	+	asTSS	0.213394	0.514309	0.587181	no
19680	+	asTSS	0.722265	0.0256372	0.0450042	no
19948	-	iTSS	-0.158143	0.689252	0.747625	no
19976	+	asTSS	0.742341	0.0265262	0.0463449	no
20337	+	asTSS	0.126874	0.836404	0.870392	no
20702	-	iTSS	0.687918	0.0508206	0.0812971	no
20880	+	asTSS	2.34282	0.000449936	0.00134785	yes
21006	+	asTSS	-0.165034	0.708304	0.763992	no
21258	+	asTSS	-1.01046	0.00153494	0.003862	no
21387	+	asTSS	1.62647	0.0012	0.00313211	no
21450	+	asTSS	0.698566	0.00408794	0.0090291	no
22417	+	asTSS	-0.179298	0.69799	0.755069	no
22560	+	asTSS	-1.39202	0.00500865	0.010759	no
23176	+	oTSS	-0.172646	0.67676	0.736611	no
23766	+	asTSS	0.775844	0.191715	0.257135	no
24750	+	asTSS	-1.78228	0.000985183	0.00264326	no
25390	+	fAG	1.51426	0.00182224	0.00449428	no
25413	+	fAG	0.0206558	0.959505	0.96872	no
25500	-	fAG	-1.80163	0.000216456	0.000719539	no
25509	-	fAG	-3.07454	6.13071e-06	3.81024e-05	yes
25524	-	fAG	-5.44497	6.95875e-07	6.71133e-06	yes
25613	-	fAG	-4.11902	6.50782e-08	1.06727e-06	yes
25795	+	fAG	-2.45425	3.73989e-07	4.13695e-06	yes
25968	+	iTSS	0.360847	0.253629	0.326286	no
26185	+	iTSS	-0.357888	0.353426	0.430363	no
26247	+	iTSS	-1.02943	0.0201214	0.0364757	no
26419	+	iTSS	-0.544262	0.323854	0.400259	no
26641	+	fAG	-0.654581	0.102829	0.149906	no
26781	+	fAG	-0.309682	0.395595	0.472637	no
27119	-	asTSS	-1.01478	0.00343031	0.00775644	no
28066	-	asTSS	-0.416017	0.207975	0.276051	no
29426	+	fAG	-0.829226	0.00405966	0.00897331	no
29756	-	asTSS	-0.389707	0.189102	0.25421	no
31420	+	fAG	-0.117158	0.74195	0.79292	no
31489	+	fAG	2.82913	5.26078e-10	2.72238e-08	yes
31638	+	fAG	2.15149	5.28735e-06	3.37751e-05	yes
32102	-	asTSS	0.206185	0.415497	0.492643	no
32662	+	fAG	-0.878531	0.00532658	0.0113504	no
32718	+	fAG	-0.352169	0.158496	0.218071	no
32974	-	asTSS	1.1743	0.00117642	0.0030786	no
33504	+	iTSS	-0.461953	0.308658	0.384907	no
33588	-	asTSS	-2.34674	1.05278e-05	5.86916e-05	yes
33926	+	fAG	-4.18003	0.000288554	0.000921627	yes
33996	+	fAG	-2.80249	9.50778e-05	0.000360992	yes
34142	-	asTSS	2.07942	5.47787e-07	5.58357e-06	yes
34412	-	asTSS	-0.820085	0.00952179	0.0188427	no
36982	-	asTSS	0.296931	0.299887	0.375588	no
36984	-	asTSS	0.517282	0.113862	0.163566	no
38299	-	asTSS	0.93137	0.00181005	0.00446919	no
38568	+	fAG	-1.96745	0.00015562	0.000543635	no
38592	+	fAG	3.88733	8.22918e-07	7.6242e-06	yes
38866	+	iTSS	5.00639	7.00839e-13	3.58956e-10	yes
38877	+	iTSS	-0.260603	0.51282	0.585782	no
39060	+	iTSS	3.00597	8.45869e-06	4.92315e-05	yes
39096	+	asTSS	-0.290272	0.391151	0.468364	no
39314	+	asTSS	-0.773906	0.06375	0.0988209	no
39316	+	asTSS	0.0299116	0.950239	0.961908	no
39599	+	asTSS	-1.33975	0.000685523	0.00193354	no
40426	+	asTSS	-0.084321	0.80846	0.847404	no
40568	+	asTSS	-0.839044	0.046207	0.074942	no
41886	+	asTSS	-2.21784	0.000140826	0.000498709	yes
44346	-	iTSS	-0.254539	0.50635	0.579852	no
44359	+	asTSS	1.15089	0.0028729	0.00665964	no
44543	+	asTSS	1.00533	0.00358806	0.00805666	no
46422	+	asTSS	2.08036	6.35514e-06	3.91923e-05	yes
50467	+	iTSS	-1.43372	0.000155213	0.000542499	no
50501	+	iTSS	-1.21776	0.00450584	0.00983868	no
51630	+	fAG	0.380033	0.138271	0.193537	no
51895	+	iTSS	1.26033	0.000148907	0.000523113	no
53653	-	asTSS	0.633633	0.0654732	0.101123	no
53879	+	iTSS	-0.348752	0.173991	0.236503	no
54203	+	fAG	2.90813	1.56134e-08	3.60552e-07	yes
54214	+	fAG	-4.32998	4.10488e-06	2.75926e-05	yes
54351	-	asTSS	-1.54413	0.00237886	0.00565821	no
54740	+	fAG	0.195727	0.457685	0.534203	no
54775	-	asTSS	1.74326	1.31564e-05	7.00799e-05	no
54778	+	fAG	-0.225357	0.407752	0.484899	no
54788	-	asTSS	0.761941	0.0133577	0.025409	no
54811	+	fAG	0.355206	0.160303	0.220255	no
54988	+	fAG	1.62771	7.61952e-05	0.000300405	no
55347	+	asTSS	-0.146114	0.658257	0.720437	no
55347	+	iTSS	-0.146114	0.658257	0.720437	no
56169	+	asTSS	0.0700654	0.824575	0.860457	no
56901	-	iTSS	0.425242	0.106568	0.154622	no
56926	-	iTSS	0.43042	0.115668	0.165862	no
57010	-	iTSS	1.97983	4.78417e-08	8.51262e-07	no
57563	-	fAG	-0.963534	0.00104965	0.00279334	no
57880	+	asTSS	-0.0701922	0.795912	0.837372	no
58752	-	iTSS	1.26874	0.000100893	0.000379608	no
58881	+	asTSS	0.369506	0.288082	0.363216	no
59304	+	asTSS	0.786858	0.0245088	0.0432743	no
60282	-	iTSS	-0.00107991	0.995881	0.996629	no
60313	+	asTSS	-0.39727	0.341021	0.417881	no
60334	+	asTSS	-1.98229	1.30286e-05	6.951e-05	no
60334	-	iTSS	-0.36058	0.429157	0.506225	no
61309	+	asTSS	-0.503005	0.188338	0.253354	no
61356	+	asTSS	1.70051	3.0668e-06	2.18549e-05	no
61864	+	asTSS	0.622843	0.0643711	0.0995894	no
62126	+	fAG	-0.873497	0.00368096	0.00823926	no
62132	-	fAG	-1.92432	0.000694423	0.00195643	no
62179	+	fAG	1.24512	0.000567951	0.00164585	no
62217	-	fAG	-0.896928	0.00123979	0.00321788	no
62229	-	fAG	3.35813	1.03557e-09	4.52332e-08	yes
62235	+	fAG	-1.51298	3.94681e-06	2.67719e-05	no
62468	+	iTSS	-0.201603	0.535238	0.607222	no
63334	-	oTSS	0.872119	0.109665	0.158426	no
63702	-	asTSS	0.967408	0.0145505	0.0274168	no
63909	+	iTSS	0.309313	0.363453	0.440612	no
64032	+	iTSS	4.46018	2.57649e-11	3.86958e-09	yes
64047	+	iTSS	0.573662	0.0640018	0.0991266	no
64432	+	asTSS	0.126617	0.692217	0.750206	no
64602	+	asTSS	1.16518	0.0106442	0.0207919	no
66312	+	asTSS	-0.404599	0.113468	0.163129	no
68289	-	fAG	-4.26952	1.53186e-06	1.25818e-05	yes
68520	-	iTSS	0.904678	0.0139013	0.0263177	no
70044	-	iTSS	0.473894	0.129857	0.183275	no
70735	-	fAG	-0.831599	0.002818	0.00654987	no
70786	+	asTSS	0.727819	0.0357868	0.060106	no
70878	-	fAG	-1.34864	0.000352766	0.00109452	no
71245	+	asTSS	-0.397428	0.322466	0.398716	no
71489	+	asTSS	-0.0721996	0.800802	0.841232	no
72680	+	asTSS	1.16975	0.00168566	0.00419944	no
73501	+	asTSS	-1.04289	0.000730846	0.00204491	no
74730	-	iTSS	-0.896339	0.00297973	0.00686762	no
74924	-	fAG	4.33413	1.42208e-09	5.64734e-08	yes
75068	+	fAG	2.90378	6.81051e-11	7.0234e-09	yes
75821	-	asTSS	3.81917	9.79442e-10	4.33999e-08	yes
76118	+	fAG	0.188652	0.608937	0.675676	no
76162	+	fAG	0.0370228	0.912545	0.931859	no
76175	+	fAG	-3.58622	2.9243e-06	2.1047e-05	yes
76176	+	fAG	-2.8395	4.50754e-05	0.000192348	yes
76210	-	asTSS	-0.317722	0.582362	0.651812	no
76293	-	asTSS	-0.433446	0.293868	0.36928	no
76726	+	iTSS	2.52605	3.33654e-06	2.33686e-05	yes
79946	+	asTSS	0.256574	0.420459	0.497463	no
80428	-	fAG	-1.80164	0.000521485	0.00153412	no
80573	+	hAG	0.648773	0.0179606	0.0329775	no
80626	+	hAG	0.0303397	0.931462	0.947057	no
80628	+	hAG	-0.168541	0.655023	0.717491	no
80704	-	asTSS	0.531159	0.143296	0.1998	no
80795	+	iTSS	-0.546291	0.0495602	0.0796176	no
80985	+	iTSS	0.493516	0.0989607	0.145007	no
81191	+	iTSS	1.39367	2.60926e-06	1.92112e-05	no
81398	-	oTSS	1.50501	0.000289181	0.000923188	no
81407	-	oTSS	0.73777	0.0308774	0.0529059	no
81424	+	asTSS	-1.13051	0.00515468	0.0110347	no
81798	-	iTSS	1.9198	4.02971e-05	0.000175865	no
83140	+	fAG	-0.0649577	0.847706	0.879679	no
83165	-	fAG	-1.31016	0.000294516	0.000937775	no
83168	-	fAG	-0.73576	0.0105687	0.0206686	no
83196	+	fAG	1.31309	0.000486866	0.00144526	no
83232	-	fAG	0.463205	0.264771	0.338505	no
83449	+	asTSS	0.205483	0.454211	0.530857	no
83463	+	asTSS	0.296413	0.349553	0.426505	no
84284	-	fAG	2.23309	1.67878e-05	8.53333e-05	yes
84467	-	iTSS	-1.59563	0.00101808	0.00271982	no
84486	+	asTSS	-2.31907	1.41669e-06	1.18121e-05	yes
84846	+	asTSS	2.13664	3.54946e-06	2.46011e-05	yes
84939	+	asTSS	-0.154893	0.668371	0.729268	no
85966	+	asTSS	-1.01926	0.0535147	0.0849659	no
86610	+	asTSS	0.28872	0.311232	0.387319	no
87075	-	iTSS	1.96573	1.7368e-05	8.75853e-05	no
87087	+	asTSS	4.67773	2.24787e-08	4.72644e-07	yes
87090	-	iTSS	2.07957	1.99742e-05	9.82237e-05	yes
88343	-	fAG	0.557779	0.0617625	0.0961579	no
88353	+	asTSS	1.31335	0.00390788	0.00867717	no
88761	+	fAG	2.26985	0.000743494	0.00207189	yes
88912	+	fAG	2.54731	2.75044e-05	0.00012795	yes
89357	+	iTSS	0.14898	0.671173	0.731692	no
89375	-	asTSS	0.506074	0.159819	0.21971	no
89414	+	iTSS	0.361859	0.460383	0.536876	no
89509	-	asTSS	0.597681	0.0641917	0.0993591	no
89969	-	asTSS	3.98152	2.30496e-08	4.80099e-07	yes
90205	+	fAG	-0.9505	0.00105363	0.00280281	no
91144	-	asTSS	0.140422	0.627842	0.692881	no
91319	-	asTSS	-0.219575	0.335732	0.412717	no
91712	-	asTSS	1.96194	1.01575e-05	5.71058e-05	no
92144	-	asTSS	0.0792726	0.781293	0.825557	no
92167	+	iTSS	0.907119	0.00261354	0.00613244	no
92259	-	asTSS	0.405766	0.236069	0.307457	no
92568	-	asTSS	0.345943	0.316343	0.392447	no
92575	+	fAG	1.05956	0.000981951	0.00263529	no
92605	+	fAG	-0.36918	0.217618	0.28704	no
93090	-	asTSS	-0.0451688	0.881932	0.907043	no
93431	+	iTSS	-1.40813	0.000199376	0.000671785	no
93731	-	asTSS	-0.717174	0.0447888	0.0729796	no
93839	+	oTSS	0.20005	0.485654	0.560191	no
93966	+	asTSS	-3.28361	1.8491e-07	2.39222e-06	yes
94195	+	fAG	-0.618003	0.0489074	0.078689	no
94196	+	fAG	-0.985589	0.00226306	0.00541697	no
94710	-	asTSS	0.847578	0.0567262	0.0892491	no
95434	-	asTSS	-0.0184721	0.958476	0.967925	no
96000	+	fAG	-0.525356	0.264911	0.338663	no
96064	-	asTSS	-1.14131	0.00735867	0.0150158	no
96148	-	asTSS	0.283052	0.303244	0.379167	no
96856	-	asTSS	0.598969	0.0882697	0.131395	no
97065	+	iTSS	1.61265	0.00472267	0.0102283	no
97091	+	iTSS	2.65381	3.01407e-06	2.15626e-05	yes
99053	+	fAG	1.22467	0.00147162	0.00372642	no
100432	-	asTSS	0.957941	0.0156846	0.0292885	no
100549	+	fAG	5.27697	9.12978e-11	7.86081e-09	yes
100946	-	asTSS	0.348133	0.19137	0.256776	no
101578	+	fAG	3.16138	1.07457e-06	9.4599e-06	yes
101580	-	asTSS	2.50335	1.54253e-05	7.98032e-05	yes
102297	+	iTSS	-0.816432	0.00446438	0.00976415	no
103977	+	iTSS	-3.0073	8.93566e-08	1.36148e-06	yes
104468	+	iTSS	0.0664305	0.830101	0.865321	no
106682	+	fAG	-0.47031	0.104851	0.152364	no
106777	+	fAG	-0.0495665	0.873938	0.90077	no
106860	+	iTSS	-2.82979	0.000806059	0.00222328	yes
107060	+	iTSS	0.0116376	0.975415	0.981113	no
107139	+	iTSS	-1.06295	0.00352815	0.00794351	no
107349	+	iTSS	-0.723414	0.0190955	0.034815	no
107351	+	iTSS	-0.234323	0.375436	0.452694	no
107478	+	iTSS	0.878826	0.00177669	0.0043988	no
108167	+	iTSS	-0.0404925	0.893001	0.916305	no
108370	-	asTSS	0.94566	0.00454128	0.00990739	no
108865	-	asTSS	-0.933445	0.00465735	0.0101142	no
109242	+	iTSS	0.183429	0.542416	0.613833	no
109299	+	iTSS	0.200375	0.462469	0.538649	no
109852	+	fAG	1.18513	0.000893063	0.00243004	no
111108	+	fAG	-1.85007	1.35108e-05	7.15857e-05	no
111114	+	fAG	-1.41752	0.0028173	0.00654987	no
111136	+	fAG	-1.48192	1.83495e-06	1.45104e-05	no
111296	+	iTSS	-0.0175658	0.954803	0.965201	no
111352	+	iTSS	-1.21895	0.000322671	0.00101482	no
111564	+	iTSS	0.679777	0.0114467	0.0221473	no
111718	+	iTSS	-0.669752	0.0574817	0.0902813	no
112169	+	fAG	-2.52923	7.43409e-06	4.44077e-05	yes
112274	+	fAG	-1.45052	8.96449e-06	5.16486e-05	no
112536	-	asTSS	-0.885053	0.00995238	0.0195861	no
112722	-	asTSS	1.00042	0.00259726	0.0061014	no
112731	-	asTSS	-0.158151	0.504941	0.578436	no
115351	+	iTSS	1.44543	0.000127198	0.000458212	no
116530	+	asTSS	2.16632	2.15332e-06	1.64547e-05	yes
117178	-	fAG	0.0589701	0.871949	0.899184	no
117812	-	fAG	-0.352023	0.372384	0.449719	no
117884	+	fAG	-0.258672	0.352097	0.429085	no
118416	+	iTSS	0.52478	0.204981	0.272567	no
119528	-	iTSS	0.461635	0.0861734	0.128599	no
120136	+	asTSS	-0.642567	0.111579	0.160804	no
121086	+	asTSS	-0.476492	0.0672009	0.103368	no
122277	-	fAG	1.06128	0.000358094	0.00110932	no
123153	-	fAG	-0.38108	0.189316	0.25443	no
123169	-	fAG	-1.39539	2.68493e-05	0.000125554	no
123193	+	fAG	0.649195	0.0243626	0.0430467	no
123480	+	iTSS	2.43204	1.7914e-07	2.3251e-06	yes
123489	+	iTSS	-1.44585	4.88319e-05	0.000205741	no
124211	+	iTSS	-1.26244	0.00151974	0.00382905	no
126166	-	fAG	-0.224764	0.549306	0.620435	no
126393	-	oTSS	1.77439	0.00133468	0.00343129	no
126515	+	fAG	-1.17115	0.153214	0.211766	no
126524	+	fAG	-3.04597	1.51427e-08	3.51715e-07	yes
126543	+	fAG	2.66975	0.000386883	0.00118165	yes
127102	+	iTSS	-0.658656	0.0585664	0.091718	no
127342	+	fAG	-3.95069	5.28455e-09	1.53876e-07	yes
127350	+	fAG	-3.04794	1.75051e-09	6.52706e-08	yes
127459	+	fAG	-0.458669	0.0973256	0.14301	no
128338	+	iTSS	0.578975	0.0515271	0.0822547	no
129507	-	asTSS	0.357266	0.289515	0.3647	no
130511	-	asTSS	-2.78618	2.28793e-05	0.000109727	yes
131750	+	iTSS	0.558985	0.172313	0.234474	no
132127	+	fAG	-0.509699	0.0885212	0.13171	no
132208	+	fAG	-0.340719	0.246611	0.318735	no
132238	+	fAG	-0.372208	0.320596	0.396702	no
132540	+	iTSS	0.608283	0.0808617	0.121563	no
133377	+	iTSS	1.84259	0.000173862	0.000597231	no
133873	+	asTSS	1.11091	4.74863e-05	0.000200876	no
134526	-	iTSS	2.02231	1.02059e-06	9.08479e-06	yes
134572	+	asTSS	0.52197	0.12559	0.177969	no
134573	+	asTSS	0.152737	0.615986	0.682171	no
134603	+	asTSS	1.44819	0.00349813	0.00788975	no
134885	-	iTSS	1.19232	0.00205997	0.00499853	no
135308	+	asTSS	-0.390086	0.143509	0.200055	no
135892	+	fAG	0.656863	0.0564293	0.0888519	no
135893	+	fAG	1.61568	3.35037e-05	0.000150763	no
135927	+	fAG	1.22195	0.000107132	0.000397836	no
136116	+	iTSS	3.18581	3.81622e-08	7.09108e-07	yes
136144	+	iTSS	3.02407	1.19131e-08	2.93782e-07	yes
137796	-	asTSS	-0.096446	0.714072	0.769118	no
138452	-	asTSS	-0.791858	0.0525759	0.0836882	no
138712	+	fAG	0.680353	0.015445	0.0288978	no
138961	+	iTSS	-0.757147	0.00666434	0.0137801	no
140750	-	iTSS	0.867644	0.0161766	0.0300976	no
140845	-	fAG	0.54265	0.0914694	0.135461	no
140877	-	fAG	-3.49615	5.64721e-06	3.56633e-05	yes
140892	+	asTSS	0.0769424	0.823206	0.859529	no
140923	-	fAG	1.47913	0.00216826	0.00521974	no
141313	-	fAG	-1.67965	2.78534e-05	0.000129172	no
141416	+	fAG	-1.24011	0.00494862	0.0106495	no
141733	+	iTSS	-1.02191	0.000792093	0.00219021	no
143237	-	iTSS	-0.488172	0.168588	0.230102	no
144589	+	asTSS	-0.424579	0.141115	0.196991	no
145013	-	iTSS	1.78971	5.10562e-05	0.000213268	no
145603	-	fAG	0.72935	0.0143889	0.0271534	no
145619	-	fAG	2.06273	0.000476971	0.00141842	yes
145636	-	fAG	-2.61038	7.63371e-10	3.56332e-08	yes
145733	+	fAG	-2.5099	3.01008e-06	2.15507e-05	yes
146023	+	iTSS	0.245287	0.340398	0.417349	no
146133	+	iTSS	0.290896	0.338475	0.415552	no
146523	-	iTSS	0.87954	0.0232326	0.0412837	no
146665	+	asTSS	1.07306	0.00366064	0.00820292	no
146805	+	asTSS	0.447667	0.208801	0.276891	no
146807	+	asTSS	-0.447369	0.169808	0.231546	no
147016	-	iTSS	-1.06223	0.000622302	0.00177807	no
147042	+	fAG	-2.29179	3.91602e-07	4.28148e-06	yes
147076	-	fAG	-2.28002	2.90826e-07	3.41019e-06	yes
147139	-	fAG	-0.4763	0.157319	0.216661	no
147362	+	iTSS	-0.0729578	0.806608	0.845774	no
147766	-	asTSS	1.40646	6.16545e-05	0.000251182	no
148356	+	iTSS	0.259428	0.517405	0.590209	no
148713	+	fAG	-0.116014	0.65849	0.720631	no
148933	+	fAG	3.10015	2.23418e-08	4.70757e-07	yes
148954	-	asTSS	0.815046	0.0779209	0.117683	no
149080	+	iTSS	-1.06393	0.128847	0.181979	no
149173	-	asTSS	0.995819	0.000895257	0.00243435	no
149428	+	fAG	1.153	0.000228849	0.000754955	no
149483	+	iTSS	-0.0293823	0.930121	0.946275	no
149586	+	iTSS	-0.457805	0.293654	0.369101	no
149983	+	iTSS	0.443609	0.0991126	0.145198	no
150210	-	asTSS	2.14326	1.46157e-05	7.63784e-05	yes
150497	+	iTSS	-0.0101097	0.973458	0.979588	no
150782	-	asTSS	1.55446	1.01347e-05	5.70092e-05	no
150782	-	iTSS	1.55446	1.01347e-05	5.70092e-05	no
151056	-	asTSS	-0.109983	0.720623	0.774618	no
151127	-	fAG	-1.38571	0.000211266	0.000704984	no
151150	-	fAG	0.371429	0.241219	0.313124	no
151379	-	hAG	2.52032	9.65208e-05	0.000365568	yes
151807	-	asTSS	0.973894	0.0145943	0.0274864	no
151956	+	iTSS	-0.772018	0.0097413	0.0192237	no
152034	+	iTSS	0.255568	0.379342	0.456467	no
152262	+	hAG	2.29329	5.62788e-06	3.5575e-05	yes
152339	+	hAG	-1.28896	3.71529e-05	0.000164442	no
152516	-	asTSS	1.16856	0.00437108	0.00957688	no
152541	+	asTSS	-1.51273	0.000924364	0.0025026	no
152542	+	asTSS	-1.21215	0.00395896	0.00877596	no
152895	-	iTSS	-0.359677	0.169933	0.231684	no
153388	+	asTSS	0.813244	0.0127116	0.0243096	no
153446	-	fAG	-0.392773	0.197151	0.263471	no
153860	-	iTSS	0.0163069	0.958125	0.967668	no
153999	+	asTSS	-0.348847	0.185882	0.250522	no
154168	+	asTSS	0.698046	0.00941712	0.0186633	no
154210	+	asTSS	-1.25118	0.000174079	0.000597769	no
154211	+	asTSS	-1.18158	0.000962403	0.00259154	no
154221	-	fAG	-0.802311	0.0158981	0.0296401	no
154484	-	iTSS	-0.33722	0.240855	0.312753	no
154508	+	asTSS	0.92715	0.00621295	0.0129585	no
154517	+	asTSS	-0.641626	0.0940386	0.138711	no
154517	-	iTSS	-0.383903	0.217523	0.286952	no
154536	+	asTSS	-1.4621	0.0139366	0.0263746	no
154595	-	iTSS	-0.327731	0.293753	0.369178	no
154606	-	iTSS	-0.545843	0.0356443	0.0599042	no
154831	-	iTSS	0.109206	0.697985	0.755069	no
154877	+	asTSS	-0.233495	0.520121	0.592698	no
155049	-	iTSS	0.353957	0.266047	0.339918	no
155067	+	asTSS	0.150039	0.621847	0.68767	no
155262	+	asTSS	0.967097	0.100738	0.147286	no
155389	+	asTSS	0.570085	0.0489766	0.0787878	no
155467	+	asTSS	0.564136	0.0861016	0.128503	no
155468	+	asTSS	1.00252	0.00133357	0.00342964	no
155776	-	iTSS	-0.727421	0.0191147	0.0348437	no
156283	+	asTSS	-1.39316	0.00527357	0.0112518	no
156349	-	iTSS	-0.939102	0.00556123	0.0117825	no
156513	+	asTSS	0.127816	0.663825	0.725061	no
156531	+	asTSS	0.594869	0.0239014	0.0423328	no
156667	+	asTSS	0.456152	0.23539	0.306714	no
156959	+	asTSS	0.213433	0.525692	0.598364	no
157252	+	asTSS	2.02228	4.32753e-07	4.64744e-06	yes
157277	+	asTSS	0.0174316	0.942067	0.955838	no
157279	+	asTSS	1.64912	7.98326e-06	4.704e-05	no
157293	+	asTSS	0.907453	0.0142831	0.0269767	no
158019	+	asTSS	-0.76357	0.0230991	0.0410758	no
158209	-	iTSS	0.881149	0.00258472	0.00607766	no
158739	+	asTSS	0.807664	0.00718254	0.014709	no
159897	+	asTSS	0.646338	0.0336561	0.056903	no
161186	-	iTSS	-1.37303	0.0102733	0.0201463	no
161188	-	iTSS	-1.84036	2.28592e-05	0.000109657	no
161218	+	asTSS	0.281902	0.353665	0.430599	no
161305	-	fAG	2.54007	5.20286e-08	9.05288e-07	yes
161332	-	fAG	-1.61511	0.00597492	0.0125433	no
161417	-	fAG	-0.399656	0.504378	0.577858	no
161512	+	asTSS	1.18386	0.00168061	0.00418841	no
161527	+	asTSS	2.67462	3.27715e-07	3.72998e-06	yes
161559	+	asTSS	-0.323918	0.351939	0.428919	no
161902	+	asTSS	1.3883	0.000710726	0.00199533	no
162947	+	asTSS	1.1727	0.00134932	0.00346256	no
163332	+	asTSS	0.0286383	0.925622	0.942343	no
163495	-	fAG	-2.7731	6.71623e-06	4.09639e-05	yes
163713	-	fAG	0.394442	0.183036	0.247405	no
164279	+	asTSS	0.126682	0.895006	0.91789	no
164378	-	iTSS	-1.17452	0.00617217	0.012891	no
164578	-	fAG	3.7531	4.74081e-09	1.42189e-07	yes
164790	-	iTSS	-0.158863	0.596277	0.664212	no
164980	-	fAG	-2.99567	2.29441e-05	0.000109959	yes
165017	-	fAG	0.829989	0.0303471	0.0521089	no
165071	+	asTSS	0.107402	0.860387	0.889971	no
165075	-	fAG	1.59626	4.58207e-05	0.000195111	no
165091	-	fAG	-0.697896	0.0237944	0.0421846	no
165095	+	asTSS	3.17072	1.80485e-07	2.34103e-06	yes
165381	-	iTSS	-0.967615	0.00239582	0.00568773	no
165401	-	iTSS	-0.372269	0.23442	0.305689	no
165465	-	iTSS	-0.684336	0.0300579	0.0516745	no
165522	-	iTSS	0.951186	0.00198972	0.0048475	no
165988	+	asTSS	0.558677	0.0656606	0.101334	no
166376	-	fAG	-0.98208	0.00631379	0.0131455	no
166398	+	fAG	-1.44074	2.94941e-05	0.000135404	no
166400	+	fAG	-0.641813	0.0323164	0.0550005	no
168558	+	iTSS	-0.673776	0.0509289	0.08143	no
168766	+	hAG	-0.751451	0.0174233	0.0321299	no
168975	-	asTSS	-1.88899	9.7605e-07	8.76251e-06	no
169023	+	fAG	0.571769	0.0929738	0.137362	no
170846	+	iTSS	0.472665	0.108496	0.15701	no
171734	-	asTSS	-0.559568	0.12187	0.173536	no
171735	-	asTSS	-0.767542	0.0656476	0.10133	no
171747	-	asTSS	-1.39524	0.00142453	0.00362916	no
171751	+	fAG	-2.56623	0.000316647	0.000998111	yes
171766	-	asTSS	-0.909979	0.0289273	0.0499717	no
171777	-	asTSS	-1.2251	0.00835762	0.0167833	no
171790	+	fAG	-0.993757	0.0114248	0.0221146	no
172880	-	asTSS	0.703713	0.0285132	0.0493161	no
173447	+	iTSS	-0.243707	0.402997	0.479987	no
173538	+	iTSS	-1.31271	0.000113683	0.000416818	no
173829	+	iTSS	-0.0705645	0.775739	0.820948	no
173869	+	fAG	0.817224	0.00577209	0.0121737	no
174138	-	asTSS	-0.176379	0.58544	0.654696	no
175080	-	asTSS	1.8821	0.000100676	0.000379016	no
177650	+	iTSS	1.77281	7.53333e-07	7.11817e-06	no
177918	-	iTSS	0.0787981	0.822217	0.858805	no
178541	-	iTSS	1.10809	0.0011918	0.00311354	no
179119	-	fAG	-1.05959	0.00187481	0.00460659	no
179133	+	fAG	0.519523	0.108891	0.15749	no
179142	+	fAG	0.329519	0.379128	0.45632	no
179192	-	fAG	0.59041	0.0661485	0.101996	no
179212	+	fAG	-0.0543158	0.87006	0.898163	no
179274	+	fAG	-0.653244	0.015397	0.0288189	no
179977	-	asTSS	0.263922	0.402072	0.479086	no
180176	+	iTSS	0.911019	0.00233087	0.00555796	no
180614	+	fAG	-2.67865	1.08158e-09	4.62624e-08	yes
180650	+	fAG	-3.3678	3.38758e-07	3.83382e-06	yes
180758	+	fAG	0.605816	0.0992937	0.145453	no
180761	+	fAG	-0.855021	0.0662392	0.102093	no
180772	+	fAG	0.460804	0.300763	0.376496	no
180783	+	fAG	-0.450388	0.149383	0.207218	no
180792	+	fAG	0.517307	0.234994	0.306297	no
180865	+	iTSS	1.76812	0.00290941	0.00673256	no
180916	+	iTSS	2.28581	2.77297e-05	0.000128724	yes
180953	+	iTSS	2.2884	0.000247953	0.000808368	yes
180998	+	iTSS	2.18125	4.49659e-05	0.00019196	yes
181188	+	asTSS	-1.979	3.3212e-05	0.000149686	no
181285	-	iTSS	0.0782485	0.785442	0.829107	no
181350	-	iTSS	-0.113623	0.652354	0.714967	no
181900	-	hAG	-2.01982	6.70001e-06	4.08775e-05	yes
182337	+	asTSS	1.6877	0.000867527	0.00237154	no
182795	-	fAG	0.677414	0.00881055	0.0175991	no
182802	-	fAG	2.44107	9.5604e-06	5.44226e-05	yes
183131	-	iTSS	0.879891	0.00247814	0.00585948	no
183366	+	fAG	0.771729	0.0165031	0.0306139	no
183381	-	fAG	-1.91719	6.36133e-06	3.92184e-05	no
183398	+	fAG	-0.42541	0.156321	0.21545	no
183797	+	iTSS	-0.675496	0.0104418	0.0204445	no
184243	-	asTSS	0.321821	0.369087	0.446359	no
184483	+	iTSS	-2.56185	4.61298e-07	4.89089e-06	yes
184548	+	iTSS	0.502033	0.121208	0.172728	no
185044	+	fAG	-1.43193	0.0191064	0.0348317	no
185248	-	asTSS	-0.121286	0.702627	0.758771	no
185836	-	asTSS	0.13378	0.631218	0.69593	no
186440	+	fAG	0.864323	0.0240399	0.0425404	no
186575	-	asTSS	-0.228483	0.543464	0.614809	no
186647	+	fAG	2.1145	7.67693e-05	0.00030228	yes
186708	+	iTSS	0.0992484	0.717728	0.772156	no
188052	-	iTSS	1.576	1.19983e-05	6.51269e-05	no
188323	-	hAG	1.55197	5.40415e-05	0.000223865	no
188324	-	hAG	2.6282	3.48673e-07	3.92601e-06	yes
188331	+	asTSS	-0.427797	0.251668	0.324159	no
188393	-	hAG	0.0667271	0.823163	0.859529	no
188445	+	oTSS	1.62864	0.000304857	0.000965364	no
188449	-	hAG	1.11644	0.00155769	0.00391186	no
189404	-	iTSS	0.0846123	0.801319	0.841553	no
189450	+	asTSS	0.59106	0.0546289	0.0864875	no
189465	-	fAG	-0.3693	0.271434	0.34567	no
189872	+	asTSS	-0.379456	0.268579	0.342517	no
190873	+	asTSS	0.2112	0.465514	0.541382	no
191817	+	asTSS	0.624352	0.0171733	0.0317186	no
192153	-	fAG	0.780345	0.0210344	0.0379167	no
192270	-	fAG	1.09939	9.09638e-05	0.000347752	no
192727	-	iTSS	0.136717	0.646096	0.709459	no
193019	-	fAG	-0.489013	0.0497751	0.0798986	no
193035	+	asTSS	-0.121557	0.745926	0.796364	no
193040	-	fAG	-2.06631	7.06876e-07	6.77954e-06	yes
193127	+	fAG	-0.223716	0.463253	0.539373	no
193199	+	fAG	-3.6596	1.87286e-06	1.47401e-05	yes
193330	-	hAG	1.16141	0.00854046	0.0171143	no
193669	+	iTSS	-1.81327	9.10653e-05	0.000348073	no
193928	+	iTSS	-0.0113441	0.965195	0.973234	no
194100	-	asTSS	1.74088	3.27142e-05	0.000147738	no
194100	-	iTSS	1.74088	3.27142e-05	0.000147738	no
194413	+	asTSS	-0.688754	0.109877	0.158697	no
194737	+	iTSS	1.45997	9.68171e-05	0.000366204	no
194915	-	asTSS	1.17041	0.000123646	0.000447298	no
195299	+	fAG	-1.03112	0.000322745	0.00101482	no
195431	-	asTSS	0.0432744	0.869918	0.898156	no
196104	+	fAG	-1.50881	1.24017e-05	6.68938e-05	no
196110	-	asTSS	-1.38444	0.00120102	0.00313435	no
196159	+	fAG	-0.0915949	0.731972	0.784186	no
197060	-	asTSS	0.128164	0.688848	0.747324	no
197315	-	asTSS	-0.0381214	0.904702	0.92579	no
197324	-	asTSS	-0.586208	0.123223	0.175213	no
197385	+	iTSS	1.4576	0.000537102	0.0015715	no
197547	+	iTSS	0.0954634	0.757461	0.806089	no
197777	+	iTSS	0.286854	0.454453	0.531046	no
197992	+	iTSS	1.24034	0.000346166	0.00107655	no
198014	+	fAG	1.48967	8.1624e-05	0.000318134	no
198109	+	fAG	3.78446	3.19032e-10	1.93111e-08	yes
198129	+	fAG	-1.74624	4.49856e-06	2.96173e-05	no
198195	+	fAG	-1.45728	0.000430234	0.00129641	no
198310	-	asTSS	0.261198	0.367617	0.444931	no
199023	-	asTSS	0.244275	0.457414	0.533943	no
199070	+	iTSS	-0.0515072	0.865226	0.894375	no
199148	-	asTSS	0.0673662	0.817491	0.854987	no
199201	+	iTSS	-0.26956	0.486542	0.560865	no
199504	+	iTSS	-0.339683	0.268222	0.342128	no
199811	+	fAG	0.62709	0.0241125	0.0426538	no
200371	+	iTSS	-1.64593	0.00444038	0.00971592	no
200564	-	asTSS	0.644206	0.0354482	0.0596126	no
200644	+	iTSS	-0.36084	0.321304	0.397427	no
201030	+	fAG	0.986468	0.000611222	0.00175067	no
201530	+	iTSS	-0.31394	0.221564	0.291417	no
201720	+	iTSS	-0.335681	0.305411	0.381478	no
202334	-	asTSS	-0.848197	0.00857305	0.0171745	no
202644	+	iTSS	1.43156	1.51531e-05	7.86802e-05	no
203325	+	iTSS	-0.313076	0.302093	0.377853	no
203341	+	iTSS	3.55018	3.1279e-08	6.06989e-07	yes
203557	+	iTSS	-0.148244	0.604789	0.67197	no
203723	+	fAG	-0.59145	0.212519	0.281149	no
203744	+	fAG	-0.601974	0.14064	0.19644	no
204720	+	iTSS	1.22596	0.000257085	0.000833379	no
204828	+	iTSS	-0.30153	0.229876	0.300745	no
205059	+	iTSS	-0.00884179	0.977736	0.982754	no
205327	-	asTSS	-0.205381	0.607203	0.674164	no
205417	+	fAG	-1.48641	1.46844e-05	7.66652e-05	no
205419	-	asTSS	0.37262	0.199347	0.265943	no
205474	-	asTSS	-0.169299	0.589803	0.658615	no
205480	+	iTSS	-0.585634	0.0621375	0.0966363	no
205862	+	fAG	-1.64294	2.62775e-05	0.000123388	no
206020	-	asTSS	-0.771019	0.0297795	0.0512753	no
206460	-	asTSS	-0.279977	0.340548	0.417482	no
207003	-	asTSS	0.00817867	0.979703	0.984368	no
208075	-	asTSS	-0.0609924	0.837871	0.871374	no
210151	-	asTSS	0.652559	0.091231	0.135138	no
210774	-	asTSS	1.3558	0.000300329	0.000953143	no
210978	+	iTSS	-2.27005	8.45395e-08	1.30098e-06	yes
211620	+	iTSS	-1.42961	0.000287976	0.000920394	no
211670	+	iTSS	-1.56368	1.20694e-05	6.54061e-05	no
211756	+	fAG	-1.1341	0.000287868	0.000920321	no
212055	-	asTSS	-1.45932	0.00104092	0.00277267	no
213002	+	fAG	1.52455	0.000203114	0.000681999	no
213031	-	asTSS	1.59529	2.40257e-06	1.79421e-05	no
213412	+	iTSS	-0.614327	0.0767087	0.11608	no
214627	-	asTSS	1.54704	4.04925e-05	0.000176563	no
214962	+	iTSS	-0.29471	0.329738	0.40645	no
215202	+	fAG	-1.18362	1.78589e-05	8.95636e-05	no
215247	-	asTSS	0.972457	0.00740421	0.0150948	no
215311	+	iTSS	-0.188856	0.464325	0.540369	no
215317	-	asTSS	0.447535	0.247745	0.319829	no
215650	+	fAG	-2.24145	3.5099e-05	0.000156952	yes
215672	+	fAG	-0.801136	0.00751244	0.0152827	no
216925	-	asTSS	0.538692	0.0502957	0.0805918	no
216963	-	asTSS	0.764292	0.244237	0.316341	no
217508	-	fAG	0.867679	0.00790706	0.015991	no
217508	-	hAG	0.867679	0.00790706	0.015991	no
217541	+	hAG	-0.762106	0.0170001	0.031448	no
217542	-	hAG	-0.0869496	0.722563	0.776229	no
217614	+	hAG	-2.29713	2.21898e-07	2.731e-06	yes
217948	-	asTSS	1.91423	2.73936e-06	1.99703e-05	no
217966	+	fAG	0.391901	0.203678	0.271032	no
218068	-	asTSS	1.51498	0.000151499	0.000531005	no
218334	+	iTSS	1.36476	4.53885e-05	0.000193436	no
218921	-	asTSS	0.339594	0.452927	0.529683	no
218938	+	iTSS	0.613055	0.0314671	0.0537548	no
219070	+	iTSS	1.97423	4.06048e-06	2.73736e-05	no
219499	-	oTSS	-0.611965	0.111589	0.160804	no
219946	+	asTSS	-1.00201	0.0018291	0.00450787	no
220613	-	iTSS	0.4596	0.082675	0.123907	no
220630	+	asTSS	1.5075	0.000375125	0.00115173	no
221006	-	iTSS	0.541412	0.0634348	0.0983857	no
222168	-	fAG	-2.46346	1.98286e-05	9.76999e-05	yes
222319	-	fAG	1.83114	1.2559e-06	1.07483e-05	no
223331	-	fAG	1.54945	4.98644e-06	3.21719e-05	no
223338	+	asTSS	-1.97694	7.63029e-06	4.53481e-05	no
223353	-	fAG	-0.863902	0.0108941	0.0212282	no
223354	+	asTSS	-0.83229	0.00214248	0.00516548	no
223577	+	asTSS	0.165732	0.589454	0.658263	no
223597	-	iTSS	-0.980039	0.00464208	0.0100887	no
224057	-	iTSS	-1.36305	0.0018784	0.00461286	no
224339	-	fAG	-0.185473	0.546034	0.617332	no
224698	-	iTSS	0.271857	0.351384	0.428294	no
224960	-	fAG	1.07601	0.000807202	0.00222582	no
225710	-	iTSS	0.163891	0.600498	0.668018	no
225746	-	iTSS	0.466022	0.0660731	0.1019	no
226000	+	fAG	0.366022	0.269953	0.344029	no
226045	-	fAG	-0.571355	0.160186	0.220142	no
226137	+	fAG	-1.39175	3.61778e-05	0.000160625	no
226797	-	asTSS	4.78279	4.5844e-10	2.48001e-08	yes
232251	+	fAG	-2.2387	2.40799e-05	0.000114686	yes
232258	+	fAG	-0.642911	0.129444	0.182744	no
232434	-	asTSS	0.583689	0.163818	0.22442	no
232464	+	fAG	-1.29494	7.14099e-05	0.000284316	no
232605	-	asTSS	0.344693	0.346339	0.423179	no
232608	+	iTSS	-0.38757	0.284071	0.359092	no
233707	+	asTSS	0.996724	0.0232097	0.0412578	no
234254	-	fAG	-0.91458	0.00736861	0.0150315	no
234369	+	fAG	-0.895427	0.00332512	0.00755364	no
234393	+	fAG	0.614508	0.0459423	0.0745734	no
234402	+	fAG	0.970431	0.00413523	0.00912318	no
234903	-	asTSS	0.425071	0.187158	0.252022	no
235047	-	asTSS	-0.439016	0.230391	0.3013	no
235360	-	asTSS	1.09794	0.000808139	0.00222738	no
235394	-	asTSS	-1.25202	0.000371623	0.00114308	no
235461	-	asTSS	0.96874	0.00393707	0.00873519	no
235817	-	asTSS	1.40136	8.49519e-05	0.000328541	no
235965	+	iTSS	-1.51195	0.000354322	0.00109866	no
236057	-	asTSS	2.9064	5.11664e-08	8.94964e-07	yes
236170	+	asTSS	-0.554115	0.0851894	0.127332	no
236308	+	asTSS	0.87562	0.00745	0.0151773	no
236458	+	asTSS	0.3116	0.355335	0.432346	no
236777	-	iTSS	-0.0354784	0.889505	0.913468	no
237133	-	iTSS	-0.961765	0.001724	0.00428136	no
237183	+	asTSS	0.342507	0.354315	0.431201	no
237232	-	iTSS	-1.25348	0.000765567	0.00212598	no
237533	-	fAG	-2.07423	5.57753e-06	3.53033e-05	yes
237769	+	asTSS	-2.03149	0.000139859	0.00049595	yes
237839	+	asTSS	1.1689	0.0080354	0.0162161	no
237840	-	iTSS	-1.03938	0.0264786	0.046282	no
238034	+	asTSS	0.335099	0.546217	0.617435	no
238328	+	fAG	-0.387547	0.199228	0.265819	no
238336	+	fAG	-0.251135	0.367742	0.445056	no
238488	+	iTSS	0.564498	0.0900316	0.133649	no
238498	-	fAG	0.469207	0.113078	0.162639	no
238507	-	fAG	3.60047	5.98199e-08	1.00496e-06	yes
238753	-	asTSS	1.25282	0.000333883	0.00104355	no
239405	+	fAG	-1.15135	0.00285621	0.00662789	no
239488	+	fAG	0.418593	0.178366	0.241796	no
239537	-	asTSS	-1.54626	0.000394029	0.00120072	no
239572	+	fAG	-0.504272	0.0372832	0.0622634	no
239591	-	fAG	-0.980738	0.000476924	0.00141842	no
239600	+	fAG	-1.17638	0.00061623	0.0017635	no
240832	+	hAG	-1.75372	0.0010811	0.00286595	no
240833	+	hAG	-1.86442	0.00324207	0.00739104	no
241188	-	asTSS	-0.0213104	0.938879	0.953437	no
242243	-	hAG	-0.33662	0.439159	0.516255	no
242780	+	asTSS	-1.08352	0.0146316	0.0275489	no
244092	+	asTSS	-0.261015	0.470726	0.546259	no
244887	-	iTSS	0.768509	0.0961884	0.141526	no
246099	+	asTSS	-1.94868	3.77841e-06	2.58737e-05	no
249010	+	asTSS	2.67515	1.46055e-06	1.21107e-05	yes
249079	+	asTSS	-0.0715718	0.852083	0.883394	no
250026	+	asTSS	-0.00808574	0.976728	0.981939	no
252806	+	asTSS	2.83572	8.88998e-09	2.34271e-07	yes
254992	+	asTSS	-0.653021	0.04025	0.0665337	no
255127	-	iTSS	0.758428	0.0370655	0.0619684	no
255139	+	asTSS	0.162396	0.579994	0.649623	no
255421	-	iTSS	0.215492	0.351296	0.42824	no
258121	+	asTSS	0.485814	0.0775871	0.117249	no
258961	+	asTSS	-0.896144	0.00364275	0.00816839	no
258963	+	asTSS	-0.319671	0.278049	0.352681	no
260411	+	asTSS	0.362986	0.223266	0.293346	no
260687	+	asTSS	0.00600514	0.986035	0.988884	no
260830	+	asTSS	-0.876065	0.0114343	0.0221254	no
261152	+	asTSS	-1.35461	0.00207425	0.0050283	no
261220	+	asTSS	1.66987	0.000918227	0.00248902	no
261458	+	asTSS	0.69266	0.0511984	0.081815	no
262130	+	asTSS	1.52397	0.000698803	0.00196822	no
263219	+	asTSS	1.03758	0.00237606	0.00565494	no
263553	-	fAG	0.243146	0.353684	0.430599	no
264097	-	asTSS	1.00952	0.00263472	0.00617633	no
264783	-	asTSS	2.6578	9.45415e-09	2.45521e-07	yes
266026	-	asTSS	1.2615	0.000141344	0.000500062	no
266523	-	asTSS	0.711962	0.129612	0.182969	no
266848	-	asTSS	1.11283	0.00133636	0.00343461	no
267066	+	fAG	-0.86057	0.00579016	0.0122093	no
270010	-	asTSS	1.87143	7.97671e-05	0.000311871	no
270209	-	asTSS	-2.50982	0.000388314	0.0011853	yes
270737	+	iTSS	-0.612859	0.0590779	0.0924249	no
270875	-	asTSS	1.33488	0.00203609	0.00494599	no
270885	-	asTSS	1.48223	0.00206127	0.00500108	no
271039	+	iTSS	0.173251	0.530541	0.602854	no
271131	+	fAG	0.739716	0.0169611	0.0313817	no
271167	-	asTSS	-0.616685	0.0435549	0.0712597	no
271184	+	fAG	0.214023	0.430152	0.507219	no
271203	+	fAG	1.19691	0.000772056	0.00214162	no
271261	-	asTSS	0.649835	0.0792725	0.119507	no
271331	+	iTSS	0.738094	0.00977519	0.0192773	no
271342	+	iTSS	0.242529	0.394347	0.471456	no
271352	+	iTSS	1.7056	2.20045e-06	1.67252e-05	no
271520	-	asTSS	-0.310334	0.318125	0.394324	no
272163	-	asTSS	0.526062	0.0803444	0.120886	no
272452	+	fAG	-0.838912	0.0470584	0.0761127	no
272633	+	fAG	-1.54073	0.000719805	0.0020177	no
273122	-	asTSS	-0.132653	0.761829	0.809831	no
273450	-	asTSS	1.49241	0.000353692	0.00109688	no
273468	+	iTSS	0.647271	0.0321988	0.054836	no
273493	-	asTSS	-0.86788	0.0821198	0.123158	no
273494	-	asTSS	-0.609286	0.133714	0.187962	no
274260	-	asTSS	1.00816	0.0480574	0.0775276	no
274984	+	iTSS	0.254375	0.361604	0.438531	no
275002	+	iTSS	-0.848708	0.00351137	0.00791555	no
275051	-	asTSS	0.0184365	0.940668	0.954914	no
275220	+	iTSS	-0.417812	0.187864	0.25282	no
275385	-	asTSS	0.317078	0.251989	0.324511	no
275505	+	hAG	-1.38114	0.0140017	0.0264903	no
275626	+	hAG	-1.42936	0.0715109	0.109165	no
276041	-	asTSS	1.61223	0.00692722	0.0142372	no
276476	+	iTSS	0.529155	0.146924	0.20426	no
276503	-	asTSS	2.61405	7.24764e-06	4.35665e-05	yes
277034	-	asTSS	0.748225	0.107885	0.156231	no
277824	-	iTSS	-0.0236798	0.936781	0.9515	no
277952	+	asTSS	1.97714	2.32794e-05	0.000111299	no
278285	-	fAG	0.200388	0.517016	0.589862	no
278293	-	fAG	-1.08988	0.000892847	0.00242978	no
278349	+	fAG	1.70577	0.000408004	0.00123727	no
278370	+	fAG	1.14487	0.000105214	0.000392392	no
278388	+	fAG	1.10131	0.00112273	0.00296021	no
278402	+	fAG	1.18548	0.0085369	0.0171089	no
278403	+	fAG	0.724255	0.039145	0.0649436	no
278867	-	asTSS	0.775648	0.0337837	0.0570795	no
279039	-	iTSS	0.05656	0.876526	0.902971	no
279858	+	asTSS	2.31074	3.20092e-05	0.000145071	yes
279862	-	iTSS	-0.937573	0.0216402	0.0388482	no
281415	-	fAG	6.7931	4.59814e-14	5.74049e-11	yes
281433	-	fAG	3.86298	9.32385e-07	8.45027e-06	yes
281453	-	fAG	3.22331	1.69314e-05	8.58167e-05	yes
281469	+	fAG	2.86232	8.06533e-06	4.74117e-05	yes
281581	+	fAG	-1.44506	0.000146718	0.00051624	no
282074	+	fAG	0.33416	0.302948	0.378851	no
283802	+	asTSS	0.974742	0.0181428	0.0332602	no
283851	-	fAG	0.143712	0.72501	0.778325	no
283852	-	fAG	-0.118182	0.725521	0.778694	no
283960	-	fAG	0.809469	0.00275725	0.00642962	no
284212	-	fAG	-0.0626132	0.873926	0.90077	no
284498	-	fAG	0.923736	0.00294005	0.00679087	no
284499	-	fAG	-0.323372	0.277687	0.352334	no
284608	+	fAG	0.18846	0.41372	0.490828	no
284611	+	fAG	0.863839	0.00332308	0.00754988	no
284820	-	asTSS	1.06804	0.000657675	0.00186712	no
285589	+	fAG	1.90537	2.85849e-06	2.06654e-05	no
285927	-	asTSS	-1.22489	0.000803664	0.00221821	no
285936	-	asTSS	0.948607	0.00309656	0.00709821	no
285956	+	oTSS	0.636081	0.026802	0.0467204	no
285978	+	oTSS	-0.29608	0.25554	0.328152	no
286100	+	oTSS	0.00568231	0.987016	0.989691	no
286254	-	iTSS	-0.259536	0.372428	0.449719	no
286472	-	iTSS	0.354257	0.139276	0.194752	no
288627	+	fAG	-1.37297	1.68446e-05	8.55288e-05	no
288751	-	asTSS	0.139201	0.599501	0.66717	no
288770	+	fAG	0.556333	0.0293809	0.0506502	no
289027	-	asTSS	-1.18429	0.00254874	0.0060058	no
289089	-	asTSS	0.257398	0.34317	0.420103	no
289244	+	iTSS	-1.56635	0.00021625	0.000718975	no
289659	+	fAG	0.598009	0.0623983	0.0969891	no
289860	+	fAG	-0.0118061	0.97082	0.977623	no
289893	-	asTSS	0.711198	0.124288	0.176463	no
290459	+	fAG	1.81743	5.30618e-06	3.38521e-05	no
290590	-	asTSS	1.64974	0.000764147	0.00212322	no
291239	+	hAG	1.30725	0.00102331	0.0027316	no
291331	-	asTSS	1.07576	0.0074959	0.0152537	no
291341	-	asTSS	0.0147851	0.974599	0.980391	no
291366	-	asTSS	3.48199	2.48828e-07	3.00323e-06	yes
291443	-	asTSS	0.891792	0.00450021	0.0098296	no
293437	-	iTSS	-0.215181	0.4881	0.562207	no
293697	-	fAG	-0.22509	0.405068	0.48228	no
293704	-	fAG	0.712748	0.0315386	0.0538585	no
293713	+	fAG	0.52904	0.0767668	0.11615	no
293806	+	fAG	-4.07882	1.05992e-05	5.89913e-05	yes
293969	+	iTSS	-0.0413045	0.897426	0.919947	no
294063	+	iTSS	-0.26439	0.273695	0.348087	no
294163	-	asTSS	0.963569	0.0291008	0.0502411	no
294390	+	fAG	-0.125673	0.602887	0.670303	no
294682	+	iTSS	4.65457	4.04628e-11	5.08021e-09	yes
295324	-	asTSS	0.373272	0.282612	0.357629	no
295577	-	asTSS	0.499571	0.110604	0.159598	no
295681	+	fAG	-0.753898	0.0756242	0.114613	no
295698	+	fAG	0.145755	0.600055	0.667638	no
295711	+	fAG	1.74764	0.00448913	0.00981291	no
295794	-	asTSS	-0.815175	0.0151138	0.0283447	no
295813	+	iTSS	-0.905807	0.0099884	0.0196492	no
296252	+	asTSS	0.675934	0.0604784	0.0943572	no
297296	-	fAG	0.502724	0.243694	0.315742	no
297315	+	fAG	-0.0685802	0.870881	0.898502	no
297332	+	fAG	0.830916	0.00983394	0.0193835	no
297349	+	fAG	-0.290485	0.383463	0.460549	no
297461	+	fAG	-1.75908	0.000125105	0.000451975	no
297479	+	fAG	-0.512587	0.131856	0.185782	no
297490	+	fAG	2.3069	2.99168e-07	3.47233e-06	yes
298554	+	fAG	0.631919	0.0662528	0.102098	no
299302	+	iTSS	2.46428	7.63863e-09	2.08334e-07	yes
299983	+	asTSS	0.724299	0.0797835	0.120178	no
300490	+	asTSS	-1.82122	2.98685e-05	0.000136746	no
300823	-	iTSS	-1.04801	0.00284394	0.006604	no
301076	-	fAG	1.14596	0.0209638	0.0378106	no
301184	-	fAG	2.42647	2.40701e-07	2.92993e-06	yes
301272	-	fAG	2.69255	1.01935e-05	5.7276e-05	yes
301683	+	asTSS	0.523922	0.116181	0.16648	no
301699	-	iTSS	0.806646	0.0133253	0.0253546	no
301886	-	hAG	-1.11838	0.000209501	0.000699913	no
302072	-	iTSS	1.25982	0.00644806	0.0133874	no
302096	+	asTSS	-0.916896	0.000796922	0.00220178	no
302289	-	iTSS	2.23627	2.54156e-05	0.000119877	yes
302653	-	fAG	0.437688	0.205926	0.273641	no
302736	+	hAG	3.80892	5.18583e-08	9.03112e-07	yes
303008	-	asTSS	-0.200564	0.501237	0.574853	no
303065	+	hAG	0.734193	0.15361	0.212212	no
303359	-	asTSS	-0.335097	0.344173	0.421046	no
303388	-	asTSS	0.086067	0.749025	0.798813	no
303680	-	oTSS	0.269104	0.483006	0.55798	no
303701	+	oTSS	1.51757	0.000829329	0.00227584	no
303774	+	oTSS	-0.699616	0.0234396	0.0416035	no
305026	-	asTSS	-0.597989	0.178749	0.242233	no
305697	+	iTSS	0.624483	0.124694	0.176939	no
307405	+	asTSS	0.196085	0.434645	0.511846	no
307405	+	iTSS	0.196085	0.434645	0.511846	no
307406	-	asTSS	1.56937	0.00119946	0.00313111	no
307418	+	asTSS	-0.673215	0.128459	0.181507	no
307418	+	iTSS	-0.673215	0.128459	0.181507	no
307741	-	iTSS	-1.33558	0.00107505	0.00285068	no
307749	-	iTSS	-0.988773	0.00579891	0.0122264	no
307886	+	asTSS	1.32782	2.38339e-05	0.000113569	no
308302	-	hAG	-2.07012	1.17485e-06	1.01543e-05	yes
308429	+	oTSS	-1.51664	0.000362644	0.00112064	no
308471	-	hAG	2.3859	4.84428e-05	0.00020449	yes
308571	-	oTSS	3.09606	4.45291e-07	4.75398e-06	yes
308631	+	oTSS	-0.627231	0.0953727	0.140461	no
308891	+	fAG	0.3606	0.377154	0.454437	no
309055	+	fAG	0.304851	0.346164	0.423016	no
309074	+	fAG	1.49503	0.0124423	0.0238425	no
309353	+	iTSS	0.955177	0.0500731	0.0802689	no
309686	+	iTSS	0.832953	0.00974913	0.0192354	no
309730	-	asTSS	-0.493779	0.118898	0.169897	no
310090	+	oTSS	-0.440858	0.461784	0.538082	no
310195	-	oTSS	-1.02854	0.00541719	0.0115164	no
310253	+	hAG	-1.09129	0.00738373	0.0150546	no
310279	-	oTSS	-1.24715	0.000144255	0.000508745	no
310624	-	asTSS	1.51237	0.000334192	0.0010438	no
310682	-	oTSS	0.0916739	0.849521	0.881287	no
310683	-	oTSS	-0.439689	0.186049	0.25073	no
310730	+	fAG	1.62948	0.000113452	0.000416123	no
310774	+	fAG	2.44948	4.52777e-09	1.37242e-07	yes
310776	+	fAG	1.14352	0.000361346	0.00111708	no
311277	+	iTSS	0.220298	0.464628	0.540659	no
311599	+	iTSS	0.354157	0.124442	0.176632	no
311663	+	iTSS	2.01054	9.58079e-06	5.44921e-05	yes
312033	+	iTSS	5.69604	1.27035e-10	9.85291e-09	yes
315161	+	iTSS	-0.260505	0.620345	0.686199	no
315392	-	oTSS	-1.50033	0.000174193	0.000597799	no
315798	-	iTSS	1.1468	5.07416e-05	0.000212265	no
315854	+	asTSS	-0.528013	0.166184	0.22724	no
316693	+	asTSS	0.894108	0.0551672	0.0871532	no
317737	+	iTSS	1.87435	0.00155126	0.00389814	no
318025	-	oTSS	2.10479	0.000127936	0.000459958	yes
318131	+	fAG	2.78474	1.73475e-06	1.38884e-05	yes
318134	+	fAG	1.72505	1.87293e-05	9.31849e-05	no
318471	-	asTSS	0.161342	0.558415	0.629442	no
319607	-	asTSS	-0.91404	0.0058027	0.0122331	no
320049	-	asTSS	-0.0543478	0.879352	0.90516	no
320527	-	asTSS	0.103895	0.711618	0.766821	no
321663	-	asTSS	0.24747	0.390238	0.467495	no
323140	+	oTSS	-0.672773	0.031029	0.0531199	no
323511	-	oTSS	0.0157683	0.962824	0.971383	no
324181	-	iTSS	1.10012	0.000517525	0.00152471	no
324344	-	iTSS	-1.249	0.00738215	0.0150529	no
324586	-	fAG	-1.41458	0.000100981	0.000379866	no
324632	+	fAG	-0.0901973	0.775582	0.820874	no
325098	-	asTSS	-0.519569	0.280425	0.3555	no
325335	-	asTSS	-0.00878918	0.972166	0.978534	no
325746	+	iTSS	0.339444	0.384372	0.461436	no
325772	-	asTSS	1.05097	0.0116984	0.0225774	no
325844	+	oTSS	0.789348	0.0175651	0.0323525	no
325943	-	oTSS	-0.956879	0.0928957	0.137268	no
326266	+	oTSS	-0.526996	0.0497518	0.079874	no
326319	+	oTSS	-0.90464	0.00223831	0.00536867	no
326499	+	asTSS	-0.85785	0.00296727	0.00684346	no
326630	-	iTSS	0.241139	0.557726	0.628914	no
326647	+	asTSS	-0.338186	0.163377	0.223954	no
326786	+	asTSS	0.451266	0.24757	0.319705	no
327439	-	fAG	1.97227	1.52268e-06	1.2527e-05	no
327460	-	fAG	0.532573	0.0374556	0.0625199	no
328216	-	asTSS	-0.939202	0.0261129	0.0457388	no
328411	-	asTSS	0.563995	0.122987	0.174914	no
329007	-	asTSS	-1.19715	0.00247561	0.00585498	no
329573	-	asTSS	-1.06336	0.0122951	0.0236013	no
330251	-	iTSS	-0.318164	0.359494	0.436475	no
332671	-	iTSS	1.22247	0.000472505	0.00140639	no
334859	+	asTSS	-0.0136015	0.979136	0.983963	no
335008	+	asTSS	-0.114004	0.629809	0.694553	no
335189	+	hAG	0.139064	0.711526	0.766764	no
335368	+	hAG	-1.30974	0.0175146	0.0322684	no
335383	+	hAG	1.71811	5.22719e-06	3.34443e-05	no
335760	+	iTSS	1.01185	0.0465429	0.0753643	no
336095	-	asTSS	-0.903551	0.0944976	0.1393	no
336270	+	asTSS	0.352629	0.257196	0.330045	no
336380	-	iTSS	1.27206	6.59447e-05	0.000265627	no
336936	-	iTSS	-1.84231	0.00171153	0.00425487	no
337667	+	asTSS	0.263951	0.307624	0.383689	no
338222	+	asTSS	0.100761	0.699058	0.755933	no
338436	-	iTSS	0.116691	0.736411	0.788222	no
338445	+	asTSS	-0.329421	0.332882	0.40987	no
338839	-	iTSS	-1.15549	0.00054408	0.00158843	no
339591	+	asTSS	0.63503	0.0243685	0.0430533	no
340098	+	asTSS	0.629716	0.0197051	0.0358137	no
340199	+	asTSS	-0.204369	0.403097	0.480077	no
340212	+	asTSS	0.922894	0.00203998	0.00495423	no
341052	-	iTSS	1.51293	8.58013e-05	0.000331249	no
342595	+	asTSS	-0.3856	0.202539	0.269733	no
342649	+	asTSS	0.170331	0.50645	0.579932	no
343184	+	asTSS	1.97756	1.02593e-05	5.75634e-05	no
343228	+	asTSS	1.0951	0.00479211	0.0103551	no
343500	-	iTSS	1.64159	0.009042	0.0180146	no
343800	-	fAG	-2.86234	1.9192e-05	9.51265e-05	yes
343867	-	fAG	-1.09768	0.0225012	0.0401519	no
344035	-	oTSS	-0.0113696	0.99462	0.995716	no
344142	+	hAG	0.132078	0.772639	0.818578	no
344150	+	hAG	-0.302121	0.545487	0.616854	no
344172	+	hAG	0.06434	0.819328	0.856325	no
344206	+	hAG	0.17349	0.542298	0.613734	no
344476	-	hAG	0.327759	0.292555	0.367951	no
344486	-	hAG	0.38353	0.218845	0.288429	no
344493	-	hAG	-0.198509	0.546625	0.617756	no
344508	-	hAG	0.327307	0.246738	0.318838	no
345096	-	fAG	0.190946	0.435042	0.512229	no
345212	-	fAG	-2.42721	8.32944e-06	4.86351e-05	yes
345217	+	hAG	-0.289732	0.364711	0.442003	no
345430	-	fAG	-1.46568	1.93761e-05	9.5849e-05	no
345610	+	hAG	3.43059	1.27262e-10	9.85291e-09	yes
346224	+	fAG	-0.0652326	0.781144	0.825517	no
347115	-	asTSS	0.391032	0.221223	0.291083	no
347502	+	iTSS	0.668452	0.0836691	0.125284	no
347546	+	iTSS	-0.548195	0.151342	0.2096	no
347824	+	oTSS	-0.618526	0.0300843	0.0517067	no
347896	+	oTSS	0.835118	0.10671	0.154795	no
348142	-	oTSS	5.06631	5.59665e-11	6.16795e-09	yes
348213	+	oTSS	0.882852	0.10894	0.157539	no
348389	+	oTSS	1.1542	0.00711103	0.0145775	no
348436	-	oTSS	1.17223	0.0055802	0.0118202	no
348823	-	iTSS	0.606562	0.0664491	0.102346	no
349286	-	iTSS	-0.262738	0.419329	0.49642	no
349723	+	asTSS	3.41536	7.35455e-05	0.000291694	yes
350026	+	asTSS	0.321932	0.385859	0.462942	no
350587	+	asTSS	0.713957	0.0277723	0.0481597	no
350662	-	iTSS	0.474582	0.116422	0.16674	no
350775	-	iTSS	0.738371	0.0202235	0.0366434	no
350953	-	fAG	1.43385	0.00096558	0.00259768	no
350972	+	fAG	1.85259	9.36772e-07	8.48061e-06	no
351007	+	fAG	-0.139493	0.616556	0.682688	no
352096	+	oTSS	1.12287	0.165638	0.226571	no
352119	+	oTSS	1.22274	0.00500592	0.0107543	no
352613	-	hAG	2.86529	4.07824e-05	0.000177593	yes
352623	-	hAG	-1.43958	0.000153833	0.000538335	no
352943	+	asTSS	0.524028	0.238037	0.309617	no
353384	+	asTSS	-0.987201	0.00375058	0.00837165	no
353390	-	fAG	0.974183	0.00642653	0.0133482	no
355143	-	asTSS	-1.31447	0.0250128	0.0440475	no
357484	-	asTSS	-0.295848	0.300987	0.376728	no
358057	+	iTSS	-0.10709	0.751832	0.801123	no
358178	-	asTSS	0.229217	0.489225	0.563341	no
358200	-	asTSS	0.907448	0.00948874	0.0187846	no
358265	+	asTSS	1.61207	0.00148123	0.0037481	no
358555	-	iTSS	-1.29935	0.0025542	0.00601581	no
358660	+	asTSS	0.0855709	0.854201	0.884947	no
358790	+	asTSS	-3.08455	1.96987e-07	2.50625e-06	yes
359213	-	fAG	-0.280966	0.324988	0.401437	no
359301	-	fAG	-0.568671	0.0362246	0.0607597	no
359376	-	fAG	0.0540888	0.871126	0.898613	no
360918	+	asTSS	-0.458032	0.405339	0.482547	no
361199	-	fAG	2.0519	0.000158297	0.000550867	yes
361244	-	fAG	1.21193	0.00733602	0.0149787	no
361492	-	fAG	1.54075	0.000113446	0.000416123	no
361541	-	iTSS	1.29092	0.00158649	0.00397786	no
361799	+	asTSS	-0.113342	0.698654	0.755542	no
362188	+	asTSS	1.1347	0.0182729	0.0334607	no
362833	+	fAG	-1.81342	0.000461421	0.00137792	no
362910	+	fAG	1.77467	0.000166095	0.000574026	no
363223	+	iTSS	-0.627975	0.0414514	0.0682036	no
363690	-	asTSS	-0.804223	0.0022982	0.00548924	no
364200	+	fAG	2.63629	3.67449e-07	4.07993e-06	yes
364463	-	asTSS	0.495286	0.189885	0.255074	no
367455	-	hAG	2.8919	8.74778e-08	1.33796e-06	yes
367561	+	oTSS	1.52711	0.0110142	0.021435	no
368042	+	asTSS	1.24698	0.005998	0.0125825	no
368371	+	asTSS	1.69065	0.000137284	0.000488119	no
368591	-	fAG	2.36462	1.66932e-07	2.19853e-06	yes
369399	+	asTSS	1.38305	0.0188232	0.0343656	no
369510	+	asTSS	0.295955	0.469922	0.545485	no
370256	+	asTSS	-0.0178841	0.956656	0.966575	no
370301	+	asTSS	1.03765	0.00350841	0.00790975	no
370479	-	hAG	3.38791	1.09873e-06	9.63087e-06	yes
370614	+	asTSS	-0.0943229	0.716856	0.771467	no
370694	+	asTSS	-1.59088	0.00806773	0.0162748	no
371246	+	oTSS	-1.33462	0.000308687	0.000975791	no
371561	+	oTSS	0.586518	0.0813936	0.122262	no
371580	+	oTSS	-0.437316	0.300613	0.376331	no
371802	-	oTSS	-0.087843	0.823214	0.859529	no
371918	-	oTSS	3.60257	3.12171e-10	1.9011e-08	yes
372239	-	oTSS	-0.816155	0.0225199	0.0401711	no
373066	-	asTSS	-0.770173	0.0104381	0.0204393	no
373097	-	asTSS	-0.347394	0.210844	0.279229	no
373099	-	asTSS	-1.64157	6.42935e-06	3.95325e-05	no
373336	-	iTSS	-0.38472	0.200672	0.267568	no
373400	+	asTSS	-0.167686	0.512228	0.585283	no
374699	+	asTSS	0.193286	0.577566	0.647231	no
377025	-	fAG	1.64354	0.000159307	0.000553803	no
377052	-	fAG	1.31247	0.0172762	0.0318851	no
377076	+	fAG	0.828928	0.0521798	0.0831572	no
377085	+	fAG	0.803295	0.0441794	0.0720865	no
377206	+	iTSS	3.67305	1.05338e-06	9.31026e-06	yes
378762	+	iTSS	0.951225	0.00109414	0.00289513	no
379088	-	asTSS	0.316327	0.24431	0.316395	no
379218	-	asTSS	-0.197109	0.543246	0.614598	no
379230	-	asTSS	-0.599985	0.0721788	0.110084	no
379244	+	oTSS	3.18378	0.000479631	0.00142505	yes
379246	+	oTSS	3.06657	1.44442e-05	7.57132e-05	yes
379291	-	oTSS	2.75721	1.28202e-07	1.78083e-06	yes
379500	+	fAG	0.686968	0.267412	0.341227	no
379516	-	oTSS	0.558101	0.293411	0.368849	no
379540	+	fAG	0.909462	0.0501393	0.0803669	no
379718	+	fAG	1.56829	0.00629237	0.013105	no
380027	-	asTSS	-0.378414	0.189684	0.25489	no
380444	+	iTSS	1.4913	0.000114587	0.000419593	no
380447	-	asTSS	3.6644	5.82603e-08	9.8456e-07	yes
380489	+	iTSS	1.95352	3.30163e-05	0.000148939	no
380853	+	iTSS	1.90169	2.59981e-05	0.000122162	no
381849	-	asTSS	1.73223	6.63185e-05	0.000266926	no
382322	+	iTSS	0.341593	0.273193	0.347493	no
382355	+	iTSS	0.747786	0.0371222	0.0620463	no
382820	-	asTSS	0.313127	0.28129	0.356323	no
383685	+	fAG	-0.884568	0.00368068	0.00823926	no
383812	-	asTSS	0.549713	0.16237	0.222757	no
383989	-	asTSS	-0.107455	0.718439	0.772713	no
384545	+	iTSS	-0.360136	0.353931	0.430794	no
384897	+	iTSS	0.179774	0.609148	0.675722	no
385331	+	oTSS	0.734997	0.0207368	0.0374518	no
385333	+	oTSS	0.808548	0.0134085	0.0254959	no
385710	-	oTSS	0.607123	0.140115	0.195788	no
385929	-	oTSS	-0.785991	0.0163674	0.030393	no
385958	-	oTSS	-0.358617	0.309772	0.38596	no
387127	-	asTSS	1.20471	0.000656455	0.00186498	no
391496	-	asTSS	2.8295	1.54994e-07	2.06952e-06	yes
391588	-	asTSS	3.84906	1.07174e-09	4.60389e-08	yes
391681	-	asTSS	3.3059	1.72135e-09	6.47534e-08	yes
392361	-	asTSS	-3.02121	4.66602e-07	4.93141e-06	yes
392684	-	asTSS	0.467652	0.14656	0.203838	no
394204	+	fAG	-0.447227	0.14889	0.206634	no
394222	-	oTSS	3.80052	3.57059e-07	3.99119e-06	yes
394314	-	asTSS	0.817624	0.129721	0.183109	no
394772	-	asTSS	3.09205	2.23741e-08	4.7094e-07	yes
394808	-	asTSS	5.16981	1.63582e-11	2.79278e-09	yes
394837	-	asTSS	4.93174	1.18231e-10	9.40975e-09	yes
394930	+	fAG	6.30819	1.67708e-06	1.35516e-05	yes
394977	+	fAG	5.93254	1.25725e-10	9.81001e-09	yes
395487	+	iTSS	0.412	0.140677	0.196464	no
395680	+	iTSS	1.38795	0.000103145	0.000386552	no
395806	+	iTSS	-0.562097	0.0627226	0.0974097	no
396896	-	asTSS	1.09494	0.000143214	0.000505691	no
397138	-	asTSS	0.78951	0.0274209	0.0476602	no
397397	-	asTSS	-0.950956	0.00106938	0.00283864	no
398440	+	fAG	2.19607	2.24092e-06	1.69683e-05	yes
398695	-	asTSS	1.37596	4.86582e-05	0.000205139	no
398731	-	asTSS	1.15173	0.000793856	0.00219417	no
398932	+	iTSS	0.298188	0.292603	0.367964	no
398959	+	iTSS	0.300556	0.291881	0.367203	no
399380	+	fAG	1.17892	0.000114279	0.000418618	no
399514	+	fAG	2.57226	1.34047e-06	1.13074e-05	yes
399962	+	iTSS	3.21803	5.69941e-08	9.68077e-07	yes
400330	-	asTSS	-0.284665	0.375565	0.452795	no
400865	-	asTSS	1.4235	0.0149074	0.0280101	no
401264	-	asTSS	2.26421	3.48276e-05	0.000155947	yes
401634	-	asTSS	0.897724	0.109549	0.158293	no
401679	+	iTSS	0.402086	0.391104	0.468335	no
401689	+	oTSS	2.59358	1.5824e-06	1.29067e-05	yes
401708	-	asTSS	-0.846597	0.100106	0.146481	no
401951	+	oTSS	-1.09373	0.0157626	0.0294149	no
402276	+	asTSS	-0.682992	0.049452	0.0794757	no
402278	-	oTSS	5.60852	3.60277e-09	1.1496e-07	yes
402295	-	oTSS	1.59487	0.000701038	0.00197312	no
402342	-	oTSS	1.32395	0.000369586	0.00113804	no
402571	-	iTSS	-1.40828	0.00122171	0.00317797	no
402783	+	asTSS	6.1704	6.0444e-06	3.76244e-05	yes
403131	+	hAG	4.7701	1.96582e-09	7.07518e-08	yes
403166	+	hAG	-0.984413	0.00226533	0.00542175	no
405168	-	fAG	4.66149	4.97017e-12	1.32372e-09	yes
406396	-	asTSS	-0.355643	0.361504	0.438436	no
406432	-	asTSS	-0.777109	0.034922	0.0588168	no
409129	-	asTSS	0.16093	0.639412	0.703434	no
409675	+	iTSS	1.74972	9.01711e-05	0.000345117	no
411845	-	asTSS	-1.54094	0.000101647	0.000381799	no
411863	+	fAG	-4.51343	4.05754e-06	2.73631e-05	yes
412732	+	iTSS	0.540623	0.111126	0.160281	no
412760	-	asTSS	2.80296	2.61573e-07	3.13433e-06	yes
412853	+	iTSS	1.27357	0.00169821	0.00422762	no
412984	+	fAG	-0.1456	0.545959	0.617283	no
413226	+	iTSS	-0.153685	0.59159	0.660241	no
414346	+	iTSS	0.153394	0.598701	0.666465	no
415490	-	fAG	1.17599	0.000638738	0.00182009	no
416009	-	asTSS	-1.74961	0.000250408	0.00081451	no
416501	+	fAG	1.02501	0.00241582	0.00572839	no
416809	+	iTSS	-0.0314066	0.914123	0.933184	no
417855	-	asTSS	0.822821	0.159103	0.218831	no
417919	+	iTSS	1.18712	0.037439	0.0624973	no
417994	-	asTSS	1.48351	4.10095e-05	0.000178312	no
418015	-	asTSS	1.78188	6.24746e-06	3.86715e-05	no
418588	-	iTSS	0.116206	0.65503	0.717491	no
418668	+	asTSS	1.74891	1.53788e-06	1.26225e-05	no
418835	-	fAG	1.27705	1.23688e-05	6.67747e-05	no
419197	+	asTSS	-1.85799	0.00102269	0.00273031	no
419419	+	asTSS	1.4028	0.00289887	0.00671205	no
419648	-	iTSS	2.35723	3.50588e-08	6.61585e-07	yes
419658	+	asTSS	1.66241	0.000413309	0.00125146	no
419851	+	asTSS	0.269514	0.40992	0.487042	no
419965	+	asTSS	0.733852	0.0609887	0.0950717	no
420015	+	asTSS	2.63754	7.65913e-08	1.21133e-06	yes
422386	+	asTSS	0.135679	0.611055	0.677537	no
423120	-	fAG	2.28188	1.15691e-05	6.3209e-05	yes
424743	+	asTSS	1.06	0.00117939	0.00308597	no
424859	+	asTSS	0.0797294	0.818423	0.855693	no
425458	+	asTSS	1.41321	0.000196232	0.000663126	no
425766	+	asTSS	-1.75358	0.000571162	0.00165371	no
426530	+	asTSS	0.634925	0.0164024	0.0304552	no
426806	+	asTSS	3.722	1.29693e-08	3.11746e-07	yes
427002	-	iTSS	1.17386	0.00626937	0.0130647	no
427078	-	iTSS	0.839042	0.0277875	0.0481777	no
427136	-	fAG	4.97778	2.48714e-08	5.09023e-07	yes
429256	-	asTSS	0.179456	0.799195	0.839897	no
430036	-	asTSS	-0.581309	0.0341574	0.0576261	no
430487	-	asTSS	-0.417026	0.154513	0.213267	no
434940	+	fAG	-2.10841	5.04017e-07	5.24634e-06	yes
435690	-	iTSS	0.796664	0.0369597	0.0618161	no
436137	+	asTSS	0.90786	0.00225398	0.00539912	no
436656	-	fAG	-0.740695	0.187464	0.252389	no
437680	-	fAG	0.762512	0.0253391	0.0445632	no
437998	-	fAG	-2.16511	3.68657e-06	2.53404e-05	yes
438013	-	fAG	3.52719	1.39193e-06	1.16675e-05	yes
438146	+	asTSS	-1.19775	0.00113809	0.00299319	no
438519	+	asTSS	0.867006	0.0180976	0.0331857	no
438616	-	iTSS	-0.146979	0.786392	0.82976	no
438635	+	asTSS	-0.621869	0.0472537	0.0764038	no
440177	+	asTSS	1.00432	0.00448096	0.0097972	no
441537	-	iTSS	0.992711	0.00129616	0.00334637	no
443688	-	fAG	3.31295	1.03744e-09	4.52332e-08	yes
443715	+	asTSS	0.87657	0.0128375	0.024534	no
444093	+	asTSS	0.618128	0.0337975	0.0570866	no
444645	-	iTSS	-0.592586	0.417188	0.49435	no
445955	-	fAG	3.89452	7.1168e-10	3.39905e-08	yes
446033	+	fAG	0.106358	0.74554	0.796117	no
446045	-	fAG	0.00856234	0.972633	0.978906	no
447230	-	asTSS	-0.236448	0.293699	0.369134	no
448073	-	asTSS	0.628358	0.0330217	0.0559939	no
448892	-	asTSS	0.0513083	0.870616	0.898458	no
449492	+	iTSS	-0.12733	0.813129	0.851315	no
449857	-	iTSS	2.90788	2.46773e-08	5.06088e-07	yes
449886	-	iTSS	0.488343	0.126359	0.178971	no
450172	+	asTSS	-1.02206	0.00258621	0.00608046	no
450756	-	fAG	-1.35843	1.0824e-05	5.98919e-05	no
451702	-	asTSS	0.255823	0.340314	0.417272	no
451722	-	asTSS	0.0143703	0.957044	0.966872	no
452085	-	asTSS	-2.37856	4.57401e-06	3.00256e-05	yes
452099	-	asTSS	1.52944	0.0487292	0.0784276	no
452458	-	asTSS	-1.4738	0.00057711	0.00166779	no
452614	+	iTSS	-0.405702	0.291815	0.367158	no
452707	+	iTSS	0.0431142	0.878817	0.904958	no
453474	-	asTSS	-0.522074	0.0326541	0.0554743	no
453950	+	iTSS	0.734669	0.0101444	0.0199258	no
454514	-	asTSS	0.694567	0.148922	0.206664	no
454549	-	asTSS	-0.767729	0.165751	0.226711	no
454767	-	asTSS	1.18318	0.0045639	0.00994914	no
454787	+	iTSS	1.07246	0.00296725	0.00684346	no
455126	-	iTSS	0.933296	0.00883899	0.017647	no
455176	-	iTSS	0.244449	0.437236	0.514388	no
456098	-	fAG	-0.364708	0.320973	0.397067	no
456121	+	asTSS	1.40856	0.000383412	0.0011723	no
456142	-	fAG	1.85139	8.08182e-07	7.5016e-06	no
456160	+	asTSS	-0.217813	0.479795	0.554785	no
456172	+	fAG	0.03373	0.920635	0.938441	no
456333	+	fAG	0.148967	0.72814	0.78096	no
456334	+	fAG	-0.414745	0.250485	0.322948	no
456335	+	fAG	0.31937	0.389378	0.466557	no
456347	+	fAG	1.40452	0.000291349	0.000929663	no
456798	-	asTSS	1.17341	0.00684883	0.0140978	no
456809	-	asTSS	1.22527	0.00052654	0.00154624	no
457617	+	fAG	-0.306089	0.206558	0.274353	no
457637	+	fAG	1.38266	0.0317466	0.0541675	no
457648	+	fAG	1.46002	0.000119989	0.000436494	no
457994	-	asTSS	1.12091	0.00433621	0.00951271	no
458001	+	iTSS	-0.569173	0.248088	0.320168	no
458022	+	iTSS	-1.01499	0.00260432	0.00611225	no
458281	-	asTSS	1.38908	1.78971e-05	8.97328e-05	no
458300	-	asTSS	0.647765	0.036205	0.0607319	no
458581	-	asTSS	1.71441	3.3419e-05	0.000150483	no
459163	-	hAG	2.61818	3.86569e-06	2.639e-05	yes
459194	-	hAG	4.91301	5.67059e-10	2.88219e-08	yes
459223	+	fAG	-0.432181	0.328783	0.405372	no
459293	+	iTSS	1.89033	0.000368601	0.00113606	no
459343	+	iTSS	-1.79106	2.06534e-05	0.000100893	no
459351	+	iTSS	2.77304	1.4768e-08	3.46233e-07	yes
459444	+	iTSS	0.757313	0.00170186	0.00423503	no
460163	-	iTSS	2.17308	2.35816e-06	1.76951e-05	yes
460270	-	iTSS	0.0832764	0.744625	0.79531	no
460694	-	asTSS	0.837892	0.00610084	0.0127647	no
460730	-	fAG	-3.01806	1.20557e-07	1.70457e-06	yes
461098	+	fAG	3.56352	1.44822e-06	1.20184e-05	yes
461142	+	fAG	0.469637	0.104385	0.151813	no
461301	+	fAG	3.12748	4.65989e-11	5.64129e-09	yes
461444	+	fAG	0.62907	0.023258	0.0413143	no
461486	+	fAG	1.38791	0.0804159	0.120984	no
461508	+	fAG	2.55033	2.27685e-08	4.76972e-07	yes
463010	+	fAG	3.57262	8.90905e-09	2.34464e-07	yes
463475	-	asTSS	-1.6701	1.00044e-05	5.64355e-05	no
463480	+	fAG	0.346431	0.297293	0.372867	no
463483	-	asTSS	-2.06496	0.000165282	0.000572383	yes
464015	-	asTSS	1.84045	8.48738e-06	4.93697e-05	no
464205	+	iTSS	0.060598	0.821139	0.857768	no
464420	-	asTSS	-0.0118295	0.967609	0.975182	no
465465	-	fAG	-2.11639	2.08742e-06	1.60679e-05	yes
465476	-	fAG	-0.496893	0.121155	0.172666	no
465521	+	fAG	-1.91575	8.23479e-06	4.82092e-05	no
466055	+	fAG	-1.20869	0.00156552	0.00393003	no
466106	+	fAG	0.77197	0.0570261	0.0896361	no
466133	+	fAG	0.976586	0.00297235	0.0068536	no
466134	+	fAG	1.58162	1.56481e-05	8.07258e-05	no
466469	+	iTSS	-0.256728	0.395823	0.472852	no
466619	-	asTSS	-0.439212	0.324379	0.400759	no
466733	+	fAG	2.53548	1.72536e-06	1.38318e-05	yes
466733	+	hAG	2.53548	1.72536e-06	1.38318e-05	yes
466740	+	fAG	-0.00461414	0.98382	0.987501	no
466740	+	hAG	-0.00461414	0.98382	0.987501	no
466784	-	asTSS	-0.41522	0.186934	0.251736	no
466806	+	hAG	0.515034	0.286758	0.361776	no
466850	-	asTSS	-0.0533674	0.85506	0.885608	no
466851	-	asTSS	-0.328268	0.285017	0.36008	no
467058	+	hAG	0.733125	0.0578225	0.0907595	no
467119	-	asTSS	0.0450338	0.902596	0.924084	no
467268	-	asTSS	1.08311	0.00210142	0.00508306	no
467298	-	asTSS	0.303296	0.389955	0.467212	no
467479	-	asTSS	0.804973	0.0113988	0.0220717	no
467755	-	asTSS	0.649506	0.119229	0.17032	no
467927	+	hAG	-0.805805	0.0137391	0.0260477	no
468295	-	asTSS	1.67654	6.50862e-07	6.38241e-06	no
468377	+	oTSS	1.52564	0.00208556	0.00505082	no
468410	+	oTSS	1.07232	0.00491085	0.0105785	no
469056	+	oTSS	-0.628946	0.143931	0.200574	no
469750	-	oTSS	0.132111	0.731838	0.784169	no
469761	-	oTSS	-0.877627	0.0711457	0.108683	no
470115	+	oTSS	0.0634646	0.883789	0.908766	no
470935	-	asTSS	-1.90242	0.0117565	0.0226741	no
470967	-	asTSS	0.0765795	0.846166	0.878354	no
470978	+	iTSS	-0.447353	0.0755693	0.114564	no
471083	+	iTSS	-0.10869	0.774664	0.820227	no
471805	-	iTSS	0.180559	0.559151	0.630129	no
472121	+	fAG	-2.7843	4.11382e-06	2.76154e-05	yes
472135	-	fAG	-3.18313	6.53109e-09	1.83486e-07	yes
472136	-	fAG	-3.7431	2.28815e-09	7.96269e-08	yes
472141	+	fAG	2.16982	7.94761e-08	1.24026e-06	yes
472206	+	fAG	-0.300833	0.206948	0.274816	no
472999	-	asTSS	0.728411	0.0848584	0.126865	no
473331	-	iTSS	-1.08407	0.00390429	0.00867211	no
473519	-	iTSS	0.612715	0.0222175	0.0397309	no
473737	-	iTSS	0.676226	0.0145259	0.0273808	no
474492	-	fAG	2.50182	2.55564e-07	3.07339e-06	yes
474514	-	fAG	0.0614624	0.808985	0.847866	no
474532	+	asTSS	2.45976	2.69245e-07	3.20702e-06	yes
474567	-	fAG	1.50248	0.000259396	0.000839914	no
475848	+	asTSS	0.219289	0.486808	0.56101	no
477536	+	asTSS	-1.44437	0.000101205	0.000380423	no
478343	+	asTSS	-0.922778	0.00832868	0.016737	no
478736	+	asTSS	0.0125254	0.970522	0.977372	no
478957	-	fAG	-2.16725	9.20247e-05	0.000351135	yes
479082	+	fAG	-0.598383	0.110284	0.159206	no
479222	+	iTSS	-0.686907	0.20831	0.276368	no
479856	-	asTSS	-0.861403	0.00401268	0.00887853	no
481085	-	asTSS	-0.238516	0.574768	0.644673	no
481237	-	asTSS	0.386701	0.345951	0.422831	no
481400	+	fAG	-2.12858	1.29466e-05	6.91835e-05	yes
481405	-	oTSS	-2.19167	3.89345e-06	2.65161e-05	yes
481423	+	fAG	-0.383356	0.212876	0.281509	no
481495	+	fAG	3.73428	1.77359e-10	1.2698e-08	yes
481658	+	iTSS	-1.28428	8.29099e-05	0.000322329	no
482650	-	asTSS	-0.626756	0.0598441	0.0934407	no
482677	+	iTSS	-0.529645	0.0874112	0.130258	no
482729	+	fAG	0.195461	0.422275	0.499316	no
483103	-	asTSS	0.392196	0.136218	0.191078	no
483583	+	iTSS	-0.298017	0.334699	0.411751	no
483977	+	iTSS	0.565052	0.0898071	0.133378	no
484466	+	fAG	-0.509179	0.131237	0.184974	no
484476	+	fAG	-1.13003	0.0150625	0.0282699	no
485123	-	asTSS	0.989948	0.0403308	0.0666397	no
487650	-	asTSS	-1.95502	1.54355e-05	7.98355e-05	no
487948	+	asTSS	0.850386	0.0302523	0.0519684	no
488047	-	iTSS	1.78271	0.000330597	0.00103587	no
488050	+	asTSS	-1.65349	7.63603e-06	4.53688e-05	no
488549	-	fAG	2.01955	4.98243e-07	5.21615e-06	yes
488615	+	fAG	-3.72988	7.78555e-06	4.61063e-05	yes
488756	-	fAG	-1.35092	0.000143034	0.000505145	no
489477	-	asTSS	0.264829	0.490711	0.564661	no
489623	-	asTSS	4.48246	1.94883e-10	1.36111e-08	yes
489685	+	fAG	-1.53348	1.29319e-06	1.10109e-05	no
490330	+	iTSS	-1.00446	0.000535933	0.00156854	no
490406	+	iTSS	-1.98683	0.00122574	0.00318638	no
490744	+	fAG	2.66939	4.72721e-06	3.08581e-05	yes
490833	+	fAG	-2.17087	2.16252e-05	0.000104769	yes
490904	+	fAG	3.04023	2.08123e-07	2.61792e-06	yes
491264	+	fAG	2.33809	6.74938e-07	6.56372e-06	yes
491300	+	iTSS	-0.0699278	0.805656	0.844909	no
491301	+	iTSS	-0.672434	0.0154918	0.02898	no
492322	-	asTSS	-0.287133	0.342358	0.419237	no
494231	+	fAG	0.568186	0.0266869	0.0465654	no
494781	+	fAG	0.965612	0.00192242	0.0047065	no
494783	+	fAG	-0.292034	0.379381	0.456487	no
494831	+	fAG	-0.384395	0.137094	0.192199	no
494859	-	asTSS	1.4307	9.65776e-05	0.000365713	no
495200	-	asTSS	-1.21346	0.00822716	0.0165663	no
495246	+	oTSS	3.69876	2.17088e-06	1.65572e-05	yes
495265	-	asTSS	0.71341	0.0579262	0.0909008	no
495457	-	iTSS	3.76395	1.43582e-08	3.39414e-07	yes
496346	-	fAG	2.22938	2.38226e-07	2.90334e-06	yes
496440	-	fAG	-4.38176	7.76712e-07	7.28737e-06	yes
496486	+	asTSS	-0.109013	0.668637	0.729478	no
496510	+	asTSS	1.11273	0.00411416	0.0090807	no
496719	-	iTSS	-0.443599	0.281928	0.356944	no
496740	-	iTSS	-1.62086	0.000197845	0.000667347	no
497109	+	fAG	0.216958	0.469682	0.545269	no
497131	-	hAG	-0.580846	0.0369999	0.0618781	no
497214	+	fAG	0.210876	0.493174	0.567201	no
497230	+	fAG	-0.055883	0.845527	0.877782	no
497282	-	hAG	-1.12845	0.00379013	0.00844671	no
497822	-	asTSS	-1.03564	0.00276839	0.00645031	no
498760	+	fAG	0.768502	0.047798	0.0771652	no
498867	+	fAG	-2.00349	0.000998595	0.00267457	yes
498869	+	fAG	-3.48783	4.76872e-06	3.09943e-05	yes
498946	-	asTSS	-0.0912602	0.779962	0.824761	no
499678	+	fAG	3.58524	1.25564e-07	1.75764e-06	yes
499915	-	asTSS	1.17407	0.00821687	0.0165472	no
500197	-	asTSS	1.50706	0.000443939	0.00133268	no
500831	-	asTSS	0.301895	0.324861	0.40133	no
500841	+	fAG	0.494626	0.0793232	0.119556	no
500843	-	asTSS	0.530789	0.124059	0.176188	no
501316	-	asTSS	0.828248	0.013375	0.0254371	no
501866	+	asTSS	-3.2907	2.76255e-05	0.000128406	yes
501867	+	asTSS	-2.45338	0.00238923	0.00567544	yes
502304	+	asTSS	-0.0868126	0.758478	0.806956	no
502363	+	asTSS	-1.61625	0.000245096	0.000800489	no
502366	+	asTSS	0.472988	0.125077	0.177369	no
502533	+	asTSS	-0.864936	0.032517	0.0552789	no
502740	+	asTSS	-0.855254	0.00935497	0.0185548	no
503328	+	asTSS	0.448886	0.113657	0.16332	no
503954	+	asTSS	0.667216	0.0306204	0.0525195	no
504276	+	asTSS	-1.26236	0.000100317	0.000377938	no
504337	-	fAG	3.25837	9.36501e-10	4.23226e-08	yes
506452	-	fAG	-1.60139	0.00147052	0.00372514	no
507052	+	asTSS	-2.49602	7.4007e-07	7.03278e-06	yes
507406	+	fAG	-0.306045	0.309188	0.385471	no
507426	-	fAG	-1.78856	3.03104e-05	0.000138449	no
507522	+	fAG	-3.04156	8.70326e-05	0.000335419	yes
507598	-	fAG	1.03185	0.00113503	0.00298633	no
508007	+	iTSS	-0.115726	0.668913	0.7297	no
508609	-	asTSS	-1.22597	0.000875871	0.00239095	no
509449	+	asTSS	-0.532287	0.0729684	0.11111	no
509843	+	asTSS	-1.17248	0.0226559	0.0403637	no
509940	-	fAG	-0.381471	0.210318	0.278625	no
510176	+	asTSS	-0.98465	0.00817983	0.0164776	no
510613	-	fAG	0.343484	0.175259	0.238053	no
510656	+	fAG	0.00986589	0.974048	0.980034	no
510711	+	fAG	-3.16647	6.49711e-09	1.82788e-07	yes
510726	+	fAG	1.22403	0.00088431	0.00241082	no
510875	-	asTSS	-1.11412	0.00492218	0.0106006	no
510937	+	iTSS	-0.248297	0.511386	0.584546	no
512740	-	fAG	-0.507198	0.0584972	0.0916313	no
515873	-	iTSS	1.17583	0.001816	0.00448221	no
515979	-	iTSS	1.98233	3.09903e-05	0.000141036	no
516253	-	iTSS	0.173459	0.492511	0.566504	no
516344	-	iTSS	2.99261	1.28835e-07	1.78838e-06	yes
516693	+	asTSS	0.542849	0.184273	0.248734	no
517669	+	asTSS	-0.327949	0.544229	0.61564	no
517687	-	fAG	1.49984	0.00140578	0.00359039	no
517706	-	fAG	-0.585272	0.123931	0.176106	no
517717	-	fAG	2.14946	1.6989e-06	1.3683e-05	yes
517751	+	asTSS	0.663501	0.0414636	0.0682181	no
517760	+	asTSS	0.382092	0.186493	0.251278	no
517798	+	oTSS	0.249376	0.597444	0.665288	no
517893	+	oTSS	1.26846	0.0106623	0.0208252	no
517961	+	oTSS	0.617161	0.086648	0.12926	no
518757	-	iTSS	0.703326	0.0392924	0.0651503	no
518799	-	iTSS	0.0506449	0.854789	0.885465	no
520262	-	iTSS	-2.34314	4.35257e-05	0.000186974	yes
520384	-	hAG	1.16582	0.0323174	0.0550005	no
520404	+	fAG	-0.874565	0.0391034	0.0648908	no
520443	+	fAG	2.05566	1.46841e-06	1.21556e-05	yes
520457	+	fAG	-0.763563	0.00934483	0.0185396	no
520476	+	fAG	-1.75352	2.40277e-06	1.79421e-05	no
520487	+	fAG	2.56429	1.02638e-08	2.60508e-07	yes
520717	+	hAG	0.837793	0.0119172	0.0229509	no
520768	+	hAG	1.34489	0.000635616	0.00181274	no
520887	+	iTSS	-4.69126	3.22944e-09	1.04863e-07	yes
520967	-	asTSS	-1.18941	0.00131012	0.00337759	no
520994	+	fAG	0.220097	0.470847	0.546336	no
521046	+	fAG	-3.37549	4.57072e-07	4.85639e-06	yes
521092	-	asTSS	-1.11087	0.00229951	0.00549171	no
521562	+	iTSS	0.731257	0.120177	0.171492	no
522607	+	fAG	-0.689448	0.0425218	0.0697695	no
522629	+	fAG	0.902864	0.0035365	0.00795783	no
522657	+	fAG	0.080292	0.800632	0.84113	no
522695	+	fAG	0.255833	0.340218	0.41718	no
523254	+	fAG	1.01409	0.0119591	0.0230204	no
523255	+	fAG	0.971756	0.0294971	0.0508416	no
523388	+	fAG	0.282783	0.336782	0.413779	no
524117	-	asTSS	-0.940456	0.00245664	0.0058162	no
524377	-	asTSS	1.05855	0.00194603	0.00475767	no
524643	+	iTSS	0.746848	0.024644	0.0434824	no
524766	-	asTSS	1.3983	0.000193702	0.000656017	no
524785	-	asTSS	-3.31617	1.77869e-07	2.31764e-06	yes
524859	-	asTSS	-1.17653	0.00907413	0.0180714	no
524865	+	fAG	-1.92499	9.68888e-06	5.49548e-05	no
524867	+	fAG	-0.965541	0.00181663	0.00448297	no
525070	-	asTSS	-1.42621	0.000477269	0.00141909	no
526625	-	asTSS	1.13802	0.000240933	0.000789344	no
527384	+	fAG	-0.068054	0.885326	0.909925	no
527447	+	fAG	-2.34249	4.87506e-05	0.000205485	yes
527474	-	asTSS	1.04002	0.00108673	0.00287859	no
527482	+	fAG	0.504305	0.123015	0.174941	no
527489	+	fAG	1.06554	0.00519093	0.0111028	no
527490	+	fAG	1.2298	0.00373915	0.0083508	no
527530	+	iTSS	1.76068	0.000235583	0.000774358	no
527596	+	iTSS	-0.219276	0.505215	0.578718	no
527604	+	iTSS	2.51661	3.72978e-05	0.000164996	yes
527885	+	fAG	-0.629642	0.181846	0.245996	no
527905	+	fAG	-0.210622	0.446772	0.523879	no
527960	-	asTSS	0.258277	0.421084	0.498114	no
528399	+	iTSS	0.158057	0.62262	0.688259	no
529962	+	hAG	1.00333	0.00646529	0.0134189	no
530114	-	asTSS	0.67469	0.0284931	0.0492898	no
530463	+	fAG	-1.56854	0.000122719	0.000444884	no
530692	-	asTSS	0.344956	0.298844	0.374492	no
531035	-	iTSS	0.397997	0.285814	0.36079	no
531072	-	iTSS	-0.0714911	0.830625	0.865776	no
531636	-	fAG	-2.50195	7.34708e-07	6.98847e-06	yes
531784	+	asTSS	0.809991	0.0598203	0.0934108	no
532130	+	asTSS	2.2705	1.50917e-05	7.84227e-05	yes
532294	+	asTSS	0.168425	0.567076	0.637406	no
532758	+	asTSS	-0.613836	0.0453487	0.0737115	no
533412	-	hAG	3.50176	2.90939e-08	5.76539e-07	yes
533433	+	fAG	-0.730391	0.161832	0.222081	no
533444	+	fAG	-0.774364	0.0415593	0.0683529	no
533929	-	asTSS	-0.0613162	0.795057	0.836783	no
534420	+	fAG	-0.372754	0.377544	0.454714	no
534467	+	iTSS	0.792829	0.0125221	0.0239782	no
534542	+	iTSS	-1.37649	0.000276648	0.00088829	no
536833	-	asTSS	1.80582	4.79299e-06	3.11046e-05	no
536848	-	asTSS	1.74544	8.08816e-06	4.7484e-05	no
538322	+	iTSS	0.369101	0.165015	0.225858	no
538339	+	iTSS	0.427659	0.0874314	0.130273	no
538350	+	iTSS	0.566209	0.0393275	0.0651923	no
538620	+	fAG	-2.69967	0.000334198	0.0010438	yes
539289	+	iTSS	-0.995738	0.0477577	0.0771251	no
539515	+	iTSS	0.204671	0.51371	0.586665	no
540003	+	iTSS	-0.458453	0.12249	0.174332	no
540073	+	iTSS	0.598876	0.0467175	0.0756226	no
540084	+	iTSS	0.314824	0.267806	0.341675	no
540167	+	iTSS	0.792526	0.00190821	0.00467686	no
540495	+	asTSS	-1.6434	2.76968e-05	0.000128677	no
540622	+	asTSS	1.3547	0.000204013	0.000684446	no
541264	-	fAG	-0.216087	0.398674	0.475917	no
541309	-	fAG	3.59117	1.64422e-07	2.17218e-06	yes
541369	+	hAG	0.560072	0.100309	0.146736	no
542487	+	fAG	-1.66187	8.73016e-06	5.04878e-05	no
542513	+	fAG	2.44463	2.75302e-08	5.5268e-07	yes
542538	+	fAG	1.62386	0.000105014	0.000392011	no
542681	+	fAG	5.34299	6.23053e-10	3.09589e-08	yes
543402	+	asTSS	0.00689096	0.984057	0.987667	no
544014	+	asTSS	0.0865291	0.763943	0.811603	no
544164	+	asTSS	-1.69676	8.98901e-05	0.000344403	no
544205	+	asTSS	1.42733	0.000546974	0.00159594	no
544436	+	asTSS	-2.01067	0.00315386	0.00721547	yes
544696	-	fAG	0.762665	0.0234648	0.0416446	no
544707	-	fAG	0.0261852	0.921111	0.938686	no
544836	-	fAG	0.597191	0.0922352	0.136393	no
545020	+	asTSS	-1.76534	0.000380749	0.00116523	no
545101	-	iTSS	0.815353	0.00325043	0.00740842	no
545353	-	hAG	-0.227636	0.625998	0.691305	no
545366	-	hAG	-1.06275	0.0116491	0.0224953	no
545377	-	hAG	0.282823	0.315239	0.391427	no
545413	+	asTSS	2.14461	3.59145e-06	2.48404e-05	yes
545445	+	asTSS	1.623	9.54418e-06	5.43458e-05	no
545516	-	hAG	0.100096	0.794567	0.836398	no
546009	-	fAG	0.717793	0.0909704	0.134812	no
546178	-	fAG	-0.754024	0.031637	0.0540081	no
546389	-	fAG	0.611766	0.034993	0.0589214	no
546397	-	fAG	1.66347	0.00170008	0.00423165	no
546488	-	fAG	-0.689056	0.0239245	0.0423663	no
546500	-	fAG	2.20377	2.35086e-05	0.000112229	yes
546504	+	asTSS	0.193566	0.517041	0.589862	no
546566	-	fAG	0.28839	0.290495	0.365774	no
546588	+	asTSS	2.16793	3.75669e-07	4.14921e-06	yes
546695	-	iTSS	-1.85058	0.000106563	0.000396388	no
546697	-	iTSS	-2.83182	7.12887e-07	6.82315e-06	yes
546827	-	fAG	5.07985	2.12852e-07	2.65232e-06	yes
546860	-	fAG	1.19227	0.00182575	0.00450114	no
546945	-	fAG	0.524361	0.0937055	0.138281	no
547120	-	oTSS	0.991942	0.00737241	0.0150377	no
547121	-	oTSS	1.28131	0.00116011	0.0030419	no
547169	+	oTSS	1.19089	0.0219583	0.0393343	no
547646	+	asTSS	-1.08952	0.146768	0.204099	no
548166	+	asTSS	1.01246	0.00172421	0.00428136	no
548195	+	asTSS	0.13371	0.759105	0.80745	no
548300	+	asTSS	0.623628	0.0317437	0.0541671	no
549776	+	asTSS	0.485484	0.0927927	0.137146	no
550418	+	asTSS	0.938446	0.0160934	0.0299624	no
550901	+	asTSS	0.615026	0.0819823	0.122989	no
551763	-	fAG	-2.39646	4.42082e-07	4.7273e-06	yes
551764	-	fAG	-2.57331	3.8991e-08	7.21223e-07	yes
551781	+	fAG	-1.02404	0.00235215	0.00560403	no
551810	+	fAG	-0.91902	0.0118806	0.0228893	no
551904	-	fAG	-1.07962	0.00415169	0.00915242	no
551905	-	fAG	-2.15692	3.63777e-06	2.50914e-05	yes
552045	-	asTSS	-0.252584	0.409821	0.486968	no
552073	+	iTSS	-0.364226	0.262804	0.336334	no
552091	-	asTSS	0.0667651	0.80218	0.842192	no
552151	-	asTSS	-0.858331	0.00228005	0.00545131	no
552189	+	iTSS	-0.421903	0.188114	0.253121	no
552554	+	fAG	-0.424941	0.146952	0.204285	no
554176	-	asTSS	-0.294722	0.367428	0.444729	no
556176	+	asTSS	-0.476491	0.0924534	0.136675	no
556210	+	asTSS	-2.2537	0.000572178	0.00165617	yes
556754	+	hAG	-1.28775	0.0051816	0.0110852	no
556783	-	fAG	0.161107	0.592576	0.661047	no
556854	+	iTSS	1.18329	0.000594013	0.00170898	no
557117	+	fAG	-1.14595	0.000668986	0.00189403	no
557117	+	hAG	-1.14595	0.000668986	0.00189403	no
557206	+	fAG	-4.38019	5.22969e-08	9.09166e-07	yes
557325	-	asTSS	1.15447	0.000782658	0.00216772	no
557334	-	asTSS	1.12084	0.000598431	0.0017202	no
557396	-	asTSS	-0.0171292	0.955315	0.965612	no
557950	+	fAG	-1.59297	1.19471e-05	6.49195e-05	no
558866	+	iTSS	-0.407991	0.223335	0.293418	no
559760	+	fAG	3.58729	1.30479e-09	5.29739e-08	yes
559772	+	fAG	-0.582238	0.146742	0.204078	no
559860	+	fAG	0.972438	0.000566757	0.00164286	no
560006	+	iTSS	2.16941	5.22685e-05	0.000217422	yes
560971	+	fAG	-1.91894	3.49763e-05	0.000156469	no
560999	+	fAG	0.200695	0.504196	0.577714	no
561007	+	fAG	-0.254081	0.379151	0.45632	no
561073	-	asTSS	1.4218	0.00253658	0.00598348	no
561773	-	asTSS	-0.489022	0.111793	0.16107	no
562388	+	iTSS	-0.23802	0.652313	0.714967	no
562420	-	asTSS	1.42878	0.0435332	0.0712299	no
563011	-	asTSS	1.04757	0.001331	0.00342347	no
563028	+	fAG	-2.77567	1.07962e-05	5.97875e-05	yes
563044	-	asTSS	-0.851502	0.0222567	0.0397867	no
563346	+	iTSS	-1.11837	0.00746159	0.0151963	no
563464	-	asTSS	1.21361	0.00603443	0.0126456	no
563822	+	fAG	0.376518	0.15994	0.21986	no
565361	+	asTSS	3.44321	1.14939e-08	2.8556e-07	yes
565782	-	fAG	2.03567	4.99707e-07	5.22843e-06	yes
565890	+	fAG	-2.17374	0.000353067	0.00109511	yes
565933	-	fAG	1.14616	0.000763827	0.00212267	no
566078	+	iTSS	0.888969	0.0141315	0.0267231	no
566207	+	iTSS	0.0147217	0.965672	0.973519	no
566560	-	asTSS	0.123917	0.700307	0.757002	no
567028	-	asTSS	0.748805	0.031251	0.0534497	no
567123	+	iTSS	0.62264	0.0160042	0.0298129	no
567322	-	oTSS	0.0962376	0.770021	0.816574	no
567473	+	asTSS	0.337385	0.341638	0.418484	no
568282	-	iTSS	-1.46508	0.00147066	0.00372514	no
569045	-	fAG	-0.0225315	0.9361	0.950953	no
569086	-	fAG	-0.0869731	0.727504	0.780446	no
569125	+	asTSS	-1.06367	0.00358928	0.00805844	no
569131	-	fAG	-1.20178	0.000233457	0.000768633	no
569146	+	oTSS	-0.339187	0.235816	0.307188	no
569165	+	oTSS	-0.633435	0.0414313	0.0681761	no
569166	+	asTSS	-1.31956	0.000374979	0.00115145	no
569167	+	asTSS	-1.51533	0.000273146	0.00087775	no
569611	-	iTSS	-0.19609	0.512085	0.585177	no
569789	+	asTSS	0.817485	0.0259002	0.0453981	no
570333	+	hAG	2.20023	5.12121e-07	5.30866e-06	yes
570544	-	fAG	-0.467706	0.148812	0.206555	no
570673	+	fAG	1.02645	0.000116529	0.000425532	no
571844	+	iTSS	-0.2899	0.409105	0.486218	no
572887	+	asTSS	-2.31481	0.00216509	0.00521434	yes
572888	+	asTSS	-2.01086	0.00460678	0.0100251	yes
572901	-	fAG	-2.26256	0.00126121	0.00326712	yes
572994	+	asTSS	1.71526	0.0203805	0.0368985	no
573106	+	asTSS	-0.499326	0.0691337	0.105926	no
573457	+	asTSS	0.349944	0.233624	0.30485	no
573887	-	hAG	-0.277758	0.304694	0.380658	no
573972	+	fAG	-1.43406	0.000173047	0.000595045	no
577100	-	fAG	-1.35936	0.000293759	0.000936009	no
577102	-	fAG	-0.967513	0.026357	0.0460856	no
577261	+	fAG	1.4416	0.00993491	0.0195613	no
578254	+	fAG	2.38588	4.0958e-06	2.75745e-05	yes
578929	-	asTSS	-0.243988	0.536742	0.608549	no
579041	+	iTSS	1.09893	0.00180409	0.00445594	no
579390	+	iTSS	1.45055	0.000615901	0.0017628	no
579617	-	asTSS	4.41271	5.81262e-07	5.85807e-06	yes
579708	-	oTSS	1.177	0.0328572	0.0557624	no
579751	+	fAG	4.21277	4.27914e-09	1.31704e-07	yes
579769	+	fAG	2.86677	6.20506e-06	3.84872e-05	yes
580040	-	asTSS	2.07258	8.27848e-06	4.84083e-05	yes
581059	+	iTSS	3.98116	5.27696e-08	9.13054e-07	yes
582030	-	asTSS	2.07676	0.00164233	0.00410171	yes
584795	+	iTSS	-1.13516	0.00493117	0.0106165	no
584796	+	iTSS	0.343406	0.316354	0.392447	no
590154	-	asTSS	-0.057904	0.820335	0.85708	no
598592	+	iTSS	0.723668	0.0261697	0.0458182	no
599608	+	iTSS	-1.51085	3.92454e-05	0.000172027	no
603894	+	iTSS	-0.723755	0.019214	0.0350087	no
604481	+	iTSS	1.01205	0.00304062	0.00698441	no
604482	+	iTSS	-0.743074	0.00519711	0.0111136	no
604687	+	fAG	0.0175884	0.946385	0.95885	no
604956	+	iTSS	0.497209	0.131567	0.1854	no
605353	-	asTSS	1.62035	1.44452e-05	7.57132e-05	no
605353	-	iTSS	1.62035	1.44452e-05	7.57132e-05	no
605571	+	asTSS	0.0674356	0.866749	0.895671	no
607294	+	hAG	-1.3148	7.0845e-05	0.000282574	no
607594	-	asTSS	-1.15478	0.00331209	0.00752747	no
608733	+	asTSS	-1.16781	0.017256	0.0318537	no
609031	+	asTSS	-0.485953	0.126549	0.179176	no
609043	+	asTSS	0.538441	0.101179	0.147857	no
609280	-	fAG	1.92815	9.01715e-06	5.18772e-05	no
609313	-	fAG	1.11047	0.00150551	0.00380041	no
609357	-	fAG	-0.291746	0.359361	0.436341	no
609380	+	fAG	0.165713	0.567213	0.637489	no
610003	-	asTSS	-0.131991	0.745387	0.795996	no
610816	+	asTSS	0.159041	0.731534	0.783885	no
610816	+	iTSS	0.159041	0.731534	0.783885	no
611760	+	asTSS	1.32694	7.22737e-05	0.00028724	no
611794	-	fAG	-0.723062	0.0173899	0.0320741	no
611935	-	fAG	3.14133	2.2432e-06	1.69789e-05	yes
612581	-	iTSS	0.174107	0.657027	0.719287	no
612652	+	asTSS	0.135656	0.697499	0.754707	no
612815	-	fAG	0.258015	0.338735	0.41577	no
612876	+	asTSS	-0.103811	0.691665	0.749729	no
612877	+	asTSS	0.768229	0.0107295	0.0209462	no
613285	-	fAG	0.0539581	0.879082	0.905137	no
615005	-	asTSS	1.20669	0.000328876	0.00103088	no
615760	-	asTSS	1.52056	3.49689e-06	2.43042e-05	no
616363	-	asTSS	1.50106	7.39845e-06	4.42467e-05	no
620415	+	iTSS	-0.274956	0.365041	0.442243	no
620571	-	asTSS	-0.652909	0.214666	0.283577	no
620887	-	asTSS	1.10031	0.015499	0.028988	no
621295	-	oTSS	-0.194248	0.636542	0.70074	no
621313	+	oTSS	0.220884	0.694206	0.751875	no
621375	+	oTSS	-0.813195	0.0511802	0.0817926	no
621697	+	oTSS	0.342519	0.49764	0.571482	no
622334	-	oTSS	0.955914	0.00708657	0.0145318	no
622489	-	iTSS	0.158099	0.635603	0.700015	no
622727	+	asTSS	1.87616	8.0599e-05	0.000314692	no
623537	-	fAG	-2.25432	3.25432e-06	2.29294e-05	yes
623836	-	iTSS	0.589455	0.0686057	0.105246	no
624370	-	iTSS	3.01841	0.00024189	0.000791962	yes
624383	-	iTSS	0.63808	0.10028	0.146704	no
624561	-	fAG	3.5725	1.38126e-07	1.8925e-06	yes
624674	+	fAG	1.162	0.00378152	0.00843129	no
624900	+	iTSS	0.725747	0.0249416	0.0439492	no
625248	+	fAG	1.30141	0.00128037	0.00331012	no
625249	+	fAG	0.100775	0.729385	0.782043	no
625267	+	fAG	-0.250313	0.342708	0.419615	no
625916	+	iTSS	3.57595	2.55739e-09	8.70253e-08	yes
628398	-	asTSS	1.22922	0.0459566	0.0745903	no
628600	+	iTSS	-0.235761	0.630671	0.695427	no
629095	-	asTSS	-0.280396	0.527111	0.599672	no
630005	-	asTSS	2.02952	3.4965e-06	2.43042e-05	yes
632546	+	fAG	3.26563	7.7542e-08	1.21961e-06	yes
632635	-	oTSS	-0.245098	0.693193	0.750987	no
634004	-	asTSS	-0.505598	0.287144	0.362177	no
635108	-	asTSS	1.0344	0.0101606	0.0199449	no
635493	+	asTSS	0.656078	0.0593188	0.0927436	no
635537	-	iTSS	2.26351	2.17392e-06	1.65741e-05	yes
636333	+	asTSS	-0.190149	0.530287	0.602701	no
636769	-	iTSS	-0.480271	0.0958151	0.141039	no
636780	-	iTSS	0.057912	0.826033	0.861844	no
637498	+	asTSS	1.26749	0.0146942	0.0276545	no
638598	-	fAG	3.68514	3.34898e-06	2.34393e-05	yes
640067	-	asTSS	0.506426	0.125173	0.177479	no
642380	+	iTSS	1.12681	0.00190767	0.00467613	no
643133	+	iTSS	0.336968	0.192101	0.2576	no
645285	-	fAG	-3.61823	1.33073e-06	1.12633e-05	yes
646559	+	fAG	1.12895	0.00454996	0.009922	no
646633	-	fAG	-3.02305	1.86523e-08	4.09841e-07	yes
646701	-	fAG	0.0186816	0.942754	0.956303	no
646720	+	fAG	-2.7282	3.98396e-06	2.69487e-05	yes
646765	-	fAG	-0.660321	0.0291545	0.0503249	no
647607	+	iTSS	0.780719	0.0295945	0.0509876	no
648527	-	iTSS	0.247792	0.372885	0.450162	no
648715	-	fAG	-1.03322	0.154041	0.212655	no
648914	-	fAG	1.41643	0.000481729	0.00143107	no
649035	-	fAG	0.200307	0.459072	0.535566	no
649167	-	fAG	-0.795562	0.0328133	0.0557115	no
649924	-	fAG	-0.755809	0.0161858	0.0301118	no
650673	+	iTSS	-0.804175	0.0533101	0.0847084	no
650910	-	asTSS	0.669784	0.13566	0.190335	no
650994	-	asTSS	1.31955	0.0200131	0.0363221	no
651330	-	asTSS	0.6544	0.322828	0.399139	no
651501	-	asTSS	1.65235	0.00636046	0.0132261	no
651911	-	asTSS	0.701938	0.0219046	0.0392486	no
651922	-	asTSS	1.19783	0.00263532	0.00617701	no
652076	-	asTSS	0.840822	0.0354871	0.0596578	no
653449	-	asTSS	-0.228257	0.421611	0.49862	no
655667	+	iTSS	-0.152682	0.603251	0.670596	no
655977	-	asTSS	2.62258	2.17149e-07	2.68912e-06	yes
655987	-	asTSS	2.19356	6.18985e-06	3.84221e-05	yes
656603	+	asTSS	-0.85955	0.0130565	0.0249144	no
656687	+	asTSS	0.298878	0.400316	0.47742	no
657067	+	asTSS	-3.60199	3.34255e-08	6.40763e-07	yes
657559	+	asTSS	0.438388	0.201761	0.268751	no
657580	+	hAG	0.0088618	0.979249	0.984027	no
657667	-	iTSS	-0.637349	0.169367	0.231024	no
657865	-	fAG	-0.509244	0.133813	0.188088	no
658339	-	iTSS	1.9725	0.000130673	0.000468029	no
660893	+	asTSS	-1.6226	0.000220532	0.0007309	no
661834	+	asTSS	0.0683723	0.828905	0.864345	no
661897	+	asTSS	0.375048	0.277539	0.352246	no
662108	-	iTSS	0.000817271	0.997577	0.998076	no
662788	-	iTSS	3.46109	4.81652e-09	1.43383e-07	yes
662935	+	asTSS	0.385628	0.293417	0.368849	no
663384	-	iTSS	-0.923969	0.00385725	0.00858098	no
663976	-	iTSS	4.81582	1.07804e-07	1.56268e-06	yes
663988	+	asTSS	0.486406	0.0563253	0.0887232	no
664060	-	fAG	-1.69182	0.0226459	0.040357	no
664063	-	fAG	-2.12004	0.00505647	0.0108465	yes
664083	-	fAG	-0.647147	0.0131218	0.0250151	no
664153	+	oTSS	1.67385	1.4207e-05	7.47198e-05	no
664182	+	oTSS	2.00791	4.05089e-07	4.40482e-06	yes
664227	+	asTSS	2.35871	2.95465e-06	2.12299e-05	yes
664587	+	asTSS	0.103861	0.80255	0.842492	no
664588	+	asTSS	-0.257126	0.586297	0.65545	no
664613	-	iTSS	0.111934	0.713089	0.768324	no
664631	+	asTSS	1.35599	0.000926794	0.0025085	no
665448	-	fAG	-2.02499	0.000270065	0.000869108	yes
665634	-	fAG	-0.39349	0.242777	0.314757	no
666798	-	iTSS	1.52377	0.000123653	0.000447298	no
666800	-	iTSS	-0.369122	0.295641	0.371154	no
666845	+	asTSS	-0.369817	0.221902	0.291803	no
668741	-	iTSS	2.24048	3.38757e-07	3.83382e-06	yes
668743	-	iTSS	0.358176	0.329389	0.406094	no
668788	+	asTSS	-0.273892	0.483332	0.558164	no
670738	+	asTSS	0.599095	0.074672	0.113428	no
671965	+	asTSS	-1.20285	0.00388924	0.00864348	no
672231	+	asTSS	0.660786	0.00746581	0.0152033	no
672316	-	iTSS	0.608017	0.144372	0.201132	no
672515	+	asTSS	0.00239582	0.998106	0.998455	no
673264	+	asTSS	1.68143	0.000325113	0.00102125	no
673651	+	asTSS	3.45322	1.40612e-11	2.50778e-09	yes
674490	+	asTSS	-0.166436	0.630249	0.695	no
675202	+	asTSS	-1.17051	0.00736412	0.0150254	no
675305	+	oTSS	1.37084	0.00995906	0.0195973	no
675571	-	oTSS	0.558831	0.206205	0.273957	no
675709	+	asTSS	0.772161	0.0445098	0.0725486	no
675983	-	iTSS	-0.398196	0.254754	0.327311	no
676137	-	iTSS	0.405233	0.114644	0.164536	no
677899	-	fAG	-1.26512	0.000945621	0.00255082	no
679379	-	asTSS	1.23969	0.00147173	0.00372642	no
680142	-	asTSS	0.98669	0.000529076	0.00155234	no
680832	-	asTSS	-0.205254	0.64733	0.710541	no
682196	+	iTSS	0.47864	0.151577	0.209868	no
684137	+	fAG	1.48106	0.00160825	0.00402673	no
684236	+	fAG	-3.40524	3.10955e-05	0.000141424	yes
684274	-	asTSS	-0.563634	0.250586	0.323017	no
684337	-	asTSS	0.197667	0.561638	0.632433	no
685176	-	asTSS	0.50797	0.104406	0.151828	no
685604	-	asTSS	0.902143	0.00313838	0.00718172	no
685802	-	iTSS	0.972049	0.00411063	0.00907391	no
685821	+	asTSS	0.45719	0.119082	0.170135	no
686954	+	asTSS	2.50157	9.75923e-06	5.52709e-05	yes
686979	-	fAG	-0.576708	0.0293736	0.050642	no
687134	+	asTSS	0.78822	0.0654911	0.101143	no
687331	-	iTSS	-1.57532	0.00375683	0.00838466	no
687747	-	fAG	-2.91401	5.86339e-07	5.88845e-06	yes
688206	-	fAG	0.487203	0.0680459	0.104475	no
688496	-	fAG	2.38494	1.0927e-07	1.57935e-06	yes
688517	-	fAG	0.382424	0.220134	0.289886	no
688697	-	fAG	0.0758051	0.752418	0.801619	no
689207	+	asTSS	-0.197868	0.512467	0.58548	no
689701	-	fAG	2.36013	0.000511455	0.00151017	yes
690072	-	asTSS	-0.207416	0.556336	0.627701	no
690489	-	oTSS	1.09257	0.000291011	0.000928883	no
690575	-	asTSS	0.080101	0.815983	0.853935	no
690726	-	asTSS	1.09507	0.00702091	0.014409	no
690739	+	iTSS	0.667144	0.0410357	0.0676366	no
690992	-	iTSS	0.947767	0.00554519	0.011756	no
691152	+	asTSS	1.09015	0.00398667	0.00882955	no
692092	-	iTSS	0.987779	0.00833262	0.0167432	no
692125	+	asTSS	0.0153303	0.956365	0.966428	no
692249	-	iTSS	0.426754	0.141305	0.197203	no
692597	+	asTSS	0.881198	0.0062609	0.0130504	no
694073	-	fAG	-2.30884	0.00507524	0.0108798	yes
694100	-	fAG	-1.94333	0.0443888	0.0723809	no
694102	-	fAG	-1.01622	0.263985	0.337609	no
694122	+	fAG	-2.30975	0.00559326	0.0118439	yes
694149	+	fAG	3.63108	8.12224e-05	0.000316711	yes
694156	+	fAG	0.613587	0.261767	0.335137	no
696120	-	asTSS	-0.51569	0.0639041	0.0990136	no
696252	-	asTSS	-0.0705336	0.770004	0.816574	no
696323	-	asTSS	-2.26946	8.07901e-07	7.5016e-06	yes
696898	+	iTSS	-0.384746	0.226971	0.297372	no
697332	+	iTSS	-1.07487	0.0331312	0.0561367	no
698821	-	asTSS	0.0434808	0.87944	0.90516	no
699465	-	asTSS	-0.777997	0.111875	0.161165	no
699645	+	fAG	-2.10933	0.00178294	0.00441152	yes
699669	-	asTSS	0.913545	0.0985867	0.144523	no
700898	-	asTSS	2.27543	0.0097627	0.0192583	yes
700898	-	iTSS	2.27543	0.0097627	0.0192583	yes
701585	+	asTSS	0.375731	0.284552	0.359629	no
703053	+	asTSS	1.21849	0.000894035	0.00243136	no
703627	-	fAG	-1.13341	0.0299777	0.0515766	no
703668	-	fAG	-1.81392	0.00058095	0.00167695	no
703688	-	fAG	1.00321	0.0053134	0.0113268	no
703692	+	fAG	-2.92577	0.000448245	0.00134324	yes
703799	+	iTSS	1.04321	0.10535	0.153001	no
705536	-	iTSS	0.0365942	0.914547	0.933521	no
705975	-	fAG	-0.395716	0.378465	0.455659	no
705982	-	fAG	-0.0116627	0.976215	0.98162	no
706041	-	fAG	-1.79969	0.00584274	0.012302	no
706060	-	fAG	-0.747047	0.184291	0.248734	no
706074	-	fAG	-0.670868	0.345199	0.422018	no
706079	+	fAG	-3.38706	0.00306616	0.0070374	yes
706083	-	fAG	-0.101823	0.864075	0.893277	no
706124	+	fAG	-0.982816	0.0949079	0.139848	no
710586	-	asTSS	1.63837	0.000359228	0.00111163	no
710973	-	asTSS	3.53257	1.25352e-08	3.02771e-07	yes
711029	+	fAG	-0.819265	0.0125046	0.0239528	no
711043	+	fAG	1.57893	4.39031e-05	0.000188149	no
711106	+	fAG	6.66015	8.5894e-10	3.9172e-08	yes
711658	+	iTSS	0.236666	0.435545	0.5127	no
712260	-	asTSS	1.1395	0.00123063	0.00319701	no
713025	+	iTSS	0.221822	0.355554	0.432506	no
713040	+	iTSS	-0.0111641	0.968815	0.975997	no
713042	+	iTSS	-0.798871	0.00463063	0.0100704	no
713481	-	asTSS	0.341632	0.455885	0.532315	no
714194	-	iTSS	-0.510181	0.129872	0.183283	no
714770	-	fAG	-0.300503	0.42956	0.50664	no
714804	+	fAG	0.69537	0.0538004	0.0853585	no
715745	+	iTSS	-0.38439	0.281688	0.356708	no
715754	+	iTSS	0.424634	0.150255	0.208311	no
716965	+	asTSS	-0.438958	0.181919	0.246061	no
717860	-	fAG	-0.365737	0.329548	0.40624	no
718296	+	asTSS	0.637601	0.07842	0.118365	no
718458	-	iTSS	-0.627852	0.0899886	0.133595	no
718535	+	asTSS	0.525483	0.049336	0.0793212	no
719276	+	asTSS	0.13077	0.641017	0.704836	no
719446	+	asTSS	0.854663	0.024652	0.0434926	no
719608	-	iTSS	1.03849	0.0256255	0.0449876	no
719877	+	asTSS	-0.37281	0.158096	0.217611	no
719881	-	fAG	-0.0448268	0.869974	0.898163	no
719941	+	oTSS	-0.669587	0.119982	0.171227	no
719980	+	fAG	-0.536961	0.055749	0.0879332	no
720079	+	fAG	1.81938	0.000239399	0.000784835	no
720114	+	fAG	-2.74712	5.30502e-06	3.38521e-05	yes
720129	+	fAG	2.7362	3.9674e-05	0.000173677	yes
720157	+	fAG	-1.05098	0.00509784	0.0109236	no
720169	+	fAG	-3.45107	1.32282e-06	1.12201e-05	yes
720424	+	iTSS	-0.180545	0.511658	0.584786	no
720508	+	iTSS	2.67727	6.32091e-07	6.24296e-06	yes
720606	+	asTSS	3.09962	7.85919e-06	4.64459e-05	yes
720606	+	iTSS	3.09962	7.85919e-06	4.64459e-05	yes
721832	-	asTSS	2.45602	1.35246e-06	1.13989e-05	yes
722284	-	asTSS	-0.134549	0.648546	0.711562	no
722991	+	fAG	1.01226	0.00223187	0.00535561	no
722992	+	fAG	0.480135	0.209087	0.277251	no
723035	-	fAG	0.6188	0.0359681	0.06037	no
723056	+	fAG	0.388385	0.310019	0.386171	no
723313	+	iTSS	-0.219086	0.462825	0.538937	no
723617	+	iTSS	-0.444197	0.228774	0.2995	no
724259	-	asTSS	1.27408	0.00225685	0.00540405	no
724515	-	asTSS	2.51048	3.62301e-06	2.5024e-05	yes
724515	-	iTSS	2.51048	3.62301e-06	2.5024e-05	yes
724572	-	iTSS	1.99202	0.00109494	0.00289688	no
725072	-	asTSS	1.81639	6.521e-06	4.0005e-05	no
725072	-	iTSS	1.81639	6.521e-06	4.0005e-05	no
725091	-	asTSS	0.619957	0.0410585	0.0676629	no
725119	-	fAG	-0.0263997	0.924222	0.941462	no
725185	-	fAG	-1.4096	0.000162359	0.000563236	no
725186	-	fAG	-0.780923	0.027842	0.0482555	no
725282	+	asTSS	0.819232	0.00588224	0.0123734	no
725284	-	fAG	2.27991	1.33933e-06	1.13074e-05	yes
725377	+	asTSS	0.122357	0.687182	0.745912	no
725421	-	iTSS	1.22027	0.000451364	0.00135112	no
725616	-	iTSS	-0.609935	0.0386788	0.0642662	no
726157	-	fAG	0.0335519	0.893596	0.916773	no
726166	-	fAG	-0.21648	0.368837	0.44611	no
726403	-	iTSS	-0.625772	0.0548081	0.086723	no
726426	-	iTSS	-1.12775	0.00121957	0.00317405	no
726603	-	iTSS	0.674972	0.0914166	0.135393	no
727770	+	asTSS	0.802739	0.0224999	0.0401519	no
727787	+	asTSS	0.925849	0.0245191	0.0432888	no
731010	+	asTSS	1.0317	0.00975575	0.0192465	no
731410	+	asTSS	0.208228	0.462721	0.538848	no
732712	+	asTSS	1.52728	0.000101711	0.000381966	no
732713	+	asTSS	1.2507	0.00100128	0.00268042	no
733010	+	asTSS	0.651275	0.0951423	0.140142	no
733294	+	fAG	1.09155	0.0081029	0.0163358	no
733732	+	iTSS	0.398567	0.108811	0.157387	no
735186	-	asTSS	-0.391907	0.296354	0.371885	no
735205	+	iTSS	-0.288816	0.459023	0.53554	no
735296	-	asTSS	1.61416	0.000772548	0.00214239	no
735940	-	iTSS	-0.0823814	0.784031	0.827924	no
736366	+	asTSS	0.48925	0.0845798	0.126515	no
736435	-	iTSS	0.365942	0.272728	0.347056	no
736790	-	iTSS	1.12112	0.0072116	0.0147589	no
736886	-	iTSS	0.961602	0.00270591	0.00632467	no
737156	-	fAG	-0.672384	0.575151	0.645067	no
737440	+	fAG	-1.94888	0.0168029	0.0311235	no
737646	+	fAG	1.43393	0.0134575	0.0255697	no
737660	+	fAG	-1.38501	8.96071e-05	0.000343617	no
738347	-	asTSS	-1.83088	3.04144e-05	0.0001388	no
738349	+	fAG	-2.10945	1.12599e-05	6.18678e-05	yes
738373	+	fAG	-3.39348	1.14531e-06	9.94678e-06	yes
738382	+	fAG	-1.56244	0.000112101	0.000412074	no
738410	+	fAG	-0.610181	0.160604	0.220592	no
738467	+	iTSS	-0.0596722	0.834078	0.868473	no
739066	+	fAG	0.928926	0.0522192	0.0832132	no
739096	+	fAG	1.16214	0.00011322	0.000415653	no
739099	-	fAG	-0.453702	0.0560674	0.0883448	no
739456	+	iTSS	1.23725	0.00330082	0.00750805	no
739956	+	fAG	0.832446	0.00288396	0.00668219	no
740006	+	fAG	-1.13787	0.00613564	0.0128321	no
740031	+	fAG	-0.194614	0.54554	0.616866	no
740033	+	fAG	-1.44727	0.00131863	0.00339866	no
740383	+	asTSS	1.29785	0.00292083	0.00675397	no
740811	+	asTSS	-0.261323	0.596721	0.664641	no
741076	-	iTSS	-1.33963	8.42872e-05	0.000326856	no
741344	+	asTSS	1.48216	0.0011429	0.00300249	no
741401	+	asTSS	-2.33344	5.79776e-06	3.64183e-05	yes
741434	-	fAG	-1.66665	8.14643e-07	7.55105e-06	no
741458	+	asTSS	-1.76773	2.48686e-05	0.000117825	no
741780	+	asTSS	-0.107878	0.75167	0.801048	no
742162	-	iTSS	0.127111	0.609585	0.676057	no
[truncated: 14,131 more rows]
